# Supplementary material for: The Clinical Kinase Index: A Method to Prioritize Understudied Kinases as Drug Targets for the Treatment of Cancer
Source: Cell Rep Med. 2020 Oct 20;1(7):100128. doi: 10.1016/j.xcrm.2020.100128 (PMC7659504; doi:10.1016/j.xcrm.2020.100128)
Supplement: Table S2. MOA Target Analysis, Related to STAR Methods [file mmc3.xlsx]

## Sheet: Overview
			Supplemental Table 2: Mechanism of Action (MOA) Targets (Related to Methods)
			1: DrugCentral Indications and Targets for Each Kinase Inhibitor
			2-3: Clinical Trial Status for Each Kinase & CKI vs Clinical Trial Status
			4-5: MOA Targets per Cancer & Pairwise T-test for MOA Targets vs Other TDL
			6-22: CKI for all TDLs + TMOA for All Cancer Cohorts

## Sheet: DrugCentralIndications_Kinase
Indication	Gene	tdl	Drug_Name	TCGA_Cancer
Medullary thyroid carcinoma	FLT3	Tclin	cabozantinib s-malate	THCA
Medullary thyroid carcinoma	KDR	Tclin	cabozantinib s-malate	THCA
Medullary thyroid carcinoma	KIT	Tclin	cabozantinib s-malate	THCA
Medullary thyroid carcinoma	MET	Tclin	cabozantinib s-malate	THCA
Medullary thyroid carcinoma	RET	Tclin	cabozantinib s-malate	THCA
Medullary thyroid carcinoma	TEK	Tclin	cabozantinib s-malate	THCA
Follicular thyroid carcinoma	FGFR1	Tclin	LENVATINIB	THCA
Papillary thyroid carcinoma	FLT1	Tclin	LENVATINIB	THCA
Follicular thyroid carcinoma	FLT4	Tclin	LENVATINIB	THCA
Papillary thyroid carcinoma	KDR	Tclin	LENVATINIB	THCA
Follicular thyroid carcinoma	KIT	Tclin	LENVATINIB	THCA
Papillary thyroid carcinoma	PDGFRA	Tclin	LENVATINIB	THCA
Follicular thyroid carcinoma	RET	Tclin	LENVATINIB	THCA
Carcinoma of thyroid	BRAF	Tclin	SORAFENIB	THCA
Carcinoma of thyroid	FLT1	Tclin	SORAFENIB	THCA
Carcinoma of thyroid	FLT3	Tclin	SORAFENIB	THCA
Carcinoma of thyroid	FLT4	Tclin	SORAFENIB	THCA
Carcinoma of thyroid	KDR	Tclin	SORAFENIB	THCA
Carcinoma of thyroid	KIT	Tclin	SORAFENIB	THCA
Carcinoma of thyroid	PDGFRB	Tclin	SORAFENIB	THCA
Carcinoma of thyroid	RAF1	Tclin	SORAFENIB	THCA
Carcinoma of thyroid	RET	Tclin	SORAFENIB	THCA
Carcinoma of thyroid	KDR	Tclin	VANDETANIB	THCA
Carcinoma of thyroid	RET	Tclin	VANDETANIB	THCA
Metastatic Gastric Cancer	KDR	Tclin	apatinib	STAD
Metastatic malignant melanoma	MAP2K1	Tclin	COBIMETINIB FUMARATE	SKCM
Malignant Melanoma with BRAF V600E Mutation	BRAF	Tclin	DABRAFENIB MESYLATE	SKCM
Metastatic malignant melanoma	BRAF	Tclin	DABRAFENIB MESYLATE	SKCM
Malignant Melanoma with BRAF V600E Mutation	RAF1	Tclin	DABRAFENIB MESYLATE	SKCM
Metastatic malignant melanoma	RAF1	Tclin	DABRAFENIB MESYLATE	SKCM
Sarcoma of soft tissue	PDGFRA	Tclin	olaratumab	SARC
Ovarian Germ Cell Tumor Carcinoma	EGFR	Tclin	CISPLATIN	OV
Ovarian Germ Cell Tumor Carcinoma	FYN	Tclin	CISPLATIN	OV
Ovarian Germ Cell Tumor Carcinoma	LCK	Tclin	CISPLATIN	OV
Non-small cell lung cancer, positive for epidermal growth factor receptor expression	EGFR	Tclin	afatinib	LUSC/LUAD
Non-small cell lung cancer, positive for epidermal growth factor receptor expression	ERBB2	Tclin	afatinib	LUSC/LUAD
Non-small cell lung cancer, positive for epidermal growth factor receptor expression	ERBB4	Tclin	afatinib	LUSC/LUAD
Non-small cell lung cancer	ALK	Tclin	ALECTINIB HYDROCHLORIDE	LUSC/LUAD
Non-small cell lung cancer	RET	Tclin	ALECTINIB HYDROCHLORIDE	LUSC/LUAD
Non-small cell lung cancer	ALK	Tclin	Brigatinib	LUSC/LUAD
Non-small cell lung cancer	ALK	Tclin	CERITINIB	LUSC/LUAD
Non-small cell lung cancer	ALK	Tclin	CRIZOTINIB	LUSC/LUAD
Non-small cell lung cancer	EGFR	Tclin	ERLOTINIB HYDROCHLORIDE	LUSC/LUAD
Non-small cell lung cancer	EGFR	Tclin	GEFITINIB	LUSC/LUAD
Non-small cell lung cancer	EGFR	Tclin	necitumumab	LUSC/LUAD
Non-small cell lung cancer	FGFR1	Tclin	NINTEDANIB	LUSC/LUAD
Non-small cell lung cancer	FGFR2	Tclin	NINTEDANIB	LUSC/LUAD
Non-small cell lung cancer	FGFR3	Tclin	NINTEDANIB	LUSC/LUAD
Non-small cell lung cancer	FGFR4	Tclin	NINTEDANIB	LUSC/LUAD
Non-small cell lung cancer	FLT1	Tclin	NINTEDANIB	LUSC/LUAD
Non-small cell lung cancer	FLT4	Tclin	NINTEDANIB	LUSC/LUAD
Non-small cell lung cancer	KDR	Tclin	NINTEDANIB	LUSC/LUAD
Non-small cell lung cancer	PDGFRA	Tclin	NINTEDANIB	LUSC/LUAD
Non-small cell lung cancer	PDGFRB	Tclin	NINTEDANIB	LUSC/LUAD
Non-small cell lung cancer, positive for epidermal growth factor receptor expression	EGFR	Tclin	OSIMERTINIB	LUSC/LUAD
Non-small cell lung cancer	KDR	Tclin	ramucirumab	LUSC/LUAD
Liver cell carcinoma	BRAF	Tclin	REGORAFENIB MONOHYDRATE	LIHC
Liver cell carcinoma	KDR	Tclin	REGORAFENIB MONOHYDRATE	LIHC
Liver cell carcinoma	BRAF	Tclin	SORAFENIB	LIHC
Liver cell carcinoma	FLT1	Tclin	SORAFENIB	LIHC
Liver cell carcinoma	FLT3	Tclin	SORAFENIB	LIHC
Liver cell carcinoma	FLT4	Tclin	SORAFENIB	LIHC
Liver cell carcinoma	KDR	Tclin	SORAFENIB	LIHC
Liver cell carcinoma	KIT	Tclin	SORAFENIB	LIHC
Liver cell carcinoma	PDGFRB	Tclin	SORAFENIB	LIHC
Liver cell carcinoma	RAF1	Tclin	SORAFENIB	LIHC
Liver cell carcinoma	RET	Tclin	SORAFENIB	LIHC
Renal cell carcinoma	FLT1	Tclin	AXITINIB	KIRC/KIRP/KICH
Renal cell carcinoma	FLT4	Tclin	AXITINIB	KIRC/KIRP/KICH
Renal cell carcinoma	KDR	Tclin	AXITINIB	KIRC/KIRP/KICH
Renal cell carcinoma	FLT3	Tclin	cabozantinib s-malate	KIRC/KIRP/KICH
Renal cell carcinoma	KDR	Tclin	cabozantinib s-malate	KIRC/KIRP/KICH
Renal cell carcinoma	KIT	Tclin	cabozantinib s-malate	KIRC/KIRP/KICH
Renal cell carcinoma	MET	Tclin	cabozantinib s-malate	KIRC/KIRP/KICH
Renal cell carcinoma	RET	Tclin	cabozantinib s-malate	KIRC/KIRP/KICH
Renal cell carcinoma	TEK	Tclin	cabozantinib s-malate	KIRC/KIRP/KICH
Renal cell carcinoma	FGFR1	Tclin	LENVATINIB	KIRC/KIRP/KICH
Renal cell carcinoma	FLT1	Tclin	LENVATINIB	KIRC/KIRP/KICH
Renal cell carcinoma	FLT4	Tclin	LENVATINIB	KIRC/KIRP/KICH
Renal cell carcinoma	KDR	Tclin	LENVATINIB	KIRC/KIRP/KICH
Renal cell carcinoma	KIT	Tclin	LENVATINIB	KIRC/KIRP/KICH
Renal cell carcinoma	PDGFRA	Tclin	LENVATINIB	KIRC/KIRP/KICH
Renal cell carcinoma	RET	Tclin	LENVATINIB	KIRC/KIRP/KICH
Renal cell carcinoma	CSF1R	Tclin	PAZOPANIB HYDROCHLORIDE	KIRC/KIRP/KICH
Renal cell carcinoma	FGFR1	Tclin	PAZOPANIB HYDROCHLORIDE	KIRC/KIRP/KICH
Renal cell carcinoma	FGFR3	Tclin	PAZOPANIB HYDROCHLORIDE	KIRC/KIRP/KICH
Renal cell carcinoma	FLT1	Tclin	PAZOPANIB HYDROCHLORIDE	KIRC/KIRP/KICH
Renal cell carcinoma	FLT4	Tclin	PAZOPANIB HYDROCHLORIDE	KIRC/KIRP/KICH
Renal cell carcinoma	ITK	Tclin	PAZOPANIB HYDROCHLORIDE	KIRC/KIRP/KICH
Renal cell carcinoma	KDR	Tclin	PAZOPANIB HYDROCHLORIDE	KIRC/KIRP/KICH
Renal cell carcinoma	KIT	Tclin	PAZOPANIB HYDROCHLORIDE	KIRC/KIRP/KICH
Renal cell carcinoma	LCK	Tclin	PAZOPANIB HYDROCHLORIDE	KIRC/KIRP/KICH
Renal cell carcinoma	PDGFRA	Tclin	PAZOPANIB HYDROCHLORIDE	KIRC/KIRP/KICH
Renal cell carcinoma	PDGFRB	Tclin	PAZOPANIB HYDROCHLORIDE	KIRC/KIRP/KICH
Renal cell carcinoma	BRAF	Tclin	SORAFENIB	KIRC/KIRP/KICH
Renal cell carcinoma	FLT1	Tclin	SORAFENIB	KIRC/KIRP/KICH
Renal cell carcinoma	FLT3	Tclin	SORAFENIB	KIRC/KIRP/KICH
Renal cell carcinoma	FLT4	Tclin	SORAFENIB	KIRC/KIRP/KICH
Renal cell carcinoma	KDR	Tclin	SORAFENIB	KIRC/KIRP/KICH
Renal cell carcinoma	KIT	Tclin	SORAFENIB	KIRC/KIRP/KICH
Renal cell carcinoma	PDGFRB	Tclin	SORAFENIB	KIRC/KIRP/KICH
Renal cell carcinoma	RAF1	Tclin	SORAFENIB	KIRC/KIRP/KICH
Renal cell carcinoma	RET	Tclin	SORAFENIB	KIRC/KIRP/KICH
Renal cell carcinoma	CSF1R	Tclin	SUNITINIB MALATE	KIRC/KIRP/KICH
Renal cell carcinoma	FLT1	Tclin	SUNITINIB MALATE	KIRC/KIRP/KICH
Renal cell carcinoma	FLT3	Tclin	SUNITINIB MALATE	KIRC/KIRP/KICH
Renal cell carcinoma	FLT4	Tclin	SUNITINIB MALATE	KIRC/KIRP/KICH
Renal cell carcinoma	KDR	Tclin	SUNITINIB MALATE	KIRC/KIRP/KICH
Renal cell carcinoma	KIT	Tclin	SUNITINIB MALATE	KIRC/KIRP/KICH
Renal cell carcinoma	PDGFRA	Tclin	SUNITINIB MALATE	KIRC/KIRP/KICH
Renal cell carcinoma	PDGFRB	Tclin	SUNITINIB MALATE	KIRC/KIRP/KICH
Renal cell carcinoma	RET	Tclin	SUNITINIB MALATE	KIRC/KIRP/KICH
Squamous cell carcinoma of larynx	EGFR	Tclin	cetuximab	HNSC
Squamous cell carcinoma of mouth	EGFR	Tclin	cetuximab	HNSC
Squamous cell carcinoma of nose	EGFR	Tclin	cetuximab	HNSC
Squamous cell carcinoma of pharynx	EGFR	Tclin	cetuximab	HNSC
Malignant tumor of colon	EGFR	Tclin	cetuximab	COAD
Secondary malignant neoplasm of colon	EGFR	Tclin	PANITUMUMAB	COAD
Metastasis from malignant tumor of colon	BRAF	Tclin	REGORAFENIB MONOHYDRATE	COAD
Metastasis from malignant tumor of colon	KDR	Tclin	REGORAFENIB MONOHYDRATE	COAD
Hormone receptor positive malignant neoplasm of breast	CDK4	Tclin	abemaciclib	BRCA
Hormone receptor positive malignant neoplasm of breast	CDK6	Tclin	abemaciclib	BRCA
HER2-positive carcinoma of breast	ERBB2	Tclin	ADO-TRASTUZUMAB EMTANSINE	BRCA
HER2 Positive Carcinoma of Breast	EGFR	Tclin	LAPATINIB DITOSYLATE	BRCA
HER2 Positive Carcinoma of Breast	ERBB2	Tclin	LAPATINIB DITOSYLATE	BRCA
HER2-positive carcinoma of breast	EGFR	Tclin	neratinib maleate	BRCA
HER2-positive carcinoma of breast	ERBB2	Tclin	neratinib maleate	BRCA
HER2-positive carcinoma of breast	ERBB4	Tclin	neratinib maleate	BRCA
Hormone receptor positive malignant neoplasm of breast	CDK4	Tclin	PALBOCICLIB	BRCA
Hormone receptor positive malignant neoplasm of breast	CDK6	Tclin	PALBOCICLIB	BRCA
HER2-positive carcinoma of breast	ERBB2	Tclin	Pertuzumab	BRCA
Adenocarcinoma of stomach	KDR	Tclin	ramucirumab	BRCA
Hormone receptor positive malignant neoplasm of breast	CDK4	Tclin	RIBOCICLIB	BRCA
Hormone receptor positive malignant neoplasm of breast	CDK6	Tclin	RIBOCICLIB	BRCA
Urothelial Carcinoma	FGFR1	Tclin	Erdafitinib	BLCA
Urothelial Carcinoma	FGFR2	Tclin	Erdafitinib	BLCA
Urothelial Carcinoma	FGFR3	Tclin	Erdafitinib	BLCA
Urothelial Carcinoma	FGFR4	Tclin	Erdafitinib	BLCA

## Sheet: Clinical_Trial
Gene	Cancer	Clinical_Trial	TDL	CKI_Score
AAK1	BLCA	No	Tchem	2.08333
AAK1	BRCA	No	Tchem	14.2857
AAK1	CESC	No	Tchem	0
AAK1	CHOL	No	Tchem	12.5
AAK1	COAD	No	Tchem	0
AAK1	ESCA	No	Tchem	14.5833
AAK1	HNSC	No	Tchem	0
AAK1	KICH	No	Tchem	7.14286
AAK1	KIRC	No	Tchem	0
AAK1	KIRP	No	Tchem	0
AAK1	LIHC	No	Tchem	18.75
AAK1	LUAD	No	Tchem	0
AAK1	LUSC	No	Tchem	0
AAK1	PRAD	No	Tchem	0
AAK1	READ	No	Tchem	0
AAK1	STAD	No	Tchem	4.16667
AAK1	THCA	No	Tchem	7.14286
AATK	BLCA	No	Tbio	0
AATK	BRCA	No	Tbio	0
AATK	CESC	No	Tbio	0
AATK	CHOL	No	Tbio	12.5
AATK	COAD	No	Tbio	19.0476
AATK	ESCA	No	Tbio	0
AATK	HNSC	No	Tbio	2.85714
AATK	KICH	No	Tbio	0
AATK	KIRC	No	Tbio	14.5833
AATK	KIRP	No	Tbio	5.2381
AATK	LIHC	No	Tbio	14.5833
AATK	LUAD	No	Tbio	0
AATK	LUSC	No	Tbio	0
AATK	PRAD	No	Tbio	0
AATK	READ	No	Tbio	7.14286
AATK	STAD	No	Tbio	0
AATK	THCA	No	Tbio	19.0476
ABL1	BLCA	No	Tclin	0
ABL1	BRCA	Yes	Tclin	0
ABL1	CESC	No	Tclin	0
ABL1	CHOL	Yes	Tclin	12.5
ABL1	COAD	Yes	Tclin	0
ABL1	ESCA	No	Tclin	2.08333
ABL1	HNSC	Yes	Tclin	2.38095
ABL1	KICH	No	Tclin	0
ABL1	KIRC	No	Tclin	6.25
ABL1	KIRP	No	Tclin	0
ABL1	LIHC	No	Tclin	18.75
ABL1	LUAD	Yes	Tclin	14.2857
ABL1	LUSC	Yes	Tclin	14.2857
ABL1	PRAD	No	Tclin	3.33333
ABL1	READ	Yes	Tclin	0
ABL1	STAD	No	Tclin	0
ABL1	THCA	No	Tclin	4.7619
ABL2	BLCA	No	Tchem	0
ABL2	BRCA	Yes	Tchem	0
ABL2	CESC	No	Tchem	2.08333
ABL2	CHOL	No	Tchem	12.5
ABL2	COAD	Yes	Tchem	0
ABL2	ESCA	No	Tchem	13.75
ABL2	HNSC	Yes	Tchem	37.1429
ABL2	KICH	No	Tchem	16.1905
ABL2	KIRC	No	Tchem	0
ABL2	KIRP	No	Tchem	10.9524
ABL2	LIHC	No	Tchem	18.75
ABL2	LUAD	Yes	Tchem	0
ABL2	LUSC	Yes	Tchem	0
ABL2	PRAD	No	Tchem	3.33333
ABL2	READ	Yes	Tchem	0
ABL2	STAD	No	Tchem	20.8333
ABL2	THCA	No	Tchem	14.2857
ACVR1	BLCA	No	Tchem	12.5
ACVR1	BRCA	No	Tchem	14.2857
ACVR1	CESC	No	Tchem	0
ACVR1	CHOL	No	Tchem	12.5
ACVR1	COAD	No	Tchem	0
ACVR1	ESCA	No	Tchem	1.25
ACVR1	HNSC	No	Tchem	19.0476
ACVR1	KICH	No	Tchem	4.28571
ACVR1	KIRC	No	Tchem	2.08333
ACVR1	KIRP	No	Tchem	10
ACVR1	LIHC	No	Tchem	18.75
ACVR1	LUAD	No	Tchem	7.14286
ACVR1	LUSC	No	Tchem	0
ACVR1	PRAD	No	Tchem	3.33333
ACVR1	READ	No	Tchem	2.04082
ACVR1	STAD	No	Tchem	12.5
ACVR1	THCA	No	Tchem	14.2857
ACVR1B	BLCA	No	Tchem	0
ACVR1B	BRCA	No	Tchem	0
ACVR1B	CESC	No	Tchem	0
ACVR1B	CHOL	No	Tchem	12.5
ACVR1B	COAD	No	Tchem	0
ACVR1B	ESCA	No	Tchem	0
ACVR1B	HNSC	No	Tchem	0
ACVR1B	KICH	No	Tchem	0
ACVR1B	KIRC	No	Tchem	2.08333
ACVR1B	KIRP	No	Tchem	0
ACVR1B	LIHC	No	Tchem	14.5833
ACVR1B	LUAD	No	Tchem	0
ACVR1B	LUSC	No	Tchem	0
ACVR1B	PRAD	No	Tchem	0
ACVR1B	READ	No	Tchem	0
ACVR1B	STAD	No	Tchem	12.5
ACVR1B	THCA	No	Tchem	11.9048
ACVR1C	BLCA	No	Tbio	0
ACVR1C	BRCA	No	Tbio	0
ACVR1C	CESC	No	Tbio	4.16667
ACVR1C	CHOL	No	Tbio	0
ACVR1C	COAD	No	Tbio	0
ACVR1C	ESCA	No	Tbio	12.5
ACVR1C	HNSC	No	Tbio	14.2857
ACVR1C	KICH	No	Tbio	14.2857
ACVR1C	KIRC	No	Tbio	14.5833
ACVR1C	KIRP	No	Tbio	19.0476
ACVR1C	LIHC	No	Tbio	12.5
ACVR1C	LUAD	No	Tbio	14.2857
ACVR1C	LUSC	No	Tbio	14.2857
ACVR1C	PRAD	No	Tbio	3.33333
ACVR1C	READ	No	Tbio	0
ACVR1C	STAD	No	Tbio	0
ACVR1C	THCA	No	Tbio	0
ACVR2A	BLCA	No	Tchem	2.08333
ACVR2A	BRCA	No	Tchem	0
ACVR2A	CESC	No	Tchem	0
ACVR2A	CHOL	No	Tchem	12.5
ACVR2A	COAD	No	Tchem	14.2857
ACVR2A	ESCA	No	Tchem	0
ACVR2A	HNSC	No	Tchem	0
ACVR2A	KICH	No	Tchem	0
ACVR2A	KIRC	No	Tchem	2.08333
ACVR2A	KIRP	No	Tchem	0
ACVR2A	LIHC	No	Tchem	18.75
ACVR2A	LUAD	No	Tchem	0
ACVR2A	LUSC	No	Tchem	0
ACVR2A	PRAD	No	Tchem	3.33333
ACVR2A	READ	No	Tchem	7.14286
ACVR2A	STAD	No	Tchem	16.6667
ACVR2A	THCA	No	Tchem	0
ACVR2B	BLCA	No	Tchem	18.75
ACVR2B	BRCA	No	Tchem	2.38095
ACVR2B	CESC	No	Tchem	0
ACVR2B	CHOL	No	Tchem	12.5
ACVR2B	COAD	No	Tchem	14.2857
ACVR2B	ESCA	No	Tchem	8.33333
ACVR2B	HNSC	No	Tchem	0
ACVR2B	KICH	No	Tchem	0
ACVR2B	KIRC	No	Tchem	10.4167
ACVR2B	KIRP	No	Tchem	0
ACVR2B	LIHC	No	Tchem	16.6667
ACVR2B	LUAD	No	Tchem	0
ACVR2B	LUSC	No	Tchem	0
ACVR2B	PRAD	No	Tchem	0
ACVR2B	READ	No	Tchem	14.2857
ACVR2B	STAD	No	Tchem	0
ACVR2B	THCA	No	Tchem	14.2857
ACVRL1	BLCA	No	Tchem	0
ACVRL1	BRCA	No	Tchem	0
ACVRL1	CESC	No	Tchem	0
ACVRL1	CHOL	No	Tchem	14.5833
ACVRL1	COAD	No	Tchem	0
ACVRL1	ESCA	No	Tchem	4.16667
ACVRL1	HNSC	No	Tchem	0
ACVRL1	KICH	No	Tchem	0
ACVRL1	KIRC	No	Tchem	8.33333
ACVRL1	KIRP	No	Tchem	0
ACVRL1	LIHC	No	Tchem	12.5
ACVRL1	LUAD	No	Tchem	0
ACVRL1	LUSC	No	Tchem	14.2857
ACVRL1	PRAD	No	Tchem	0
ACVRL1	READ	No	Tchem	0
ACVRL1	STAD	No	Tchem	14.5833
ACVRL1	THCA	No	Tchem	14.2857
ADCK1	BLCA	No	Tdark	0
ADCK1	BRCA	No	Tdark	4.7619
ADCK1	CESC	No	Tdark	0
ADCK1	CHOL	No	Tdark	12.5
ADCK1	COAD	No	Tdark	0
ADCK1	ESCA	No	Tdark	12.5
ADCK1	HNSC	No	Tdark	0
ADCK1	KICH	No	Tdark	0
ADCK1	KIRC	No	Tdark	6.25
ADCK1	KIRP	No	Tdark	0
ADCK1	LIHC	No	Tdark	12.5
ADCK1	LUAD	No	Tdark	2.38095
ADCK1	LUSC	No	Tdark	0
ADCK1	PRAD	No	Tdark	6.66667
ADCK1	READ	No	Tdark	0
ADCK1	STAD	No	Tdark	0
ADCK1	THCA	No	Tdark	9.52381
ADCK2	BLCA	No	Tbio	4.16667
ADCK2	BRCA	No	Tbio	0
ADCK2	CESC	No	Tbio	0
ADCK2	CHOL	No	Tbio	12.5
ADCK2	COAD	No	Tbio	0
ADCK2	ESCA	No	Tbio	0
ADCK2	HNSC	No	Tbio	0
ADCK2	KICH	No	Tbio	0
ADCK2	KIRC	No	Tbio	12.5
ADCK2	KIRP	No	Tbio	0
ADCK2	LIHC	No	Tbio	16.6667
ADCK2	LUAD	No	Tbio	0
ADCK2	LUSC	No	Tbio	0
ADCK2	PRAD	No	Tbio	3.33333
ADCK2	READ	No	Tbio	0
ADCK2	STAD	No	Tbio	0
ADCK2	THCA	No	Tbio	0
ADCK5	BLCA	No	Tdark	12.5
ADCK5	BRCA	No	Tdark	23.8095
ADCK5	CESC	No	Tdark	12.5
ADCK5	CHOL	No	Tdark	45.8333
ADCK5	COAD	No	Tdark	0
ADCK5	ESCA	No	Tdark	12.5
ADCK5	HNSC	No	Tdark	14.2857
ADCK5	KICH	No	Tdark	1.42857
ADCK5	KIRC	No	Tdark	18.75
ADCK5	KIRP	No	Tdark	0
ADCK5	LIHC	No	Tdark	12.5
ADCK5	LUAD	No	Tdark	21.4286
ADCK5	LUSC	No	Tdark	14.2857
ADCK5	PRAD	No	Tdark	23.3333
ADCK5	READ	No	Tdark	16.6667
ADCK5	STAD	No	Tdark	0
ADCK5	THCA	No	Tdark	14.2857
ADK	BLCA	No	Tchem	0
ADK	BRCA	No	Tchem	4.7619
ADK	CESC	No	Tchem	12.5
ADK	CHOL	No	Tchem	0
ADK	COAD	No	Tchem	14.2857
ADK	ESCA	No	Tchem	12.5
ADK	HNSC	No	Tchem	14.2857
ADK	KICH	No	Tchem	0
ADK	KIRC	No	Tchem	0
ADK	KIRP	No	Tchem	2.85714
ADK	LIHC	No	Tchem	0
ADK	LUAD	No	Tchem	0
ADK	LUSC	No	Tchem	2.85714
ADK	PRAD	No	Tchem	0
ADK	READ	No	Tchem	0
ADK	STAD	No	Tchem	0
ADK	THCA	No	Tchem	14.2857
ADPGK	BLCA	No	Tbio	2.5
ADPGK	BRCA	No	Tbio	0
ADPGK	CESC	No	Tbio	12.5
ADPGK	CHOL	No	Tbio	16.6667
ADPGK	COAD	No	Tbio	14.2857
ADPGK	ESCA	No	Tbio	0
ADPGK	HNSC	No	Tbio	14.2857
ADPGK	KICH	No	Tbio	0
ADPGK	KIRC	No	Tbio	18.75
ADPGK	KIRP	No	Tbio	0
ADPGK	LIHC	No	Tbio	8.33333
ADPGK	LUAD	No	Tbio	0
ADPGK	LUSC	No	Tbio	0
ADPGK	PRAD	No	Tbio	3.33333
ADPGK	READ	No	Tbio	0
ADPGK	STAD	No	Tbio	16.6667
ADPGK	THCA	No	Tbio	14.2857
AK1	BLCA	No	Tbio	0
AK1	BRCA	No	Tbio	7.14286
AK1	CESC	No	Tbio	0
AK1	CHOL	No	Tbio	8.33333
AK1	COAD	No	Tbio	0
AK1	ESCA	No	Tbio	0
AK1	HNSC	No	Tbio	0
AK1	KICH	No	Tbio	0
AK1	KIRC	No	Tbio	4.16667
AK1	KIRP	No	Tbio	0
AK1	LIHC	No	Tbio	0
AK1	LUAD	No	Tbio	0
AK1	LUSC	No	Tbio	0
AK1	PRAD	No	Tbio	3.33333
AK1	READ	No	Tbio	2.38095
AK1	STAD	No	Tbio	0
AK1	THCA	No	Tbio	14.2857
AK2	BLCA	No	Tbio	0
AK2	BRCA	No	Tbio	2.38095
AK2	CESC	No	Tbio	12.5
AK2	CHOL	No	Tbio	0
AK2	COAD	No	Tbio	0
AK2	ESCA	No	Tbio	0
AK2	HNSC	No	Tbio	0
AK2	KICH	No	Tbio	0
AK2	KIRC	No	Tbio	0
AK2	KIRP	No	Tbio	1.42857
AK2	LIHC	No	Tbio	0
AK2	LUAD	No	Tbio	0
AK2	LUSC	No	Tbio	0
AK2	PRAD	No	Tbio	3.33333
AK2	READ	No	Tbio	2.04082
AK2	STAD	No	Tbio	0
AK2	THCA	No	Tbio	0
AK3	BLCA	No	Tbio	0
AK3	BRCA	No	Tbio	0
AK3	CESC	No	Tbio	12.5
AK3	CHOL	No	Tbio	0
AK3	COAD	No	Tbio	0
AK3	ESCA	No	Tbio	0
AK3	HNSC	No	Tbio	0
AK3	KICH	No	Tbio	0
AK3	KIRC	No	Tbio	0
AK3	KIRP	No	Tbio	0
AK3	LIHC	No	Tbio	0
AK3	LUAD	No	Tbio	0
AK3	LUSC	No	Tbio	0
AK3	PRAD	No	Tbio	6.66667
AK3	READ	No	Tbio	0
AK3	STAD	No	Tbio	0
AK3	THCA	No	Tbio	4.7619
AK4	BLCA	No	Tbio	0
AK4	BRCA	No	Tbio	0
AK4	CESC	No	Tbio	0
AK4	CHOL	No	Tbio	0
AK4	COAD	No	Tbio	0
AK4	ESCA	No	Tbio	0
AK4	HNSC	No	Tbio	14.2857
AK4	KICH	No	Tbio	0
AK4	KIRC	No	Tbio	0
AK4	KIRP	No	Tbio	1.42857
AK4	LIHC	No	Tbio	12.5
AK4	LUAD	No	Tbio	14.2857
AK4	LUSC	No	Tbio	14.2857
AK4	PRAD	No	Tbio	3.33333
AK4	READ	No	Tbio	0
AK4	STAD	No	Tbio	0
AK4	THCA	No	Tbio	16.6667
AK5	BLCA	No	Tbio	0
AK5	BRCA	No	Tbio	0
AK5	CESC	No	Tbio	12.5
AK5	CHOL	No	Tbio	12.5
AK5	COAD	No	Tbio	0
AK5	ESCA	No	Tbio	1.25
AK5	HNSC	No	Tbio	0
AK5	KICH	No	Tbio	11.4286
AK5	KIRC	No	Tbio	0
AK5	KIRP	No	Tbio	0
AK5	LIHC	No	Tbio	16.6667
AK5	LUAD	No	Tbio	17.1429
AK5	LUSC	No	Tbio	0
AK5	PRAD	No	Tbio	20
AK5	READ	No	Tbio	14.2857
AK5	STAD	No	Tbio	12.5
AK5	THCA	No	Tbio	16.6667
AK6	BLCA	No	Tbio	0
AK6	BRCA	No	Tbio	4.7619
AK6	CESC	No	Tbio	0
AK6	CHOL	No	Tbio	12.5
AK6	COAD	No	Tbio	0
AK6	ESCA	No	Tbio	0
AK6	HNSC	No	Tbio	0
AK6	KICH	No	Tbio	0
AK6	KIRC	No	Tbio	0
AK6	KIRP	No	Tbio	1.42857
AK6	LIHC	No	Tbio	0
AK6	LUAD	No	Tbio	14.2857
AK6	LUSC	No	Tbio	0
AK6	PRAD	No	Tbio	0
AK6	READ	No	Tbio	0
AK6	STAD	No	Tbio	0
AK6	THCA	No	Tbio	0
AK8	BLCA	No	Tbio	0
AK8	BRCA	No	Tbio	14.2857
AK8	CESC	No	Tbio	12.5
AK8	CHOL	No	Tbio	12.5
AK8	COAD	No	Tbio	0
AK8	ESCA	No	Tbio	0
AK8	HNSC	No	Tbio	0
AK8	KICH	No	Tbio	0
AK8	KIRC	No	Tbio	0
AK8	KIRP	No	Tbio	0
AK8	LIHC	No	Tbio	12.5
AK8	LUAD	No	Tbio	0
AK8	LUSC	No	Tbio	1.42857
AK8	PRAD	No	Tbio	0
AK8	READ	No	Tbio	14.2857
AK8	STAD	No	Tbio	0
AK8	THCA	No	Tbio	9.52381
AK9	BLCA	No	Tbio	1.25
AK9	BRCA	No	Tbio	4.7619
AK9	CESC	No	Tbio	0
AK9	CHOL	No	Tbio	12.5
AK9	COAD	No	Tbio	0
AK9	ESCA	No	Tbio	14.5833
AK9	HNSC	No	Tbio	0
AK9	KICH	No	Tbio	0
AK9	KIRC	No	Tbio	2.08333
AK9	KIRP	No	Tbio	0
AK9	LIHC	No	Tbio	0
AK9	LUAD	No	Tbio	0
AK9	LUSC	No	Tbio	0
AK9	PRAD	No	Tbio	0
AK9	READ	No	Tbio	0
AK9	STAD	No	Tbio	0
AK9	THCA	No	Tbio	0
AKT1	BLCA	No	Tchem	0
AKT1	BRCA	Yes	Tchem	26.1905
AKT1	CESC	No	Tchem	12.5
AKT1	CHOL	No	Tchem	12.5
AKT1	COAD	No	Tchem	0
AKT1	ESCA	No	Tchem	0
AKT1	HNSC	No	Tchem	1.42857
AKT1	KICH	No	Tchem	0
AKT1	KIRC	No	Tchem	2.08333
AKT1	KIRP	No	Tchem	0
AKT1	LIHC	No	Tchem	18.75
AKT1	LUAD	No	Tchem	0
AKT1	LUSC	No	Tchem	0
AKT1	PRAD	Yes	Tchem	0
AKT1	READ	No	Tchem	0
AKT1	STAD	Yes	Tchem	0
AKT1	THCA	No	Tchem	14.2857
AKT2	BLCA	No	Tchem	0
AKT2	BRCA	Yes	Tchem	0
AKT2	CESC	No	Tchem	12.5
AKT2	CHOL	No	Tchem	0
AKT2	COAD	No	Tchem	0
AKT2	ESCA	No	Tchem	0
AKT2	HNSC	No	Tchem	0
AKT2	KICH	No	Tchem	0
AKT2	KIRC	No	Tchem	0
AKT2	KIRP	No	Tchem	0
AKT2	LIHC	No	Tchem	0
AKT2	LUAD	No	Tchem	0
AKT2	LUSC	No	Tchem	16.6667
AKT2	PRAD	Yes	Tchem	3.33333
AKT2	READ	No	Tchem	0
AKT2	STAD	Yes	Tchem	0
AKT2	THCA	No	Tchem	7.14286
AKT3	BLCA	No	Tchem	1.25
AKT3	BRCA	Yes	Tchem	0
AKT3	CESC	No	Tchem	0
AKT3	CHOL	No	Tchem	12.5
AKT3	COAD	No	Tchem	15.7143
AKT3	ESCA	No	Tchem	2.5
AKT3	HNSC	No	Tchem	16.6667
AKT3	KICH	No	Tchem	0
AKT3	KIRC	No	Tchem	2.08333
AKT3	KIRP	No	Tchem	13.3333
AKT3	LIHC	No	Tchem	4.16667
AKT3	LUAD	No	Tchem	0
AKT3	LUSC	No	Tchem	0
AKT3	PRAD	Yes	Tchem	0
AKT3	READ	No	Tchem	0
AKT3	STAD	Yes	Tchem	20.8333
AKT3	THCA	No	Tchem	14.2857
ALK	BLCA	Yes	Tclin	18.75
ALK	BRCA	Yes	Tclin	0
ALK	CESC	Yes	Tclin	0
ALK	CHOL	No	Tclin	0
ALK	COAD	Yes	Tclin	0
ALK	ESCA	No	Tclin	12.5
ALK	HNSC	Yes	Tclin	14.2857
ALK	KICH	Yes	Tclin	14.2857
ALK	KIRC	Yes	Tclin	14.5833
ALK	KIRP	Yes	Tclin	14.2857
ALK	LIHC	Yes	Tclin	0
ALK	LUAD	Yes	TMOA	0
ALK	LUSC	Yes	TMOA	0
ALK	PRAD	Yes	Tclin	3.33333
ALK	READ	Yes	Tclin	0
ALK	STAD	Yes	Tclin	12.5
ALK	THCA	Yes	Tclin	14.2857
ALPK1	BLCA	No	Tbio	0
ALPK1	BRCA	No	Tbio	0
ALPK1	CESC	No	Tbio	2.08333
ALPK1	CHOL	No	Tbio	12.5
ALPK1	COAD	No	Tbio	0
ALPK1	ESCA	No	Tbio	0
ALPK1	HNSC	No	Tbio	2.38095
ALPK1	KICH	No	Tbio	19.0476
ALPK1	KIRC	No	Tbio	0
ALPK1	KIRP	No	Tbio	0
ALPK1	LIHC	No	Tbio	12.5
ALPK1	LUAD	No	Tbio	0
ALPK1	LUSC	No	Tbio	0
ALPK1	PRAD	No	Tbio	3.33333
ALPK1	READ	No	Tbio	0
ALPK1	STAD	No	Tbio	4.16667
ALPK1	THCA	No	Tbio	14.2857
ALPK2	BLCA	No	Tbio	18.75
ALPK2	BRCA	No	Tbio	7.14286
ALPK2	CESC	No	Tbio	0
ALPK2	CHOL	No	Tbio	0
ALPK2	COAD	No	Tbio	0
ALPK2	ESCA	No	Tbio	15
ALPK2	HNSC	No	Tbio	0
ALPK2	KICH	No	Tbio	4.7619
ALPK2	KIRC	No	Tbio	12.5
ALPK2	KIRP	No	Tbio	0
ALPK2	LIHC	No	Tbio	0
ALPK2	LUAD	No	Tbio	14.2857
ALPK2	LUSC	No	Tbio	14.2857
ALPK2	PRAD	No	Tbio	0
ALPK2	READ	No	Tbio	14.2857
ALPK2	STAD	No	Tbio	0
ALPK2	THCA	No	Tbio	14.2857
ALPK3	BLCA	No	Tdark	12.5
ALPK3	BRCA	No	Tdark	21.4286
ALPK3	CESC	No	Tdark	12.5
ALPK3	CHOL	No	Tdark	12.5
ALPK3	COAD	No	Tdark	38.0952
ALPK3	ESCA	No	Tdark	0
ALPK3	HNSC	No	Tdark	14.2857
ALPK3	KICH	No	Tdark	14.2857
ALPK3	KIRC	No	Tdark	4.16667
ALPK3	KIRP	No	Tdark	0
ALPK3	LIHC	No	Tdark	12.5
ALPK3	LUAD	No	Tdark	0
ALPK3	LUSC	No	Tdark	14.2857
ALPK3	PRAD	No	Tdark	0
ALPK3	READ	No	Tdark	0
ALPK3	STAD	No	Tdark	0
ALPK3	THCA	No	Tdark	0
AMHR2	BLCA	No	Tbio	0
AMHR2	BRCA	No	Tbio	0
AMHR2	CESC	No	Tbio	0
AMHR2	CHOL	No	Tbio	25
AMHR2	COAD	No	Tbio	0
AMHR2	ESCA	No	Tbio	0
AMHR2	HNSC	No	Tbio	0
AMHR2	KICH	No	Tbio	0
AMHR2	KIRC	No	Tbio	12.5
AMHR2	KIRP	No	Tbio	9.52381
AMHR2	LIHC	No	Tbio	2.08333
AMHR2	LUAD	No	Tbio	0
AMHR2	LUSC	No	Tbio	0
AMHR2	PRAD	No	Tbio	43.3333
AMHR2	READ	No	Tbio	0
AMHR2	STAD	No	Tbio	12.5
AMHR2	THCA	No	Tbio	0
ANKK1	BLCA	No	Tbio	12.5
ANKK1	BRCA	No	Tbio	0
ANKK1	CESC	No	Tbio	0
ANKK1	CHOL	No	Tbio	25
ANKK1	COAD	No	Tbio	14.2857
ANKK1	ESCA	No	Tbio	12.5
ANKK1	HNSC	No	Tbio	0
ANKK1	KICH	No	Tbio	14.2857
ANKK1	KIRC	No	Tbio	25
ANKK1	KIRP	No	Tbio	14.2857
ANKK1	LIHC	No	Tbio	18.75
ANKK1	LUAD	No	Tbio	0
ANKK1	LUSC	No	Tbio	14.2857
ANKK1	PRAD	No	Tbio	3.33333
ANKK1	READ	No	Tbio	14.2857
ANKK1	STAD	No	Tbio	0
ANKK1	THCA	No	Tbio	2.38095
ARAF	BLCA	No	Tchem	0
ARAF	BRCA	No	Tchem	11.9048
ARAF	CESC	No	Tchem	0
ARAF	CHOL	No	Tchem	0
ARAF	COAD	No	Tchem	0
ARAF	ESCA	No	Tchem	12.5
ARAF	HNSC	No	Tchem	0
ARAF	KICH	No	Tchem	0
ARAF	KIRC	No	Tchem	0
ARAF	KIRP	No	Tchem	1.42857
ARAF	LIHC	No	Tchem	0
ARAF	LUAD	No	Tchem	14.2857
ARAF	LUSC	No	Tchem	0
ARAF	PRAD	No	Tchem	3.33333
ARAF	READ	No	Tchem	0
ARAF	STAD	No	Tchem	0
ARAF	THCA	No	Tchem	0
ATM	BLCA	No	Tchem	6.25
ATM	BRCA	No	Tchem	0
ATM	CESC	No	Tchem	0
ATM	CHOL	No	Tchem	16.6667
ATM	COAD	No	Tchem	0
ATM	ESCA	No	Tchem	0
ATM	HNSC	No	Tchem	0
ATM	KICH	No	Tchem	19.0476
ATM	KIRC	No	Tchem	0
ATM	KIRP	No	Tchem	0
ATM	LIHC	No	Tchem	14.5833
ATM	LUAD	No	Tchem	0
ATM	LUSC	No	Tchem	0
ATM	PRAD	No	Tchem	0
ATM	READ	No	Tchem	0
ATM	STAD	No	Tchem	10.4167
ATM	THCA	No	Tchem	19.0476
ATR	BLCA	Yes	Tchem	0
ATR	BRCA	Yes	Tchem	19.0476
ATR	CESC	No	Tchem	12.5
ATR	CHOL	Yes	Tchem	12.5
ATR	COAD	No	Tchem	14.2857
ATR	ESCA	No	Tchem	12.5
ATR	HNSC	No	Tchem	0
ATR	KICH	No	Tchem	4.7619
ATR	KIRC	Yes	Tchem	12.5
ATR	KIRP	No	Tchem	0
ATR	LIHC	No	Tchem	29.1667
ATR	LUAD	Yes	Tchem	0
ATR	LUSC	Yes	Tchem	14.2857
ATR	PRAD	No	Tchem	23.3333
ATR	READ	No	Tchem	0
ATR	STAD	No	Tchem	20.8333
ATR	THCA	No	Tchem	4.7619
AURKA	BLCA	Yes	Tchem	12.5
AURKA	BRCA	Yes	Tchem	21.4286
AURKA	CESC	No	Tchem	12.5
AURKA	CHOL	No	Tchem	12.5
AURKA	COAD	Yes	Tchem	14.2857
AURKA	ESCA	No	Tchem	29.1667
AURKA	HNSC	Yes	Tchem	14.2857
AURKA	KICH	No	Tchem	14.2857
AURKA	KIRC	No	Tchem	56.25
AURKA	KIRP	No	Tchem	41.9048
AURKA	LIHC	No	Tchem	33.3333
AURKA	LUAD	Yes	Tchem	28.5714
AURKA	LUSC	Yes	Tchem	19.0476
AURKA	PRAD	Yes	Tchem	30
AURKA	READ	Yes	Tchem	14.2857
AURKA	STAD	Yes	Tchem	12.5
AURKA	THCA	No	Tchem	0
AURKB	BLCA	No	Tchem	12.5
AURKB	BRCA	No	Tchem	19.0476
AURKB	CESC	No	Tchem	12.5
AURKB	CHOL	No	Tchem	12.5
AURKB	COAD	Yes	Tchem	14.2857
AURKB	ESCA	No	Tchem	28.3333
AURKB	HNSC	No	Tchem	14.2857
AURKB	KICH	Yes	Tchem	30.4762
AURKB	KIRC	Yes	Tchem	68.75
AURKB	KIRP	Yes	Tchem	60
AURKB	LIHC	No	Tchem	33.3333
AURKB	LUAD	Yes	Tchem	28.5714
AURKB	LUSC	Yes	Tchem	16.6667
AURKB	PRAD	No	Tchem	46.6667
AURKB	READ	No	Tchem	14.2857
AURKB	STAD	Yes	Tchem	12.5
AURKB	THCA	No	Tchem	14.2857
AURKC	BLCA	No	Tchem	0
AURKC	BRCA	No	Tchem	0
AURKC	CESC	No	Tchem	0
AURKC	CHOL	No	Tchem	12.5
AURKC	COAD	Yes	Tchem	0
AURKC	ESCA	No	Tchem	0
AURKC	HNSC	No	Tchem	0
AURKC	KICH	Yes	Tchem	0
AURKC	KIRC	Yes	Tchem	25
AURKC	KIRP	Yes	Tchem	0
AURKC	LIHC	No	Tchem	12.5
AURKC	LUAD	Yes	Tchem	0
AURKC	LUSC	Yes	Tchem	0
AURKC	PRAD	No	Tchem	0
AURKC	READ	No	Tchem	0
AURKC	STAD	Yes	Tchem	0
AURKC	THCA	No	Tchem	0
AXL	BLCA	No	Tchem	0
AXL	BRCA	Yes	Tchem	4.7619
AXL	CESC	No	Tchem	2.08333
AXL	CHOL	No	Tchem	12.5
AXL	COAD	No	Tchem	15.7143
AXL	ESCA	No	Tchem	3.33333
AXL	HNSC	No	Tchem	14.2857
AXL	KICH	No	Tchem	13.8095
AXL	KIRC	No	Tchem	22.9167
AXL	KIRP	No	Tchem	14.2857
AXL	LIHC	No	Tchem	4.16667
AXL	LUAD	Yes	Tchem	0
AXL	LUSC	Yes	Tchem	0
AXL	PRAD	No	Tchem	0
AXL	READ	No	Tchem	0
AXL	STAD	No	Tchem	20.8333
AXL	THCA	No	Tchem	16.6667
BCKDK	BLCA	No	Tbio	0
BCKDK	BRCA	No	Tbio	0
BCKDK	CESC	No	Tbio	0
BCKDK	CHOL	No	Tbio	4.16667
BCKDK	COAD	No	Tbio	0
BCKDK	ESCA	No	Tbio	0
BCKDK	HNSC	No	Tbio	2.85714
BCKDK	KICH	No	Tbio	0
BCKDK	KIRC	No	Tbio	4.16667
BCKDK	KIRP	No	Tbio	2.38095
BCKDK	LIHC	No	Tbio	0
BCKDK	LUAD	No	Tbio	0
BCKDK	LUSC	No	Tbio	0
BCKDK	PRAD	No	Tbio	0
BCKDK	READ	No	Tbio	16.6667
BCKDK	STAD	No	Tbio	12.5
BCKDK	THCA	No	Tbio	0
BLK	BLCA	No	Tchem	0
BLK	BRCA	No	Tchem	14.2857
BLK	CESC	No	Tchem	0
BLK	CHOL	No	Tchem	25
BLK	COAD	No	Tchem	5.71429
BLK	ESCA	No	Tchem	0
BLK	HNSC	No	Tchem	14.2857
BLK	KICH	No	Tchem	13.8095
BLK	KIRC	No	Tchem	0
BLK	KIRP	No	Tchem	0
BLK	LIHC	No	Tchem	0
BLK	LUAD	No	Tchem	0
BLK	LUSC	No	Tchem	0
BLK	PRAD	No	Tchem	0
BLK	READ	No	Tchem	0
BLK	STAD	No	Tchem	0
BLK	THCA	No	Tchem	0
BMP2K	BLCA	No	Tchem	0
BMP2K	BRCA	No	Tchem	2.38095
BMP2K	CESC	No	Tchem	0
BMP2K	CHOL	No	Tchem	16.6667
BMP2K	COAD	No	Tchem	0
BMP2K	ESCA	No	Tchem	0
BMP2K	HNSC	No	Tchem	0
BMP2K	KICH	No	Tchem	0
BMP2K	KIRC	No	Tchem	29.1667
BMP2K	KIRP	No	Tchem	0
BMP2K	LIHC	No	Tchem	16.6667
BMP2K	LUAD	No	Tchem	0
BMP2K	LUSC	No	Tchem	0
BMP2K	PRAD	No	Tchem	0
BMP2K	READ	No	Tchem	0
BMP2K	STAD	No	Tchem	4.16667
BMP2K	THCA	No	Tchem	0
BMPR1A	BLCA	No	Tchem	0
BMPR1A	BRCA	No	Tchem	0
BMPR1A	CESC	No	Tchem	0
BMPR1A	CHOL	No	Tchem	12.5
BMPR1A	COAD	No	Tchem	0
BMPR1A	ESCA	No	Tchem	0
BMPR1A	HNSC	No	Tchem	0
BMPR1A	KICH	No	Tchem	0
BMPR1A	KIRC	No	Tchem	0
BMPR1A	KIRP	No	Tchem	0
BMPR1A	LIHC	No	Tchem	18.75
BMPR1A	LUAD	No	Tchem	0
BMPR1A	LUSC	No	Tchem	0
BMPR1A	PRAD	No	Tchem	0
BMPR1A	READ	No	Tchem	0
BMPR1A	STAD	No	Tchem	2.08333
BMPR1A	THCA	No	Tchem	7.14286
BMPR1B	BLCA	No	Tchem	25
BMPR1B	BRCA	No	Tchem	14.2857
BMPR1B	CESC	No	Tchem	12.5
BMPR1B	CHOL	No	Tchem	12.5
BMPR1B	COAD	No	Tchem	0
BMPR1B	ESCA	No	Tchem	0
BMPR1B	HNSC	No	Tchem	14.2857
BMPR1B	KICH	No	Tchem	14.2857
BMPR1B	KIRC	No	Tchem	22.9167
BMPR1B	KIRP	No	Tchem	9.52381
BMPR1B	LIHC	No	Tchem	0
BMPR1B	LUAD	No	Tchem	14.2857
BMPR1B	LUSC	No	Tchem	2.38095
BMPR1B	PRAD	No	Tchem	0
BMPR1B	READ	No	Tchem	0
BMPR1B	STAD	No	Tchem	0
BMPR1B	THCA	No	Tchem	16.6667
BMPR2	BLCA	No	Tchem	0
BMPR2	BRCA	No	Tchem	2.38095
BMPR2	CESC	No	Tchem	0
BMPR2	CHOL	No	Tchem	12.5
BMPR2	COAD	No	Tchem	0
BMPR2	ESCA	No	Tchem	0
BMPR2	HNSC	No	Tchem	2.38095
BMPR2	KICH	No	Tchem	0
BMPR2	KIRC	No	Tchem	2.08333
BMPR2	KIRP	No	Tchem	0
BMPR2	LIHC	No	Tchem	18.75
BMPR2	LUAD	No	Tchem	0
BMPR2	LUSC	No	Tchem	14.2857
BMPR2	PRAD	No	Tchem	3.33333
BMPR2	READ	No	Tchem	2.04082
BMPR2	STAD	No	Tchem	18.75
BMPR2	THCA	No	Tchem	0
BMX	BLCA	No	Tchem	12.5
BMX	BRCA	No	Tchem	0
BMX	CESC	No	Tchem	0
BMX	CHOL	No	Tchem	0
BMX	COAD	No	Tchem	5.71429
BMX	ESCA	No	Tchem	0
BMX	HNSC	No	Tchem	0
BMX	KICH	No	Tchem	0
BMX	KIRC	No	Tchem	14.5833
BMX	KIRP	No	Tchem	0
BMX	LIHC	No	Tchem	0
BMX	LUAD	No	Tchem	0
BMX	LUSC	No	Tchem	0
BMX	PRAD	No	Tchem	6.66667
BMX	READ	No	Tchem	0
BMX	STAD	No	Tchem	12.5
BMX	THCA	No	Tchem	0
BRAF	BLCA	No	Tclin	3.33333
BRAF	BRCA	No	Tclin	2.38095
BRAF	CESC	No	Tclin	0
BRAF	CHOL	No	Tclin	12.5
BRAF	COAD	No	TMOA	14.2857
BRAF	ESCA	No	Tclin	0
BRAF	HNSC	No	Tclin	0
BRAF	KICH	No	TMOA	0
BRAF	KIRC	No	TMOA	0
BRAF	KIRP	No	TMOA	0
BRAF	LIHC	No	TMOA	18.75
BRAF	LUAD	No	Tclin	14.2857
BRAF	LUSC	No	Tclin	0
BRAF	PRAD	No	Tclin	23.3333
BRAF	READ	No	Tclin	0
BRAF	STAD	No	Tclin	2.08333
BRAF	THCA	Yes	TMOA	14.2857
BRSK1	BLCA	No	Tchem	12.5
BRSK1	BRCA	No	Tchem	16.6667
BRSK1	CESC	No	Tchem	25
BRSK1	CHOL	No	Tchem	12.5
BRSK1	COAD	No	Tchem	7.14286
BRSK1	ESCA	No	Tchem	16.6667
BRSK1	HNSC	No	Tchem	23.8095
BRSK1	KICH	No	Tchem	4.28571
BRSK1	KIRC	No	Tchem	12.5
BRSK1	KIRP	No	Tchem	14.2857
BRSK1	LIHC	No	Tchem	29.1667
BRSK1	LUAD	No	Tchem	21.4286
BRSK1	LUSC	No	Tchem	14.2857
BRSK1	PRAD	No	Tchem	0
BRSK1	READ	No	Tchem	0
BRSK1	STAD	No	Tchem	12.5
BRSK1	THCA	No	Tchem	28.5714
BRSK2	BLCA	No	Tchem	12.5
BRSK2	BRCA	No	Tchem	16.6667
BRSK2	CESC	No	Tchem	12.5
BRSK2	CHOL	No	Tchem	12.5
BRSK2	COAD	No	Tchem	14.2857
BRSK2	ESCA	No	Tchem	0
BRSK2	HNSC	No	Tchem	0
BRSK2	KICH	No	Tchem	0
BRSK2	KIRC	No	Tchem	4.16667
BRSK2	KIRP	No	Tchem	25.2381
BRSK2	LIHC	No	Tchem	18.75
BRSK2	LUAD	No	Tchem	0
BRSK2	LUSC	No	Tchem	0
BRSK2	PRAD	No	Tchem	20
BRSK2	READ	No	Tchem	14.2857
BRSK2	STAD	No	Tchem	12.5
BRSK2	THCA	No	Tchem	0
BTK	BLCA	No	Tclin	0
BTK	BRCA	No	Tclin	0
BTK	CESC	No	Tclin	6.25
BTK	CHOL	No	Tclin	25
BTK	COAD	No	Tclin	0
BTK	ESCA	No	Tclin	0
BTK	HNSC	Yes	Tclin	0
BTK	KICH	No	Tclin	0
BTK	KIRC	No	Tclin	25
BTK	KIRP	No	Tclin	14.2857
BTK	LIHC	No	Tclin	0
BTK	LUAD	Yes	Tclin	0
BTK	LUSC	Yes	Tclin	0
BTK	PRAD	No	Tclin	3.33333
BTK	READ	No	Tclin	7.14286
BTK	STAD	Yes	Tclin	18.75
BTK	THCA	No	Tclin	16.6667
BUB1	BLCA	No	Tchem	12.5
BUB1	BRCA	No	Tchem	19.0476
BUB1	CESC	No	Tchem	12.5
BUB1	CHOL	No	Tchem	12.5
BUB1	COAD	No	Tchem	14.2857
BUB1	ESCA	No	Tchem	12.5
BUB1	HNSC	No	Tchem	14.2857
BUB1	KICH	No	Tchem	14.2857
BUB1	KIRC	No	Tchem	66.6667
BUB1	KIRP	No	Tchem	45.7143
BUB1	LIHC	No	Tchem	27.0833
BUB1	LUAD	No	Tchem	30
BUB1	LUSC	No	Tchem	19.0476
BUB1	PRAD	No	Tchem	50
BUB1	READ	No	Tchem	14.2857
BUB1	STAD	No	Tchem	12.5
BUB1	THCA	No	Tchem	21.4286
BUB1B	BLCA	No	Tbio	12.5
BUB1B	BRCA	No	Tbio	19.0476
BUB1B	CESC	No	Tbio	12.5
BUB1B	CHOL	No	Tbio	12.5
BUB1B	COAD	No	Tbio	14.2857
BUB1B	ESCA	No	Tbio	13.75
BUB1B	HNSC	No	Tbio	14.2857
BUB1B	KICH	No	Tbio	16.6667
BUB1B	KIRC	No	Tbio	66.6667
BUB1B	KIRP	No	Tbio	53.8095
BUB1B	LIHC	No	Tbio	35.4167
BUB1B	LUAD	No	Tbio	42.8571
BUB1B	LUSC	No	Tbio	14.2857
BUB1B	PRAD	No	Tbio	46.6667
BUB1B	READ	No	Tbio	14.2857
BUB1B	STAD	No	Tbio	12.5
BUB1B	THCA	No	Tbio	0
CAMK1	BLCA	No	Tchem	0
CAMK1	BRCA	No	Tchem	0
CAMK1	CESC	No	Tchem	0
CAMK1	CHOL	No	Tchem	4.16667
CAMK1	COAD	No	Tchem	0
CAMK1	ESCA	No	Tchem	2.08333
CAMK1	HNSC	No	Tchem	0
CAMK1	KICH	No	Tchem	0
CAMK1	KIRC	No	Tchem	2.08333
CAMK1	KIRP	No	Tchem	0
CAMK1	LIHC	No	Tchem	14.5833
CAMK1	LUAD	No	Tchem	0
CAMK1	LUSC	No	Tchem	0
CAMK1	PRAD	No	Tchem	3.33333
CAMK1	READ	No	Tchem	0
CAMK1	STAD	No	Tchem	12.5
CAMK1	THCA	No	Tchem	0
CAMK1D	BLCA	No	Tchem	0
CAMK1D	BRCA	No	Tchem	4.7619
CAMK1D	CESC	No	Tchem	0
CAMK1D	CHOL	No	Tchem	12.5
CAMK1D	COAD	No	Tchem	0
CAMK1D	ESCA	No	Tchem	0
CAMK1D	HNSC	No	Tchem	0
CAMK1D	KICH	No	Tchem	14.2857
CAMK1D	KIRC	No	Tchem	18.75
CAMK1D	KIRP	No	Tchem	14.2857
CAMK1D	LIHC	No	Tchem	0
CAMK1D	LUAD	No	Tchem	2.38095
CAMK1D	LUSC	No	Tchem	0
CAMK1D	PRAD	No	Tchem	0
CAMK1D	READ	No	Tchem	0
CAMK1D	STAD	No	Tchem	14.5833
CAMK1D	THCA	No	Tchem	7.14286
CAMK1G	BLCA	No	Tchem	0
CAMK1G	BRCA	No	Tchem	14.2857
CAMK1G	CESC	No	Tchem	0
CAMK1G	CHOL	No	Tchem	12.5
CAMK1G	COAD	No	Tchem	1.42857
CAMK1G	ESCA	No	Tchem	13.75
CAMK1G	HNSC	No	Tchem	14.2857
CAMK1G	KICH	No	Tchem	14.2857
CAMK1G	KIRC	No	Tchem	0
CAMK1G	KIRP	No	Tchem	0
CAMK1G	LIHC	No	Tchem	12.5
CAMK1G	LUAD	No	Tchem	0
CAMK1G	LUSC	No	Tchem	0
CAMK1G	PRAD	No	Tchem	3.33333
CAMK1G	READ	No	Tchem	2.04082
CAMK1G	STAD	No	Tchem	0
CAMK1G	THCA	No	Tchem	14.2857
CAMK2A	BLCA	No	Tchem	5.41667
CAMK2A	BRCA	No	Tchem	7.14286
CAMK2A	CESC	No	Tchem	0
CAMK2A	CHOL	No	Tchem	12.5
CAMK2A	COAD	No	Tchem	0
CAMK2A	ESCA	No	Tchem	3.33333
CAMK2A	HNSC	No	Tchem	14.2857
CAMK2A	KICH	No	Tchem	0
CAMK2A	KIRC	No	Tchem	6.25
CAMK2A	KIRP	No	Tchem	2.85714
CAMK2A	LIHC	No	Tchem	12.5
CAMK2A	LUAD	No	Tchem	21.4286
CAMK2A	LUSC	No	Tchem	14.2857
CAMK2A	PRAD	No	Tchem	0
CAMK2A	READ	No	Tchem	0
CAMK2A	STAD	No	Tchem	12.5
CAMK2A	THCA	No	Tchem	14.2857
CAMK2B	BLCA	No	Tchem	12.5
CAMK2B	BRCA	No	Tchem	0
CAMK2B	CESC	No	Tchem	0
CAMK2B	CHOL	No	Tchem	0
CAMK2B	COAD	No	Tchem	29.0476
CAMK2B	ESCA	No	Tchem	12.5
CAMK2B	HNSC	No	Tchem	14.2857
CAMK2B	KICH	No	Tchem	14.2857
CAMK2B	KIRC	No	Tchem	12.5
CAMK2B	KIRP	No	Tchem	14.2857
CAMK2B	LIHC	No	Tchem	0
CAMK2B	LUAD	No	Tchem	14.2857
CAMK2B	LUSC	No	Tchem	14.2857
CAMK2B	PRAD	No	Tchem	3.33333
CAMK2B	READ	No	Tchem	0
CAMK2B	STAD	No	Tchem	0
CAMK2B	THCA	No	Tchem	0
CAMK2D	BLCA	No	Tchem	0
CAMK2D	BRCA	No	Tchem	0
CAMK2D	CESC	No	Tchem	0
CAMK2D	CHOL	No	Tchem	0
CAMK2D	COAD	No	Tchem	0
CAMK2D	ESCA	No	Tchem	2.08333
CAMK2D	HNSC	No	Tchem	0
CAMK2D	KICH	No	Tchem	0
CAMK2D	KIRC	No	Tchem	0
CAMK2D	KIRP	No	Tchem	0
CAMK2D	LIHC	No	Tchem	18.75
CAMK2D	LUAD	No	Tchem	2.38095
CAMK2D	LUSC	No	Tchem	0
CAMK2D	PRAD	No	Tchem	3.33333
CAMK2D	READ	No	Tchem	0
CAMK2D	STAD	No	Tchem	0
CAMK2D	THCA	No	Tchem	14.2857
CAMK2G	BLCA	No	Tchem	4.16667
CAMK2G	BRCA	Yes	Tchem	19.0476
CAMK2G	CESC	No	Tchem	0
CAMK2G	CHOL	No	Tchem	12.5
CAMK2G	COAD	No	Tchem	0
CAMK2G	ESCA	No	Tchem	0
CAMK2G	HNSC	No	Tchem	14.2857
CAMK2G	KICH	No	Tchem	0
CAMK2G	KIRC	No	Tchem	0
CAMK2G	KIRP	No	Tchem	1.42857
CAMK2G	LIHC	No	Tchem	12.5
CAMK2G	LUAD	No	Tchem	7.14286
CAMK2G	LUSC	No	Tchem	0
CAMK2G	PRAD	No	Tchem	3.33333
CAMK2G	READ	No	Tchem	0
CAMK2G	STAD	No	Tchem	0
CAMK2G	THCA	No	Tchem	4.7619
CAMK4	BLCA	No	Tbio	12.5
CAMK4	BRCA	No	Tbio	0
CAMK4	CESC	No	Tbio	1.25
CAMK4	CHOL	No	Tbio	4.16667
CAMK4	COAD	No	Tbio	0
CAMK4	ESCA	No	Tbio	0
CAMK4	HNSC	No	Tbio	14.2857
CAMK4	KICH	No	Tbio	0
CAMK4	KIRC	No	Tbio	0
CAMK4	KIRP	No	Tbio	2.85714
CAMK4	LIHC	No	Tbio	0
CAMK4	LUAD	No	Tbio	0
CAMK4	LUSC	No	Tbio	0
CAMK4	PRAD	No	Tbio	0
CAMK4	READ	No	Tbio	0
CAMK4	STAD	No	Tbio	25
CAMK4	THCA	No	Tbio	16.6667
CAMKK1	BLCA	No	Tchem	0
CAMKK1	BRCA	No	Tchem	0
CAMKK1	CESC	No	Tchem	0
CAMKK1	CHOL	No	Tchem	29.1667
CAMKK1	COAD	No	Tchem	0
CAMKK1	ESCA	No	Tchem	13.75
CAMKK1	HNSC	No	Tchem	3.80952
CAMKK1	KICH	No	Tchem	0
CAMKK1	KIRC	No	Tchem	12.5
CAMKK1	KIRP	No	Tchem	14.2857
CAMKK1	LIHC	No	Tchem	14.5833
CAMKK1	LUAD	No	Tchem	0
CAMKK1	LUSC	No	Tchem	0
CAMKK1	PRAD	No	Tchem	0
CAMKK1	READ	No	Tchem	0
CAMKK1	STAD	No	Tchem	0
CAMKK1	THCA	No	Tchem	0
CAMKK2	BLCA	No	Tchem	0
CAMKK2	BRCA	No	Tchem	0
CAMKK2	CESC	No	Tchem	0
CAMKK2	CHOL	No	Tchem	12.5
CAMKK2	COAD	No	Tchem	0
CAMKK2	ESCA	No	Tchem	0
CAMKK2	HNSC	No	Tchem	0
CAMKK2	KICH	No	Tchem	0
CAMKK2	KIRC	No	Tchem	0
CAMKK2	KIRP	No	Tchem	0
CAMKK2	LIHC	No	Tchem	6.25
CAMKK2	LUAD	No	Tchem	14.2857
CAMKK2	LUSC	No	Tchem	0
CAMKK2	PRAD	No	Tchem	20
CAMKK2	READ	No	Tchem	0
CAMKK2	STAD	No	Tchem	2.08333
CAMKK2	THCA	No	Tchem	0
CAMKV	BLCA	No	Tbio	12.5
CAMKV	BRCA	No	Tbio	14.2857
CAMKV	CESC	No	Tbio	0
CAMKV	CHOL	No	Tbio	12.5
CAMKV	COAD	No	Tbio	14.2857
CAMKV	ESCA	No	Tbio	12.5
CAMKV	HNSC	No	Tbio	14.2857
CAMKV	KICH	No	Tbio	0
CAMKV	KIRC	No	Tbio	0
CAMKV	KIRP	No	Tbio	14.2857
CAMKV	LIHC	No	Tbio	12.5
CAMKV	LUAD	No	Tbio	14.2857
CAMKV	LUSC	No	Tbio	14.2857
CAMKV	PRAD	No	Tbio	23.3333
CAMKV	READ	No	Tbio	14.2857
CAMKV	STAD	No	Tbio	12.5
CAMKV	THCA	No	Tbio	19.0476
CASK	BLCA	No	Tchem	0
CASK	BRCA	No	Tchem	0
CASK	CESC	No	Tchem	0
CASK	CHOL	No	Tchem	12.5
CASK	COAD	No	Tchem	0
CASK	ESCA	No	Tchem	4.16667
CASK	HNSC	No	Tchem	28.5714
CASK	KICH	No	Tchem	0
CASK	KIRC	No	Tchem	0
CASK	KIRP	No	Tchem	14.2857
CASK	LIHC	No	Tchem	29.1667
CASK	LUAD	No	Tchem	1.42857
CASK	LUSC	No	Tchem	14.2857
CASK	PRAD	No	Tchem	0
CASK	READ	No	Tchem	0
CASK	STAD	No	Tchem	12.5
CASK	THCA	No	Tchem	0
CDC42BPA	BLCA	No	Tchem	0
CDC42BPA	BRCA	No	Tchem	19.0476
CDC42BPA	CESC	No	Tchem	0
CDC42BPA	CHOL	No	Tchem	12.5
CDC42BPA	COAD	No	Tchem	0
CDC42BPA	ESCA	No	Tchem	12.5
CDC42BPA	HNSC	No	Tchem	3.80952
CDC42BPA	KICH	No	Tchem	0
CDC42BPA	KIRC	No	Tchem	6.25
CDC42BPA	KIRP	No	Tchem	5.2381
CDC42BPA	LIHC	No	Tchem	16.6667
CDC42BPA	LUAD	No	Tchem	14.2857
CDC42BPA	LUSC	No	Tchem	0
CDC42BPA	PRAD	No	Tchem	3.33333
CDC42BPA	READ	No	Tchem	0
CDC42BPA	STAD	No	Tchem	4.16667
CDC42BPA	THCA	No	Tchem	0
CDC42BPB	BLCA	No	Tbio	15
CDC42BPB	BRCA	No	Tbio	9.52381
CDC42BPB	CESC	No	Tbio	0
CDC42BPB	CHOL	No	Tbio	25
CDC42BPB	COAD	No	Tbio	0
CDC42BPB	ESCA	No	Tbio	0
CDC42BPB	HNSC	No	Tbio	1.42857
CDC42BPB	KICH	No	Tbio	0
CDC42BPB	KIRC	No	Tbio	8.33333
CDC42BPB	KIRP	No	Tbio	0
CDC42BPB	LIHC	No	Tbio	16.6667
CDC42BPB	LUAD	No	Tbio	14.2857
CDC42BPB	LUSC	No	Tbio	14.2857
CDC42BPB	PRAD	No	Tbio	0
CDC42BPB	READ	No	Tbio	0
CDC42BPB	STAD	No	Tbio	0
CDC42BPB	THCA	No	Tbio	0
CDC42BPG	BLCA	No	Tbio	0
CDC42BPG	BRCA	No	Tbio	0
CDC42BPG	CESC	No	Tbio	12.5
CDC42BPG	CHOL	No	Tbio	12.5
CDC42BPG	COAD	No	Tbio	0
CDC42BPG	ESCA	No	Tbio	0
CDC42BPG	HNSC	No	Tbio	0
CDC42BPG	KICH	No	Tbio	2.38095
CDC42BPG	KIRC	No	Tbio	2.08333
CDC42BPG	KIRP	No	Tbio	0
CDC42BPG	LIHC	No	Tbio	25
CDC42BPG	LUAD	No	Tbio	0
CDC42BPG	LUSC	No	Tbio	0
CDC42BPG	PRAD	No	Tbio	0
CDC42BPG	READ	No	Tbio	0
CDC42BPG	STAD	No	Tbio	0
CDC42BPG	THCA	No	Tbio	28.5714
CDC7	BLCA	No	Tchem	12.5
CDC7	BRCA	No	Tchem	19.0476
CDC7	CESC	No	Tchem	12.5
CDC7	CHOL	No	Tchem	12.5
CDC7	COAD	No	Tchem	14.2857
CDC7	ESCA	No	Tchem	12.5
CDC7	HNSC	No	Tchem	14.2857
CDC7	KICH	No	Tchem	0
CDC7	KIRC	No	Tchem	27.0833
CDC7	KIRP	No	Tchem	14.2857
CDC7	LIHC	No	Tchem	35.4167
CDC7	LUAD	No	Tchem	30.9524
CDC7	LUSC	No	Tchem	14.2857
CDC7	PRAD	No	Tchem	26.6667
CDC7	READ	No	Tchem	0
CDC7	STAD	No	Tchem	12.5
CDC7	THCA	No	Tchem	0
CDK1	BLCA	No	Tchem	12.5
CDK1	BRCA	Yes	Tchem	23.8095
CDK1	CESC	No	Tchem	12.5
CDK1	CHOL	No	Tchem	12.5
CDK1	COAD	No	Tchem	14.2857
CDK1	ESCA	No	Tchem	25
CDK1	HNSC	Yes	Tchem	14.2857
CDK1	KICH	No	Tchem	20.9524
CDK1	KIRC	No	Tchem	52.0833
CDK1	KIRP	No	Tchem	27.619
CDK1	LIHC	Yes	Tchem	25
CDK1	LUAD	Yes	Tchem	46.6667
CDK1	LUSC	Yes	Tchem	16.6667
CDK1	PRAD	No	Tchem	46.6667
CDK1	READ	No	Tchem	14.2857
CDK1	STAD	No	Tchem	12.5
CDK1	THCA	No	Tchem	0
CDK10	BLCA	No	Tbio	0
CDK10	BRCA	No	Tbio	0
CDK10	CESC	No	Tbio	0
CDK10	CHOL	No	Tbio	12.5
CDK10	COAD	No	Tbio	0
CDK10	ESCA	No	Tbio	0
CDK10	HNSC	No	Tbio	3.80952
CDK10	KICH	No	Tbio	0
CDK10	KIRC	No	Tbio	2.08333
CDK10	KIRP	No	Tbio	14.2857
CDK10	LIHC	No	Tbio	12.5
CDK10	LUAD	No	Tbio	0
CDK10	LUSC	No	Tbio	0
CDK10	PRAD	No	Tbio	6.66667
CDK10	READ	No	Tbio	16.6667
CDK10	STAD	No	Tbio	0
CDK10	THCA	No	Tbio	0
CDK11A	BLCA	No	Tchem	2.08333
CDK11A	BRCA	No	Tchem	0
CDK11A	CESC	No	Tchem	0
CDK11A	CHOL	No	Tchem	16.6667
CDK11A	COAD	No	Tchem	0
CDK11A	ESCA	No	Tchem	0
CDK11A	HNSC	No	Tchem	0
CDK11A	KICH	No	Tchem	9.04762
CDK11A	KIRC	No	Tchem	16.6667
CDK11A	KIRP	No	Tchem	0
CDK11A	LIHC	No	Tchem	6.25
CDK11A	LUAD	No	Tchem	0
CDK11A	LUSC	No	Tchem	14.2857
CDK11A	PRAD	No	Tchem	0
CDK11A	READ	No	Tchem	0
CDK11A	STAD	No	Tchem	2.08333
CDK11A	THCA	No	Tchem	14.2857
CDK11B	BLCA	No	Tchem	7.5
CDK11B	BRCA	No	Tchem	0
CDK11B	CESC	No	Tchem	0
CDK11B	CHOL	No	Tchem	16.6667
CDK11B	COAD	No	Tchem	0
CDK11B	ESCA	No	Tchem	0
CDK11B	HNSC	No	Tchem	0
CDK11B	KICH	No	Tchem	9.04762
CDK11B	KIRC	No	Tchem	12.5
CDK11B	KIRP	No	Tchem	0
CDK11B	LIHC	No	Tchem	8.33333
CDK11B	LUAD	No	Tchem	0
CDK11B	LUSC	No	Tchem	0
CDK11B	PRAD	No	Tchem	0
CDK11B	READ	No	Tchem	0
CDK11B	STAD	No	Tchem	0
CDK11B	THCA	No	Tchem	0
CDK12	BLCA	No	Tchem	0
CDK12	BRCA	No	Tchem	0
CDK12	CESC	No	Tchem	0
CDK12	CHOL	No	Tchem	12.5
CDK12	COAD	No	Tchem	0
CDK12	ESCA	No	Tchem	12.5
CDK12	HNSC	No	Tchem	0
CDK12	KICH	No	Tchem	0
CDK12	KIRC	No	Tchem	0
CDK12	KIRP	No	Tchem	0
CDK12	LIHC	No	Tchem	18.75
CDK12	LUAD	No	Tchem	0
CDK12	LUSC	No	Tchem	0
CDK12	PRAD	No	Tchem	0
CDK12	READ	No	Tchem	0
CDK12	STAD	No	Tchem	12.5
CDK12	THCA	No	Tchem	0
CDK13	BLCA	No	Tchem	2.08333
CDK13	BRCA	No	Tchem	2.38095
CDK13	CESC	No	Tchem	0
CDK13	CHOL	No	Tchem	12.5
CDK13	COAD	No	Tchem	0
CDK13	ESCA	No	Tchem	0
CDK13	HNSC	No	Tchem	0
CDK13	KICH	No	Tchem	0
CDK13	KIRC	No	Tchem	0
CDK13	KIRP	No	Tchem	0
CDK13	LIHC	No	Tchem	4.16667
CDK13	LUAD	No	Tchem	2.38095
CDK13	LUSC	No	Tchem	0
CDK13	PRAD	No	Tchem	3.33333
CDK13	READ	No	Tchem	0
CDK13	STAD	No	Tchem	6.25
CDK13	THCA	No	Tchem	4.7619
CDK14	BLCA	No	Tchem	12.5
CDK14	BRCA	No	Tchem	0
CDK14	CESC	No	Tchem	0
CDK14	CHOL	No	Tchem	12.5
CDK14	COAD	No	Tchem	17.1429
CDK14	ESCA	No	Tchem	15.8333
CDK14	HNSC	No	Tchem	15.7143
CDK14	KICH	No	Tchem	0
CDK14	KIRC	No	Tchem	2.08333
CDK14	KIRP	No	Tchem	0
CDK14	LIHC	No	Tchem	6.25
CDK14	LUAD	No	Tchem	0
CDK14	LUSC	No	Tchem	0
CDK14	PRAD	No	Tchem	0
CDK14	READ	No	Tchem	0
CDK14	STAD	No	Tchem	12.5
CDK14	THCA	No	Tchem	0
CDK15	BLCA	No	Tchem	4.16667
CDK15	BRCA	No	Tchem	0
CDK15	CESC	No	Tchem	0
CDK15	CHOL	No	Tchem	12.5
CDK15	COAD	No	Tchem	0
CDK15	ESCA	No	Tchem	3.75
CDK15	HNSC	No	Tchem	0
CDK15	KICH	No	Tchem	16.1905
CDK15	KIRC	No	Tchem	2.08333
CDK15	KIRP	No	Tchem	0
CDK15	LIHC	No	Tchem	12.5
CDK15	LUAD	No	Tchem	0
CDK15	LUSC	No	Tchem	0
CDK15	PRAD	No	Tchem	6.66667
CDK15	READ	No	Tchem	0
CDK15	STAD	No	Tchem	18.75
CDK15	THCA	No	Tchem	9.52381
CDK16	BLCA	No	Tchem	0
CDK16	BRCA	No	Tchem	4.7619
CDK16	CESC	No	Tchem	25
CDK16	CHOL	No	Tchem	12.5
CDK16	COAD	No	Tchem	0
CDK16	ESCA	No	Tchem	12.5
CDK16	HNSC	No	Tchem	0
CDK16	KICH	No	Tchem	0
CDK16	KIRC	No	Tchem	33.3333
CDK16	KIRP	No	Tchem	5.2381
CDK16	LIHC	No	Tchem	37.5
CDK16	LUAD	No	Tchem	0
CDK16	LUSC	No	Tchem	14.2857
CDK16	PRAD	No	Tchem	23.3333
CDK16	READ	No	Tchem	0
CDK16	STAD	No	Tchem	0
CDK16	THCA	No	Tchem	0
CDK17	BLCA	No	Tchem	0
CDK17	BRCA	No	Tchem	2.38095
CDK17	CESC	No	Tchem	0
CDK17	CHOL	No	Tchem	12.5
CDK17	COAD	No	Tchem	0
CDK17	ESCA	No	Tchem	21.25
CDK17	HNSC	No	Tchem	0
CDK17	KICH	No	Tchem	16.1905
CDK17	KIRC	No	Tchem	2.08333
CDK17	KIRP	No	Tchem	6.19048
CDK17	LIHC	No	Tchem	16.6667
CDK17	LUAD	No	Tchem	0
CDK17	LUSC	No	Tchem	0
CDK17	PRAD	No	Tchem	26.6667
CDK17	READ	No	Tchem	0
CDK17	STAD	No	Tchem	16.6667
CDK17	THCA	No	Tchem	16.6667
CDK18	BLCA	No	Tchem	0
CDK18	BRCA	No	Tchem	0
CDK18	CESC	No	Tchem	0
CDK18	CHOL	No	Tchem	12.5
CDK18	COAD	No	Tchem	14.2857
CDK18	ESCA	No	Tchem	0
CDK18	HNSC	No	Tchem	14.2857
CDK18	KICH	No	Tchem	0
CDK18	KIRC	No	Tchem	20.8333
CDK18	KIRP	No	Tchem	3.80952
CDK18	LIHC	No	Tchem	12.5
CDK18	LUAD	No	Tchem	0
CDK18	LUSC	No	Tchem	0
CDK18	PRAD	No	Tchem	0
CDK18	READ	No	Tchem	19.0476
CDK18	STAD	No	Tchem	0
CDK18	THCA	No	Tchem	14.2857
CDK19	BLCA	No	Tchem	0
CDK19	BRCA	No	Tchem	16.6667
CDK19	CESC	No	Tchem	0
CDK19	CHOL	No	Tchem	12.5
CDK19	COAD	No	Tchem	0
CDK19	ESCA	No	Tchem	0
CDK19	HNSC	No	Tchem	0
CDK19	KICH	No	Tchem	16.6667
CDK19	KIRC	No	Tchem	10.4167
CDK19	KIRP	No	Tchem	4.7619
CDK19	LIHC	No	Tchem	16.6667
CDK19	LUAD	No	Tchem	8.57143
CDK19	LUSC	No	Tchem	0
CDK19	PRAD	No	Tchem	6.66667
CDK19	READ	No	Tchem	0
CDK19	STAD	No	Tchem	4.16667
CDK19	THCA	No	Tchem	14.2857
CDK2	BLCA	No	Tchem	12.5
CDK2	BRCA	Yes	Tchem	0
CDK2	CESC	No	Tchem	12.5
CDK2	CHOL	No	Tchem	12.5
CDK2	COAD	No	Tchem	14.2857
CDK2	ESCA	No	Tchem	13.75
CDK2	HNSC	No	Tchem	14.2857
CDK2	KICH	No	Tchem	20.4762
CDK2	KIRC	No	Tchem	33.3333
CDK2	KIRP	No	Tchem	0
CDK2	LIHC	No	Tchem	20.8333
CDK2	LUAD	Yes	Tchem	21.4286
CDK2	LUSC	Yes	Tchem	14.2857
CDK2	PRAD	No	Tchem	3.33333
CDK2	READ	No	Tchem	0
CDK2	STAD	No	Tchem	12.5
CDK2	THCA	No	Tchem	14.2857
CDK20	BLCA	No	Tbio	0
CDK20	BRCA	No	Tbio	21.4286
CDK20	CESC	No	Tbio	0
CDK20	CHOL	No	Tbio	12.5
CDK20	COAD	No	Tbio	14.2857
CDK20	ESCA	No	Tbio	6.25
CDK20	HNSC	No	Tbio	2.38095
CDK20	KICH	No	Tbio	14.2857
CDK20	KIRC	No	Tbio	6.25
CDK20	KIRP	No	Tbio	0
CDK20	LIHC	No	Tbio	16.6667
CDK20	LUAD	No	Tbio	0
CDK20	LUSC	No	Tbio	14.2857
CDK20	PRAD	No	Tbio	0
CDK20	READ	No	Tbio	2.04082
CDK20	STAD	No	Tbio	0
CDK20	THCA	No	Tbio	2.38095
CDK3	BLCA	No	Tchem	12.5
CDK3	BRCA	No	Tchem	0
CDK3	CESC	No	Tchem	0
CDK3	CHOL	No	Tchem	2.08333
CDK3	COAD	No	Tchem	0
CDK3	ESCA	No	Tchem	0
CDK3	HNSC	No	Tchem	28.5714
CDK3	KICH	No	Tchem	0
CDK3	KIRC	No	Tchem	12.5
CDK3	KIRP	No	Tchem	14.2857
CDK3	LIHC	No	Tchem	12.5
CDK3	LUAD	No	Tchem	0
CDK3	LUSC	No	Tchem	0
CDK3	PRAD	No	Tchem	0
CDK3	READ	No	Tchem	0
CDK3	STAD	No	Tchem	0
CDK3	THCA	No	Tchem	14.2857
CDK4	BLCA	No	Tclin	0
CDK4	BRCA	Yes	TMOA	2.38095
CDK4	CESC	No	Tclin	0
CDK4	CHOL	No	Tclin	41.6667
CDK4	COAD	No	Tclin	14.2857
CDK4	ESCA	No	Tclin	12.5
CDK4	HNSC	Yes	Tclin	14.2857
CDK4	KICH	No	Tclin	16.1905
CDK4	KIRC	No	Tclin	39.5833
CDK4	KIRP	No	Tclin	17.1429
CDK4	LIHC	No	Tclin	20.8333
CDK4	LUAD	Yes	Tclin	14.2857
CDK4	LUSC	Yes	Tclin	14.2857
CDK4	PRAD	No	Tclin	3.33333
CDK4	READ	No	Tclin	14.2857
CDK4	STAD	No	Tclin	12.5
CDK4	THCA	No	Tclin	0
CDK5	BLCA	No	Tchem	18.75
CDK5	BRCA	No	Tchem	14.2857
CDK5	CESC	No	Tchem	12.5
CDK5	CHOL	No	Tchem	12.5
CDK5	COAD	No	Tchem	0
CDK5	ESCA	No	Tchem	12.5
CDK5	HNSC	No	Tchem	0
CDK5	KICH	No	Tchem	9.04762
CDK5	KIRC	No	Tchem	27.0833
CDK5	KIRP	No	Tchem	0
CDK5	LIHC	No	Tchem	16.6667
CDK5	LUAD	No	Tchem	7.14286
CDK5	LUSC	No	Tchem	14.2857
CDK5	PRAD	No	Tchem	0
CDK5	READ	No	Tchem	14.2857
CDK5	STAD	No	Tchem	0
CDK5	THCA	No	Tchem	2.38095
CDK6	BLCA	No	Tclin	12.5
CDK6	BRCA	Yes	TMOA	2.38095
CDK6	CESC	No	Tclin	0
CDK6	CHOL	No	Tclin	12.5
CDK6	COAD	No	Tclin	0
CDK6	ESCA	No	Tclin	12.5
CDK6	HNSC	No	Tclin	14.2857
CDK6	KICH	No	Tclin	10
CDK6	KIRC	No	Tclin	37.5
CDK6	KIRP	No	Tclin	0
CDK6	LIHC	No	Tclin	16.6667
CDK6	LUAD	No	Tclin	0
CDK6	LUSC	No	Tclin	14.2857
CDK6	PRAD	No	Tclin	3.33333
CDK6	READ	No	Tclin	2.04082
CDK6	STAD	No	Tclin	12.5
CDK6	THCA	No	Tclin	7.14286
CDK7	BLCA	No	Tchem	0
CDK7	BRCA	Yes	Tchem	2.38095
CDK7	CESC	No	Tchem	0
CDK7	CHOL	No	Tchem	12.5
CDK7	COAD	No	Tchem	14.2857
CDK7	ESCA	No	Tchem	0
CDK7	HNSC	No	Tchem	0
CDK7	KICH	No	Tchem	16.1905
CDK7	KIRC	No	Tchem	16.6667
CDK7	KIRP	No	Tchem	18.0952
CDK7	LIHC	No	Tchem	29.1667
CDK7	LUAD	Yes	Tchem	1.42857
CDK7	LUSC	Yes	Tchem	0
CDK7	PRAD	No	Tchem	0
CDK7	READ	No	Tchem	0
CDK7	STAD	No	Tchem	0
CDK7	THCA	No	Tchem	14.2857
CDK8	BLCA	No	Tchem	0
CDK8	BRCA	No	Tchem	14.2857
CDK8	CESC	No	Tchem	0
CDK8	CHOL	No	Tchem	12.5
CDK8	COAD	No	Tchem	16.6667
CDK8	ESCA	No	Tchem	0
CDK8	HNSC	No	Tchem	14.2857
CDK8	KICH	No	Tchem	0
CDK8	KIRC	No	Tchem	6.25
CDK8	KIRP	No	Tchem	0
CDK8	LIHC	No	Tchem	18.75
CDK8	LUAD	No	Tchem	21.4286
CDK8	LUSC	No	Tchem	14.2857
CDK8	PRAD	No	Tchem	3.33333
CDK8	READ	No	Tchem	6.46259
CDK8	STAD	No	Tchem	2.08333
CDK8	THCA	No	Tchem	0
CDK9	BLCA	No	Tchem	0
CDK9	BRCA	Yes	Tchem	0
CDK9	CESC	No	Tchem	0
CDK9	CHOL	No	Tchem	12.5
CDK9	COAD	No	Tchem	0
CDK9	ESCA	Yes	Tchem	1.25
CDK9	HNSC	Yes	Tchem	6.66667
CDK9	KICH	Yes	Tchem	0
CDK9	KIRC	Yes	Tchem	16.6667
CDK9	KIRP	Yes	Tchem	0
CDK9	LIHC	Yes	Tchem	4.16667
CDK9	LUAD	Yes	Tchem	7.14286
CDK9	LUSC	Yes	Tchem	0
CDK9	PRAD	Yes	Tchem	23.3333
CDK9	READ	No	Tchem	9.52381
CDK9	STAD	Yes	Tchem	0
CDK9	THCA	No	Tchem	28.5714
CDKL1	BLCA	No	Tchem	12.5
CDKL1	BRCA	No	Tchem	0
CDKL1	CESC	No	Tchem	0
CDKL1	CHOL	No	Tchem	12.5
CDKL1	COAD	No	Tchem	0
CDKL1	ESCA	No	Tchem	0
CDKL1	HNSC	No	Tchem	14.2857
CDKL1	KICH	No	Tchem	14.2857
CDKL1	KIRC	No	Tchem	0
CDKL1	KIRP	No	Tchem	0
CDKL1	LIHC	No	Tchem	8.33333
CDKL1	LUAD	No	Tchem	0
CDKL1	LUSC	No	Tchem	0
CDKL1	PRAD	No	Tchem	3.33333
CDKL1	READ	No	Tchem	0
CDKL1	STAD	No	Tchem	2.08333
CDKL1	THCA	No	Tchem	2.38095
CDKL2	BLCA	No	Tchem	0
CDKL2	BRCA	No	Tchem	0
CDKL2	CESC	No	Tchem	0
CDKL2	CHOL	No	Tchem	12.5
CDKL2	COAD	No	Tchem	2.85714
CDKL2	ESCA	No	Tchem	18.75
CDKL2	HNSC	No	Tchem	0
CDKL2	KICH	No	Tchem	0
CDKL2	KIRC	No	Tchem	2.08333
CDKL2	KIRP	No	Tchem	0
CDKL2	LIHC	No	Tchem	0
CDKL2	LUAD	No	Tchem	0
CDKL2	LUSC	No	Tchem	0
CDKL2	PRAD	No	Tchem	0
CDKL2	READ	No	Tchem	0
CDKL2	STAD	No	Tchem	0
CDKL2	THCA	No	Tchem	0
CDKL3	BLCA	No	Tchem	0
CDKL3	BRCA	No	Tchem	2.38095
CDKL3	CESC	No	Tchem	0
CDKL3	CHOL	No	Tchem	12.5
CDKL3	COAD	No	Tchem	0
CDKL3	ESCA	No	Tchem	1.25
CDKL3	HNSC	No	Tchem	0
CDKL3	KICH	No	Tchem	14.2857
CDKL3	KIRC	No	Tchem	0
CDKL3	KIRP	No	Tchem	0
CDKL3	LIHC	No	Tchem	12.5
CDKL3	LUAD	No	Tchem	1.42857
CDKL3	LUSC	No	Tchem	0
CDKL3	PRAD	No	Tchem	0
CDKL3	READ	No	Tchem	2.04082
CDKL3	STAD	No	Tchem	0
CDKL3	THCA	No	Tchem	2.38095
CDKL4	BLCA	No	Tdark	1.25
CDKL4	BRCA	No	Tdark	0
CDKL4	CESC	No	Tdark	0
CDKL4	CHOL	No	Tdark	12.5
CDKL4	COAD	No	Tdark	1.42857
CDKL4	ESCA	No	Tdark	0
CDKL4	HNSC	No	Tdark	0
CDKL4	KICH	No	Tdark	0
CDKL4	KIRC	No	Tdark	0
CDKL4	KIRP	No	Tdark	0
CDKL4	LIHC	No	Tdark	0
CDKL4	LUAD	No	Tdark	0
CDKL4	LUSC	No	Tdark	0
CDKL4	PRAD	No	Tdark	0
CDKL4	READ	No	Tdark	0
CDKL4	STAD	No	Tdark	0
CDKL4	THCA	No	Tdark	0
CDKL5	BLCA	No	Tchem	0
CDKL5	BRCA	No	Tchem	19.0476
CDKL5	CESC	No	Tchem	0
CDKL5	CHOL	No	Tchem	12.5
CDKL5	COAD	No	Tchem	0
CDKL5	ESCA	No	Tchem	14.5833
CDKL5	HNSC	No	Tchem	0
CDKL5	KICH	No	Tchem	14.2857
CDKL5	KIRC	No	Tchem	6.25
CDKL5	KIRP	No	Tchem	0
CDKL5	LIHC	No	Tchem	12.5
CDKL5	LUAD	No	Tchem	0
CDKL5	LUSC	No	Tchem	0
CDKL5	PRAD	No	Tchem	3.33333
CDKL5	READ	No	Tchem	0
CDKL5	STAD	No	Tchem	12.5
CDKL5	THCA	No	Tchem	0
CERK	BLCA	No	Tchem	12.5
CERK	BRCA	No	Tchem	14.2857
CERK	CESC	No	Tchem	12.5
CERK	CHOL	No	Tchem	12.5
CERK	COAD	No	Tchem	0
CERK	ESCA	No	Tchem	4.16667
CERK	HNSC	No	Tchem	0
CERK	KICH	No	Tchem	0
CERK	KIRC	No	Tchem	2.08333
CERK	KIRP	No	Tchem	0
CERK	LIHC	No	Tchem	25
CERK	LUAD	No	Tchem	0
CERK	LUSC	No	Tchem	0
CERK	PRAD	No	Tchem	0
CERK	READ	No	Tchem	0
CERK	STAD	No	Tchem	2.08333
CERK	THCA	No	Tchem	7.14286
CHEK1	BLCA	No	Tchem	12.5
CHEK1	BRCA	Yes	Tchem	16.6667
CHEK1	CESC	No	Tchem	12.5
CHEK1	CHOL	No	Tchem	12.5
CHEK1	COAD	Yes	Tchem	14.2857
CHEK1	ESCA	No	Tchem	12.5
CHEK1	HNSC	No	Tchem	14.2857
CHEK1	HNSC	Yes	Tchem	14.2857
CHEK1	KICH	No	Tchem	0
CHEK1	KIRC	No	Tchem	54.1667
CHEK1	KIRP	No	Tchem	6.19048
CHEK1	LIHC	No	Tchem	25
CHEK1	LUAD	Yes	Tchem	44.2857
CHEK1	LUSC	Yes	Tchem	14.2857
CHEK1	PRAD	No	Tchem	0
CHEK1	READ	Yes	Tchem	14.2857
CHEK1	STAD	No	Tchem	12.5
CHEK1	THCA	No	Tchem	0
CHEK2	BLCA	No	Tchem	0
CHEK2	BRCA	Yes	Tchem	4.7619
CHEK2	CESC	No	Tchem	12.5
CHEK2	CHOL	No	Tchem	12.5
CHEK2	COAD	No	Tchem	0
CHEK2	COAD	Yes	Tchem	0
CHEK2	ESCA	No	Tchem	13.75
CHEK2	HNSC	No	Tchem	19.0476
CHEK2	HNSC	Yes	Tchem	19.0476
CHEK2	KICH	No	Tchem	30.4762
CHEK2	KIRC	No	Tchem	39.5833
CHEK2	KIRP	No	Tchem	14.2857
CHEK2	LIHC	No	Tchem	25
CHEK2	LUAD	No	Tchem	14.2857
CHEK2	LUAD	Yes	Tchem	14.2857
CHEK2	LUSC	No	Tchem	14.2857
CHEK2	LUSC	Yes	Tchem	14.2857
CHEK2	PRAD	No	Tchem	0
CHEK2	READ	No	Tchem	0
CHEK2	READ	Yes	Tchem	0
CHEK2	STAD	No	Tchem	12.5
CHEK2	THCA	No	Tchem	14.2857
CHKA	BLCA	No	Tchem	0
CHKA	BRCA	No	Tchem	0
CHKA	CESC	No	Tchem	0
CHKA	CHOL	No	Tchem	37.5
CHKA	COAD	No	Tchem	0
CHKA	ESCA	No	Tchem	4.16667
CHKA	HNSC	No	Tchem	0
CHKA	KICH	No	Tchem	0
CHKA	KIRC	No	Tchem	16.6667
CHKA	KIRP	No	Tchem	0
CHKA	LIHC	No	Tchem	16.6667
CHKA	LUAD	No	Tchem	0
CHKA	LUSC	No	Tchem	0
CHKA	PRAD	No	Tchem	0
CHKA	READ	No	Tchem	0
CHKA	STAD	No	Tchem	0
CHKA	THCA	No	Tchem	19.0476
CHKB	BLCA	No	Tbio	2.08333
CHKB	BRCA	No	Tbio	2.38095
CHKB	CESC	No	Tbio	0
CHKB	CHOL	No	Tbio	20.8333
CHKB	COAD	No	Tbio	0
CHKB	ESCA	No	Tbio	0
CHKB	HNSC	No	Tbio	0
CHKB	KICH	No	Tbio	0
CHKB	KIRC	No	Tbio	12.5
CHKB	KIRP	No	Tbio	0
CHKB	LIHC	No	Tbio	16.6667
CHKB	LUAD	No	Tbio	7.14286
CHKB	LUSC	No	Tbio	2.38095
CHKB	PRAD	No	Tbio	0
CHKB	READ	No	Tbio	2.38095
CHKB	STAD	No	Tbio	0
CHKB	THCA	No	Tbio	0
CHUK	BLCA	No	Tchem	0
CHUK	BRCA	No	Tchem	16.6667
CHUK	CESC	No	Tchem	0
CHUK	CHOL	No	Tchem	0
CHUK	COAD	No	Tchem	0
CHUK	ESCA	No	Tchem	12.5
CHUK	HNSC	No	Tchem	0
CHUK	KICH	No	Tchem	0
CHUK	KIRC	No	Tchem	4.16667
CHUK	KIRP	No	Tchem	0
CHUK	LIHC	No	Tchem	12.5
CHUK	LUAD	No	Tchem	1.42857
CHUK	LUSC	No	Tchem	0
CHUK	PRAD	No	Tchem	3.33333
CHUK	READ	No	Tchem	0
CHUK	STAD	No	Tchem	4.16667
CHUK	THCA	No	Tchem	0
CIT	BLCA	No	Tchem	12.5
CIT	BRCA	No	Tchem	19.0476
CIT	CESC	No	Tchem	12.5
CIT	CHOL	No	Tchem	12.5
CIT	COAD	No	Tchem	14.2857
CIT	ESCA	No	Tchem	13.75
CIT	HNSC	No	Tchem	14.2857
CIT	KICH	No	Tchem	0
CIT	KIRC	No	Tchem	0
CIT	KIRP	No	Tchem	0
CIT	LIHC	No	Tchem	20.8333
CIT	LUAD	No	Tchem	14.2857
CIT	LUSC	No	Tchem	4.7619
CIT	PRAD	No	Tchem	26.6667
CIT	READ	No	Tchem	14.2857
CIT	STAD	No	Tchem	12.5
CIT	THCA	No	Tchem	0
CKB	BLCA	No	Tbio	14.5833
CKB	BRCA	No	Tbio	2.38095
CKB	CESC	No	Tbio	0
CKB	CHOL	No	Tbio	12.5
CKB	COAD	No	Tbio	0
CKB	ESCA	No	Tbio	0
CKB	HNSC	No	Tbio	0
CKB	KICH	No	Tbio	14.2857
CKB	KIRC	No	Tbio	14.5833
CKB	KIRP	No	Tbio	0
CKB	LIHC	No	Tbio	20.8333
CKB	LUAD	No	Tbio	0
CKB	LUSC	No	Tbio	0
CKB	PRAD	No	Tbio	3.33333
CKB	READ	No	Tbio	0
CKB	STAD	No	Tbio	0
CKB	THCA	No	Tbio	2.38095
CKM	BLCA	No	Tbio	0
CKM	BRCA	No	Tbio	7.14286
CKM	CESC	No	Tbio	0
CKM	CHOL	No	Tbio	12.5
CKM	COAD	No	Tbio	0
CKM	ESCA	No	Tbio	0
CKM	HNSC	No	Tbio	0
CKM	KICH	No	Tbio	14.2857
CKM	KIRC	No	Tbio	18.75
CKM	KIRP	No	Tbio	0
CKM	LIHC	No	Tbio	12.5
CKM	LUAD	No	Tbio	21.4286
CKM	LUSC	No	Tbio	14.2857
CKM	PRAD	No	Tbio	0
CKM	READ	No	Tbio	0
CKM	STAD	No	Tbio	0
CKM	THCA	No	Tbio	0
CKMT1A	BLCA	No	Tbio	0
CKMT1A	BRCA	No	Tbio	28.5714
CKMT1A	CESC	No	Tbio	12.5
CKMT1A	CHOL	No	Tbio	12.5
CKMT1A	COAD	No	Tbio	0
CKMT1A	ESCA	No	Tbio	0
CKMT1A	HNSC	No	Tbio	0
CKMT1A	KICH	No	Tbio	14.2857
CKMT1A	KIRC	No	Tbio	4.16667
CKMT1A	KIRP	No	Tbio	0
CKMT1A	LIHC	No	Tbio	12.5
CKMT1A	LUAD	No	Tbio	33.3333
CKMT1A	LUSC	No	Tbio	14.2857
CKMT1A	PRAD	No	Tbio	0
CKMT1A	READ	No	Tbio	0
CKMT1A	STAD	No	Tbio	0
CKMT1A	THCA	No	Tbio	7.14286
CKMT2	BLCA	No	Tbio	16.6667
CKMT2	BRCA	No	Tbio	7.14286
CKMT2	CESC	No	Tbio	0
CKMT2	CHOL	No	Tbio	12.5
CKMT2	COAD	No	Tbio	14.2857
CKMT2	ESCA	No	Tbio	0
CKMT2	HNSC	No	Tbio	0
CKMT2	KICH	No	Tbio	14.2857
CKMT2	KIRC	No	Tbio	0
CKMT2	KIRP	No	Tbio	0
CKMT2	LIHC	No	Tbio	12.5
CKMT2	LUAD	No	Tbio	2.38095
CKMT2	LUSC	No	Tbio	14.2857
CKMT2	PRAD	No	Tbio	0
CKMT2	READ	No	Tbio	14.2857
CKMT2	STAD	No	Tbio	0
CKMT2	THCA	No	Tbio	7.14286
CLK1	BLCA	No	Tchem	0
CLK1	BRCA	No	Tchem	0
CLK1	CESC	No	Tchem	0
CLK1	CHOL	No	Tchem	4.16667
CLK1	COAD	No	Tchem	0
CLK1	ESCA	No	Tchem	14.5833
CLK1	HNSC	No	Tchem	0
CLK1	KICH	No	Tchem	0
CLK1	KIRC	No	Tchem	12.5
CLK1	KIRP	No	Tchem	0
CLK1	LIHC	No	Tchem	0
CLK1	LUAD	No	Tchem	4.7619
CLK1	LUSC	No	Tchem	0
CLK1	PRAD	No	Tchem	26.6667
CLK1	READ	No	Tchem	4.42177
CLK1	STAD	No	Tchem	2.08333
CLK1	THCA	No	Tchem	16.6667
CLK2	BLCA	No	Tchem	12.5
CLK2	BRCA	No	Tchem	2.38095
CLK2	CESC	No	Tchem	0
CLK2	CHOL	No	Tchem	12.5
CLK2	COAD	No	Tchem	1.42857
CLK2	ESCA	No	Tchem	0
CLK2	HNSC	No	Tchem	0
CLK2	KICH	No	Tchem	6.66667
CLK2	KIRC	No	Tchem	27.0833
CLK2	KIRP	No	Tchem	0
CLK2	LIHC	No	Tchem	29.1667
CLK2	LUAD	No	Tchem	30.9524
CLK2	LUSC	No	Tchem	14.2857
CLK2	PRAD	No	Tchem	26.6667
CLK2	READ	No	Tchem	26.1905
CLK2	STAD	No	Tchem	0
CLK2	THCA	No	Tchem	28.5714
CLK3	BLCA	No	Tchem	1.25
CLK3	BRCA	No	Tchem	0
CLK3	CESC	No	Tchem	0
CLK3	CHOL	No	Tchem	16.6667
CLK3	COAD	No	Tchem	14.2857
CLK3	ESCA	No	Tchem	0
CLK3	HNSC	No	Tchem	5.2381
CLK3	KICH	No	Tchem	0
CLK3	KIRC	No	Tchem	0
CLK3	KIRP	No	Tchem	0
CLK3	LIHC	No	Tchem	6.25
CLK3	LUAD	No	Tchem	16.6667
CLK3	LUSC	No	Tchem	14.2857
CLK3	PRAD	No	Tchem	0
CLK3	READ	No	Tchem	0
CLK3	STAD	No	Tchem	0
CLK3	THCA	No	Tchem	0
CLK4	BLCA	No	Tchem	0
CLK4	BRCA	No	Tchem	0
CLK4	CESC	No	Tchem	0
CLK4	CHOL	No	Tchem	4.16667
CLK4	COAD	No	Tchem	0
CLK4	ESCA	No	Tchem	12.5
CLK4	HNSC	No	Tchem	0
CLK4	KICH	No	Tchem	14.2857
CLK4	KIRC	No	Tchem	12.5
CLK4	KIRP	No	Tchem	0
CLK4	LIHC	No	Tchem	0
CLK4	LUAD	No	Tchem	0
CLK4	LUSC	No	Tchem	0
CLK4	PRAD	No	Tchem	0
CLK4	READ	No	Tchem	4.42177
CLK4	STAD	No	Tchem	2.08333
CLK4	THCA	No	Tchem	0
CMPK1	BLCA	No	Tbio	2.08333
CMPK1	BRCA	No	Tbio	2.38095
CMPK1	CESC	No	Tbio	0
CMPK1	CHOL	No	Tbio	0
CMPK1	COAD	No	Tbio	0
CMPK1	ESCA	No	Tbio	0
CMPK1	HNSC	No	Tbio	4.7619
CMPK1	KICH	No	Tbio	0
CMPK1	KIRC	No	Tbio	0
CMPK1	KIRP	No	Tbio	0
CMPK1	LIHC	No	Tbio	12.5
CMPK1	LUAD	No	Tbio	0
CMPK1	LUSC	No	Tbio	0
CMPK1	PRAD	No	Tbio	0
CMPK1	READ	No	Tbio	0
CMPK1	STAD	No	Tbio	0
CMPK1	THCA	No	Tbio	0
CMPK2	BLCA	No	Tbio	12.5
CMPK2	BRCA	No	Tbio	14.2857
CMPK2	CESC	No	Tbio	0
CMPK2	CHOL	No	Tbio	12.5
CMPK2	COAD	No	Tbio	0
CMPK2	ESCA	No	Tbio	12.5
CMPK2	HNSC	No	Tbio	14.2857
CMPK2	KICH	No	Tbio	0
CMPK2	KIRC	No	Tbio	4.16667
CMPK2	KIRP	No	Tbio	0
CMPK2	LIHC	No	Tbio	0
CMPK2	LUAD	No	Tbio	0
CMPK2	LUSC	No	Tbio	0
CMPK2	PRAD	No	Tbio	26.6667
CMPK2	READ	No	Tbio	0
CMPK2	STAD	No	Tbio	0
CMPK2	THCA	No	Tbio	0
COQ8A	BLCA	No	Tbio	12.5
COQ8A	BRCA	No	Tbio	7.14286
COQ8A	CESC	No	Tbio	0
COQ8A	CHOL	No	Tbio	0
COQ8A	COAD	No	Tbio	0
COQ8A	ESCA	No	Tbio	0
COQ8A	HNSC	No	Tbio	0
COQ8A	KICH	No	Tbio	0
COQ8A	KIRC	No	Tbio	0
COQ8A	KIRP	No	Tbio	10.4762
COQ8A	LIHC	No	Tbio	0
COQ8A	LUAD	No	Tbio	19.0476
COQ8A	LUSC	No	Tbio	0
COQ8A	PRAD	No	Tbio	0
COQ8A	READ	No	Tbio	0
COQ8A	STAD	No	Tbio	0
COQ8A	THCA	No	Tbio	0
COQ8B	BLCA	No	Tchem	0
COQ8B	BRCA	No	Tchem	2.38095
COQ8B	CESC	No	Tchem	0
COQ8B	CHOL	No	Tchem	12.5
COQ8B	COAD	No	Tchem	0
COQ8B	ESCA	No	Tchem	0
COQ8B	HNSC	No	Tchem	2.38095
COQ8B	KICH	No	Tchem	0
COQ8B	KIRC	No	Tchem	6.25
COQ8B	KIRP	No	Tchem	0
COQ8B	LIHC	No	Tchem	0
COQ8B	LUAD	No	Tchem	0
COQ8B	LUSC	No	Tchem	7.14286
COQ8B	PRAD	No	Tchem	3.33333
COQ8B	READ	No	Tchem	0
COQ8B	STAD	No	Tchem	0
COQ8B	THCA	No	Tchem	0
CSF1R	BLCA	Yes	Tclin	3.33333
CSF1R	BRCA	Yes	Tclin	0
CSF1R	CESC	No	Tclin	6.25
CSF1R	CHOL	Yes	Tclin	12.5
CSF1R	COAD	Yes	Tclin	14.2857
CSF1R	ESCA	No	Tclin	1.25
CSF1R	HNSC	No	Tclin	0
CSF1R	KICH	Yes	TMOA	16.1905
CSF1R	KIRC	Yes	TMOA	27.0833
CSF1R	KIRP	Yes	TMOA	14.2857
CSF1R	LIHC	No	Tclin	4.16667
CSF1R	LUAD	Yes	Tclin	0
CSF1R	LUSC	Yes	Tclin	0
CSF1R	PRAD	Yes	Tclin	0
CSF1R	READ	No	Tclin	0
CSF1R	STAD	No	Tclin	20.8333
CSF1R	THCA	No	Tclin	14.2857
CSK	BLCA	No	Tchem	0
CSK	BRCA	No	Tchem	0
CSK	CESC	No	Tchem	12.5
CSK	CHOL	No	Tchem	25
CSK	COAD	No	Tchem	0
CSK	ESCA	No	Tchem	0
CSK	HNSC	No	Tchem	0
CSK	KICH	No	Tchem	4.28571
CSK	KIRC	No	Tchem	18.75
CSK	KIRP	No	Tchem	2.38095
CSK	LIHC	No	Tchem	0
CSK	LUAD	No	Tchem	0
CSK	LUSC	No	Tchem	0
CSK	PRAD	No	Tchem	0
CSK	READ	No	Tchem	0
CSK	STAD	No	Tchem	0
CSK	THCA	No	Tchem	0
CSNK1A1	BLCA	No	Tchem	0
CSNK1A1	BRCA	No	Tchem	21.4286
CSNK1A1	CESC	No	Tchem	0
CSNK1A1	CHOL	No	Tchem	12.5
CSNK1A1	COAD	No	Tchem	0
CSNK1A1	ESCA	No	Tchem	15.8333
CSNK1A1	HNSC	No	Tchem	0
CSNK1A1	KICH	No	Tchem	9.52381
CSNK1A1	KIRC	No	Tchem	0
CSNK1A1	KIRP	No	Tchem	1.42857
CSNK1A1	LIHC	No	Tchem	16.6667
CSNK1A1	LUAD	No	Tchem	0
CSNK1A1	LUSC	No	Tchem	0
CSNK1A1	PRAD	No	Tchem	0
CSNK1A1	READ	No	Tchem	0
CSNK1A1	STAD	No	Tchem	0
CSNK1A1	THCA	No	Tchem	0
CSNK1A1L	BLCA	No	Tdark	0
CSNK1A1L	BRCA	No	Tdark	23.8095
CSNK1A1L	CESC	No	Tdark	0
CSNK1A1L	CHOL	No	Tdark	12.5
CSNK1A1L	COAD	No	Tdark	0
CSNK1A1L	ESCA	No	Tdark	2.5
CSNK1A1L	HNSC	No	Tdark	0
CSNK1A1L	KICH	No	Tdark	4.7619
CSNK1A1L	KIRC	No	Tdark	0
CSNK1A1L	KIRP	No	Tdark	3.80952
CSNK1A1L	LIHC	No	Tdark	12.5
CSNK1A1L	LUAD	No	Tdark	0
CSNK1A1L	LUSC	No	Tdark	1.42857
CSNK1A1L	PRAD	No	Tdark	0
CSNK1A1L	READ	No	Tdark	0
CSNK1A1L	STAD	No	Tdark	18.75
CSNK1A1L	THCA	No	Tdark	0
CSNK1D	BLCA	No	Tchem	0
CSNK1D	BRCA	No	Tchem	0
CSNK1D	CESC	No	Tchem	0
CSNK1D	CHOL	No	Tchem	12.5
[truncated: 8,786 more rows]

## Sheet: Pairwise_Clinical_Trial_test
Cancer	Clinical_Trial_CKI_vs_Non_Clinical_Trial_CKI
BLCA	Not Significant
BRCA	0.0424
CHOL	Not Significant
COAD	Not Significant
ESCA	Not Significant
HNSC	0.000211
KICH	Not Significant
KIRC	0.00311
KIRP	Not Significant
LIHC	Not Significant
LUAD	0.0284
LUSC	0.0294
PRAD	Not Significant
READ	0.00675
STAD	0.00683
THCA	0.0374

## Sheet: Full_TDL_TMOA
Gene	TDL	CKI_Score	Cancer
ALK	TMOA	0	LUSC
ALK	TMOA	0	LUAD
BRAF	TMOA	14.2857	THCA
BRAF	TMOA	0	KIRC
BRAF	TMOA	0	KIRP
BRAF	TMOA	18.75	LIHC
BRAF	TMOA	0	KICH
BRAF	TMOA	14.2857	COAD
CDK4	TMOA	2.38095	BRCA
CDK6	TMOA	2.38095	BRCA
CSF1R	TMOA	27.0833	KIRC
CSF1R	TMOA	14.2857	KIRP
CSF1R	TMOA	16.1905	KICH
EGFR	TMOA	14.2857	LUSC
EGFR	TMOA	30.9524	LUAD
EGFR	TMOA	17.1429	HNSC
EGFR	TMOA	0	COAD
EGFR	TMOA	0	BRCA
ERBB2	TMOA	0	LUSC
ERBB2	TMOA	28.5714	LUAD
ERBB2	TMOA	14.2857	BRCA
ERBB4	TMOA	0	LUSC
ERBB4	TMOA	7.14286	LUAD
ERBB4	TMOA	0	BRCA
FGFR1	TMOA	0	THCA
FGFR1	TMOA	4.16667	KIRC
FGFR1	TMOA	0	LUSC
FGFR1	TMOA	0	LUAD
FGFR1	TMOA	4.7619	KIRP
FGFR1	TMOA	0	KICH
FGFR1	TMOA	12.5	BLCA
FGFR2	TMOA	0	LUSC
FGFR2	TMOA	0	LUAD
FGFR2	TMOA	2.08333	BLCA
FGFR3	TMOA	4.16667	KIRC
FGFR3	TMOA	32.8571	LUSC
FGFR3	TMOA	0	LUAD
FGFR3	TMOA	0	KIRP
FGFR3	TMOA	14.2857	KICH
FGFR3	TMOA	12.5	BLCA
FGFR4	TMOA	0	LUSC
FGFR4	TMOA	0	LUAD
FGFR4	TMOA	0	BLCA
FLT1	TMOA	11.9048	THCA
FLT1	TMOA	16.6667	KIRC
FLT1	TMOA	15.7143	LUSC
FLT1	TMOA	0	LUAD
FLT1	TMOA	1.42857	KIRP
FLT1	TMOA	12.5	LIHC
FLT1	TMOA	0	KICH
FLT3	TMOA	16.6667	THCA
FLT3	TMOA	0	KIRC
FLT3	TMOA	0	KIRP
FLT3	TMOA	12.5	LIHC
FLT3	TMOA	0	KICH
FLT4	TMOA	11.9048	THCA
FLT4	TMOA	22.9167	KIRC
FLT4	TMOA	14.2857	LUSC
FLT4	TMOA	0	LUAD
FLT4	TMOA	3.80952	KIRP
FLT4	TMOA	12.5	LIHC
FLT4	TMOA	0	KICH
ITK	TMOA	29.1667	KIRC
ITK	TMOA	0	KIRP
ITK	TMOA	0	KICH
KDR	TMOA	11.9048	THCA
KDR	TMOA	12.5	STAD
KDR	TMOA	22.9167	KIRC
KDR	TMOA	0	LUSC
KDR	TMOA	0	LUAD
KDR	TMOA	1.42857	KIRP
KDR	TMOA	0	LIHC
KDR	TMOA	0	KICH
KDR	TMOA	0	COAD
KDR	TMOA	0	BRCA
KIT	TMOA	7.14286	THCA
KIT	TMOA	0	KIRC
KIT	TMOA	0	KIRP
KIT	TMOA	0	LIHC
KIT	TMOA	14.2857	KICH
LCK	TMOA	50	KIRC
LCK	TMOA	0	KIRP
LCK	TMOA	0	KICH
MET	TMOA	35.7143	THCA
MET	TMOA	25	KIRC
MET	TMOA	28.5714	KIRP
MET	TMOA	14.2857	KICH
PDGFRA	TMOA	14.2857	THCA
PDGFRA	TMOA	8.33333	KIRC
PDGFRA	TMOA	4.28571	LUSC
PDGFRA	TMOA	0	LUAD
PDGFRA	TMOA	5.2381	KIRP
PDGFRA	TMOA	14.2857	KICH
PDGFRB	TMOA	8.33333	KIRC
PDGFRB	TMOA	14.2857	LUSC
PDGFRB	TMOA	0	LUAD
PDGFRB	TMOA	21.9048	KIRP
PDGFRB	TMOA	12.5	LIHC
PDGFRB	TMOA	9.04762	KICH
PIK3CA	TMOA	28.5714	BRCA
RAF1	TMOA	2.08333	KIRC
RAF1	TMOA	0	KIRP
RAF1	TMOA	12.5	LIHC
RAF1	TMOA	0	KICH
RET	TMOA	28.5714	THCA
RET	TMOA	18.75	KIRC
RET	TMOA	14.2857	LUSC
RET	TMOA	14.2857	LUAD
RET	TMOA	0	KIRP
RET	TMOA	0	LIHC
RET	TMOA	9.52381	KICH
TEK	TMOA	2.38095	THCA
TEK	TMOA	8.33333	KIRC
TEK	TMOA	0	KIRP
TEK	TMOA	14.2857	KICH
ADCK1	Tdark	9.52381	THCA
ADCK1	Tdark	0	STAD
ADCK1	Tdark	6.25	KIRC
ADCK1	Tdark	0	LUSC
ADCK1	Tdark	0	READ
ADCK1	Tdark	6.66667	PRAD
ADCK1	Tdark	2.38095	LUAD
ADCK1	Tdark	0	KIRP
ADCK1	Tdark	12.5	LIHC
ADCK1	Tdark	0	KICH
ADCK1	Tdark	0	HNSC
ADCK1	Tdark	0	COAD
ADCK1	Tdark	12.5	ESCA
ADCK1	Tdark	12.5	CHOL
ADCK1	Tdark	0	CESC
ADCK1	Tdark	0	BLCA
ADCK1	Tdark	4.7619	BRCA
ADCK5	Tdark	14.2857	THCA
ADCK5	Tdark	0	STAD
ADCK5	Tdark	18.75	KIRC
ADCK5	Tdark	14.2857	LUSC
ADCK5	Tdark	16.6667	READ
ADCK5	Tdark	23.3333	PRAD
ADCK5	Tdark	21.4286	LUAD
ADCK5	Tdark	0	KIRP
ADCK5	Tdark	12.5	LIHC
ADCK5	Tdark	1.42857	KICH
ADCK5	Tdark	14.2857	HNSC
ADCK5	Tdark	0	COAD
ADCK5	Tdark	12.5	ESCA
ADCK5	Tdark	45.8333	CHOL
ADCK5	Tdark	12.5	CESC
ADCK5	Tdark	12.5	BLCA
ADCK5	Tdark	23.8095	BRCA
ALPK3	Tdark	0	THCA
ALPK3	Tdark	0	STAD
ALPK3	Tdark	4.16667	KIRC
ALPK3	Tdark	14.2857	LUSC
ALPK3	Tdark	0	READ
ALPK3	Tdark	0	PRAD
ALPK3	Tdark	0	LUAD
ALPK3	Tdark	0	KIRP
ALPK3	Tdark	12.5	LIHC
ALPK3	Tdark	14.2857	KICH
ALPK3	Tdark	14.2857	HNSC
ALPK3	Tdark	38.0952	COAD
ALPK3	Tdark	0	ESCA
ALPK3	Tdark	12.5	CHOL
ALPK3	Tdark	12.5	CESC
ALPK3	Tdark	12.5	BLCA
ALPK3	Tdark	21.4286	BRCA
CDKL4	Tdark	0	THCA
CDKL4	Tdark	0	STAD
CDKL4	Tdark	0	KIRC
CDKL4	Tdark	0	LUSC
CDKL4	Tdark	0	READ
CDKL4	Tdark	0	PRAD
CDKL4	Tdark	0	LUAD
CDKL4	Tdark	0	KIRP
CDKL4	Tdark	0	LIHC
CDKL4	Tdark	0	KICH
CDKL4	Tdark	0	HNSC
CDKL4	Tdark	1.42857	COAD
CDKL4	Tdark	0	ESCA
CDKL4	Tdark	12.5	CHOL
CDKL4	Tdark	0	CESC
CDKL4	Tdark	1.25	BLCA
CDKL4	Tdark	0	BRCA
CSNK1A1L	Tdark	0	THCA
CSNK1A1L	Tdark	18.75	STAD
CSNK1A1L	Tdark	0	KIRC
CSNK1A1L	Tdark	1.42857	LUSC
CSNK1A1L	Tdark	0	READ
CSNK1A1L	Tdark	0	PRAD
CSNK1A1L	Tdark	0	LUAD
CSNK1A1L	Tdark	3.80952	KIRP
CSNK1A1L	Tdark	12.5	LIHC
CSNK1A1L	Tdark	4.7619	KICH
CSNK1A1L	Tdark	0	HNSC
CSNK1A1L	Tdark	0	COAD
CSNK1A1L	Tdark	2.5	ESCA
CSNK1A1L	Tdark	12.5	CHOL
CSNK1A1L	Tdark	0	CESC
CSNK1A1L	Tdark	0	BLCA
CSNK1A1L	Tdark	23.8095	BRCA
CSNK2A3	Tdark	0	THCA
CSNK2A3	Tdark	0	STAD
CSNK2A3	Tdark	2.08333	KIRC
CSNK2A3	Tdark	14.2857	LUSC
CSNK2A3	Tdark	0	READ
CSNK2A3	Tdark	0	PRAD
CSNK2A3	Tdark	0	LUAD
CSNK2A3	Tdark	0	KIRP
CSNK2A3	Tdark	18.75	LIHC
CSNK2A3	Tdark	0	KICH
CSNK2A3	Tdark	0	HNSC
CSNK2A3	Tdark	0	COAD
CSNK2A3	Tdark	0	ESCA
CSNK2A3	Tdark	12.5	CHOL
CSNK2A3	Tdark	12.5	CESC
CSNK2A3	Tdark	0	BLCA
CSNK2A3	Tdark	19.0476	BRCA
ETNK2	Tdark	33.3333	THCA
ETNK2	Tdark	0	STAD
ETNK2	Tdark	0	KIRC
ETNK2	Tdark	14.2857	LUSC
ETNK2	Tdark	0	READ
ETNK2	Tdark	3.33333	PRAD
ETNK2	Tdark	14.2857	LUAD
ETNK2	Tdark	2.85714	KIRP
ETNK2	Tdark	0	LIHC
ETNK2	Tdark	0	KICH
ETNK2	Tdark	14.2857	HNSC
ETNK2	Tdark	38.0952	COAD
ETNK2	Tdark	0	ESCA
ETNK2	Tdark	0	CHOL
ETNK2	Tdark	0	CESC
ETNK2	Tdark	0	BLCA
ETNK2	Tdark	14.2857	BRCA
GK2	Tdark	0	THCA
GK2	Tdark	0	STAD
GK2	Tdark	0	KIRC
GK2	Tdark	0	LUSC
GK2	Tdark	0	READ
GK2	Tdark	3.33333	PRAD
GK2	Tdark	0	LUAD
GK2	Tdark	2.38095	KIRP
GK2	Tdark	0	LIHC
GK2	Tdark	0	KICH
GK2	Tdark	0	HNSC
GK2	Tdark	0	COAD
GK2	Tdark	0	ESCA
GK2	Tdark	0	CHOL
GK2	Tdark	0	CESC
GK2	Tdark	0	BLCA
GK2	Tdark	0	BRCA
GK3P	Tdark	2.38095	THCA
GK3P	Tdark	0	STAD
GK3P	Tdark	0	KIRC
GK3P	Tdark	0	LUSC
GK3P	Tdark	0	READ
GK3P	Tdark	23.3333	PRAD
GK3P	Tdark	0	LUAD
GK3P	Tdark	2.85714	KIRP
GK3P	Tdark	12.5	LIHC
GK3P	Tdark	0	KICH
GK3P	Tdark	14.2857	HNSC
GK3P	Tdark	0	COAD
GK3P	Tdark	14.5833	ESCA
GK3P	Tdark	0	CHOL
GK3P	Tdark	12.5	CESC
GK3P	Tdark	0	BLCA
GK3P	Tdark	14.2857	BRCA
MAP3K21	Tdark	0	THCA
MAP3K21	Tdark	6.25	STAD
MAP3K21	Tdark	0	KIRC
MAP3K21	Tdark	0	LUSC
MAP3K21	Tdark	0	READ
MAP3K21	Tdark	3.33333	PRAD
MAP3K21	Tdark	20.4762	LUAD
MAP3K21	Tdark	6.19048	KIRP
MAP3K21	Tdark	4.16667	LIHC
MAP3K21	Tdark	0	KICH
MAP3K21	Tdark	0	HNSC
MAP3K21	Tdark	0	COAD
MAP3K21	Tdark	0	ESCA
MAP3K21	Tdark	0	CHOL
MAP3K21	Tdark	0	CESC
MAP3K21	Tdark	0	BLCA
MAP3K21	Tdark	2.38095	BRCA
NEK10	Tdark	7.14286	THCA
NEK10	Tdark	0	STAD
NEK10	Tdark	16.6667	KIRC
NEK10	Tdark	0	LUSC
NEK10	Tdark	0	READ
NEK10	Tdark	3.33333	PRAD
NEK10	Tdark	0	LUAD
NEK10	Tdark	0	KIRP
NEK10	Tdark	0	LIHC
NEK10	Tdark	0	KICH
NEK10	Tdark	0	HNSC
NEK10	Tdark	9.52381	COAD
NEK10	Tdark	0	ESCA
NEK10	Tdark	0	CHOL
NEK10	Tdark	0	CESC
NEK10	Tdark	0	BLCA
NEK10	Tdark	0	BRCA
NME2P1	Tdark	0	THCA
NME2P1	Tdark	0	STAD
NME2P1	Tdark	0	KIRC
NME2P1	Tdark	0	LUSC
NME2P1	Tdark	0	READ
NME2P1	Tdark	0	PRAD
NME2P1	Tdark	0	LUAD
NME2P1	Tdark	0	KIRP
NME2P1	Tdark	0	LIHC
NME2P1	Tdark	0	KICH
NME2P1	Tdark	0	HNSC
NME2P1	Tdark	0	COAD
NME2P1	Tdark	0	ESCA
NME2P1	Tdark	0	CHOL
NME2P1	Tdark	0	CESC
NME2P1	Tdark	0	BLCA
NME2P1	Tdark	0	BRCA
NRBP2	Tdark	16.6667	THCA
NRBP2	Tdark	0	STAD
NRBP2	Tdark	39.5833	KIRC
NRBP2	Tdark	0	LUSC
NRBP2	Tdark	4.7619	READ
NRBP2	Tdark	23.3333	PRAD
NRBP2	Tdark	0	LUAD
NRBP2	Tdark	14.2857	KIRP
NRBP2	Tdark	12.5	LIHC
NRBP2	Tdark	0	KICH
NRBP2	Tdark	14.2857	HNSC
NRBP2	Tdark	0	COAD
NRBP2	Tdark	1.25	ESCA
NRBP2	Tdark	12.5	CHOL
NRBP2	Tdark	0	CESC
NRBP2	Tdark	6.25	BLCA
NRBP2	Tdark	2.38095	BRCA
NRK	Tdark	14.2857	THCA
NRK	Tdark	22.9167	STAD
NRK	Tdark	4.16667	KIRC
NRK	Tdark	14.2857	LUSC
NRK	Tdark	0	READ
NRK	Tdark	3.33333	PRAD
NRK	Tdark	14.2857	LUAD
NRK	Tdark	1.42857	KIRP
NRK	Tdark	0	LIHC
NRK	Tdark	0	KICH
NRK	Tdark	0	HNSC
NRK	Tdark	21.9048	COAD
NRK	Tdark	14.5833	ESCA
NRK	Tdark	12.5	CHOL
NRK	Tdark	0	CESC
NRK	Tdark	0	BLCA
NRK	Tdark	14.2857	BRCA
PAN3	Tdark	16.6667	THCA
PAN3	Tdark	6.25	STAD
PAN3	Tdark	0	KIRC
PAN3	Tdark	0	LUSC
PAN3	Tdark	21.4286	READ
PAN3	Tdark	6.66667	PRAD
PAN3	Tdark	2.38095	LUAD
PAN3	Tdark	0	KIRP
PAN3	Tdark	18.75	LIHC
PAN3	Tdark	0	KICH
PAN3	Tdark	0	HNSC
PAN3	Tdark	30.9524	COAD
PAN3	Tdark	0	ESCA
PAN3	Tdark	12.5	CHOL
PAN3	Tdark	0	CESC
PAN3	Tdark	1.25	BLCA
PAN3	Tdark	0	BRCA
PANK4	Tdark	0	THCA
PANK4	Tdark	0	STAD
PANK4	Tdark	0	KIRC
PANK4	Tdark	0	LUSC
PANK4	Tdark	0	READ
PANK4	Tdark	0	PRAD
PANK4	Tdark	0	LUAD
PANK4	Tdark	0	KIRP
PANK4	Tdark	14.5833	LIHC
PANK4	Tdark	0	KICH
PANK4	Tdark	2.38095	HNSC
PANK4	Tdark	0	COAD
PANK4	Tdark	0	ESCA
PANK4	Tdark	0	CHOL
PANK4	Tdark	0	CESC
PANK4	Tdark	0	BLCA
PANK4	Tdark	2.38095	BRCA
PDIK1L	Tdark	0	THCA
PDIK1L	Tdark	0	STAD
PDIK1L	Tdark	2.08333	KIRC
PDIK1L	Tdark	0	LUSC
PDIK1L	Tdark	0	READ
PDIK1L	Tdark	23.3333	PRAD
PDIK1L	Tdark	0	LUAD
PDIK1L	Tdark	0	KIRP
PDIK1L	Tdark	0	LIHC
PDIK1L	Tdark	0	KICH
PDIK1L	Tdark	0	HNSC
PDIK1L	Tdark	0	COAD
PDIK1L	Tdark	0	ESCA
PDIK1L	Tdark	0	CHOL
PDIK1L	Tdark	0	CESC
PDIK1L	Tdark	4.16667	BLCA
PDIK1L	Tdark	0	BRCA
PDPK2P	Tdark	0	THCA
PDPK2P	Tdark	0	STAD
PDPK2P	Tdark	0	KIRC
PDPK2P	Tdark	0	LUSC
PDPK2P	Tdark	0	READ
PDPK2P	Tdark	0	PRAD
PDPK2P	Tdark	0	LUAD
PDPK2P	Tdark	0	KIRP
PDPK2P	Tdark	0	LIHC
PDPK2P	Tdark	0	KICH
PDPK2P	Tdark	0	HNSC
PDPK2P	Tdark	0	COAD
PDPK2P	Tdark	0	ESCA
PDPK2P	Tdark	0	CHOL
PDPK2P	Tdark	0	CESC
PDPK2P	Tdark	0	BLCA
PDPK2P	Tdark	0	BRCA
POMK	Tdark	0	THCA
POMK	Tdark	14.5833	STAD
POMK	Tdark	2.08333	KIRC
POMK	Tdark	14.2857	LUSC
POMK	Tdark	0	READ
POMK	Tdark	0	PRAD
POMK	Tdark	14.2857	LUAD
POMK	Tdark	1.42857	KIRP
POMK	Tdark	6.25	LIHC
POMK	Tdark	9.52381	KICH
POMK	Tdark	0	HNSC
POMK	Tdark	14.2857	COAD
POMK	Tdark	0	ESCA
POMK	Tdark	12.5	CHOL
POMK	Tdark	0	CESC
POMK	Tdark	0	BLCA
POMK	Tdark	14.2857	BRCA
PRKY	Tdark	14.2857	THCA
PRKY	Tdark	4.16667	STAD
PRKY	Tdark	10.4167	KIRC
PRKY	Tdark	0	LUSC
PRKY	Tdark	0	READ
PRKY	Tdark	0	PRAD
PRKY	Tdark	16.6667	LUAD
PRKY	Tdark	0	KIRP
PRKY	Tdark	12.5	LIHC
PRKY	Tdark	0	KICH
PRKY	Tdark	0	HNSC
PRKY	Tdark	4.28571	COAD
PRKY	Tdark	13.75	ESCA
PRKY	Tdark	12.5	CHOL
PRKY	Tdark	12.5	CESC
PRKY	Tdark	12.5	BLCA
PRKY	Tdark	0	BRCA
PRPS1L1	Tdark	9.52381	THCA
PRPS1L1	Tdark	16.6667	STAD
PRPS1L1	Tdark	6.25	KIRC
PRPS1L1	Tdark	0	LUSC
PRPS1L1	Tdark	0	READ
PRPS1L1	Tdark	0	PRAD
PRPS1L1	Tdark	0	LUAD
PRPS1L1	Tdark	3.80952	KIRP
PRPS1L1	Tdark	0	LIHC
PRPS1L1	Tdark	14.2857	KICH
PRPS1L1	Tdark	14.2857	HNSC
PRPS1L1	Tdark	0	COAD
PRPS1L1	Tdark	0	ESCA
PRPS1L1	Tdark	0	CHOL
PRPS1L1	Tdark	0	CESC
PRPS1L1	Tdark	0	BLCA
PRPS1L1	Tdark	0	BRCA
PSKH1	Tdark	14.2857	THCA
PSKH1	Tdark	12.5	STAD
PSKH1	Tdark	4.16667	KIRC
PSKH1	Tdark	0	LUSC
PSKH1	Tdark	0	READ
PSKH1	Tdark	0	PRAD
PSKH1	Tdark	0	LUAD
PSKH1	Tdark	0	KIRP
PSKH1	Tdark	14.5833	LIHC
PSKH1	Tdark	2.38095	KICH
PSKH1	Tdark	0	HNSC
PSKH1	Tdark	0	COAD
PSKH1	Tdark	0	ESCA
PSKH1	Tdark	12.5	CHOL
PSKH1	Tdark	0	CESC
PSKH1	Tdark	12.5	BLCA
PSKH1	Tdark	14.2857	BRCA
PSKH2	Tdark	4.7619	THCA
PSKH2	Tdark	0	STAD
PSKH2	Tdark	4.16667	KIRC
PSKH2	Tdark	0	LUSC
PSKH2	Tdark	16.6667	READ
PSKH2	Tdark	0	PRAD
PSKH2	Tdark	0	LUAD
PSKH2	Tdark	0	KIRP
PSKH2	Tdark	0	LIHC
PSKH2	Tdark	0	KICH
PSKH2	Tdark	0	HNSC
PSKH2	Tdark	0	COAD
PSKH2	Tdark	0	ESCA
PSKH2	Tdark	0	CHOL
PSKH2	Tdark	0	CESC
PSKH2	Tdark	0	BLCA
PSKH2	Tdark	0	BRCA
PSTK	Tdark	0	THCA
PSTK	Tdark	0	STAD
PSTK	Tdark	0	KIRC
PSTK	Tdark	0	LUSC
PSTK	Tdark	0	READ
PSTK	Tdark	6.66667	PRAD
PSTK	Tdark	0	LUAD
PSTK	Tdark	0	KIRP
PSTK	Tdark	0	LIHC
PSTK	Tdark	0	KICH
PSTK	Tdark	14.2857	HNSC
PSTK	Tdark	0	COAD
PSTK	Tdark	6.25	ESCA
PSTK	Tdark	0	CHOL
PSTK	Tdark	0	CESC
PSTK	Tdark	0	BLCA
PSTK	Tdark	0	BRCA
RPS6KC1	Tdark	2.38095	THCA
RPS6KC1	Tdark	2.08333	STAD
RPS6KC1	Tdark	10.4167	KIRC
RPS6KC1	Tdark	0	LUSC
RPS6KC1	Tdark	2.04082	READ
RPS6KC1	Tdark	0	PRAD
RPS6KC1	Tdark	0	LUAD
RPS6KC1	Tdark	24.2857	KIRP
RPS6KC1	Tdark	27.0833	LIHC
RPS6KC1	Tdark	7.61905	KICH
RPS6KC1	Tdark	0	HNSC
RPS6KC1	Tdark	0	COAD
RPS6KC1	Tdark	14.5833	ESCA
RPS6KC1	Tdark	12.5	CHOL
RPS6KC1	Tdark	0	CESC
RPS6KC1	Tdark	0	BLCA
RPS6KC1	Tdark	0	BRCA
RPS6KL1	Tdark	2.38095	THCA
RPS6KL1	Tdark	12.5	STAD
RPS6KL1	Tdark	27.0833	KIRC
RPS6KL1	Tdark	0	LUSC
RPS6KL1	Tdark	14.2857	READ
RPS6KL1	Tdark	3.33333	PRAD
RPS6KL1	Tdark	14.2857	LUAD
RPS6KL1	Tdark	4.7619	KIRP
RPS6KL1	Tdark	12.5	LIHC
RPS6KL1	Tdark	14.2857	KICH
RPS6KL1	Tdark	0	HNSC
RPS6KL1	Tdark	14.2857	COAD
RPS6KL1	Tdark	18.75	ESCA
RPS6KL1	Tdark	12.5	CHOL
RPS6KL1	Tdark	0	CESC
RPS6KL1	Tdark	12.5	BLCA
RPS6KL1	Tdark	4.7619	BRCA
SBK2	Tdark	0	THCA
SBK2	Tdark	0	STAD
SBK2	Tdark	25	KIRC
SBK2	Tdark	4.7619	LUSC
SBK2	Tdark	0	READ
SBK2	Tdark	0	PRAD
SBK2	Tdark	0	LUAD
SBK2	Tdark	0	KIRP
SBK2	Tdark	2.08333	LIHC
SBK2	Tdark	14.2857	KICH
SBK2	Tdark	0	HNSC
SBK2	Tdark	14.2857	COAD
SBK2	Tdark	0	ESCA
SBK2	Tdark	12.5	CHOL
SBK2	Tdark	0	CESC
SBK2	Tdark	0	BLCA
SBK2	Tdark	19.0476	BRCA
SCYL3	Tdark	0	THCA
SCYL3	Tdark	0	STAD
SCYL3	Tdark	6.25	KIRC
SCYL3	Tdark	0	LUSC
SCYL3	Tdark	0	READ
SCYL3	Tdark	0	PRAD
SCYL3	Tdark	2.38095	LUAD
SCYL3	Tdark	0	KIRP
SCYL3	Tdark	4.16667	LIHC
SCYL3	Tdark	16.6667	KICH
SCYL3	Tdark	0	HNSC
SCYL3	Tdark	0	COAD
SCYL3	Tdark	0	ESCA
SCYL3	Tdark	12.5	CHOL
SCYL3	Tdark	0	CESC
SCYL3	Tdark	6.25	BLCA
SCYL3	Tdark	0	BRCA
SGK494	Tdark	0	THCA
SGK494	Tdark	16.6667	STAD
SGK494	Tdark	18.75	KIRC
SGK494	Tdark	14.2857	LUSC
SGK494	Tdark	14.2857	READ
SGK494	Tdark	23.3333	PRAD
SGK494	Tdark	19.0476	LUAD
SGK494	Tdark	0	KIRP
SGK494	Tdark	27.0833	LIHC
SGK494	Tdark	0	KICH
SGK494	Tdark	28.5714	HNSC
SGK494	Tdark	0	COAD
SGK494	Tdark	0	ESCA
SGK494	Tdark	25	CHOL
SGK494	Tdark	12.5	CESC
SGK494	Tdark	12.5	BLCA
SGK494	Tdark	0	BRCA
STKLD1	Tdark	21.4286	THCA
STKLD1	Tdark	0	STAD
STKLD1	Tdark	0	KIRC
STKLD1	Tdark	0	LUSC
STKLD1	Tdark	2.38095	READ
STKLD1	Tdark	26.6667	PRAD
STKLD1	Tdark	0	LUAD
STKLD1	Tdark	0	KIRP
STKLD1	Tdark	16.6667	LIHC
STKLD1	Tdark	14.2857	KICH
STKLD1	Tdark	0	HNSC
STKLD1	Tdark	0	COAD
STKLD1	Tdark	0	ESCA
STKLD1	Tdark	0	CHOL
STKLD1	Tdark	12.5	CESC
STKLD1	Tdark	4.58333	BLCA
STKLD1	Tdark	0	BRCA
UCKL1	Tdark	0	THCA
UCKL1	Tdark	0	STAD
UCKL1	Tdark	0	KIRC
UCKL1	Tdark	14.2857	LUSC
UCKL1	Tdark	14.2857	READ
UCKL1	Tdark	26.6667	PRAD
UCKL1	Tdark	0	LUAD
UCKL1	Tdark	0	KIRP
UCKL1	Tdark	20.8333	LIHC
UCKL1	Tdark	0	KICH
UCKL1	Tdark	2.38095	HNSC
UCKL1	Tdark	14.2857	COAD
UCKL1	Tdark	0	ESCA
UCKL1	Tdark	12.5	CHOL
UCKL1	Tdark	0	CESC
UCKL1	Tdark	0	BLCA
UCKL1	Tdark	9.52381	BRCA
ABL1	Tclin	4.7619	THCA
ABL1	Tclin	0	STAD
ABL1	Tclin	6.25	KIRC
ABL1	Tclin	14.2857	LUSC
ABL1	Tclin	0	READ
ABL1	Tclin	3.33333	PRAD
ABL1	Tclin	14.2857	LUAD
ABL1	Tclin	0	KIRP
ABL1	Tclin	18.75	LIHC
ABL1	Tclin	0	KICH
ABL1	Tclin	2.38095	HNSC
ABL1	Tclin	0	COAD
ABL1	Tclin	2.08333	ESCA
ABL1	Tclin	12.5	CHOL
ABL1	Tclin	0	CESC
ABL1	Tclin	0	BLCA
ABL1	Tclin	0	BRCA
ALK	Tclin	14.2857	THCA
ALK	Tclin	12.5	STAD
ALK	Tclin	14.5833	KIRC
ALK	Tclin	0	READ
ALK	Tclin	3.33333	PRAD
ALK	Tclin	14.2857	KIRP
ALK	Tclin	0	LIHC
ALK	Tclin	14.2857	KICH
ALK	Tclin	14.2857	HNSC
ALK	Tclin	0	COAD
ALK	Tclin	12.5	ESCA
ALK	Tclin	0	CHOL
ALK	Tclin	0	CESC
ALK	Tclin	18.75	BLCA
ALK	Tclin	0	BRCA
BRAF	Tclin	2.08333	STAD
BRAF	Tclin	0	LUSC
BRAF	Tclin	0	READ
BRAF	Tclin	23.3333	PRAD
BRAF	Tclin	14.2857	LUAD
BRAF	Tclin	0	HNSC
BRAF	Tclin	0	ESCA
BRAF	Tclin	12.5	CHOL
BRAF	Tclin	0	CESC
BRAF	Tclin	3.33333	BLCA
BRAF	Tclin	2.38095	BRCA
BTK	Tclin	16.6667	THCA
BTK	Tclin	18.75	STAD
BTK	Tclin	25	KIRC
BTK	Tclin	0	LUSC
BTK	Tclin	7.14286	READ
BTK	Tclin	3.33333	PRAD
BTK	Tclin	0	LUAD
BTK	Tclin	14.2857	KIRP
BTK	Tclin	0	LIHC
BTK	Tclin	0	KICH
BTK	Tclin	0	HNSC
BTK	Tclin	0	COAD
BTK	Tclin	0	ESCA
BTK	Tclin	25	CHOL
BTK	Tclin	6.25	CESC
BTK	Tclin	0	BLCA
BTK	Tclin	0	BRCA
CDK4	Tclin	0	THCA
CDK4	Tclin	12.5	STAD
CDK4	Tclin	39.5833	KIRC
CDK4	Tclin	14.2857	LUSC
CDK4	Tclin	14.2857	READ
CDK4	Tclin	3.33333	PRAD
CDK4	Tclin	14.2857	LUAD
CDK4	Tclin	17.1429	KIRP
CDK4	Tclin	20.8333	LIHC
CDK4	Tclin	16.1905	KICH
CDK4	Tclin	14.2857	HNSC
CDK4	Tclin	14.2857	COAD
CDK4	Tclin	12.5	ESCA
CDK4	Tclin	41.6667	CHOL
CDK4	Tclin	0	CESC
CDK4	Tclin	0	BLCA
CDK6	Tclin	7.14286	THCA
CDK6	Tclin	12.5	STAD
CDK6	Tclin	37.5	KIRC
CDK6	Tclin	14.2857	LUSC
CDK6	Tclin	2.04082	READ
CDK6	Tclin	3.33333	PRAD
CDK6	Tclin	0	LUAD
CDK6	Tclin	0	KIRP
CDK6	Tclin	16.6667	LIHC
CDK6	Tclin	10	KICH
CDK6	Tclin	14.2857	HNSC
CDK6	Tclin	0	COAD
CDK6	Tclin	12.5	ESCA
CDK6	Tclin	12.5	CHOL
CDK6	Tclin	0	CESC
CDK6	Tclin	12.5	BLCA
CSF1R	Tclin	14.2857	THCA
CSF1R	Tclin	20.8333	STAD
CSF1R	Tclin	0	LUSC
CSF1R	Tclin	0	READ
CSF1R	Tclin	0	PRAD
CSF1R	Tclin	0	LUAD
CSF1R	Tclin	4.16667	LIHC
CSF1R	Tclin	0	HNSC
CSF1R	Tclin	14.2857	COAD
CSF1R	Tclin	1.25	ESCA
CSF1R	Tclin	12.5	CHOL
CSF1R	Tclin	6.25	CESC
CSF1R	Tclin	3.33333	BLCA
CSF1R	Tclin	0	BRCA
EGFR	Tclin	0	THCA
EGFR	Tclin	0	STAD
EGFR	Tclin	12.5	KIRC
EGFR	Tclin	0	READ
EGFR	Tclin	0	PRAD
EGFR	Tclin	0	KIRP
EGFR	Tclin	12.5	LIHC
EGFR	Tclin	0	KICH
EGFR	Tclin	14.5833	ESCA
EGFR	Tclin	0	CHOL
EGFR	Tclin	0	CESC
EGFR	Tclin	25	BLCA
EPHA2	Tclin	14.2857	THCA
EPHA2	Tclin	0	STAD
EPHA2	Tclin	2.08333	KIRC
EPHA2	Tclin	0	LUSC
EPHA2	Tclin	0	READ
EPHA2	Tclin	3.33333	PRAD
EPHA2	Tclin	14.2857	LUAD
EPHA2	Tclin	0	KIRP
EPHA2	Tclin	12.5	LIHC
EPHA2	Tclin	18.0952	KICH
EPHA2	Tclin	0	HNSC
EPHA2	Tclin	7.14286	COAD
EPHA2	Tclin	14.5833	ESCA
EPHA2	Tclin	29.1667	CHOL
EPHA2	Tclin	0	CESC
EPHA2	Tclin	0	BLCA
EPHA2	Tclin	0	BRCA
ERBB2	Tclin	0	THCA
ERBB2	Tclin	12.5	STAD
ERBB2	Tclin	0	KIRC
ERBB2	Tclin	28.5714	READ
ERBB2	Tclin	0	PRAD
ERBB2	Tclin	0	KIRP
ERBB2	Tclin	12.5	LIHC
ERBB2	Tclin	0	KICH
ERBB2	Tclin	0	HNSC
ERBB2	Tclin	0	COAD
ERBB2	Tclin	12.5	ESCA
ERBB2	Tclin	25	CHOL
ERBB2	Tclin	0	CESC
ERBB2	Tclin	25	BLCA
ERBB4	Tclin	0	THCA
ERBB4	Tclin	0	STAD
ERBB4	Tclin	0	KIRC
ERBB4	Tclin	0	READ
ERBB4	Tclin	6.66667	PRAD
ERBB4	Tclin	0	KIRP
ERBB4	Tclin	12.5	LIHC
ERBB4	Tclin	0	KICH
ERBB4	Tclin	0	HNSC
ERBB4	Tclin	15.7143	COAD
ERBB4	Tclin	0	ESCA
ERBB4	Tclin	12.5	CHOL
ERBB4	Tclin	0	CESC
ERBB4	Tclin	7.5	BLCA
FGFR1	Tclin	14.5833	STAD
FGFR1	Tclin	14.2857	READ
FGFR1	Tclin	6.66667	PRAD
FGFR1	Tclin	0	LIHC
FGFR1	Tclin	0	HNSC
FGFR1	Tclin	3.80952	COAD
FGFR1	Tclin	0	ESCA
FGFR1	Tclin	12.5	CHOL
FGFR1	Tclin	0	CESC
FGFR1	Tclin	2.38095	BRCA
FGFR2	Tclin	7.14286	THCA
FGFR2	Tclin	0	STAD
FGFR2	Tclin	0	KIRC
FGFR2	Tclin	0	READ
FGFR2	Tclin	10	PRAD
FGFR2	Tclin	0	KIRP
FGFR2	Tclin	14.5833	LIHC
FGFR2	Tclin	0	KICH
FGFR2	Tclin	0	HNSC
FGFR2	Tclin	0	COAD
FGFR2	Tclin	0	ESCA
FGFR2	Tclin	12.5	CHOL
FGFR2	Tclin	0	CESC
FGFR2	Tclin	0	BRCA
FGFR3	Tclin	28.5714	THCA
FGFR3	Tclin	0	STAD
FGFR3	Tclin	0	READ
FGFR3	Tclin	3.33333	PRAD
FGFR3	Tclin	14.5833	LIHC
FGFR3	Tclin	0	HNSC
FGFR3	Tclin	0	COAD
FGFR3	Tclin	0	ESCA
FGFR3	Tclin	12.5	CHOL
FGFR3	Tclin	12.5	CESC
FGFR3	Tclin	14.2857	BRCA
FGFR4	Tclin	0	THCA
FGFR4	Tclin	12.5	STAD
FGFR4	Tclin	0	KIRC
FGFR4	Tclin	14.2857	READ
FGFR4	Tclin	3.33333	PRAD
FGFR4	Tclin	3.80952	KIRP
FGFR4	Tclin	14.5833	LIHC
FGFR4	Tclin	0	KICH
FGFR4	Tclin	25.7143	HNSC
FGFR4	Tclin	14.2857	COAD
FGFR4	Tclin	12.5	ESCA
FGFR4	Tclin	12.5	CHOL
FGFR4	Tclin	0	CESC
FGFR4	Tclin	21.4286	BRCA
FLT1	Tclin	4.16667	STAD
FLT1	Tclin	30.2721	READ
FLT1	Tclin	0	PRAD
FLT1	Tclin	0	HNSC
FLT1	Tclin	14.2857	COAD
FLT1	Tclin	0	ESCA
FLT1	Tclin	12.5	CHOL
FLT1	Tclin	0	CESC
FLT1	Tclin	12.5	BLCA
FLT1	Tclin	0	BRCA
FLT3	Tclin	6.25	STAD
FLT3	Tclin	0	LUSC
FLT3	Tclin	0	READ
FLT3	Tclin	0	PRAD
FLT3	Tclin	0	LUAD
FLT3	Tclin	2.38095	HNSC
FLT3	Tclin	0	COAD
FLT3	Tclin	0	ESCA
FLT3	Tclin	12.5	CHOL
FLT3	Tclin	0	CESC
FLT3	Tclin	0	BLCA
FLT3	Tclin	14.2857	BRCA
FLT4	Tclin	12.5	STAD
FLT4	Tclin	41.8367	READ
FLT4	Tclin	0	PRAD
FLT4	Tclin	0	HNSC
FLT4	Tclin	15.7143	COAD
FLT4	Tclin	0	ESCA
FLT4	Tclin	0	CHOL
FLT4	Tclin	12.5	CESC
FLT4	Tclin	0	BLCA
FLT4	Tclin	2.38095	BRCA
FYN	Tclin	28.5714	THCA
FYN	Tclin	16.6667	STAD
FYN	Tclin	12.5	KIRC
FYN	Tclin	0	LUSC
FYN	Tclin	28.2313	READ
FYN	Tclin	0	PRAD
FYN	Tclin	0	LUAD
FYN	Tclin	1.42857	KIRP
FYN	Tclin	0	LIHC
FYN	Tclin	0	KICH
FYN	Tclin	0	HNSC
FYN	Tclin	1.42857	COAD
FYN	Tclin	4.16667	ESCA
FYN	Tclin	4.16667	CHOL
FYN	Tclin	0	CESC
FYN	Tclin	3.33333	BLCA
FYN	Tclin	0	BRCA
GSK3A	Tclin	0	THCA
GSK3A	Tclin	0	STAD
GSK3A	Tclin	2.08333	KIRC
GSK3A	Tclin	0	LUSC
GSK3A	Tclin	14.2857	READ
GSK3A	Tclin	3.33333	PRAD
GSK3A	Tclin	14.2857	LUAD
GSK3A	Tclin	1.42857	KIRP
GSK3A	Tclin	33.3333	LIHC
GSK3A	Tclin	0	KICH
GSK3A	Tclin	0	HNSC
GSK3A	Tclin	0	COAD
GSK3A	Tclin	0	ESCA
GSK3A	Tclin	12.5	CHOL
GSK3A	Tclin	0	CESC
GSK3A	Tclin	3.75	BLCA
GSK3A	Tclin	0	BRCA
GSK3B	Tclin	0	THCA
GSK3B	Tclin	4.16667	STAD
GSK3B	Tclin	4.16667	KIRC
GSK3B	Tclin	0	LUSC
GSK3B	Tclin	0	READ
GSK3B	Tclin	3.33333	PRAD
GSK3B	Tclin	14.2857	LUAD
GSK3B	Tclin	0	KIRP
GSK3B	Tclin	14.5833	LIHC
GSK3B	Tclin	0	KICH
GSK3B	Tclin	0	HNSC
GSK3B	Tclin	0	COAD
GSK3B	Tclin	12.5	ESCA
GSK3B	Tclin	12.5	CHOL
GSK3B	Tclin	12.5	CESC
GSK3B	Tclin	0	BLCA
GSK3B	Tclin	19.0476	BRCA
GUCY2C	Tclin	0	THCA
GUCY2C	Tclin	0	STAD
GUCY2C	Tclin	4.16667	KIRC
GUCY2C	Tclin	19.0476	LUSC
GUCY2C	Tclin	0	READ
GUCY2C	Tclin	20	PRAD
GUCY2C	Tclin	14.2857	LUAD
GUCY2C	Tclin	0	KIRP
GUCY2C	Tclin	12.5	LIHC
GUCY2C	Tclin	0	KICH
GUCY2C	Tclin	0	HNSC
GUCY2C	Tclin	14.2857	COAD
GUCY2C	Tclin	0	ESCA
GUCY2C	Tclin	41.6667	CHOL
GUCY2C	Tclin	0	CESC
GUCY2C	Tclin	0	BLCA
GUCY2C	Tclin	2.38095	BRCA
HCK	Tclin	19.0476	THCA
HCK	Tclin	18.75	STAD
HCK	Tclin	25	KIRC
HCK	Tclin	0	LUSC
HCK	Tclin	0	READ
HCK	Tclin	0	PRAD
HCK	Tclin	0	LUAD
HCK	Tclin	14.2857	KIRP
HCK	Tclin	0	LIHC
HCK	Tclin	14.2857	KICH
HCK	Tclin	0	HNSC
HCK	Tclin	14.2857	COAD
HCK	Tclin	15.8333	ESCA
HCK	Tclin	0	CHOL
HCK	Tclin	6.25	CESC
HCK	Tclin	12.5	BLCA
HCK	Tclin	0	BRCA
IGF1R	Tclin	2.38095	THCA
IGF1R	Tclin	0	STAD
IGF1R	Tclin	10.4167	KIRC
IGF1R	Tclin	14.2857	LUSC
IGF1R	Tclin	0	READ
IGF1R	Tclin	3.33333	PRAD
IGF1R	Tclin	21.4286	LUAD
IGF1R	Tclin	0	KIRP
IGF1R	Tclin	16.6667	LIHC
IGF1R	Tclin	0	KICH
IGF1R	Tclin	14.2857	HNSC
IGF1R	Tclin	0	COAD
IGF1R	Tclin	1.25	ESCA
IGF1R	Tclin	12.5	CHOL
IGF1R	Tclin	0	CESC
IGF1R	Tclin	0	BLCA
IGF1R	Tclin	0	BRCA
INSR	Tclin	14.2857	THCA
INSR	Tclin	4.16667	STAD
INSR	Tclin	20.8333	KIRC
INSR	Tclin	0	LUSC
INSR	Tclin	0	READ
INSR	Tclin	0	PRAD
INSR	Tclin	0	LUAD
INSR	Tclin	2.85714	KIRP
INSR	Tclin	12.5	LIHC
INSR	Tclin	0	KICH
INSR	Tclin	0	HNSC
INSR	Tclin	0	COAD
INSR	Tclin	4.16667	ESCA
INSR	Tclin	0	CHOL
INSR	Tclin	0	CESC
INSR	Tclin	0	BLCA
INSR	Tclin	0	BRCA
ITK	Tclin	19.0476	THCA
ITK	Tclin	22.9167	STAD
ITK	Tclin	0	LUSC
ITK	Tclin	0	READ
ITK	Tclin	20	PRAD
ITK	Tclin	0	LUAD
ITK	Tclin	0	LIHC
ITK	Tclin	0	HNSC
ITK	Tclin	0	COAD
ITK	Tclin	3.75	ESCA
ITK	Tclin	16.6667	CHOL
ITK	Tclin	0	CESC
ITK	Tclin	0	BLCA
ITK	Tclin	0	BRCA
JAK1	Tclin	14.2857	THCA
JAK1	Tclin	4.16667	STAD
JAK1	Tclin	0	KIRC
JAK1	Tclin	0	LUSC
JAK1	Tclin	0	READ
JAK1	Tclin	0	PRAD
JAK1	Tclin	14.2857	LUAD
JAK1	Tclin	0	KIRP
JAK1	Tclin	18.75	LIHC
JAK1	Tclin	0	KICH
JAK1	Tclin	0	HNSC
JAK1	Tclin	0	COAD
JAK1	Tclin	0	ESCA
JAK1	Tclin	12.5	CHOL
JAK1	Tclin	0	CESC
JAK1	Tclin	0	BLCA
JAK1	Tclin	0	BRCA
JAK2	Tclin	2.38095	THCA
JAK2	Tclin	4.16667	STAD
JAK2	Tclin	0	KIRC
JAK2	Tclin	0	LUSC
JAK2	Tclin	0	READ
JAK2	Tclin	0	PRAD
JAK2	Tclin	0	LUAD
JAK2	Tclin	0	KIRP
JAK2	Tclin	4.16667	LIHC
JAK2	Tclin	0	KICH
JAK2	Tclin	0	HNSC
JAK2	Tclin	0	COAD
JAK2	Tclin	0	ESCA
JAK2	Tclin	20.8333	CHOL
JAK2	Tclin	12.5	CESC
JAK2	Tclin	0	BLCA
JAK2	Tclin	0	BRCA
JAK3	Tclin	21.4286	THCA
JAK3	Tclin	25	STAD
JAK3	Tclin	64.5833	KIRC
JAK3	Tclin	0	LUSC
JAK3	Tclin	0	READ
JAK3	Tclin	0	PRAD
JAK3	Tclin	14.2857	LUAD
JAK3	Tclin	14.2857	KIRP
JAK3	Tclin	0	LIHC
JAK3	Tclin	11.4286	KICH
JAK3	Tclin	14.2857	HNSC
JAK3	Tclin	14.2857	COAD
JAK3	Tclin	12.5	ESCA
JAK3	Tclin	25	CHOL
JAK3	Tclin	2.08333	CESC
JAK3	Tclin	0	BLCA
JAK3	Tclin	0	BRCA
KDR	Tclin	28.2313	READ
KDR	Tclin	0	PRAD
KDR	Tclin	0	HNSC
KDR	Tclin	4.16667	ESCA
KDR	Tclin	0	CHOL
KDR	Tclin	0	CESC
KDR	Tclin	1.25	BLCA
KIT	Tclin	12.5	STAD
KIT	Tclin	0	LUSC
KIT	Tclin	0	READ
KIT	Tclin	3.33333	PRAD
KIT	Tclin	0	LUAD
KIT	Tclin	0	HNSC
KIT	Tclin	0	COAD
KIT	Tclin	0	ESCA
KIT	Tclin	41.6667	CHOL
KIT	Tclin	0	CESC
KIT	Tclin	12.5	BLCA
KIT	Tclin	0	BRCA
LCK	Tclin	4.7619	THCA
LCK	Tclin	0	STAD
LCK	Tclin	0	LUSC
LCK	Tclin	14.2857	READ
LCK	Tclin	3.33333	PRAD
LCK	Tclin	0	LUAD
LCK	Tclin	0	LIHC
LCK	Tclin	14.2857	HNSC
LCK	Tclin	2.85714	COAD
LCK	Tclin	12.5	ESCA
LCK	Tclin	20.8333	CHOL
LCK	Tclin	0	CESC
LCK	Tclin	0	BLCA
LCK	Tclin	0	BRCA
LYN	Tclin	21.4286	THCA
LYN	Tclin	12.5	STAD
LYN	Tclin	16.6667	KIRC
LYN	Tclin	0	LUSC
LYN	Tclin	0	READ
LYN	Tclin	3.33333	PRAD
LYN	Tclin	7.14286	LUAD
LYN	Tclin	0	KIRP
LYN	Tclin	2.08333	LIHC
LYN	Tclin	4.7619	KICH
LYN	Tclin	0	HNSC
LYN	Tclin	0	COAD
LYN	Tclin	16.6667	ESCA
LYN	Tclin	16.6667	CHOL
LYN	Tclin	12.5	CESC
LYN	Tclin	0	BLCA
LYN	Tclin	0	BRCA
MAP2K1	Tclin	0	THCA
MAP2K1	Tclin	14.5833	STAD
MAP2K1	Tclin	4.16667	KIRC
MAP2K1	Tclin	0	LUSC
MAP2K1	Tclin	0	READ
MAP2K1	Tclin	0	PRAD
MAP2K1	Tclin	34.7619	LUAD
MAP2K1	Tclin	1.42857	KIRP
MAP2K1	Tclin	18.75	LIHC
MAP2K1	Tclin	0	KICH
MAP2K1	Tclin	14.2857	HNSC
MAP2K1	Tclin	0	COAD
MAP2K1	Tclin	0	ESCA
MAP2K1	Tclin	0	CHOL
MAP2K1	Tclin	0	CESC
MAP2K1	Tclin	0	BLCA
MAP2K1	Tclin	21.4286	BRCA
MAP2K2	Tclin	14.2857	THCA
MAP2K2	Tclin	0	STAD
MAP2K2	Tclin	35.4167	KIRC
MAP2K2	Tclin	0	LUSC
MAP2K2	Tclin	0	READ
MAP2K2	Tclin	3.33333	PRAD
MAP2K2	Tclin	0	LUAD
MAP2K2	Tclin	5.2381	KIRP
MAP2K2	Tclin	20.8333	LIHC
MAP2K2	Tclin	4.28571	KICH
MAP2K2	Tclin	0	HNSC
MAP2K2	Tclin	0	COAD
MAP2K2	Tclin	0	ESCA
MAP2K2	Tclin	12.5	CHOL
MAP2K2	Tclin	0	CESC
MAP2K2	Tclin	6.25	BLCA
MAP2K2	Tclin	4.7619	BRCA
MET	Tclin	14.5833	STAD
MET	Tclin	0	LUSC
MET	Tclin	14.2857	READ
MET	Tclin	0	PRAD
MET	Tclin	15.7143	LUAD
MET	Tclin	12.5	LIHC
MET	Tclin	28.5714	HNSC
MET	Tclin	14.2857	COAD
MET	Tclin	12.5	ESCA
MET	Tclin	0	CHOL
MET	Tclin	6.25	CESC
MET	Tclin	0	BLCA
MET	Tclin	4.7619	BRCA
MTOR	Tclin	0	THCA
MTOR	Tclin	0	STAD
MTOR	Tclin	0	KIRC
MTOR	Tclin	0	LUSC
MTOR	Tclin	0	READ
MTOR	Tclin	3.33333	PRAD
MTOR	Tclin	0	LUAD
MTOR	Tclin	0	KIRP
MTOR	Tclin	12.5	LIHC
MTOR	Tclin	2.38095	KICH
MTOR	Tclin	0	HNSC
MTOR	Tclin	0	COAD
MTOR	Tclin	12.5	ESCA
MTOR	Tclin	0	CHOL
MTOR	Tclin	12.5	CESC
MTOR	Tclin	0	BLCA
MTOR	Tclin	0	BRCA
NPR1	Tclin	4.7619	THCA
NPR1	Tclin	12.5	STAD
NPR1	Tclin	14.5833	KIRC
NPR1	Tclin	0	LUSC
NPR1	Tclin	7.14286	READ
NPR1	Tclin	0	PRAD
NPR1	Tclin	0	LUAD
NPR1	Tclin	0	KIRP
NPR1	Tclin	0	LIHC
NPR1	Tclin	0	KICH
NPR1	Tclin	0	HNSC
NPR1	Tclin	14.2857	COAD
NPR1	Tclin	0	ESCA
NPR1	Tclin	0	CHOL
NPR1	Tclin	12.5	CESC
NPR1	Tclin	1.25	BLCA
NPR1	Tclin	0	BRCA
NTRK1	Tclin	14.2857	THCA
NTRK1	Tclin	20.8333	STAD
NTRK1	Tclin	6.25	KIRC
NTRK1	Tclin	0	LUSC
NTRK1	Tclin	0	READ
NTRK1	Tclin	0	PRAD
NTRK1	Tclin	0	LUAD
NTRK1	Tclin	2.38095	KIRP
NTRK1	Tclin	12.5	LIHC
NTRK1	Tclin	0	KICH
NTRK1	Tclin	14.2857	HNSC
NTRK1	Tclin	0	COAD
NTRK1	Tclin	0	ESCA
NTRK1	Tclin	12.5	CHOL
NTRK1	Tclin	0	CESC
NTRK1	Tclin	12.5	BLCA
NTRK1	Tclin	0	BRCA
PDGFRA	Tclin	14.5833	STAD
PDGFRA	Tclin	0	READ
PDGFRA	Tclin	0	PRAD
PDGFRA	Tclin	0	LIHC
PDGFRA	Tclin	0	HNSC
PDGFRA	Tclin	0	COAD
PDGFRA	Tclin	4.16667	ESCA
PDGFRA	Tclin	0	CHOL
PDGFRA	Tclin	0	CESC
PDGFRA	Tclin	3.33333	BLCA
PDGFRA	Tclin	0	BRCA
PDGFRB	Tclin	0	THCA
PDGFRB	Tclin	35.4167	STAD
PDGFRB	Tclin	27.8912	READ
PDGFRB	Tclin	3.33333	PRAD
PDGFRB	Tclin	16.6667	HNSC
PDGFRB	Tclin	4.7619	COAD
PDGFRB	Tclin	18.3333	ESCA
PDGFRB	Tclin	12.5	CHOL
PDGFRB	Tclin	0	CESC
PDGFRB	Tclin	19.1667	BLCA
PDGFRB	Tclin	19.0476	BRCA
PIK3CA	Tclin	14.2857	THCA
PIK3CA	Tclin	20.8333	STAD
PIK3CA	Tclin	12.5	KIRC
PIK3CA	Tclin	14.2857	LUSC
PIK3CA	Tclin	0	READ
PIK3CA	Tclin	20	PRAD
PIK3CA	Tclin	14.2857	LUAD
PIK3CA	Tclin	4.7619	KIRP
PIK3CA	Tclin	16.6667	LIHC
PIK3CA	Tclin	0	KICH
PIK3CA	Tclin	19.0476	HNSC
PIK3CA	Tclin	14.2857	COAD
PIK3CA	Tclin	27.5	ESCA
PIK3CA	Tclin	12.5	CHOL
PIK3CA	Tclin	12.5	CESC
PIK3CA	Tclin	12.5	BLCA
PIK3CD	Tclin	16.6667	THCA
PIK3CD	Tclin	25	STAD
PIK3CD	Tclin	12.5	KIRC
PIK3CD	Tclin	0	LUSC
PIK3CD	Tclin	0	READ
PIK3CD	Tclin	0	PRAD
PIK3CD	Tclin	0	LUAD
PIK3CD	Tclin	0	KIRP
PIK3CD	Tclin	0	LIHC
PIK3CD	Tclin	7.61905	KICH
PIK3CD	Tclin	14.2857	HNSC
PIK3CD	Tclin	0	COAD
PIK3CD	Tclin	18.3333	ESCA
PIK3CD	Tclin	25	CHOL
PIK3CD	Tclin	0	CESC
PIK3CD	Tclin	0	BLCA
PIK3CD	Tclin	0	BRCA
PRKCD	Tclin	0	THCA
PRKCD	Tclin	0	STAD
PRKCD	Tclin	0	KIRC
PRKCD	Tclin	0	LUSC
PRKCD	Tclin	0	READ
PRKCD	Tclin	3.33333	PRAD
PRKCD	Tclin	0	LUAD
PRKCD	Tclin	0	KIRP
PRKCD	Tclin	25	LIHC
PRKCD	Tclin	14.2857	KICH
PRKCD	Tclin	2.38095	HNSC
PRKCD	Tclin	0	COAD
PRKCD	Tclin	2.08333	ESCA
PRKCD	Tclin	25	CHOL
PRKCD	Tclin	12.5	CESC
PRKCD	Tclin	0	BLCA
PRKCD	Tclin	7.14286	BRCA
RAF1	Tclin	0	THCA
RAF1	Tclin	0	STAD
RAF1	Tclin	0	LUSC
RAF1	Tclin	0	READ
RAF1	Tclin	3.33333	PRAD
RAF1	Tclin	14.2857	LUAD
RAF1	Tclin	0	HNSC
RAF1	Tclin	14.2857	COAD
RAF1	Tclin	4.16667	ESCA
RAF1	Tclin	0	CHOL
RAF1	Tclin	0	CESC
RAF1	Tclin	0	BLCA
RAF1	Tclin	4.7619	BRCA
RET	Tclin	12.5	STAD
RET	Tclin	0	READ
RET	Tclin	20	PRAD
RET	Tclin	28.5714	HNSC
RET	Tclin	0	COAD
RET	Tclin	0	ESCA
RET	Tclin	0	CHOL
RET	Tclin	0	CESC
RET	Tclin	0	BLCA
RET	Tclin	14.2857	BRCA
ROCK1	Tclin	14.2857	THCA
ROCK1	Tclin	8.33333	STAD
ROCK1	Tclin	2.08333	KIRC
ROCK1	Tclin	0	LUSC
ROCK1	Tclin	0	READ
ROCK1	Tclin	0	PRAD
ROCK1	Tclin	0	LUAD
ROCK1	Tclin	0	KIRP
ROCK1	Tclin	18.75	LIHC
ROCK1	Tclin	0	KICH
ROCK1	Tclin	0	HNSC
ROCK1	Tclin	0	COAD
ROCK1	Tclin	0	ESCA
ROCK1	Tclin	12.5	CHOL
ROCK1	Tclin	0	CESC
ROCK1	Tclin	2.08333	BLCA
ROCK1	Tclin	0	BRCA
ROCK2	Tclin	4.7619	THCA
ROCK2	Tclin	4.16667	STAD
ROCK2	Tclin	2.08333	KIRC
ROCK2	Tclin	0	LUSC
ROCK2	Tclin	0	READ
ROCK2	Tclin	0	PRAD
ROCK2	Tclin	0	LUAD
ROCK2	Tclin	19.0476	KIRP
ROCK2	Tclin	16.6667	LIHC
ROCK2	Tclin	0	KICH
ROCK2	Tclin	0	HNSC
ROCK2	Tclin	0	COAD
ROCK2	Tclin	0	ESCA
ROCK2	Tclin	12.5	CHOL
ROCK2	Tclin	0	CESC
ROCK2	Tclin	0	BLCA
ROCK2	Tclin	16.6667	BRCA
SRC	Tclin	19.0476	THCA
SRC	Tclin	0	STAD
SRC	Tclin	50	KIRC
SRC	Tclin	0	LUSC
SRC	Tclin	2.38095	READ
SRC	Tclin	6.66667	PRAD
SRC	Tclin	4.7619	LUAD
SRC	Tclin	0	KIRP
SRC	Tclin	18.75	LIHC
SRC	Tclin	0	KICH
SRC	Tclin	0	HNSC
SRC	Tclin	0	COAD
SRC	Tclin	0	ESCA
SRC	Tclin	12.5	CHOL
SRC	Tclin	0	CESC
SRC	Tclin	0	BLCA
SRC	Tclin	0	BRCA
TEK	Tclin	25	STAD
TEK	Tclin	0	LUSC
TEK	Tclin	0	READ
TEK	Tclin	0	PRAD
TEK	Tclin	0	LUAD
TEK	Tclin	0	LIHC
TEK	Tclin	0	HNSC
TEK	Tclin	0	COAD
TEK	Tclin	4.16667	ESCA
TEK	Tclin	0	CHOL
TEK	Tclin	0	CESC
TEK	Tclin	0	BLCA
TEK	Tclin	0	BRCA
TYK2	Tclin	0	THCA
TYK2	Tclin	0	STAD
TYK2	Tclin	12.5	KIRC
TYK2	Tclin	0	LUSC
TYK2	Tclin	0	READ
TYK2	Tclin	0	PRAD
TYK2	Tclin	0	LUAD
TYK2	Tclin	0	KIRP
TYK2	Tclin	25	LIHC
TYK2	Tclin	3.80952	KICH
TYK2	Tclin	0	HNSC
TYK2	Tclin	0	COAD
TYK2	Tclin	0	ESCA
TYK2	Tclin	12.5	CHOL
TYK2	Tclin	12.5	CESC
TYK2	Tclin	0	BLCA
TYK2	Tclin	0	BRCA
YES1	Tclin	2.38095	THCA
YES1	Tclin	4.16667	STAD
YES1	Tclin	0	KIRC
YES1	Tclin	0	LUSC
YES1	Tclin	0	READ
YES1	Tclin	0	PRAD
YES1	Tclin	14.2857	LUAD
YES1	Tclin	4.7619	KIRP
YES1	Tclin	14.5833	LIHC
YES1	Tclin	2.38095	KICH
YES1	Tclin	14.2857	HNSC
YES1	Tclin	0	COAD
YES1	Tclin	0	ESCA
YES1	Tclin	0	CHOL
YES1	Tclin	0	CESC
YES1	Tclin	0	BLCA
YES1	Tclin	2.38095	BRCA
AAK1	Tchem	7.14286	THCA
AAK1	Tchem	4.16667	STAD
AAK1	Tchem	0	KIRC
AAK1	Tchem	0	LUSC
AAK1	Tchem	0	READ
AAK1	Tchem	0	PRAD
AAK1	Tchem	0	LUAD
AAK1	Tchem	0	KIRP
AAK1	Tchem	18.75	LIHC
AAK1	Tchem	7.14286	KICH
AAK1	Tchem	0	HNSC
AAK1	Tchem	0	COAD
AAK1	Tchem	14.5833	ESCA
AAK1	Tchem	12.5	CHOL
AAK1	Tchem	0	CESC
AAK1	Tchem	2.08333	BLCA
AAK1	Tchem	14.2857	BRCA
ABL2	Tchem	14.2857	THCA
ABL2	Tchem	20.8333	STAD
ABL2	Tchem	0	KIRC
ABL2	Tchem	0	LUSC
ABL2	Tchem	0	READ
ABL2	Tchem	3.33333	PRAD
ABL2	Tchem	0	LUAD
ABL2	Tchem	10.9524	KIRP
ABL2	Tchem	18.75	LIHC
ABL2	Tchem	16.1905	KICH
ABL2	Tchem	37.1429	HNSC
ABL2	Tchem	0	COAD
ABL2	Tchem	13.75	ESCA
ABL2	Tchem	12.5	CHOL
ABL2	Tchem	2.08333	CESC
ABL2	Tchem	0	BLCA
ABL2	Tchem	0	BRCA
ACVR1	Tchem	14.2857	THCA
ACVR1	Tchem	12.5	STAD
ACVR1	Tchem	2.08333	KIRC
ACVR1	Tchem	0	LUSC
ACVR1	Tchem	2.04082	READ
ACVR1	Tchem	3.33333	PRAD
ACVR1	Tchem	7.14286	LUAD
ACVR1	Tchem	10	KIRP
ACVR1	Tchem	18.75	LIHC
ACVR1	Tchem	4.28571	KICH
ACVR1	Tchem	19.0476	HNSC
ACVR1	Tchem	0	COAD
ACVR1	Tchem	1.25	ESCA
ACVR1	Tchem	12.5	CHOL
ACVR1	Tchem	0	CESC
ACVR1	Tchem	12.5	BLCA
ACVR1	Tchem	14.2857	BRCA
ACVR1B	Tchem	11.9048	THCA
ACVR1B	Tchem	12.5	STAD
ACVR1B	Tchem	2.08333	KIRC
ACVR1B	Tchem	0	LUSC
ACVR1B	Tchem	0	READ
ACVR1B	Tchem	0	PRAD
ACVR1B	Tchem	0	LUAD
ACVR1B	Tchem	0	KIRP
ACVR1B	Tchem	14.5833	LIHC
ACVR1B	Tchem	0	KICH
ACVR1B	Tchem	0	HNSC
ACVR1B	Tchem	0	COAD
ACVR1B	Tchem	0	ESCA
ACVR1B	Tchem	12.5	CHOL
ACVR1B	Tchem	0	CESC
ACVR1B	Tchem	0	BLCA
ACVR1B	Tchem	0	BRCA
ACVR2A	Tchem	0	THCA
ACVR2A	Tchem	16.6667	STAD
ACVR2A	Tchem	2.08333	KIRC
ACVR2A	Tchem	0	LUSC
ACVR2A	Tchem	7.14286	READ
ACVR2A	Tchem	3.33333	PRAD
ACVR2A	Tchem	0	LUAD
ACVR2A	Tchem	0	KIRP
ACVR2A	Tchem	18.75	LIHC
ACVR2A	Tchem	0	KICH
ACVR2A	Tchem	0	HNSC
ACVR2A	Tchem	14.2857	COAD
ACVR2A	Tchem	0	ESCA
ACVR2A	Tchem	12.5	CHOL
ACVR2A	Tchem	0	CESC
ACVR2A	Tchem	2.08333	BLCA
ACVR2A	Tchem	0	BRCA
ACVR2B	Tchem	14.2857	THCA
ACVR2B	Tchem	0	STAD
ACVR2B	Tchem	10.4167	KIRC
ACVR2B	Tchem	0	LUSC
ACVR2B	Tchem	14.2857	READ
ACVR2B	Tchem	0	PRAD
ACVR2B	Tchem	0	LUAD
ACVR2B	Tchem	0	KIRP
ACVR2B	Tchem	16.6667	LIHC
ACVR2B	Tchem	0	KICH
ACVR2B	Tchem	0	HNSC
ACVR2B	Tchem	14.2857	COAD
ACVR2B	Tchem	8.33333	ESCA
ACVR2B	Tchem	12.5	CHOL
ACVR2B	Tchem	0	CESC
ACVR2B	Tchem	18.75	BLCA
ACVR2B	Tchem	2.38095	BRCA
ACVRL1	Tchem	14.2857	THCA
ACVRL1	Tchem	14.5833	STAD
ACVRL1	Tchem	8.33333	KIRC
ACVRL1	Tchem	14.2857	LUSC
ACVRL1	Tchem	0	READ
ACVRL1	Tchem	0	PRAD
ACVRL1	Tchem	0	LUAD
ACVRL1	Tchem	0	KIRP
ACVRL1	Tchem	12.5	LIHC
ACVRL1	Tchem	0	KICH
ACVRL1	Tchem	0	HNSC
ACVRL1	Tchem	0	COAD
ACVRL1	Tchem	4.16667	ESCA
ACVRL1	Tchem	14.5833	CHOL
ACVRL1	Tchem	0	CESC
ACVRL1	Tchem	0	BLCA
ACVRL1	Tchem	0	BRCA
ADK	Tchem	14.2857	THCA
ADK	Tchem	0	STAD
ADK	Tchem	0	KIRC
ADK	Tchem	2.85714	LUSC
ADK	Tchem	0	READ
ADK	Tchem	0	PRAD
ADK	Tchem	0	LUAD
ADK	Tchem	2.85714	KIRP
ADK	Tchem	0	LIHC
ADK	Tchem	0	KICH
ADK	Tchem	14.2857	HNSC
ADK	Tchem	14.2857	COAD
ADK	Tchem	12.5	ESCA
ADK	Tchem	0	CHOL
ADK	Tchem	12.5	CESC
ADK	Tchem	0	BLCA
ADK	Tchem	4.7619	BRCA
AKT1	Tchem	14.2857	THCA
AKT1	Tchem	0	STAD
AKT1	Tchem	2.08333	KIRC
AKT1	Tchem	0	LUSC
AKT1	Tchem	0	READ
AKT1	Tchem	0	PRAD
AKT1	Tchem	0	LUAD
AKT1	Tchem	0	KIRP
AKT1	Tchem	18.75	LIHC
AKT1	Tchem	0	KICH
AKT1	Tchem	1.42857	HNSC
AKT1	Tchem	0	COAD
AKT1	Tchem	0	ESCA
AKT1	Tchem	12.5	CHOL
AKT1	Tchem	12.5	CESC
AKT1	Tchem	0	BLCA
AKT1	Tchem	26.1905	BRCA
AKT2	Tchem	7.14286	THCA
AKT2	Tchem	0	STAD
AKT2	Tchem	0	KIRC
AKT2	Tchem	16.6667	LUSC
AKT2	Tchem	0	READ
AKT2	Tchem	3.33333	PRAD
AKT2	Tchem	0	LUAD
AKT2	Tchem	0	KIRP
AKT2	Tchem	0	LIHC
AKT2	Tchem	0	KICH
AKT2	Tchem	0	HNSC
AKT2	Tchem	0	COAD
AKT2	Tchem	0	ESCA
AKT2	Tchem	0	CHOL
AKT2	Tchem	12.5	CESC
AKT2	Tchem	0	BLCA
AKT2	Tchem	0	BRCA
AKT3	Tchem	14.2857	THCA
AKT3	Tchem	20.8333	STAD
AKT3	Tchem	2.08333	KIRC
AKT3	Tchem	0	LUSC
AKT3	Tchem	0	READ
AKT3	Tchem	0	PRAD
AKT3	Tchem	0	LUAD
AKT3	Tchem	13.3333	KIRP
AKT3	Tchem	4.16667	LIHC
AKT3	Tchem	0	KICH
AKT3	Tchem	16.6667	HNSC
AKT3	Tchem	15.7143	COAD
AKT3	Tchem	2.5	ESCA
AKT3	Tchem	12.5	CHOL
AKT3	Tchem	0	CESC
AKT3	Tchem	1.25	BLCA
AKT3	Tchem	0	BRCA
ARAF	Tchem	0	THCA
ARAF	Tchem	0	STAD
ARAF	Tchem	0	KIRC
ARAF	Tchem	0	LUSC
ARAF	Tchem	0	READ
ARAF	Tchem	3.33333	PRAD
ARAF	Tchem	14.2857	LUAD
ARAF	Tchem	1.42857	KIRP
ARAF	Tchem	0	LIHC
ARAF	Tchem	0	KICH
ARAF	Tchem	0	HNSC
ARAF	Tchem	0	COAD
ARAF	Tchem	12.5	ESCA
ARAF	Tchem	0	CHOL
ARAF	Tchem	0	CESC
ARAF	Tchem	0	BLCA
ARAF	Tchem	11.9048	BRCA
ATM	Tchem	19.0476	THCA
ATM	Tchem	10.4167	STAD
ATM	Tchem	0	KIRC
ATM	Tchem	0	LUSC
ATM	Tchem	0	READ
ATM	Tchem	0	PRAD
ATM	Tchem	0	LUAD
ATM	Tchem	0	KIRP
ATM	Tchem	14.5833	LIHC
ATM	Tchem	19.0476	KICH
ATM	Tchem	0	HNSC
ATM	Tchem	0	COAD
ATM	Tchem	0	ESCA
ATM	Tchem	16.6667	CHOL
ATM	Tchem	0	CESC
ATM	Tchem	6.25	BLCA
ATM	Tchem	0	BRCA
ATR	Tchem	4.7619	THCA
ATR	Tchem	20.8333	STAD
ATR	Tchem	12.5	KIRC
ATR	Tchem	14.2857	LUSC
ATR	Tchem	0	READ
ATR	Tchem	23.3333	PRAD
ATR	Tchem	0	LUAD
ATR	Tchem	0	KIRP
ATR	Tchem	29.1667	LIHC
ATR	Tchem	4.7619	KICH
ATR	Tchem	0	HNSC
ATR	Tchem	14.2857	COAD
ATR	Tchem	12.5	ESCA
ATR	Tchem	12.5	CHOL
ATR	Tchem	12.5	CESC
ATR	Tchem	0	BLCA
ATR	Tchem	19.0476	BRCA
AURKA	Tchem	0	THCA
AURKA	Tchem	12.5	STAD
AURKA	Tchem	56.25	KIRC
AURKA	Tchem	19.0476	LUSC
AURKA	Tchem	14.2857	READ
AURKA	Tchem	30	PRAD
AURKA	Tchem	28.5714	LUAD
AURKA	Tchem	41.9048	KIRP
AURKA	Tchem	33.3333	LIHC
AURKA	Tchem	14.2857	KICH
AURKA	Tchem	14.2857	HNSC
AURKA	Tchem	14.2857	COAD
AURKA	Tchem	29.1667	ESCA
AURKA	Tchem	12.5	CHOL
AURKA	Tchem	12.5	CESC
AURKA	Tchem	12.5	BLCA
AURKA	Tchem	21.4286	BRCA
AURKB	Tchem	14.2857	THCA
AURKB	Tchem	12.5	STAD
AURKB	Tchem	68.75	KIRC
AURKB	Tchem	16.6667	LUSC
AURKB	Tchem	14.2857	READ
AURKB	Tchem	46.6667	PRAD
AURKB	Tchem	28.5714	LUAD
AURKB	Tchem	60	KIRP
AURKB	Tchem	33.3333	LIHC
AURKB	Tchem	30.4762	KICH
AURKB	Tchem	14.2857	HNSC
AURKB	Tchem	14.2857	COAD
AURKB	Tchem	28.3333	ESCA
AURKB	Tchem	12.5	CHOL
AURKB	Tchem	12.5	CESC
AURKB	Tchem	12.5	BLCA
AURKB	Tchem	19.0476	BRCA
AURKC	Tchem	0	THCA
AURKC	Tchem	0	STAD
AURKC	Tchem	25	KIRC
AURKC	Tchem	0	LUSC
AURKC	Tchem	0	READ
AURKC	Tchem	0	PRAD
AURKC	Tchem	0	LUAD
AURKC	Tchem	0	KIRP
AURKC	Tchem	12.5	LIHC
AURKC	Tchem	0	KICH
AURKC	Tchem	0	HNSC
AURKC	Tchem	0	COAD
AURKC	Tchem	0	ESCA
AURKC	Tchem	12.5	CHOL
AURKC	Tchem	0	CESC
AURKC	Tchem	0	BLCA
AURKC	Tchem	0	BRCA
AXL	Tchem	16.6667	THCA
AXL	Tchem	20.8333	STAD
AXL	Tchem	22.9167	KIRC
AXL	Tchem	0	LUSC
AXL	Tchem	0	READ
AXL	Tchem	0	PRAD
AXL	Tchem	0	LUAD
AXL	Tchem	14.2857	KIRP
AXL	Tchem	4.16667	LIHC
AXL	Tchem	13.8095	KICH
AXL	Tchem	14.2857	HNSC
AXL	Tchem	15.7143	COAD
AXL	Tchem	3.33333	ESCA
AXL	Tchem	12.5	CHOL
AXL	Tchem	2.08333	CESC
AXL	Tchem	0	BLCA
AXL	Tchem	4.7619	BRCA
BLK	Tchem	0	THCA
BLK	Tchem	0	STAD
BLK	Tchem	0	KIRC
BLK	Tchem	0	LUSC
BLK	Tchem	0	READ
BLK	Tchem	0	PRAD
BLK	Tchem	0	LUAD
BLK	Tchem	0	KIRP
BLK	Tchem	0	LIHC
BLK	Tchem	13.8095	KICH
BLK	Tchem	14.2857	HNSC
BLK	Tchem	5.71429	COAD
BLK	Tchem	0	ESCA
BLK	Tchem	25	CHOL
BLK	Tchem	0	CESC
BLK	Tchem	0	BLCA
BLK	Tchem	14.2857	BRCA
BMP2K	Tchem	0	THCA
BMP2K	Tchem	4.16667	STAD
BMP2K	Tchem	29.1667	KIRC
BMP2K	Tchem	0	LUSC
BMP2K	Tchem	0	READ
BMP2K	Tchem	0	PRAD
BMP2K	Tchem	0	LUAD
BMP2K	Tchem	0	KIRP
BMP2K	Tchem	16.6667	LIHC
BMP2K	Tchem	0	KICH
BMP2K	Tchem	0	HNSC
BMP2K	Tchem	0	COAD
BMP2K	Tchem	0	ESCA
BMP2K	Tchem	16.6667	CHOL
BMP2K	Tchem	0	CESC
BMP2K	Tchem	0	BLCA
BMP2K	Tchem	2.38095	BRCA
BMPR1A	Tchem	7.14286	THCA
BMPR1A	Tchem	2.08333	STAD
BMPR1A	Tchem	0	KIRC
BMPR1A	Tchem	0	LUSC
BMPR1A	Tchem	0	READ
BMPR1A	Tchem	0	PRAD
BMPR1A	Tchem	0	LUAD
BMPR1A	Tchem	0	KIRP
BMPR1A	Tchem	18.75	LIHC
BMPR1A	Tchem	0	KICH
BMPR1A	Tchem	0	HNSC
BMPR1A	Tchem	0	COAD
BMPR1A	Tchem	0	ESCA
BMPR1A	Tchem	12.5	CHOL
BMPR1A	Tchem	0	CESC
BMPR1A	Tchem	0	BLCA
BMPR1A	Tchem	0	BRCA
BMPR1B	Tchem	16.6667	THCA
BMPR1B	Tchem	0	STAD
BMPR1B	Tchem	22.9167	KIRC
BMPR1B	Tchem	2.38095	LUSC
BMPR1B	Tchem	0	READ
BMPR1B	Tchem	0	PRAD
BMPR1B	Tchem	14.2857	LUAD
BMPR1B	Tchem	9.52381	KIRP
BMPR1B	Tchem	0	LIHC
BMPR1B	Tchem	14.2857	KICH
BMPR1B	Tchem	14.2857	HNSC
BMPR1B	Tchem	0	COAD
BMPR1B	Tchem	0	ESCA
BMPR1B	Tchem	12.5	CHOL
BMPR1B	Tchem	12.5	CESC
BMPR1B	Tchem	25	BLCA
BMPR1B	Tchem	14.2857	BRCA
BMPR2	Tchem	0	THCA
BMPR2	Tchem	18.75	STAD
BMPR2	Tchem	2.08333	KIRC
BMPR2	Tchem	14.2857	LUSC
BMPR2	Tchem	2.04082	READ
BMPR2	Tchem	3.33333	PRAD
BMPR2	Tchem	0	LUAD
BMPR2	Tchem	0	KIRP
BMPR2	Tchem	18.75	LIHC
BMPR2	Tchem	0	KICH
BMPR2	Tchem	2.38095	HNSC
BMPR2	Tchem	0	COAD
BMPR2	Tchem	0	ESCA
BMPR2	Tchem	12.5	CHOL
BMPR2	Tchem	0	CESC
BMPR2	Tchem	0	BLCA
BMPR2	Tchem	2.38095	BRCA
BMX	Tchem	0	THCA
BMX	Tchem	12.5	STAD
BMX	Tchem	14.5833	KIRC
BMX	Tchem	0	LUSC
BMX	Tchem	0	READ
BMX	Tchem	6.66667	PRAD
BMX	Tchem	0	LUAD
BMX	Tchem	0	KIRP
BMX	Tchem	0	LIHC
BMX	Tchem	0	KICH
BMX	Tchem	0	HNSC
BMX	Tchem	5.71429	COAD
BMX	Tchem	0	ESCA
BMX	Tchem	0	CHOL
BMX	Tchem	0	CESC
BMX	Tchem	12.5	BLCA
BMX	Tchem	0	BRCA
BRSK1	Tchem	28.5714	THCA
BRSK1	Tchem	12.5	STAD
BRSK1	Tchem	12.5	KIRC
BRSK1	Tchem	14.2857	LUSC
BRSK1	Tchem	0	READ
BRSK1	Tchem	0	PRAD
BRSK1	Tchem	21.4286	LUAD
BRSK1	Tchem	14.2857	KIRP
BRSK1	Tchem	29.1667	LIHC
BRSK1	Tchem	4.28571	KICH
BRSK1	Tchem	23.8095	HNSC
BRSK1	Tchem	7.14286	COAD
BRSK1	Tchem	16.6667	ESCA
BRSK1	Tchem	12.5	CHOL
BRSK1	Tchem	25	CESC
BRSK1	Tchem	12.5	BLCA
BRSK1	Tchem	16.6667	BRCA
BRSK2	Tchem	0	THCA
BRSK2	Tchem	12.5	STAD
BRSK2	Tchem	4.16667	KIRC
BRSK2	Tchem	0	LUSC
BRSK2	Tchem	14.2857	READ
BRSK2	Tchem	20	PRAD
BRSK2	Tchem	0	LUAD
BRSK2	Tchem	25.2381	KIRP
BRSK2	Tchem	18.75	LIHC
BRSK2	Tchem	0	KICH
BRSK2	Tchem	0	HNSC
BRSK2	Tchem	14.2857	COAD
BRSK2	Tchem	0	ESCA
BRSK2	Tchem	12.5	CHOL
BRSK2	Tchem	12.5	CESC
BRSK2	Tchem	12.5	BLCA
BRSK2	Tchem	16.6667	BRCA
BUB1	Tchem	21.4286	THCA
BUB1	Tchem	12.5	STAD
BUB1	Tchem	66.6667	KIRC
BUB1	Tchem	19.0476	LUSC
BUB1	Tchem	14.2857	READ
BUB1	Tchem	50	PRAD
BUB1	Tchem	30	LUAD
BUB1	Tchem	45.7143	KIRP
BUB1	Tchem	27.0833	LIHC
BUB1	Tchem	14.2857	KICH
BUB1	Tchem	14.2857	HNSC
BUB1	Tchem	14.2857	COAD
BUB1	Tchem	12.5	ESCA
BUB1	Tchem	12.5	CHOL
BUB1	Tchem	12.5	CESC
BUB1	Tchem	12.5	BLCA
BUB1	Tchem	19.0476	BRCA
CAMK1	Tchem	0	THCA
CAMK1	Tchem	12.5	STAD
CAMK1	Tchem	2.08333	KIRC
CAMK1	Tchem	0	LUSC
CAMK1	Tchem	0	READ
CAMK1	Tchem	3.33333	PRAD
CAMK1	Tchem	0	LUAD
CAMK1	Tchem	0	KIRP
CAMK1	Tchem	14.5833	LIHC
CAMK1	Tchem	0	KICH
CAMK1	Tchem	0	HNSC
CAMK1	Tchem	0	COAD
CAMK1	Tchem	2.08333	ESCA
CAMK1	Tchem	4.16667	CHOL
CAMK1	Tchem	0	CESC
CAMK1	Tchem	0	BLCA
CAMK1	Tchem	0	BRCA
CAMK1D	Tchem	7.14286	THCA
CAMK1D	Tchem	14.5833	STAD
CAMK1D	Tchem	18.75	KIRC
CAMK1D	Tchem	0	LUSC
CAMK1D	Tchem	0	READ
CAMK1D	Tchem	0	PRAD
CAMK1D	Tchem	2.38095	LUAD
CAMK1D	Tchem	14.2857	KIRP
CAMK1D	Tchem	0	LIHC
CAMK1D	Tchem	14.2857	KICH
CAMK1D	Tchem	0	HNSC
CAMK1D	Tchem	0	COAD
CAMK1D	Tchem	0	ESCA
CAMK1D	Tchem	12.5	CHOL
CAMK1D	Tchem	0	CESC
CAMK1D	Tchem	0	BLCA
CAMK1D	Tchem	4.7619	BRCA
CAMK1G	Tchem	14.2857	THCA
CAMK1G	Tchem	0	STAD
CAMK1G	Tchem	0	KIRC
CAMK1G	Tchem	0	LUSC
CAMK1G	Tchem	2.04082	READ
CAMK1G	Tchem	3.33333	PRAD
CAMK1G	Tchem	0	LUAD
CAMK1G	Tchem	0	KIRP
CAMK1G	Tchem	12.5	LIHC
CAMK1G	Tchem	14.2857	KICH
CAMK1G	Tchem	14.2857	HNSC
CAMK1G	Tchem	1.42857	COAD
CAMK1G	Tchem	13.75	ESCA
CAMK1G	Tchem	12.5	CHOL
CAMK1G	Tchem	0	CESC
CAMK1G	Tchem	0	BLCA
CAMK1G	Tchem	14.2857	BRCA
CAMK2A	Tchem	14.2857	THCA
CAMK2A	Tchem	12.5	STAD
CAMK2A	Tchem	6.25	KIRC
CAMK2A	Tchem	14.2857	LUSC
CAMK2A	Tchem	0	READ
CAMK2A	Tchem	0	PRAD
CAMK2A	Tchem	21.4286	LUAD
CAMK2A	Tchem	2.85714	KIRP
CAMK2A	Tchem	12.5	LIHC
CAMK2A	Tchem	0	KICH
CAMK2A	Tchem	14.2857	HNSC
CAMK2A	Tchem	0	COAD
CAMK2A	Tchem	3.33333	ESCA
CAMK2A	Tchem	12.5	CHOL
CAMK2A	Tchem	0	CESC
CAMK2A	Tchem	5.41667	BLCA
CAMK2A	Tchem	7.14286	BRCA
CAMK2B	Tchem	0	THCA
CAMK2B	Tchem	0	STAD
CAMK2B	Tchem	12.5	KIRC
CAMK2B	Tchem	14.2857	LUSC
CAMK2B	Tchem	0	READ
CAMK2B	Tchem	3.33333	PRAD
CAMK2B	Tchem	14.2857	LUAD
CAMK2B	Tchem	14.2857	KIRP
CAMK2B	Tchem	0	LIHC
CAMK2B	Tchem	14.2857	KICH
CAMK2B	Tchem	14.2857	HNSC
CAMK2B	Tchem	29.0476	COAD
CAMK2B	Tchem	12.5	ESCA
CAMK2B	Tchem	0	CHOL
CAMK2B	Tchem	0	CESC
CAMK2B	Tchem	12.5	BLCA
CAMK2B	Tchem	0	BRCA
CAMK2D	Tchem	14.2857	THCA
CAMK2D	Tchem	0	STAD
CAMK2D	Tchem	0	KIRC
CAMK2D	Tchem	0	LUSC
CAMK2D	Tchem	0	READ
CAMK2D	Tchem	3.33333	PRAD
CAMK2D	Tchem	2.38095	LUAD
CAMK2D	Tchem	0	KIRP
CAMK2D	Tchem	18.75	LIHC
CAMK2D	Tchem	0	KICH
CAMK2D	Tchem	0	HNSC
CAMK2D	Tchem	0	COAD
CAMK2D	Tchem	2.08333	ESCA
CAMK2D	Tchem	0	CHOL
CAMK2D	Tchem	0	CESC
CAMK2D	Tchem	0	BLCA
CAMK2D	Tchem	0	BRCA
CAMK2G	Tchem	4.7619	THCA
CAMK2G	Tchem	0	STAD
CAMK2G	Tchem	0	KIRC
CAMK2G	Tchem	0	LUSC
CAMK2G	Tchem	0	READ
CAMK2G	Tchem	3.33333	PRAD
CAMK2G	Tchem	7.14286	LUAD
CAMK2G	Tchem	1.42857	KIRP
CAMK2G	Tchem	12.5	LIHC
CAMK2G	Tchem	0	KICH
CAMK2G	Tchem	14.2857	HNSC
CAMK2G	Tchem	0	COAD
CAMK2G	Tchem	0	ESCA
CAMK2G	Tchem	12.5	CHOL
CAMK2G	Tchem	0	CESC
CAMK2G	Tchem	4.16667	BLCA
CAMK2G	Tchem	19.0476	BRCA
CAMKK1	Tchem	0	THCA
CAMKK1	Tchem	0	STAD
CAMKK1	Tchem	12.5	KIRC
CAMKK1	Tchem	0	LUSC
CAMKK1	Tchem	0	READ
CAMKK1	Tchem	0	PRAD
CAMKK1	Tchem	0	LUAD
CAMKK1	Tchem	14.2857	KIRP
CAMKK1	Tchem	14.5833	LIHC
CAMKK1	Tchem	0	KICH
[truncated: 8,779 more rows]

## Sheet: pairwise_test_TMOA vs TDL
p.value.Tbio	p.value.Tchem	p.value.Tclin	p.value.Tdark	cancer
0.263837	0.134271	0.255995	0.164602	BLCA
0.648321	0.809194	0.388528	0.968119	BRCA
0.740897	0.953281	0.981706	0.943205	COAD
0.0494479	0.0490389	0.103199	0.0413981	HNSC
0.60291	0.63006	0.290471	0.302367	KICH
0.0874235	0.0390108	0.414602	0.0241037	KIRC
0.846302	0.697297	0.714989	0.328498	KIRP
0.409268	0.193534	0.298238	0.986548	LIHC
0.661857	0.553771	0.41141	0.849184	LUAD
0.121984	0.150617	0.013657	0.171436	LUSC
0.190446	0.303725	0.733627	0.261982	STAD
0.0139976	0.0330628	0.197494	0.013781	THCA

## Sheet: THCA
Gene	TDL	CKI_Score
ABL1	Tclin	4.7619
ALK	Tclin	14.2857
BRAF	TMOA_THCA	14.2857
BTK	Tclin	16.6667
CSF1R	Tclin	14.2857
EGFR	Tclin	0
EPHA2	Tclin	14.2857
ERBB2	Tclin	0
ERBB4	Tclin	0
FGFR1	TMOA_THCA	0
FGFR2	Tclin	7.14286
FGFR3	Tclin	28.5714
FGFR4	Tclin	0
FLT1	TMOA_THCA	11.9048
FLT3	TMOA_THCA	16.6667
FLT4	TMOA_THCA	11.9048
FYN	Tclin	28.5714
HCK	Tclin	19.0476
INSR	Tclin	14.2857
JAK3	Tclin	21.4286
KDR	TMOA_THCA	11.9048
KIT	TMOA_THCA	7.14286
LCK	Tclin	4.7619
LYN	Tclin	21.4286
MAP2K1	Tclin	0
MAP2K2	Tclin	14.2857
MET	TMOA_THCA	35.7143
PDGFRA	TMOA_THCA	14.2857
IGF1R	Tclin	2.38095
CDK4	Tclin	0
CDK6	Tclin	7.14286
GSK3A	Tclin	0
GSK3B	Tclin	0
GUCY2C	Tclin	0
ITK	Tclin	19.0476
JAK1	Tclin	14.2857
JAK2	Tclin	2.38095
MTOR	Tclin	0
NPR1	Tclin	4.7619
NTRK1	Tclin	14.2857
PDGFRB	Tclin	0
PIK3CA	Tclin	14.2857
PIK3CD	Tclin	16.6667
PRKCD	Tclin	0
RAF1	Tclin	0
RET	TMOA_THCA	28.5714
ROCK1	Tclin	14.2857
ROCK2	Tclin	4.7619
SRC	Tclin	19.0476
TEK	TMOA_THCA	2.38095
TYK2	Tclin	0
YES1	Tclin	2.38095
AAK1	Tchem	7.14286
AATK	Tbio	19.0476
ABL2	Tchem	14.2857
ACVR1	Tchem	14.2857
ACVR1B	Tchem	11.9048
ACVR1C	Tbio	0
ACVR2A	Tchem	0
ACVR2B	Tchem	14.2857
ACVRL1	Tchem	14.2857
ADCK1	Tdark	9.52381
ADCK2	Tbio	0
ADCK5	Tdark	14.2857
ADK	Tchem	14.2857
ADPGK	Tbio	14.2857
AK1	Tbio	14.2857
AK2	Tbio	0
AK3	Tbio	4.7619
AK4	Tbio	16.6667
AK5	Tbio	16.6667
AK6	Tbio	0
AK8	Tbio	9.52381
AK9	Tbio	0
AKT1	Tchem	14.2857
AKT2	Tchem	7.14286
AKT3	Tchem	14.2857
ALPK1	Tbio	14.2857
ALPK2	Tbio	14.2857
ALPK3	Tdark	0
AMHR2	Tbio	0
ANKK1	Tbio	2.38095
ARAF	Tchem	0
ATM	Tchem	19.0476
ATR	Tchem	4.7619
AURKA	Tchem	0
AURKB	Tchem	14.2857
AURKC	Tchem	0
AXL	Tchem	16.6667
BCKDK	Tbio	0
BLK	Tchem	0
BMP2K	Tchem	0
BMPR1A	Tchem	7.14286
BMPR1B	Tchem	16.6667
BMPR2	Tchem	0
BMX	Tchem	0
BRSK1	Tchem	28.5714
BRSK2	Tchem	0
BUB1	Tchem	21.4286
BUB1B	Tbio	0
CAMK1	Tchem	0
CAMK1D	Tchem	7.14286
CAMK1G	Tchem	14.2857
CAMK2A	Tchem	14.2857
CAMK2B	Tchem	0
CAMK2D	Tchem	14.2857
CAMK2G	Tchem	4.7619
CAMK4	Tbio	16.6667
CAMKK1	Tchem	0
CAMKK2	Tchem	0
CAMKV	Tbio	19.0476
CASK	Tchem	0
CDC42BPA	Tchem	0
CDC42BPB	Tbio	0
CDC42BPG	Tbio	28.5714
CDC7	Tchem	0
CDK1	Tchem	0
CDK10	Tbio	0
CDK11A	Tchem	14.2857
CDK11B	Tchem	0
CDK12	Tchem	0
CDK13	Tchem	4.7619
CDK14	Tchem	0
CDK15	Tchem	9.52381
CDK16	Tchem	0
CDK17	Tchem	16.6667
CDK18	Tchem	14.2857
CDK19	Tchem	14.2857
CDK2	Tchem	14.2857
CDK20	Tbio	2.38095
CDK3	Tchem	14.2857
CDK5	Tchem	2.38095
CDK7	Tchem	14.2857
CDK8	Tchem	0
CDK9	Tchem	28.5714
CDKL1	Tchem	2.38095
CDKL2	Tchem	0
CDKL3	Tchem	2.38095
CDKL4	Tdark	0
CDKL5	Tchem	0
CERK	Tchem	7.14286
CHEK1	Tchem	0
CHEK2	Tchem	14.2857
CHKA	Tchem	19.0476
CHKB	Tbio	0
CHUK	Tchem	0
CIT	Tchem	0
CKB	Tbio	2.38095
CKM	Tbio	0
CKMT1A	Tbio	7.14286
CKMT2	Tbio	7.14286
CLK1	Tchem	16.6667
CLK2	Tchem	28.5714
CLK3	Tchem	0
CLK4	Tchem	0
CMPK1	Tbio	0
CMPK2	Tbio	0
COQ8A	Tbio	0
COQ8B	Tchem	0
CSK	Tchem	0
CSNK1A1	Tchem	0
CSNK1A1L	Tdark	0
CSNK1D	Tchem	2.38095
CSNK1E	Tchem	14.2857
CSNK1G1	Tchem	7.14286
CSNK1G2	Tchem	0
CSNK1G3	Tbio	4.7619
CSNK2A1	Tchem	0
CSNK2A2	Tchem	0
CSNK2A3	Tdark	0
CSNK2B	Tbio	0
DAPK1	Tchem	2.38095
DAPK2	Tchem	28.5714
DAPK3	Tchem	0
DCK	Tchem	14.2857
DCLK1	Tchem	16.6667
DCLK2	Tchem	7.14286
DCLK3	Tchem	26.1905
DDR1	Tchem	14.2857
DDR2	Tchem	4.7619
DGKA	Tbio	19.0476
DGKH	Tbio	14.2857
DGKQ	Tbio	0
DGUOK	Tbio	14.2857
DMPK	Tchem	0
DSTYK	Tchem	0
DTYMK	Tbio	0
DYRK1A	Tchem	4.7619
DYRK1B	Tchem	14.2857
DYRK2	Tchem	0
DYRK3	Tchem	9.52381
DYRK4	Tchem	4.7619
EEF2K	Tchem	0
EFNA1	Tbio	14.2857
EIF2AK1	Tchem	2.38095
EIF2AK2	Tchem	0
EIF2AK3	Tchem	2.38095
EIF2AK4	Tchem	4.7619
EPHA1	Tchem	14.2857
EPHA10	Tbio	33.3333
EPHA3	Tchem	0
EPHA4	Tchem	30.9524
EPHA5	Tchem	0
EPHA6	Tchem	7.14286
EPHA7	Tchem	0
EPHA8	Tchem	16.6667
EPHB1	Tchem	7.14286
EPHB2	Tchem	2.38095
EPHB3	Tchem	42.8571
EPHB4	Tchem	0
EPHB6	Tchem	9.52381
ERBB3	Tchem	40.4762
ERN1	Tchem	0
ERN2	Tbio	0
ETNK1	Tbio	9.52381
ETNK2	Tdark	33.3333
FASTK	Tbio	0
FER	Tchem	0
FES	Tchem	2.38095
FGGY	Tbio	2.38095
FGR	Tchem	16.6667
FN3K	Tbio	2.38095
FN3KRP	Tbio	0
FRK	Tchem	7.14286
FUK	Tbio	0
GAK	Tchem	0
GALK1	Tbio	0
GALK2	Tbio	4.7619
GCK	Tchem	2.38095
GK	Tbio	9.52381
GK2	Tdark	0
GK3P	Tdark	2.38095
GK5	Tbio	0
GLYCTK	Tbio	0
GRK1	Tchem	0
GRK2	Tchem	0
GRK3	Tchem	4.7619
GRK4	Tchem	14.2857
GRK5	Tchem	4.7619
GRK6	Tchem	0
GRK7	Tchem	0
GUCY2D	Tbio	19.0476
GUCY2F	Tbio	0
GUK1	Tbio	0
HASPIN	Tchem	2.38095
HIPK1	Tchem	4.7619
HIPK2	Tchem	0
HIPK3	Tchem	14.2857
HIPK4	Tchem	0
HK1	Tchem	7.14286
HK2	Tchem	4.7619
HK3	Tbio	21.4286
HKDC1	Tbio	4.7619
HUNK	Tchem	0
ICK	Tchem	2.38095
IDNK	Tbio	7.14286
IKBKB	Tchem	2.38095
IKBKE	Tchem	0
IKBKG	Tbio	2.38095
ILK	Tchem	0
INSRR	Tchem	14.2857
IP6K1	Tbio	2.38095
IP6K2	Tbio	0
IP6K3	Tbio	4.7619
IPMK	Tbio	2.38095
IRAK1	Tchem	4.7619
IRAK2	Tbio	21.4286
IRAK3	Tchem	14.2857
IRAK4	Tchem	2.38095
ITPK1	Tbio	0
ITPKA	Tchem	23.8095
ITPKB	Tchem	0
ITPKC	Tchem	16.6667
KALRN	Tbio	4.7619
KHK	Tchem	0
KSR1	Tbio	7.14286
KSR2	Tbio	21.4286
LATS1	Tbio	0
LATS2	Tchem	7.14286
LIMK1	Tchem	28.5714
LIMK2	Tchem	9.52381
LMTK2	Tbio	0
LMTK3	Tbio	30.9524
LRRK1	Tbio	16.6667
LRRK2	Tchem	14.2857
LTK	Tchem	14.2857
MAK	Tchem	4.7619
MAP2K3	Tchem	0
MAP2K4	Tchem	4.7619
MAP2K5	Tchem	0
MAP2K6	Tchem	2.38095
MAP2K7	Tchem	0
MAP3K1	Tchem	14.2857
MAP3K10	Tchem	19.0476
MAP3K11	Tchem	0
MAP3K12	Tchem	16.6667
MAP3K13	Tchem	2.38095
MAP3K14	Tchem	14.2857
MAP3K15	Tchem	7.14286
MAP3K19	Tchem	0
MAP3K2	Tchem	0
MAP3K20	Tchem	14.2857
MAP3K21	Tdark	0
MAP3K3	Tchem	14.2857
MAP3K4	Tbio	7.14286
MAP3K5	Tchem	14.2857
MAP3K6	Tchem	33.3333
MAP3K7	Tchem	14.2857
MAP3K8	Tchem	2.38095
MAP3K9	Tchem	11.9048
MAP4K1	Tchem	2.38095
MAP4K2	Tchem	7.14286
MAP4K3	Tchem	4.7619
MAP4K4	Tchem	14.2857
MAP4K5	Tchem	2.38095
MAPK1	Tchem	14.2857
MAPK10	Tchem	9.52381
MAPK11	Tchem	0
MAPK12	Tchem	0
MAPK13	Tchem	38.0952
MAPK14	Tchem	0
MAPK15	Tchem	14.2857
MAPK3	Tchem	0
MAPK4	Tbio	7.14286
MAPK6	Tbio	14.2857
MAPK7	Tchem	14.2857
MAPK8	Tchem	9.52381
MAPK9	Tchem	0
MAPKAPK2	Tchem	14.2857
MAPKAPK3	Tchem	16.6667
MAPKAPK5	Tchem	0
MARK1	Tchem	7.14286
MARK2	Tchem	7.14286
MARK3	Tchem	7.14286
MARK4	Tchem	14.2857
MAST1	Tchem	35.7143
MAST2	Tbio	0
MAST3	Tchem	0
MAST4	Tbio	0
MASTL	Tbio	0
MATK	Tbio	0
MELK	Tchem	19.0476
MERTK	Tchem	0
MINK1	Tchem	0
MKNK1	Tchem	0
MKNK2	Tchem	4.7619
MLKL	Tchem	0
MOK	Tbio	9.52381
MOS	Tbio	14.2857
MST1R	Tchem	38.0952
MUSK	Tchem	14.2857
MVK	Tchem	16.6667
MYLK	Tchem	0
MYLK2	Tchem	0
MYLK3	Tchem	0
MYLK4	Tchem	4.7619
MYO3A	Tbio	14.2857
MYO3B	Tbio	38.0952
NADK	Tbio	0
NADK2	Tbio	7.14286
NAGK	Tbio	0
NEK1	Tchem	4.7619
NEK10	Tdark	7.14286
NEK11	Tchem	7.14286
NEK2	Tchem	14.2857
NEK3	Tchem	14.2857
NEK4	Tbio	7.14286
NEK5	Tchem	7.14286
NEK6	Tchem	16.6667
NEK7	Tchem	14.2857
NEK8	Tbio	14.2857
NEK9	Tchem	7.14286
NIM1K	Tchem	7.14286
NLK	Tchem	4.7619
NME1	Tbio	0
NME1-NME2	Tbio	0
NME2P1	Tdark	0
NME3	Tbio	14.2857
NME4	Tbio	0
NME5	Tbio	4.7619
NME6	Tbio	0
NMRK1	Tbio	2.38095
NMRK2	Tbio	0
NPR2	Tbio	0
NRBP1	Tbio	14.2857
NRBP2	Tdark	16.6667
NRK	Tdark	14.2857
NTRK2	Tchem	2.38095
NTRK3	Tchem	14.2857
NUAK1	Tchem	0
NUAK2	Tchem	4.7619
OBSCN	Tbio	14.2857
OXSR1	Tbio	0
PAK1	Tchem	9.52381
PAK2	Tchem	14.2857
PAK3	Tchem	0
PAK4	Tchem	2.38095
PAK5	Tchem	7.14286
PAK6	Tchem	7.14286
PAN3	Tdark	16.6667
PANK1	Tbio	7.14286
PANK2	Tbio	0
PANK3	Tchem	0
PANK4	Tdark	0
PASK	Tbio	14.2857
PBK	Tchem	0
PCK1	Tbio	0
PCK2	Tbio	7.14286
PDIK1L	Tdark	0
PDK1	Tchem	0
PDK2	Tchem	0
PDK3	Tchem	14.2857
PDK4	Tchem	0
PDPK1	Tchem	4.7619
PDPK2P	Tdark	0
PDXK	Tbio	0
PEAK1	Tbio	14.2857
PFKFB1	Tbio	2.38095
PFKFB2	Tchem	7.14286
PFKFB3	Tchem	14.2857
PFKL	Tbio	0
PFKM	Tbio	7.14286
PFKP	Tbio	0
PGK1	Tchem	7.14286
PGK2	Tbio	0
PHKA1	Tbio	0
PHKA2	Tbio	0
PHKG1	Tchem	0
PHKG2	Tchem	0
PI4K2A	Tbio	19.0476
PI4KA	Tchem	2.38095
PI4KB	Tchem	0
PIK3C2A	Tchem	7.14286
PIK3C2B	Tchem	7.14286
PIK3C2G	Tchem	0
PIK3C3	Tchem	4.7619
PIK3CB	Tchem	4.7619
PIK3CG	Tchem	14.2857
PIK3R1	Tchem	14.2857
PIK3R4	Tbio	7.14286
PIKFYVE	Tchem	7.14286
PIM1	Tchem	14.2857
PIM2	Tchem	2.38095
PIM3	Tchem	0
PINK1	Tbio	9.52381
PIP4K2A	Tbio	16.6667
PIP4K2B	Tchem	14.2857
PIP4K2C	Tchem	4.7619
PIP5K1A	Tbio	14.2857
PIP5K1B	Tbio	0
PIP5K1C	Tchem	0
PKDCC	Tbio	0
PKLR	Tbio	0
PKM	Tchem	19.0476
PKMYT1	Tchem	14.2857
PKN1	Tchem	0
PKN2	Tchem	4.7619
PKN3	Tbio	0
PLK1	Tchem	0
PLK2	Tchem	14.2857
PLK3	Tchem	33.3333
PLK4	Tchem	14.2857
PLK5	Tbio	0
PNCK	Tbio	0
POMK	Tdark	0
PRAG1	Tbio	0
PRKAA1	Tchem	0
PRKAA2	Tchem	7.14286
PRKAB1	Tchem	0
PRKACA	Tchem	0
PRKACB	Tchem	7.14286
PRKACG	Tbio	0
PRKAG1	Tbio	4.7619
PRKCA	Tchem	2.38095
PRKCB	Tchem	2.38095
PRKCE	Tchem	7.14286
PRKCG	Tchem	0
PRKCH	Tchem	11.9048
PRKCI	Tchem	2.38095
PRKCQ	Tchem	9.52381
PRKCZ	Tchem	4.7619
PRKD1	Tchem	7.14286
PRKD2	Tchem	0
PRKD3	Tchem	14.2857
PRKDC	Tchem	0
PRKG1	Tchem	7.14286
PRKG2	Tchem	0
PRKRA	Tbio	0
PRKX	Tchem	0
PRKY	Tdark	14.2857
PRPF4B	Tchem	2.38095
PRPS1	Tbio	9.52381
PRPS1L1	Tdark	9.52381
PRPS2	Tbio	14.2857
PSKH1	Tdark	14.2857
PSKH2	Tdark	4.7619
PSTK	Tdark	0
PTK2	Tchem	0
PTK2B	Tchem	14.2857
PTK6	Tchem	40.4762
PTK7	Tbio	0
PXK	Tbio	4.7619
RBKS	Tbio	2.38095
RIOK1	Tchem	2.38095
RIOK2	Tbio	7.14286
RIOK3	Tchem	14.2857
RIPK1	Tchem	7.14286
RIPK2	Tchem	21.4286
RIPK3	Tchem	0
RIPK4	Tchem	0
RNASEL	Tchem	0
ROR1	Tbio	33.3333
ROR2	Tbio	0
ROS1	Tchem	14.2857
RPS6KA1	Tchem	4.7619
RPS6KA2	Tchem	0
RPS6KA3	Tchem	14.2857
RPS6KA4	Tchem	0
RPS6KA5	Tchem	4.7619
RPS6KA6	Tchem	9.52381
RPS6KB1	Tchem	4.7619
RPS6KB2	Tbio	2.38095
RPS6KC1	Tdark	2.38095
RPS6KL1	Tdark	2.38095
RYK	Tbio	2.38095
SBK1	Tchem	21.4286
SBK2	Tdark	0
SBK3	Tchem	0
SCYL1	Tbio	0
SCYL2	Tbio	0
SCYL3	Tdark	0
SGK1	Tchem	4.7619
SGK2	Tchem	21.4286
SGK3	Tchem	19.0476
SGK494	Tdark	0
SHPK	Tbio	0
SIK1	Tchem	14.2857
SIK2	Tchem	7.14286
SIK3	Tchem	9.52381
SLK	Tchem	2.38095
SMG1	Tchem	4.7619
SNRK	Tbio	9.52381
SPEG	Tbio	14.2857
SPHK1	Tchem	47.619
SPHK2	Tchem	21.4286
SRMS	Tchem	0
SRPK1	Tchem	14.2857
SRPK2	Tchem	2.38095
SRPK3	Tchem	14.2857
STK10	Tchem	4.7619
STK11	Tchem	14.2857
STK16	Tchem	0
STK17A	Tchem	16.6667
STK17B	Tchem	16.6667
STK24	Tchem	14.2857
STK25	Tchem	4.7619
STK26	Tchem	14.2857
STK3	Tchem	0
STK31	Tchem	19.0476
STK32A	Tchem	14.2857
STK32B	Tchem	0
STK32C	Tbio	21.4286
STK33	Tchem	4.7619
STK35	Tchem	0
STK36	Tbio	14.2857
STK38	Tbio	19.0476
STK38L	Tchem	16.6667
STK39	Tbio	14.2857
STK4	Tchem	14.2857
STK40	Tbio	9.52381
STKLD1	Tdark	21.4286
STRADA	Tbio	0
STRADB	Tbio	19.0476
STYK1	Tbio	38.0952
SYK	Tchem	0
TAB1	Tbio	0
TAF1	Tchem	0
TAOK1	Tchem	0
TAOK2	Tchem	7.14286
TAOK3	Tchem	0
TBCK	Tbio	4.7619
TBK1	Tchem	14.2857
TEC	Tchem	19.0476
TESK1	Tchem	14.2857
TESK2	Tchem	0
TEX14	Tbio	4.7619
TGFBR1	Tchem	28.5714
TGFBR2	Tchem	9.52381
TIE1	Tchem	4.7619
TK1	Tchem	0
TK2	Tchem	0
TLK1	Tchem	0
TLK2	Tchem	7.14286
TNIK	Tchem	14.2857
TNK1	Tchem	2.38095
TNK2	Tchem	0
TNNI3K	Tchem	0
TP53RK	Tbio	0
TPK1	Tbio	0
TRIB1	Tbio	0
TRIB2	Tbio	14.2857
TRIB3	Tbio	16.6667
TRIO	Tbio	14.2857
TRPM6	Tchem	2.38095
TSSK1B	Tchem	0
TSSK2	Tchem	21.4286
TSSK3	Tbio	14.2857
TSSK4	Tbio	2.38095
TSSK6	Tbio	2.38095
TTBK1	Tbio	14.2857
TTBK2	Tbio	4.7619
TTK	Tchem	14.2857
TTN	Tbio	0
TXK	Tchem	16.6667
TYRO3	Tchem	16.6667
UCK1	Tbio	14.2857
UCK2	Tbio	0
UCKL1	Tdark	0
UHMK1	Tbio	14.2857
ULK1	Tchem	14.2857
ULK2	Tchem	0
ULK3	Tchem	0
ULK4	Tbio	4.7619
VRK1	Tbio	14.2857
VRK2	Tbio	14.2857
VRK3	Tbio	7.14286
WEE1	Tchem	2.38095
WEE2	Tbio	4.7619
WNK1	Tchem	0
WNK2	Tchem	4.7619
WNK3	Tchem	0
WNK4	Tbio	0
XYLB	Tbio	0
ZAP70	Tchem	4.7619

## Sheet: STAD
Gene	TDL	CKI_Score
PDGFRB	Tclin	35.4167
NUAK1	Tchem	31.25
GRK4	Tchem	29.1667
SPHK1	Tchem	27.0833
PIP4K2A	Tbio	27.0833
JAK3	Tclin	25
PIK3CD	Tclin	25
TEK	Tclin	25
MAPK15	Tchem	25
TTK	Tchem	25
CAMK4	Tbio	25
NRK	Tdark	22.9167
ITK	Tclin	22.9167
EPHA3	Tchem	22.9167
PRKD1	Tchem	22.9167
CSF1R	Tclin	20.8333
NTRK1	Tclin	20.8333
PIK3CA	Tclin	20.8333
ABL2	Tchem	20.8333
AKT3	Tchem	20.8333
ATR	Tchem	20.8333
AXL	Tchem	20.8333
DDR2	Tchem	20.8333
PRKCB	Tchem	20.8333
STK17A	Tchem	20.8333
STK4	Tchem	20.8333
MATK	Tbio	20.8333
CSNK1A1L	Tdark	18.75
BTK	Tclin	18.75
HCK	Tclin	18.75
BMPR2	Tchem	18.75
CDK15	Tchem	18.75
FGR	Tchem	18.75
NEK7	Tchem	18.75
PRKDC	Tchem	18.75
STK31	Tchem	18.75
TGFBR1	Tchem	18.75
TGFBR2	Tchem	18.75
TIE1	Tchem	18.75
ROR2	Tbio	18.75
SNRK	Tbio	18.75
PRPS1L1	Tdark	16.6667
SGK494	Tdark	16.6667
FYN	Tclin	16.6667
ACVR2A	Tchem	16.6667
CDK17	Tchem	16.6667
HUNK	Tchem	16.6667
MAPK10	Tchem	16.6667
NEK3	Tchem	16.6667
NTRK3	Tchem	16.6667
PFKFB2	Tchem	16.6667
PIK3R1	Tchem	16.6667
PRKG1	Tchem	16.6667
PRKX	Tchem	16.6667
STK3	Tchem	16.6667
ADPGK	Tbio	16.6667
TRIB2	Tbio	16.6667
TTBK2	Tbio	16.6667
UHMK1	Tbio	16.6667
POMK	Tdark	14.5833
FGFR1	Tclin	14.5833
MAP2K1	Tclin	14.5833
MET	Tclin	14.5833
PDGFRA	Tclin	14.5833
ACVRL1	Tchem	14.5833
CAMK1D	Tchem	14.5833
DCLK3	Tchem	14.5833
DSTYK	Tchem	14.5833
FER	Tchem	14.5833
MAP3K3	Tchem	14.5833
NLK	Tchem	14.5833
PRKACB	Tchem	14.5833
PRKCG	Tchem	14.5833
PASK	Tbio	14.5833
PSKH1	Tdark	12.5
RPS6KL1	Tdark	12.5
ALK	Tclin	12.5
CDK4	Tclin	12.5
CDK6	Tclin	12.5
ERBB2	Tclin	12.5
FGFR4	Tclin	12.5
FLT4	Tclin	12.5
KDR	TMOA_STAD	12.5
KIT	Tclin	12.5
LYN	Tclin	12.5
NPR1	Tclin	12.5
RET	Tclin	12.5
ACVR1	Tchem	12.5
ACVR1B	Tchem	12.5
AURKA	Tchem	12.5
AURKB	Tchem	12.5
BMX	Tchem	12.5
BRSK1	Tchem	12.5
BRSK2	Tchem	12.5
BUB1	Tchem	12.5
CAMK1	Tchem	12.5
CAMK2A	Tchem	12.5
CASK	Tchem	12.5
CDC7	Tchem	12.5
CDK1	Tchem	12.5
CDK12	Tchem	12.5
CDK14	Tchem	12.5
CDK2	Tchem	12.5
CDKL5	Tchem	12.5
CHEK1	Tchem	12.5
CHEK2	Tchem	12.5
CIT	Tchem	12.5
DCLK1	Tchem	12.5
DCLK2	Tchem	12.5
DMPK	Tchem	12.5
DYRK4	Tchem	12.5
EPHA4	Tchem	12.5
EPHA5	Tchem	12.5
EPHA6	Tchem	12.5
EPHA7	Tchem	12.5
EPHB1	Tchem	12.5
EPHB2	Tchem	12.5
EPHB4	Tchem	12.5
FES	Tchem	12.5
GCK	Tchem	12.5
HK2	Tchem	12.5
ILK	Tchem	12.5
IRAK1	Tchem	12.5
ITPKB	Tchem	12.5
LIMK1	Tchem	12.5
LRRK2	Tchem	12.5
MAP2K7	Tchem	12.5
MAP4K4	Tchem	12.5
MELK	Tchem	12.5
MERTK	Tchem	12.5
MVK	Tchem	12.5
MYLK	Tchem	12.5
MYLK2	Tchem	12.5
NEK2	Tchem	12.5
NEK5	Tchem	12.5
NTRK2	Tchem	12.5
PAK3	Tchem	12.5
PBK	Tchem	12.5
PDK3	Tchem	12.5
PDK4	Tchem	12.5
PIM1	Tchem	12.5
PKMYT1	Tchem	12.5
PKN1	Tchem	12.5
PLK1	Tchem	12.5
PLK2	Tchem	12.5
PLK4	Tchem	12.5
PRKAA2	Tchem	12.5
PRKAB1	Tchem	12.5
PRKCI	Tchem	12.5
RIPK2	Tchem	12.5
ROS1	Tchem	12.5
RPS6KA2	Tchem	12.5
SBK1	Tchem	12.5
SGK3	Tchem	12.5
SRMS	Tchem	12.5
SRPK1	Tchem	12.5
STK32A	Tchem	12.5
STK32B	Tchem	12.5
TK1	Tchem	12.5
WNK3	Tchem	12.5
AK5	Tbio	12.5
AMHR2	Tbio	12.5
BCKDK	Tbio	12.5
BUB1B	Tbio	12.5
CAMKV	Tbio	12.5
DTYMK	Tbio	12.5
EFNA1	Tbio	12.5
EPHA10	Tbio	12.5
HK3	Tbio	12.5
IP6K1	Tbio	12.5
IRAK2	Tbio	12.5
KSR2	Tbio	12.5
LMTK2	Tbio	12.5
LMTK3	Tbio	12.5
MAPK4	Tbio	12.5
MASTL	Tbio	12.5
MYO3B	Tbio	12.5
NAGK	Tbio	12.5
NME1	Tbio	12.5
NME1-NME2	Tbio	12.5
NME4	Tbio	12.5
NME5	Tbio	12.5
NPR2	Tbio	12.5
PI4K2A	Tbio	12.5
PINK1	Tbio	12.5
PKDCC	Tbio	12.5
PNCK	Tbio	12.5
PTK7	Tbio	12.5
ROR1	Tbio	12.5
SPEG	Tbio	12.5
STK32C	Tbio	12.5
STK38	Tbio	12.5
STRADA	Tbio	12.5
TRIB3	Tbio	12.5
UCK2	Tbio	12.5
WEE2	Tbio	12.5
ATM	Tchem	10.4167
PIK3R4	Tbio	10.4167
ROCK1	Tclin	8.33333
GRK3	Tchem	8.33333
LATS2	Tchem	8.33333
PRKD3	Tchem	8.33333
STK10	Tchem	8.33333
TAOK3	Tchem	8.33333
ZAP70	Tchem	8.33333
ETNK1	Tbio	8.33333
TSSK4	Tbio	8.33333
MAP3K21	Tdark	6.25
PAN3	Tdark	6.25
FLT3	Tclin	6.25
CDK13	Tchem	6.25
MAP3K2	Tchem	6.25
MAP3K7	Tchem	6.25
PIK3C3	Tchem	6.25
PIKFYVE	Tchem	6.25
SMG1	Tchem	6.25
TAF1	Tchem	6.25
TLK1	Tchem	6.25
LATS1	Tbio	6.25
NEK4	Tbio	6.25
PRKY	Tdark	4.16667
FLT1	Tclin	4.16667
GSK3B	Tclin	4.16667
INSR	Tclin	4.16667
JAK1	Tclin	4.16667
JAK2	Tclin	4.16667
ROCK2	Tclin	4.16667
YES1	Tclin	4.16667
AAK1	Tchem	4.16667
BMP2K	Tchem	4.16667
CDC42BPA	Tchem	4.16667
CDK19	Tchem	4.16667
CHUK	Tchem	4.16667
CSNK2A2	Tchem	4.16667
DYRK1A	Tchem	4.16667
EEF2K	Tchem	4.16667
EIF2AK4	Tchem	4.16667
HIPK3	Tchem	4.16667
IKBKB	Tchem	4.16667
IKBKE	Tchem	4.16667
IRAK4	Tchem	4.16667
MAP3K1	Tchem	4.16667
MAP4K1	Tchem	4.16667
MAP4K3	Tchem	4.16667
MAPK11	Tchem	4.16667
MAPK8	Tchem	4.16667
MAPKAPK3	Tchem	4.16667
MAST3	Tchem	4.16667
MUSK	Tchem	4.16667
NEK1	Tchem	4.16667
NEK9	Tchem	4.16667
PHKG2	Tchem	4.16667
PIK3C2A	Tchem	4.16667
PIK3CG	Tchem	4.16667
PKN2	Tchem	4.16667
PRKCQ	Tchem	4.16667
PRPF4B	Tchem	4.16667
PTK2B	Tchem	4.16667
RIPK3	Tchem	4.16667
RIPK4	Tchem	4.16667
RPS6KA3	Tchem	4.16667
STK17B	Tchem	4.16667
TAOK1	Tchem	4.16667
TNK1	Tchem	4.16667
TRPM6	Tchem	4.16667
ALPK1	Tbio	4.16667
GK5	Tbio	4.16667
GLYCTK	Tbio	4.16667
LRRK1	Tbio	4.16667
PEAK1	Tbio	4.16667
SCYL2	Tbio	4.16667
TP53RK	Tbio	4.16667
RPS6KC1	Tdark	2.08333
BRAF	Tclin	2.08333
BMPR1A	Tchem	2.08333
CAMKK2	Tchem	2.08333
CDK11A	Tchem	2.08333
CDK8	Tchem	2.08333
CDKL1	Tchem	2.08333
CERK	Tchem	2.08333
CLK1	Tchem	2.08333
CLK4	Tchem	2.08333
CSNK1G1	Tchem	2.08333
DAPK1	Tchem	2.08333
DCK	Tchem	2.08333
DYRK3	Tchem	2.08333
EIF2AK2	Tchem	2.08333
ERN1	Tchem	2.08333
HIPK1	Tchem	2.08333
MAP2K5	Tchem	2.08333
MAP3K5	Tchem	2.08333
MAP4K5	Tchem	2.08333
MAPK1	Tchem	2.08333
MAPK9	Tchem	2.08333
MAPKAPK2	Tchem	2.08333
MAPKAPK5	Tchem	2.08333
MLKL	Tchem	2.08333
NEK11	Tchem	2.08333
NEK6	Tchem	2.08333
PAK2	Tchem	2.08333
PANK3	Tchem	2.08333
PDPK1	Tchem	2.08333
PI4KA	Tchem	2.08333
PIK3C2B	Tchem	2.08333
PIK3CB	Tchem	2.08333
PRKAA1	Tchem	2.08333
RNASEL	Tchem	2.08333
RPS6KB1	Tchem	2.08333
STK38L	Tchem	2.08333
TBK1	Tchem	2.08333
TXK	Tchem	2.08333
ULK2	Tchem	2.08333
CSNK1G3	Tbio	2.08333
DGKQ	Tbio	2.08333
ITPK1	Tbio	2.08333
KALRN	Tbio	2.08333
MAP3K4	Tbio	2.08333
OBSCN	Tbio	2.08333
PDXK	Tbio	2.08333
PKN3	Tbio	2.08333
RBKS	Tbio	2.08333
RIOK2	Tbio	2.08333
STK36	Tbio	2.08333
TBCK	Tbio	2.08333
TPK1	Tbio	2.08333
TRIO	Tbio	2.08333
TSSK3	Tbio	2.08333
VRK2	Tbio	2.08333
XYLB	Tbio	2.08333
ADCK1	Tdark	0
ADCK5	Tdark	0
ALPK3	Tdark	0
CDKL4	Tdark	0
CSNK2A3	Tdark	0
ETNK2	Tdark	0
GK2	Tdark	0
GK3P	Tdark	0
NEK10	Tdark	0
NME2P1	Tdark	0
NRBP2	Tdark	0
PANK4	Tdark	0
PDIK1L	Tdark	0
PDPK2P	Tdark	0
PSKH2	Tdark	0
PSTK	Tdark	0
SBK2	Tdark	0
SCYL3	Tdark	0
STKLD1	Tdark	0
UCKL1	Tdark	0
ABL1	Tclin	0
EGFR	Tclin	0
EPHA2	Tclin	0
ERBB4	Tclin	0
FGFR2	Tclin	0
FGFR3	Tclin	0
GSK3A	Tclin	0
GUCY2C	Tclin	0
IGF1R	Tclin	0
LCK	Tclin	0
MAP2K2	Tclin	0
MTOR	Tclin	0
PRKCD	Tclin	0
RAF1	Tclin	0
SRC	Tclin	0
TYK2	Tclin	0
ACVR2B	Tchem	0
ADK	Tchem	0
AKT1	Tchem	0
AKT2	Tchem	0
ARAF	Tchem	0
AURKC	Tchem	0
BLK	Tchem	0
BMPR1B	Tchem	0
CAMK1G	Tchem	0
CAMK2B	Tchem	0
CAMK2D	Tchem	0
CAMK2G	Tchem	0
CAMKK1	Tchem	0
CDK11B	Tchem	0
CDK16	Tchem	0
CDK18	Tchem	0
CDK3	Tchem	0
CDK5	Tchem	0
CDK7	Tchem	0
CDK9	Tchem	0
CDKL2	Tchem	0
CDKL3	Tchem	0
CHKA	Tchem	0
CLK2	Tchem	0
CLK3	Tchem	0
COQ8B	Tchem	0
CSK	Tchem	0
CSNK1A1	Tchem	0
CSNK1D	Tchem	0
CSNK1E	Tchem	0
CSNK1G2	Tchem	0
CSNK2A1	Tchem	0
DAPK2	Tchem	0
DAPK3	Tchem	0
DDR1	Tchem	0
DYRK1B	Tchem	0
DYRK2	Tchem	0
EIF2AK1	Tchem	0
EIF2AK3	Tchem	0
EPHA1	Tchem	0
EPHA8	Tchem	0
EPHB3	Tchem	0
EPHB6	Tchem	0
ERBB3	Tchem	0
FRK	Tchem	0
GAK	Tchem	0
GRK1	Tchem	0
GRK2	Tchem	0
GRK5	Tchem	0
GRK6	Tchem	0
GRK7	Tchem	0
HASPIN	Tchem	0
HIPK2	Tchem	0
HIPK4	Tchem	0
HK1	Tchem	0
ICK	Tchem	0
INSRR	Tchem	0
IRAK3	Tchem	0
ITPKA	Tchem	0
ITPKC	Tchem	0
KHK	Tchem	0
LIMK2	Tchem	0
LTK	Tchem	0
MAK	Tchem	0
MAP2K3	Tchem	0
MAP2K4	Tchem	0
MAP2K6	Tchem	0
MAP3K10	Tchem	0
MAP3K11	Tchem	0
MAP3K12	Tchem	0
MAP3K13	Tchem	0
MAP3K14	Tchem	0
MAP3K15	Tchem	0
MAP3K19	Tchem	0
MAP3K20	Tchem	0
MAP3K6	Tchem	0
MAP3K8	Tchem	0
MAP3K9	Tchem	0
MAP4K2	Tchem	0
MAPK12	Tchem	0
MAPK13	Tchem	0
MAPK14	Tchem	0
MAPK3	Tchem	0
MAPK7	Tchem	0
MARK1	Tchem	0
MARK2	Tchem	0
MARK3	Tchem	0
MARK4	Tchem	0
MAST1	Tchem	0
MINK1	Tchem	0
MKNK1	Tchem	0
MKNK2	Tchem	0
MST1R	Tchem	0
MYLK3	Tchem	0
MYLK4	Tchem	0
NIM1K	Tchem	0
NUAK2	Tchem	0
PAK1	Tchem	0
PAK4	Tchem	0
PAK5	Tchem	0
PAK6	Tchem	0
PDK1	Tchem	0
PDK2	Tchem	0
PFKFB3	Tchem	0
PGK1	Tchem	0
PHKG1	Tchem	0
PI4KB	Tchem	0
PIK3C2G	Tchem	0
PIM2	Tchem	0
PIM3	Tchem	0
PIP4K2B	Tchem	0
PIP4K2C	Tchem	0
PIP5K1C	Tchem	0
PKM	Tchem	0
PLK3	Tchem	0
PRKACA	Tchem	0
PRKCA	Tchem	0
PRKCE	Tchem	0
PRKCH	Tchem	0
PRKCZ	Tchem	0
PRKD2	Tchem	0
PRKG2	Tchem	0
PTK2	Tchem	0
PTK6	Tchem	0
RIOK1	Tchem	0
RIOK3	Tchem	0
RIPK1	Tchem	0
RPS6KA1	Tchem	0
RPS6KA4	Tchem	0
RPS6KA5	Tchem	0
RPS6KA6	Tchem	0
SBK3	Tchem	0
SGK1	Tchem	0
SGK2	Tchem	0
SIK1	Tchem	0
SIK2	Tchem	0
SIK3	Tchem	0
SLK	Tchem	0
SPHK2	Tchem	0
SRPK2	Tchem	0
SRPK3	Tchem	0
STK11	Tchem	0
STK16	Tchem	0
STK24	Tchem	0
STK25	Tchem	0
STK26	Tchem	0
STK33	Tchem	0
STK35	Tchem	0
SYK	Tchem	0
TAOK2	Tchem	0
TEC	Tchem	0
TESK1	Tchem	0
TESK2	Tchem	0
TK2	Tchem	0
TLK2	Tchem	0
TNIK	Tchem	0
TNK2	Tchem	0
TNNI3K	Tchem	0
TSSK1B	Tchem	0
TSSK2	Tchem	0
TYRO3	Tchem	0
ULK1	Tchem	0
ULK3	Tchem	0
WEE1	Tchem	0
WNK1	Tchem	0
WNK2	Tchem	0
AATK	Tbio	0
ACVR1C	Tbio	0
ADCK2	Tbio	0
AK1	Tbio	0
AK2	Tbio	0
AK3	Tbio	0
AK4	Tbio	0
AK6	Tbio	0
AK8	Tbio	0
AK9	Tbio	0
ALPK2	Tbio	0
ANKK1	Tbio	0
CDC42BPB	Tbio	0
CDC42BPG	Tbio	0
CDK10	Tbio	0
CDK20	Tbio	0
CHKB	Tbio	0
CKB	Tbio	0
CKM	Tbio	0
CKMT1A	Tbio	0
CKMT2	Tbio	0
CMPK1	Tbio	0
CMPK2	Tbio	0
COQ8A	Tbio	0
CSNK2B	Tbio	0
DGKA	Tbio	0
DGKH	Tbio	0
DGUOK	Tbio	0
ERN2	Tbio	0
FASTK	Tbio	0
FGGY	Tbio	0
FN3K	Tbio	0
FN3KRP	Tbio	0
FUK	Tbio	0
GALK1	Tbio	0
GALK2	Tbio	0
GK	Tbio	0
GUCY2D	Tbio	0
GUCY2F	Tbio	0
GUK1	Tbio	0
HKDC1	Tbio	0
IDNK	Tbio	0
IKBKG	Tbio	0
IP6K2	Tbio	0
IP6K3	Tbio	0
IPMK	Tbio	0
KSR1	Tbio	0
MAPK6	Tbio	0
MAST2	Tbio	0
MAST4	Tbio	0
MOK	Tbio	0
MOS	Tbio	0
MYO3A	Tbio	0
NADK	Tbio	0
NADK2	Tbio	0
NEK8	Tbio	0
NME3	Tbio	0
NME6	Tbio	0
NMRK1	Tbio	0
NMRK2	Tbio	0
NRBP1	Tbio	0
OXSR1	Tbio	0
PANK1	Tbio	0
PANK2	Tbio	0
PCK1	Tbio	0
PCK2	Tbio	0
PFKFB1	Tbio	0
PFKL	Tbio	0
PFKM	Tbio	0
PFKP	Tbio	0
PGK2	Tbio	0
PHKA1	Tbio	0
PHKA2	Tbio	0
PIP5K1A	Tbio	0
PIP5K1B	Tbio	0
PKLR	Tbio	0
PLK5	Tbio	0
PRAG1	Tbio	0
PRKACG	Tbio	0
PRKAG1	Tbio	0
PRKRA	Tbio	0
PRPS1	Tbio	0
PRPS2	Tbio	0
PXK	Tbio	0
RPS6KB2	Tbio	0
RYK	Tbio	0
SCYL1	Tbio	0
SHPK	Tbio	0
STK39	Tbio	0
STK40	Tbio	0
STRADB	Tbio	0
STYK1	Tbio	0
TAB1	Tbio	0
TEX14	Tbio	0
TRIB1	Tbio	0
TSSK6	Tbio	0
TTBK1	Tbio	0
TTN	Tbio	0
UCK1	Tbio	0
ULK4	Tbio	0
VRK1	Tbio	0
VRK3	Tbio	0
WNK4	Tbio	0

## Sheet: KIRC
Gene	TDL	CKI_Score
BRAF	TMOA_KIRC	0
CSF1R	TMOA_KIRC	27.0833
FGFR1	TMOA_KIRC	4.16667
FGFR3	TMOA_KIRC	4.16667
FLT1	TMOA_KIRC	16.6667
FLT3	TMOA_KIRC	0
FLT4	TMOA_KIRC	22.9167
ITK	TMOA_KIRC	29.1667
KDR	TMOA_KIRC	22.9167
KIT	TMOA_KIRC	0
LCK	TMOA_KIRC	50
MET	TMOA_KIRC	25
PDGFRA	TMOA_KIRC	8.33333
PDGFRB	TMOA_KIRC	8.33333
RAF1	TMOA_KIRC	2.08333
RET	TMOA_KIRC	18.75
TEK	TMOA_KIRC	8.33333
ADCK1	Tdark	6.25
ADCK5	Tdark	18.75
ALPK3	Tdark	4.16667
CDKL4	Tdark	0
CSNK1A1L	Tdark	0
CSNK2A3	Tdark	2.08333
ETNK2	Tdark	0
GK2	Tdark	0
GK3P	Tdark	0
MAP3K21	Tdark	0
NEK10	Tdark	16.6667
NME2P1	Tdark	0
NRBP2	Tdark	39.5833
NRK	Tdark	4.16667
PAN3	Tdark	0
PANK4	Tdark	0
PDIK1L	Tdark	2.08333
PDPK2P	Tdark	0
POMK	Tdark	2.08333
PRKY	Tdark	10.4167
PRPS1L1	Tdark	6.25
PSKH1	Tdark	4.16667
PSKH2	Tdark	4.16667
PSTK	Tdark	0
RPS6KC1	Tdark	10.4167
RPS6KL1	Tdark	27.0833
SBK2	Tdark	25
SCYL3	Tdark	6.25
SGK494	Tdark	18.75
STKLD1	Tdark	0
UCKL1	Tdark	0
ABL1	Tclin	6.25
ALK	Tclin	14.5833
BTK	Tclin	25
CDK4	Tclin	39.5833
EGFR	Tclin	12.5
EPHA2	Tclin	2.08333
FGFR2	Tclin	0
FGFR4	Tclin	0
FYN	Tclin	12.5
HCK	Tclin	25
IGF1R	Tclin	10.4167
INSR	Tclin	20.8333
JAK1	Tclin	0
JAK2	Tclin	0
JAK3	Tclin	64.5833
LYN	Tclin	16.6667
MAP2K1	Tclin	4.16667
MAP2K2	Tclin	35.4167
MTOR	Tclin	0
PRKCD	Tclin	0
ROCK1	Tclin	2.08333
ROCK2	Tclin	2.08333
SRC	Tclin	50
TYK2	Tclin	12.5
YES1	Tclin	0
CDK6	Tclin	37.5
ERBB2	Tclin	0
ERBB4	Tclin	0
GSK3A	Tclin	2.08333
GSK3B	Tclin	4.16667
GUCY2C	Tclin	4.16667
NPR1	Tclin	14.5833
NTRK1	Tclin	6.25
PIK3CA	Tclin	12.5
PIK3CD	Tclin	12.5
AAK1	Tchem	0
ABL2	Tchem	0
ACVR1	Tchem	2.08333
ACVR1B	Tchem	2.08333
ACVR2A	Tchem	2.08333
ACVR2B	Tchem	10.4167
ACVRL1	Tchem	8.33333
ADK	Tchem	0
AKT1	Tchem	2.08333
AKT2	Tchem	0
AKT3	Tchem	2.08333
ARAF	Tchem	0
ATM	Tchem	0
ATR	Tchem	12.5
AURKA	Tchem	56.25
AURKB	Tchem	68.75
AURKC	Tchem	25
AXL	Tchem	22.9167
BLK	Tchem	0
BMP2K	Tchem	29.1667
BMPR1A	Tchem	0
BMPR1B	Tchem	22.9167
BMPR2	Tchem	2.08333
BMX	Tchem	14.5833
BRSK1	Tchem	12.5
BRSK2	Tchem	4.16667
BUB1	Tchem	66.6667
CAMK1	Tchem	2.08333
CAMK1D	Tchem	18.75
CAMK1G	Tchem	0
CAMK2A	Tchem	6.25
CAMK2B	Tchem	12.5
CAMK2D	Tchem	0
CAMK2G	Tchem	0
CAMKK1	Tchem	12.5
CAMKK2	Tchem	0
CASK	Tchem	0
CDC42BPA	Tchem	6.25
CDC7	Tchem	27.0833
CDK1	Tchem	52.0833
CDK11A	Tchem	16.6667
CDK11B	Tchem	12.5
CDK12	Tchem	0
CDK13	Tchem	0
CDK14	Tchem	2.08333
CDK15	Tchem	2.08333
CDK16	Tchem	33.3333
CDK17	Tchem	2.08333
CDK18	Tchem	20.8333
CDK19	Tchem	10.4167
CDK2	Tchem	33.3333
CDK3	Tchem	12.5
CDK5	Tchem	27.0833
CDK7	Tchem	16.6667
CDK8	Tchem	6.25
CDK9	Tchem	16.6667
CDKL1	Tchem	0
CDKL2	Tchem	2.08333
CDKL3	Tchem	0
CDKL5	Tchem	6.25
CERK	Tchem	2.08333
CHEK1	Tchem	54.1667
CHEK2	Tchem	39.5833
CHKA	Tchem	16.6667
CHUK	Tchem	4.16667
CIT	Tchem	0
CLK1	Tchem	12.5
CLK2	Tchem	27.0833
CLK3	Tchem	0
CLK4	Tchem	12.5
COQ8B	Tchem	6.25
CSK	Tchem	18.75
CSNK1A1	Tchem	0
CSNK1D	Tchem	16.6667
CSNK1E	Tchem	29.1667
CSNK1G1	Tchem	2.08333
CSNK1G2	Tchem	0
CSNK2A1	Tchem	10.4167
CSNK2A2	Tchem	6.25
DAPK1	Tchem	0
DAPK2	Tchem	12.5
DAPK3	Tchem	6.25
DCK	Tchem	2.08333
DCLK1	Tchem	14.5833
DCLK2	Tchem	2.08333
DCLK3	Tchem	20.8333
DDR1	Tchem	2.08333
DDR2	Tchem	4.16667
DMPK	Tchem	14.5833
DSTYK	Tchem	0
DYRK1A	Tchem	0
DYRK1B	Tchem	6.25
DYRK2	Tchem	0
DYRK3	Tchem	6.25
DYRK4	Tchem	47.9167
EEF2K	Tchem	0
EIF2AK1	Tchem	22.9167
EIF2AK2	Tchem	0
EIF2AK3	Tchem	0
EIF2AK4	Tchem	6.25
EPHA1	Tchem	41.6667
EPHA3	Tchem	12.5
EPHA4	Tchem	2.08333
EPHA5	Tchem	0
EPHA6	Tchem	12.5
EPHA7	Tchem	0
EPHA8	Tchem	0
EPHB1	Tchem	0
EPHB2	Tchem	27.0833
EPHB3	Tchem	4.16667
EPHB4	Tchem	8.33333
EPHB6	Tchem	0
ERBB3	Tchem	0
ERN1	Tchem	4.16667
FER	Tchem	2.08333
FES	Tchem	4.16667
FGR	Tchem	14.5833
FRK	Tchem	2.08333
GAK	Tchem	0
GCK	Tchem	0
GRK1	Tchem	0
GRK2	Tchem	0
GRK3	Tchem	0
GRK4	Tchem	0
GRK5	Tchem	16.6667
GRK6	Tchem	12.5
GRK7	Tchem	2.08333
HASPIN	Tchem	45.8333
HIPK1	Tchem	0
HIPK2	Tchem	6.25
HIPK3	Tchem	4.16667
HIPK4	Tchem	2.08333
HK1	Tchem	12.5
HK2	Tchem	16.6667
HUNK	Tchem	0
ICK	Tchem	2.08333
IKBKB	Tchem	2.08333
IKBKE	Tchem	54.1667
ILK	Tchem	0
INSRR	Tchem	0
IRAK1	Tchem	35.4167
IRAK3	Tchem	8.33333
IRAK4	Tchem	4.16667
ITPKA	Tchem	54.1667
ITPKB	Tchem	0
ITPKC	Tchem	2.08333
KHK	Tchem	2.08333
LATS2	Tchem	2.08333
LIMK1	Tchem	58.3333
LIMK2	Tchem	14.5833
LRRK2	Tchem	18.75
LTK	Tchem	4.16667
MAK	Tchem	0
MAP2K3	Tchem	0
MAP2K4	Tchem	4.16667
MAP2K5	Tchem	4.16667
MAP2K6	Tchem	0
MAP2K7	Tchem	0
MAP3K1	Tchem	4.16667
MAP3K10	Tchem	12.5
MAP3K11	Tchem	0
MAP3K12	Tchem	12.5
MAP3K13	Tchem	6.25
MAP3K14	Tchem	14.5833
MAP3K15	Tchem	4.16667
MAP3K19	Tchem	12.5
MAP3K2	Tchem	0
MAP3K20	Tchem	12.5
MAP3K3	Tchem	0
MAP3K5	Tchem	0
MAP3K6	Tchem	2.08333
MAP3K7	Tchem	2.08333
MAP3K8	Tchem	31.25
MAP3K9	Tchem	22.9167
MAP4K1	Tchem	62.5
MAP4K2	Tchem	2.08333
MAP4K3	Tchem	0
MAP4K4	Tchem	16.6667
MAP4K5	Tchem	12.5
MAPK1	Tchem	0
MAPK10	Tchem	2.08333
MAPK11	Tchem	25
MAPK12	Tchem	29.1667
MAPK13	Tchem	0
MAPK14	Tchem	0
MAPK15	Tchem	12.5
MAPK3	Tchem	6.25
MAPK7	Tchem	12.5
MAPK8	Tchem	4.16667
MAPK9	Tchem	0
MAPKAPK2	Tchem	0
MAPKAPK3	Tchem	0
MAPKAPK5	Tchem	0
MARK1	Tchem	0
MARK2	Tchem	0
MARK3	Tchem	6.25
MARK4	Tchem	0
MAST1	Tchem	41.6667
MAST3	Tchem	0
MELK	Tchem	64.5833
MERTK	Tchem	8.33333
MINK1	Tchem	0
MKNK1	Tchem	12.5
MKNK2	Tchem	0
MLKL	Tchem	12.5
MST1R	Tchem	16.6667
MUSK	Tchem	0
MVK	Tchem	14.5833
MYLK	Tchem	0
MYLK2	Tchem	12.5
MYLK3	Tchem	0
MYLK4	Tchem	2.08333
NEK1	Tchem	6.25
NEK11	Tchem	0
NEK2	Tchem	66.6667
NEK3	Tchem	4.16667
NEK5	Tchem	4.16667
NEK6	Tchem	16.6667
NEK7	Tchem	0
NEK9	Tchem	10.4167
NIM1K	Tchem	33.3333
NLK	Tchem	0
NTRK2	Tchem	4.16667
NTRK3	Tchem	4.16667
NUAK1	Tchem	6.25
NUAK2	Tchem	0
PAK1	Tchem	0
PAK2	Tchem	0
PAK3	Tchem	2.08333
PAK4	Tchem	0
PAK5	Tchem	10.4167
PAK6	Tchem	0
PANK3	Tchem	0
PBK	Tchem	64.5833
PDK1	Tchem	18.75
PDK2	Tchem	0
PDK3	Tchem	0
PDK4	Tchem	4.16667
PDPK1	Tchem	2.08333
PFKFB2	Tchem	2.08333
PFKFB3	Tchem	0
PGK1	Tchem	0
PHKG1	Tchem	31.25
PHKG2	Tchem	31.25
PI4KA	Tchem	6.25
PI4KB	Tchem	4.16667
PIK3C2A	Tchem	6.25
PIK3C2B	Tchem	4.16667
PIK3C2G	Tchem	6.25
PIK3C3	Tchem	4.16667
PIK3CB	Tchem	4.16667
PIK3CG	Tchem	18.75
PIK3R1	Tchem	0
PIKFYVE	Tchem	0
PIM1	Tchem	14.5833
PIM2	Tchem	60.4167
PIM3	Tchem	2.08333
PIP4K2B	Tchem	0
PIP4K2C	Tchem	0
PIP5K1C	Tchem	4.16667
PKM	Tchem	0
PKMYT1	Tchem	58.3333
PKN1	Tchem	12.5
PKN2	Tchem	0
PLK1	Tchem	70.8333
PLK2	Tchem	14.5833
PLK3	Tchem	12.5
PLK4	Tchem	54.1667
PRKAA1	Tchem	0
PRKAA2	Tchem	8.33333
PRKAB1	Tchem	0
PRKACA	Tchem	12.5
PRKACB	Tchem	6.25
PRKCA	Tchem	6.25
PRKCB	Tchem	12.5
PRKCE	Tchem	2.08333
PRKCG	Tchem	14.5833
PRKCH	Tchem	2.08333
PRKCI	Tchem	0
PRKCQ	Tchem	0
PRKCZ	Tchem	6.25
PRKD1	Tchem	0
PRKD2	Tchem	0
PRKD3	Tchem	4.16667
PRKDC	Tchem	22.9167
PRKG1	Tchem	6.25
PRKG2	Tchem	0
PRKX	Tchem	0
PRPF4B	Tchem	0
PTK2	Tchem	0
PTK2B	Tchem	29.1667
PTK6	Tchem	2.08333
RIOK1	Tchem	2.08333
RIOK3	Tchem	0
RIPK1	Tchem	0
RIPK2	Tchem	60.4167
RIPK3	Tchem	0
RIPK4	Tchem	8.33333
RNASEL	Tchem	0
ROS1	Tchem	2.08333
RPS6KA1	Tchem	29.1667
RPS6KA2	Tchem	10.4167
RPS6KA3	Tchem	0
RPS6KA4	Tchem	35.4167
RPS6KA5	Tchem	2.08333
RPS6KA6	Tchem	0
RPS6KB1	Tchem	0
SBK1	Tchem	2.08333
SBK3	Tchem	12.5
SGK1	Tchem	6.25
SGK2	Tchem	4.16667
SGK3	Tchem	6.25
SIK1	Tchem	2.08333
SIK2	Tchem	4.16667
SIK3	Tchem	0
SLK	Tchem	4.16667
SMG1	Tchem	0
SPHK1	Tchem	56.25
SPHK2	Tchem	0
SRMS	Tchem	14.5833
SRPK1	Tchem	6.25
SRPK2	Tchem	12.5
SRPK3	Tchem	50
STK10	Tchem	12.5
STK11	Tchem	4.16667
STK16	Tchem	0
STK17A	Tchem	6.25
STK17B	Tchem	6.25
STK24	Tchem	2.08333
STK25	Tchem	4.16667
STK26	Tchem	8.33333
STK3	Tchem	8.33333
STK31	Tchem	0
STK32A	Tchem	6.25
STK32B	Tchem	6.25
STK33	Tchem	0
STK35	Tchem	4.16667
STK38L	Tchem	6.25
STK4	Tchem	0
SYK	Tchem	0
TAF1	Tchem	0
TAOK1	Tchem	0
TAOK2	Tchem	2.08333
TAOK3	Tchem	0
TBK1	Tchem	4.16667
TEC	Tchem	2.08333
TESK1	Tchem	12.5
TESK2	Tchem	0
TGFBR1	Tchem	12.5
TGFBR2	Tchem	8.33333
TIE1	Tchem	4.16667
TK1	Tchem	52.0833
TK2	Tchem	0
TLK1	Tchem	2.08333
TLK2	Tchem	2.08333
TNIK	Tchem	0
TNK1	Tchem	4.16667
TNK2	Tchem	29.1667
TNNI3K	Tchem	6.25
TRPM6	Tchem	0
TSSK1B	Tchem	0
TSSK2	Tchem	6.25
TTK	Tchem	64.5833
TXK	Tchem	0
TYRO3	Tchem	25
ULK1	Tchem	14.5833
ULK2	Tchem	0
ULK3	Tchem	0
WEE1	Tchem	0
WNK1	Tchem	4.16667
WNK2	Tchem	2.08333
WNK3	Tchem	2.08333
ZAP70	Tchem	20.8333
AATK	Tbio	14.5833
ACVR1C	Tbio	14.5833
ADCK2	Tbio	12.5
ADPGK	Tbio	18.75
AK1	Tbio	4.16667
AK2	Tbio	0
AK3	Tbio	0
AK4	Tbio	0
AK5	Tbio	0
AK6	Tbio	0
AK8	Tbio	0
AK9	Tbio	2.08333
ALPK1	Tbio	0
ALPK2	Tbio	12.5
AMHR2	Tbio	12.5
ANKK1	Tbio	25
BCKDK	Tbio	4.16667
BUB1B	Tbio	66.6667
CAMK4	Tbio	0
CAMKV	Tbio	0
CDC42BPB	Tbio	8.33333
CDC42BPG	Tbio	2.08333
CDK10	Tbio	2.08333
CDK20	Tbio	6.25
CHKB	Tbio	12.5
CKB	Tbio	14.5833
CKM	Tbio	18.75
CKMT1A	Tbio	4.16667
CKMT2	Tbio	0
CMPK1	Tbio	0
CMPK2	Tbio	4.16667
COQ8A	Tbio	0
CSNK1G3	Tbio	2.08333
CSNK2B	Tbio	8.33333
DGKA	Tbio	27.0833
DGKH	Tbio	4.16667
DGKQ	Tbio	0
DGUOK	Tbio	39.5833
DTYMK	Tbio	52.0833
EFNA1	Tbio	14.5833
EPHA10	Tbio	43.75
ERN2	Tbio	12.5
ETNK1	Tbio	4.16667
FASTK	Tbio	16.6667
FGGY	Tbio	2.08333
FN3K	Tbio	4.16667
FN3KRP	Tbio	6.25
FUK	Tbio	4.16667
GALK1	Tbio	45.8333
GALK2	Tbio	0
GK	Tbio	2.08333
GK5	Tbio	16.6667
GLYCTK	Tbio	0
GUCY2D	Tbio	47.9167
GUCY2F	Tbio	2.08333
GUK1	Tbio	2.08333
HK3	Tbio	52.0833
HKDC1	Tbio	14.5833
IDNK	Tbio	4.16667
IKBKG	Tbio	20.8333
IP6K1	Tbio	0
IP6K2	Tbio	22.9167
IP6K3	Tbio	0
IPMK	Tbio	2.08333
IRAK2	Tbio	8.33333
ITPK1	Tbio	0
KALRN	Tbio	8.33333
KSR1	Tbio	20.8333
KSR2	Tbio	0
LATS1	Tbio	0
LMTK2	Tbio	8.33333
LMTK3	Tbio	12.5
LRRK1	Tbio	25
MAP3K4	Tbio	0
MAPK4	Tbio	0
MAPK6	Tbio	6.25
MAST2	Tbio	25
MAST4	Tbio	10.4167
MASTL	Tbio	6.25
MATK	Tbio	12.5
MOK	Tbio	0
MOS	Tbio	2.08333
MYO3A	Tbio	18.75
MYO3B	Tbio	4.16667
NADK	Tbio	25
NADK2	Tbio	0
NAGK	Tbio	2.08333
NEK4	Tbio	2.08333
NEK8	Tbio	2.08333
NME1	Tbio	56.25
NME1-NME2	Tbio	0
NME3	Tbio	50
NME4	Tbio	35.4167
NME5	Tbio	0
NME6	Tbio	4.16667
NMRK1	Tbio	4.16667
NMRK2	Tbio	12.5
NPR2	Tbio	25
NRBP1	Tbio	8.33333
OBSCN	Tbio	6.25
OXSR1	Tbio	4.16667
PANK1	Tbio	2.08333
PANK2	Tbio	0
PASK	Tbio	4.16667
PCK1	Tbio	0
PCK2	Tbio	0
PDXK	Tbio	0
PEAK1	Tbio	2.08333
PFKFB1	Tbio	12.5
PFKL	Tbio	0
PFKM	Tbio	2.08333
PFKP	Tbio	14.5833
PGK2	Tbio	6.25
PHKA1	Tbio	0
PHKA2	Tbio	16.6667
PI4K2A	Tbio	0
PIK3R4	Tbio	0
PINK1	Tbio	6.25
PIP4K2A	Tbio	18.75
PIP5K1A	Tbio	4.16667
PIP5K1B	Tbio	4.16667
PKDCC	Tbio	12.5
PKLR	Tbio	2.08333
PKN3	Tbio	6.25
PLK5	Tbio	12.5
PNCK	Tbio	20.8333
PRAG1	Tbio	0
PRKACG	Tbio	0
PRKAG1	Tbio	4.16667
PRKRA	Tbio	0
PRPS1	Tbio	6.25
PRPS2	Tbio	8.33333
PTK7	Tbio	6.25
PXK	Tbio	4.16667
RBKS	Tbio	0
RIOK2	Tbio	0
ROR1	Tbio	6.25
ROR2	Tbio	27.0833
RPS6KB2	Tbio	16.6667
RYK	Tbio	2.08333
SCYL1	Tbio	0
SCYL2	Tbio	2.08333
SHPK	Tbio	6.25
SNRK	Tbio	6.25
SPEG	Tbio	52.0833
STK32C	Tbio	52.0833
STK36	Tbio	25
STK38	Tbio	6.25
STK39	Tbio	22.9167
STK40	Tbio	0
STRADA	Tbio	8.33333
STRADB	Tbio	2.08333
STYK1	Tbio	4.16667
TAB1	Tbio	2.08333
TBCK	Tbio	2.08333
TEX14	Tbio	4.16667
TP53RK	Tbio	6.25
TPK1	Tbio	6.25
TRIB1	Tbio	12.5
TRIB2	Tbio	8.33333
TRIB3	Tbio	64.5833
TRIO	Tbio	4.16667
TSSK3	Tbio	25
TSSK4	Tbio	2.08333
TSSK6	Tbio	4.16667
TTBK1	Tbio	0
TTBK2	Tbio	6.25
TTN	Tbio	12.5
UCK1	Tbio	0
UCK2	Tbio	33.3333
UHMK1	Tbio	4.16667
ULK4	Tbio	0
VRK1	Tbio	6.25
VRK2	Tbio	6.25
VRK3	Tbio	0
WEE2	Tbio	2.08333
WNK4	Tbio	14.5833
XYLB	Tbio	8.33333

## Sheet: LUSC
Gene	TDL	CKI_Score
ALK	TMOA_LUSC	0
FGFR1	TMOA_LUSC	0
FGFR2	TMOA_LUSC	0
FGFR4	TMOA_LUSC	0
FLT1	TMOA_LUSC	15.7143
FLT4	TMOA_LUSC	14.2857
KDR	TMOA_LUSC	0
PDGFRA	TMOA_LUSC	4.28571
PDGFRB	TMOA_LUSC	14.2857
EGFR	TMOA_LUSC	14.2857
ERBB2	TMOA_LUSC	0
ERBB4	TMOA_LUSC	0
FGFR3	TMOA_LUSC	32.8571
RET	TMOA_LUSC	14.2857
ADCK1	Tdark	0
ADCK5	Tdark	14.2857
ALPK3	Tdark	14.2857
CDKL4	Tdark	0
CSNK1A1L	Tdark	1.42857
CSNK2A3	Tdark	14.2857
ETNK2	Tdark	14.2857
GK2	Tdark	0
GK3P	Tdark	0
MAP3K21	Tdark	0
NEK10	Tdark	0
NME2P1	Tdark	0
NRBP2	Tdark	0
NRK	Tdark	14.2857
PAN3	Tdark	0
PANK4	Tdark	0
PDIK1L	Tdark	0
PDPK2P	Tdark	0
POMK	Tdark	14.2857
PRKY	Tdark	0
PRPS1L1	Tdark	0
PSKH1	Tdark	0
PSKH2	Tdark	0
PSTK	Tdark	0
RPS6KC1	Tdark	0
RPS6KL1	Tdark	0
SBK2	Tdark	4.7619
SCYL3	Tdark	0
SGK494	Tdark	14.2857
STKLD1	Tdark	0
UCKL1	Tdark	14.2857
ABL1	Tclin	14.2857
BRAF	Tclin	0
BTK	Tclin	0
CDK4	Tclin	14.2857
CDK6	Tclin	14.2857
CSF1R	Tclin	0
EPHA2	Tclin	0
FLT3	Tclin	0
FYN	Tclin	0
GSK3A	Tclin	0
GSK3B	Tclin	0
GUCY2C	Tclin	19.0476
HCK	Tclin	0
IGF1R	Tclin	14.2857
INSR	Tclin	0
ITK	Tclin	0
JAK1	Tclin	0
JAK2	Tclin	0
JAK3	Tclin	0
KIT	Tclin	0
LCK	Tclin	0
LYN	Tclin	0
MAP2K1	Tclin	0
MAP2K2	Tclin	0
MET	Tclin	0
MTOR	Tclin	0
NPR1	Tclin	0
NTRK1	Tclin	0
PIK3CA	Tclin	14.2857
PIK3CD	Tclin	0
PRKCD	Tclin	0
RAF1	Tclin	0
ROCK1	Tclin	0
ROCK2	Tclin	0
SRC	Tclin	0
TEK	Tclin	0
TYK2	Tclin	0
YES1	Tclin	0
AAK1	Tchem	0
ABL2	Tchem	0
ACVR1	Tchem	0
ACVR1B	Tchem	0
ACVR2A	Tchem	0
ACVR2B	Tchem	0
ACVRL1	Tchem	14.2857
ADK	Tchem	2.85714
AKT1	Tchem	0
AKT2	Tchem	16.6667
AKT3	Tchem	0
ARAF	Tchem	0
ATM	Tchem	0
ATR	Tchem	14.2857
AURKA	Tchem	19.0476
AURKB	Tchem	16.6667
AURKC	Tchem	0
AXL	Tchem	0
BLK	Tchem	0
BMP2K	Tchem	0
BMPR1A	Tchem	0
BMPR1B	Tchem	2.38095
BMPR2	Tchem	14.2857
BMX	Tchem	0
BRSK1	Tchem	14.2857
BRSK2	Tchem	0
BUB1	Tchem	19.0476
CAMK1	Tchem	0
CAMK1D	Tchem	0
CAMK1G	Tchem	0
CAMK2A	Tchem	14.2857
CAMK2B	Tchem	14.2857
CAMK2D	Tchem	0
CAMK2G	Tchem	0
CAMKK1	Tchem	0
CAMKK2	Tchem	0
CASK	Tchem	14.2857
CDC42BPA	Tchem	0
CDC7	Tchem	14.2857
CDK1	Tchem	16.6667
CDK11A	Tchem	14.2857
CDK11B	Tchem	0
CDK12	Tchem	0
CDK13	Tchem	0
CDK14	Tchem	0
CDK15	Tchem	0
CDK16	Tchem	14.2857
CDK17	Tchem	0
CDK18	Tchem	0
CDK19	Tchem	0
CDK2	Tchem	14.2857
CDK3	Tchem	0
CDK5	Tchem	14.2857
CDK7	Tchem	0
CDK8	Tchem	14.2857
CDK9	Tchem	0
CDKL1	Tchem	0
CDKL2	Tchem	0
CDKL3	Tchem	0
CDKL5	Tchem	0
CERK	Tchem	0
CHEK1	Tchem	14.2857
CHEK2	Tchem	14.2857
CHKA	Tchem	0
CHUK	Tchem	0
CIT	Tchem	4.7619
CLK1	Tchem	0
CLK2	Tchem	14.2857
CLK3	Tchem	14.2857
CLK4	Tchem	0
COQ8B	Tchem	7.14286
CSK	Tchem	0
CSNK1A1	Tchem	0
CSNK1D	Tchem	0
CSNK1E	Tchem	0
CSNK1G1	Tchem	0
CSNK1G2	Tchem	0
CSNK2A1	Tchem	14.2857
CSNK2A2	Tchem	0
DAPK1	Tchem	0
DAPK2	Tchem	0
DAPK3	Tchem	0
DCK	Tchem	7.14286
DCLK1	Tchem	0
DCLK2	Tchem	14.2857
DCLK3	Tchem	1.42857
DDR1	Tchem	14.2857
DDR2	Tchem	0
DMPK	Tchem	0
DSTYK	Tchem	0
DYRK1A	Tchem	0
DYRK1B	Tchem	0
DYRK2	Tchem	0
DYRK3	Tchem	0
DYRK4	Tchem	0
EEF2K	Tchem	0
EIF2AK1	Tchem	0
EIF2AK2	Tchem	0
EIF2AK3	Tchem	0
EIF2AK4	Tchem	0
EPHA1	Tchem	0
EPHA3	Tchem	0
EPHA4	Tchem	14.2857
EPHA5	Tchem	14.2857
EPHA6	Tchem	14.2857
EPHA7	Tchem	16.6667
EPHA8	Tchem	14.2857
EPHB1	Tchem	14.2857
EPHB2	Tchem	14.2857
EPHB3	Tchem	14.2857
EPHB4	Tchem	0
EPHB6	Tchem	0
ERBB3	Tchem	0
ERN1	Tchem	14.2857
FER	Tchem	0
FES	Tchem	14.2857
FGR	Tchem	0
FRK	Tchem	0
GAK	Tchem	0
GCK	Tchem	14.2857
GRK1	Tchem	0
GRK2	Tchem	14.2857
GRK3	Tchem	0
GRK4	Tchem	0
GRK5	Tchem	0
GRK6	Tchem	0
GRK7	Tchem	14.2857
HASPIN	Tchem	2.38095
HIPK1	Tchem	0
HIPK2	Tchem	14.2857
HIPK3	Tchem	0
HIPK4	Tchem	19.0476
HK1	Tchem	0
HK2	Tchem	14.2857
HUNK	Tchem	0
ICK	Tchem	14.2857
IKBKB	Tchem	0
IKBKE	Tchem	14.2857
ILK	Tchem	0
INSRR	Tchem	0
IRAK1	Tchem	14.2857
IRAK3	Tchem	0
IRAK4	Tchem	0
ITPKA	Tchem	14.2857
ITPKB	Tchem	0
ITPKC	Tchem	7.14286
KHK	Tchem	0
LATS2	Tchem	0
LIMK1	Tchem	14.2857
LIMK2	Tchem	0
LRRK2	Tchem	0
LTK	Tchem	0
MAK	Tchem	0
MAP2K3	Tchem	14.2857
MAP2K4	Tchem	0
MAP2K5	Tchem	0
MAP2K6	Tchem	14.2857
MAP2K7	Tchem	0
MAP3K1	Tchem	0
MAP3K10	Tchem	14.2857
MAP3K11	Tchem	0
MAP3K12	Tchem	0
MAP3K13	Tchem	14.2857
MAP3K14	Tchem	0
MAP3K15	Tchem	0
MAP3K19	Tchem	0
MAP3K2	Tchem	0
MAP3K20	Tchem	0
MAP3K3	Tchem	0
MAP3K5	Tchem	0
MAP3K6	Tchem	0
MAP3K7	Tchem	0
MAP3K8	Tchem	0
MAP3K9	Tchem	0
MAP4K1	Tchem	0
MAP4K2	Tchem	14.2857
MAP4K3	Tchem	0
MAP4K4	Tchem	0
MAP4K5	Tchem	0
MAPK1	Tchem	0
MAPK10	Tchem	0
MAPK11	Tchem	0
MAPK12	Tchem	14.2857
MAPK13	Tchem	0
MAPK14	Tchem	0
MAPK15	Tchem	0
MAPK3	Tchem	0
MAPK7	Tchem	14.2857
MAPK8	Tchem	0
MAPK9	Tchem	0
MAPKAPK2	Tchem	0
MAPKAPK3	Tchem	0
MAPKAPK5	Tchem	0
MARK1	Tchem	14.2857
MARK2	Tchem	0
MARK3	Tchem	0
MARK4	Tchem	0
MAST1	Tchem	14.2857
MAST3	Tchem	0
MELK	Tchem	21.4286
MERTK	Tchem	0
MINK1	Tchem	14.2857
MKNK1	Tchem	0
MKNK2	Tchem	0
MLKL	Tchem	0
MST1R	Tchem	1.42857
MUSK	Tchem	0
MVK	Tchem	4.7619
MYLK	Tchem	0
MYLK2	Tchem	14.2857
MYLK3	Tchem	0
MYLK4	Tchem	0
NEK1	Tchem	0
NEK11	Tchem	14.2857
NEK2	Tchem	14.2857
NEK3	Tchem	0
NEK5	Tchem	0
NEK6	Tchem	14.2857
NEK7	Tchem	0
NEK9	Tchem	0
NIM1K	Tchem	0
NLK	Tchem	0
NTRK2	Tchem	14.2857
NTRK3	Tchem	14.2857
NUAK1	Tchem	0
NUAK2	Tchem	0
PAK1	Tchem	16.6667
PAK2	Tchem	0
PAK3	Tchem	0
PAK4	Tchem	2.38095
PAK5	Tchem	14.2857
PAK6	Tchem	14.2857
PANK3	Tchem	0
PBK	Tchem	14.2857
PDK1	Tchem	14.2857
PDK2	Tchem	0
PDK3	Tchem	0
PDK4	Tchem	0
PDPK1	Tchem	0
PFKFB2	Tchem	0
PFKFB3	Tchem	0
PGK1	Tchem	15.7143
PHKG1	Tchem	0
PHKG2	Tchem	0
PI4KA	Tchem	1.42857
PI4KB	Tchem	0
PIK3C2A	Tchem	0
PIK3C2B	Tchem	0
PIK3C2G	Tchem	14.2857
PIK3C3	Tchem	0
PIK3CB	Tchem	0
PIK3CG	Tchem	0
PIK3R1	Tchem	0
PIKFYVE	Tchem	0
PIM1	Tchem	0
PIM2	Tchem	0
PIM3	Tchem	0
PIP4K2B	Tchem	0
PIP4K2C	Tchem	0
PIP5K1C	Tchem	0
PKM	Tchem	14.2857
PKMYT1	Tchem	16.6667
PKN1	Tchem	0
PKN2	Tchem	0
PLK1	Tchem	14.2857
PLK2	Tchem	2.38095
PLK3	Tchem	14.2857
PLK4	Tchem	16.6667
PRKAA1	Tchem	0
PRKAA2	Tchem	0
PRKAB1	Tchem	0
PRKACA	Tchem	0
PRKACB	Tchem	0
PRKCA	Tchem	14.2857
PRKCB	Tchem	0
PRKCE	Tchem	0
PRKCG	Tchem	14.2857
PRKCH	Tchem	0
PRKCI	Tchem	14.2857
PRKCQ	Tchem	0
PRKCZ	Tchem	0
PRKD1	Tchem	0
PRKD2	Tchem	0
PRKD3	Tchem	0
PRKDC	Tchem	14.2857
PRKG1	Tchem	0
PRKG2	Tchem	0
PRKX	Tchem	14.2857
PRPF4B	Tchem	0
PTK2	Tchem	0
PTK2B	Tchem	0
PTK6	Tchem	14.2857
RIOK1	Tchem	14.2857
RIOK3	Tchem	4.28571
RIPK1	Tchem	0
RIPK2	Tchem	0
RIPK3	Tchem	0
RIPK4	Tchem	14.2857
RNASEL	Tchem	0
ROS1	Tchem	14.2857
RPS6KA1	Tchem	14.2857
RPS6KA2	Tchem	0
RPS6KA3	Tchem	0
RPS6KA4	Tchem	0
RPS6KA5	Tchem	0
RPS6KA6	Tchem	14.2857
RPS6KB1	Tchem	2.38095
SBK1	Tchem	14.2857
SBK3	Tchem	14.2857
SGK1	Tchem	0
SGK2	Tchem	23.8095
SGK3	Tchem	0
SIK1	Tchem	0
SIK2	Tchem	0
SIK3	Tchem	0
SLK	Tchem	0
SMG1	Tchem	0
SPHK1	Tchem	18.0952
SPHK2	Tchem	0
SRMS	Tchem	15.7143
SRPK1	Tchem	14.2857
SRPK2	Tchem	0
SRPK3	Tchem	14.2857
STK10	Tchem	14.2857
STK11	Tchem	0
STK16	Tchem	7.14286
STK17A	Tchem	1.42857
STK17B	Tchem	0
STK24	Tchem	0
STK25	Tchem	0
STK26	Tchem	14.2857
STK3	Tchem	0
STK31	Tchem	14.2857
STK32A	Tchem	0
STK32B	Tchem	0
STK33	Tchem	0
STK35	Tchem	14.2857
STK38L	Tchem	14.2857
STK4	Tchem	0
SYK	Tchem	0
TAF1	Tchem	0
TAOK1	Tchem	0
TAOK2	Tchem	14.2857
TAOK3	Tchem	0
TBK1	Tchem	0
TEC	Tchem	0
TESK1	Tchem	6.19048
TESK2	Tchem	0
TGFBR1	Tchem	0
TGFBR2	Tchem	0
TIE1	Tchem	14.2857
TK1	Tchem	16.6667
TK2	Tchem	0
TLK1	Tchem	0
TLK2	Tchem	0
TNIK	Tchem	0
TNK1	Tchem	0
TNK2	Tchem	14.2857
TNNI3K	Tchem	0
TRPM6	Tchem	4.7619
TSSK1B	Tchem	0
TSSK2	Tchem	0
TTK	Tchem	14.2857
TXK	Tchem	0
TYRO3	Tchem	0
ULK1	Tchem	14.2857
ULK2	Tchem	0
ULK3	Tchem	0
WEE1	Tchem	0
WNK1	Tchem	0
WNK2	Tchem	14.2857
WNK3	Tchem	14.2857
ZAP70	Tchem	0
AATK	Tbio	0
ACVR1C	Tbio	14.2857
ADCK2	Tbio	0
ADPGK	Tbio	0
AK1	Tbio	0
AK2	Tbio	0
AK3	Tbio	0
AK4	Tbio	14.2857
AK5	Tbio	0
AK6	Tbio	0
AK8	Tbio	1.42857
AK9	Tbio	0
ALPK1	Tbio	0
ALPK2	Tbio	14.2857
AMHR2	Tbio	0
ANKK1	Tbio	14.2857
BCKDK	Tbio	0
BUB1B	Tbio	14.2857
CAMK4	Tbio	0
CAMKV	Tbio	14.2857
CDC42BPB	Tbio	14.2857
CDC42BPG	Tbio	0
CDK10	Tbio	0
CDK20	Tbio	14.2857
CHKB	Tbio	2.38095
CKB	Tbio	0
CKM	Tbio	14.2857
CKMT1A	Tbio	14.2857
CKMT2	Tbio	14.2857
CMPK1	Tbio	0
CMPK2	Tbio	0
COQ8A	Tbio	0
CSNK1G3	Tbio	0
CSNK2B	Tbio	0
DGKA	Tbio	14.2857
DGKH	Tbio	0
DGKQ	Tbio	0
DGUOK	Tbio	14.2857
DTYMK	Tbio	21.4286
EFNA1	Tbio	0
EPHA10	Tbio	0
ERN2	Tbio	0
ETNK1	Tbio	2.85714
FASTK	Tbio	14.2857
FGGY	Tbio	0
FN3K	Tbio	0
FN3KRP	Tbio	0
FUK	Tbio	0
GALK1	Tbio	7.14286
GALK2	Tbio	0
GK	Tbio	0
GK5	Tbio	0
GLYCTK	Tbio	0
GUCY2D	Tbio	0
GUCY2F	Tbio	0
GUK1	Tbio	0
HK3	Tbio	0
HKDC1	Tbio	14.2857
IDNK	Tbio	0
IKBKG	Tbio	0
IP6K1	Tbio	0
IP6K2	Tbio	0
IP6K3	Tbio	0
IPMK	Tbio	0
IRAK2	Tbio	0
ITPK1	Tbio	0
KALRN	Tbio	0
KSR1	Tbio	0
KSR2	Tbio	14.2857
LATS1	Tbio	0
LMTK2	Tbio	0
LMTK3	Tbio	0
LRRK1	Tbio	0
MAP3K4	Tbio	0
MAPK4	Tbio	2.38095
MAPK6	Tbio	14.2857
MAST2	Tbio	0
MAST4	Tbio	0
MASTL	Tbio	14.2857
MATK	Tbio	0
MOK	Tbio	0
MOS	Tbio	0
MYO3A	Tbio	14.2857
MYO3B	Tbio	21.4286
NADK	Tbio	0
NADK2	Tbio	14.2857
NAGK	Tbio	0
NEK4	Tbio	0
NEK8	Tbio	0
NME1	Tbio	14.2857
NME1-NME2	Tbio	14.2857
NME3	Tbio	0
NME4	Tbio	14.2857
NME5	Tbio	0
NME6	Tbio	0
NMRK1	Tbio	0
NMRK2	Tbio	0
NPR2	Tbio	0
NRBP1	Tbio	0
OBSCN	Tbio	0
OXSR1	Tbio	1.42857
PANK1	Tbio	0
PANK2	Tbio	0
PASK	Tbio	0
PCK1	Tbio	14.2857
PCK2	Tbio	0
PDXK	Tbio	0
PEAK1	Tbio	0
PFKFB1	Tbio	14.2857
PFKL	Tbio	0
PFKM	Tbio	0
PFKP	Tbio	14.2857
PGK2	Tbio	0
PHKA1	Tbio	16.6667
PHKA2	Tbio	0
PI4K2A	Tbio	0
PIK3R4	Tbio	0
PINK1	Tbio	14.2857
PIP4K2A	Tbio	0
PIP5K1A	Tbio	0
PIP5K1B	Tbio	0
PKDCC	Tbio	0
PKLR	Tbio	0
PKN3	Tbio	0
PLK5	Tbio	2.38095
PNCK	Tbio	14.2857
PRAG1	Tbio	0
PRKACG	Tbio	0
PRKAG1	Tbio	1.42857
PRKRA	Tbio	0
PRPS1	Tbio	0
PRPS2	Tbio	14.2857
PTK7	Tbio	0
PXK	Tbio	0
RBKS	Tbio	0
RIOK2	Tbio	0
ROR1	Tbio	0
ROR2	Tbio	14.2857
RPS6KB2	Tbio	0
RYK	Tbio	21.4286
SCYL1	Tbio	14.2857
SCYL2	Tbio	0
SHPK	Tbio	14.2857
SNRK	Tbio	0
SPEG	Tbio	14.2857
STK32C	Tbio	0
STK36	Tbio	0
STK38	Tbio	0
STK39	Tbio	14.2857
STK40	Tbio	0
STRADA	Tbio	0
STRADB	Tbio	0
STYK1	Tbio	19.0476
TAB1	Tbio	0
TBCK	Tbio	0
TEX14	Tbio	0
TP53RK	Tbio	0
TPK1	Tbio	0
TRIB1	Tbio	14.2857
TRIB2	Tbio	0
TRIB3	Tbio	14.2857
TRIO	Tbio	14.2857
TSSK3	Tbio	0
TSSK4	Tbio	0
TSSK6	Tbio	14.2857
TTBK1	Tbio	14.2857
TTBK2	Tbio	0
TTN	Tbio	0
UCK1	Tbio	0
UCK2	Tbio	14.2857
UHMK1	Tbio	0
ULK4	Tbio	0
VRK1	Tbio	21.4286
VRK2	Tbio	14.2857
VRK3	Tbio	0
WEE2	Tbio	0
WNK4	Tbio	14.2857
XYLB	Tbio	14.2857

[truncated: 13 more sheets: READ, PRAD, LUAD, KIRP, LIHC, KICH, HNSC, COAD, ESCA, CHOL, CESC, BLCA, BRCA]
