# Supplementary material for: The Clinical Kinase Index: A Method to Prioritize Understudied Kinases as Drug Targets for the Treatment of Cancer
Source: Cell Rep Med. 2020 Oct 20;1(7):100128. doi: 10.1016/j.xcrm.2020.100128 (PMC7659504; doi:10.1016/j.xcrm.2020.100128)
Supplement: Table S3. Dependency Map Analysis, Related to Figure 5 and STAR Methods [file mmc4.xlsx]

## Sheet: Overview
			Supplemental Table 3: Dependency Map Analysis (Related to Figure 5 & Methods)
			1: DepMap Cell Line Information
			2-4: Kruskall-Wallis Analysis of CKI vs DepMap Score per Dataset
			5: ROC Analysis of CKI Score and DepMap Score
			6-21: Linear and Spearman Correlation of CKI Score and DepMap Score for All Cancer Cohorts and Datasets

## Sheet: DepMap_Cell_Line_Info
DepMap_ID	stripped_cell_line_name	CCLE_name	COSMIC_ID	Sanger_ID	disease	disease_sutype	gender
ACH-000173	JHUEM3	JHUEM3_ENDOMETRIUM			uterus	uterus_endometrium	Female
ACH-000192	MFE280	MFE280_ENDOMETRIUM	908129	1540	uterus	uterus_endometrium	Female
ACH-000293	KLE	KLE_ENDOMETRIUM	924187	2256	uterus	uterus_endometrium	Female
ACH-000302	SNU1077	SNU1077_ENDOMETRIUM			uterus	uterus_endometrium	Female
ACH-000397	TEN	TEN_ENDOMETRIUM			uterus	uterus_endometrium	Female
ACH-000407	SNU685	SNU685_ENDOMETRIUM			uterus	uterus_endometrium	Female
ACH-000435	EFE184	EFE184_ENDOMETRIUM			uterus	uterus_endometrium	Female
ACH-000449	MESSA	MESSA_SOFT_TISSUE	908127	1395	uterus	uterine_sarcoma	Female
ACH-000831	HEC50B	HEC50B_ENDOMETRIUM			uterus	uterus_endometrium	Female
ACH-000864	COLO684	COLO684_ENDOMETRIUM	910691	218	uterus	uterus_endometrium	Female
ACH-000879	MFE296	MFE296_ENDOMETRIUM	908130	920	uterus	uterus_endometrium	Female
ACH-000909	JHUEM2	JHUEM2_ENDOMETRIUM			uterus	uterus_endometrium	Female
ACH-000913	ESS1	ESS1_ENDOMETRIUM	907000	293	uterus	uterus_endometrium	Female
ACH-000928	JHUEM1	JHUEM1_ENDOMETRIUM			uterus	uterus_endometrium	Female
ACH-000940	AN3CA	AN3CA_ENDOMETRIUM	910781	1294	uterus	uterus_endometrium	Female
ACH-000941	HEC1B	HEC1B_ENDOMETRIUM			uterus	uterus_endometrium	Female
ACH-000946	HEC265	HEC265_ENDOMETRIUM			uterus	uterus_endometrium	Female
ACH-000954	HEC1A	HEC1A_ENDOMETRIUM			uterus	uterus_endometrium	Female
ACH-000961	ISHIKAWAHERAKLIO02ER	ISHIKAWAHERAKLIO02ER_ENDOMETRIUM			uterus	uterus_endometrium	Female
ACH-000965	RL952	RL952_ENDOMETRIUM	930082	2215	uterus	uterus_endometrium	Female
ACH-000972	HEC151	HEC151_ENDOMETRIUM			uterus	uterus_endometrium	Female
ACH-000974	SNGM	SNGM_ENDOMETRIUM	909735	2058	uterus	uterus_endometrium	Female
ACH-000978	EN	EN_ENDOMETRIUM	1240127	1919	uterus	uterus_endometrium	Female
ACH-000984	HEC6	HEC6_ENDOMETRIUM			uterus	uterus_endometrium	Female
ACH-000988	MFE319	MFE319_ENDOMETRIUM	1240174	1816	uterus	uterus_endometrium	Female
ACH-000990	HEC108	HEC108_ENDOMETRIUM			uterus	uterus_endometrium	Female
ACH-000993	JHUEM7	JHUEM7_ENDOMETRIUM			uterus	uterus_endometrium	Female
ACH-000994	HEC59	HEC59_ENDOMETRIUM			uterus	uterus_endometrium	Female
ACH-000996	HEC251	HEC251_ENDOMETRIUM			uterus	uterus_endometrium	Female
ACH-001517	HEC1	HEC1_ENDOMETRIUM	907051	474	uterus	uterus_endometrium	Female
ACH-001529	JAR	JAR_PLACENTA	907175	633	uterus	choriocarcinoma	Male
ACH-001530	JEG3	JEG3_PLACENTA	907176	1195	uterus	choriocarcinoma	Male
ACH-001651	SKGI	SKGI_ENDOMETRIUM			uterus	uterus_endometrium	Female
ACH-001655	SKN	SKN_ENDOMETRIUM	1240215	791	uterus	uterus_endometrium	Female
ACH-000011	253J	253J_URINARY_TRACT			urinary_tract		Male
ACH-000018	T24	T24_URINARY_TRACT	724812	1455	urinary_tract		Female
ACH-000026	253JBV	253JBV_URINARY_TRACT			urinary_tract		Male
ACH-000142	CAL29	CAL29_URINARY_TRACT	1290730	2040	urinary_tract		Female
ACH-000242	RT4	RT4_URINARY_TRACT	687455	1309	urinary_tract		Male
ACH-000384	SW780	SW780_URINARY_TRACT	687457	2039	urinary_tract		Female
ACH-000396	J82	J82_URINARY_TRACT	753566	1232	urinary_tract		Male
ACH-000473	RT112	RT112_URINARY_TRACT	909704	25	urinary_tract		Female
ACH-000486	KU1919	KU1919_URINARY_TRACT	907312	892	urinary_tract		Male
ACH-000522	UMUC3	UMUC3_URINARY_TRACT	724838	9	urinary_tract		Male
ACH-000545	VMCUB1	VMCUB1_URINARY_TRACT	909780	276	urinary_tract		Male
ACH-000547	HT1197	HT1197_URINARY_TRACT	907065	1533	urinary_tract		Male
ACH-000566	SW1710	SW1710_URINARY_TRACT	909749	2	urinary_tract		Female
ACH-000593	BC3C	BC3C_URINARY_TRACT			urinary_tract		Female
ACH-000720	TCCSUP	TCCSUP_URINARY_TRACT	687459	275	urinary_tract		Female
ACH-000724	HT1376	HT1376_URINARY_TRACT	907066	1211	urinary_tract		Female
ACH-000741	UBLC1	UBLC1_URINARY_TRACT			urinary_tract		Female
ACH-000753	JMSU1	JMSU1_URINARY_TRACT			urinary_tract		Male
ACH-000802	BFTC905	BFTC905_URINARY_TRACT	910926	1583	urinary_tract		Female
ACH-000834	UMUC1	UMUC1_URINARY_TRACT			urinary_tract		Male
ACH-000839	SCABER	SCABER_URINARY_TRACT			urinary_tract		Male
ACH-000862	KMBC2	KMBC2_URINARY_TRACT			urinary_tract		Unknown
ACH-000896	647V	647V_URINARY_TRACT	906797	2061	urinary_tract		Male
ACH-000905	5637	5637_URINARY_TRACT	687452	1157	urinary_tract		Male
ACH-000973	639V	639V_URINARY_TRACT	906798	1483	urinary_tract		Male
ACH-001011	ACCS	ACCS_URINARY_TRACT			urinary_tract		Female
ACH-001183	RT11284	RT11284_URINARY_TRACT			urinary_tract		Female
ACH-001407	UMUC13	UMUC13_URINARY_TRACT			urinary_tract		Male
ACH-001408	UMUC14	UMUC14_URINARY_TRACT			urinary_tract		Male
ACH-001409	UMUC16	UMUC16_URINARY_TRACT			urinary_tract		Unknown
ACH-001410	UMUC4	UMUC4_URINARY_TRACT			urinary_tract		Female
ACH-001411	UMUC5	UMUC5_URINARY_TRACT			urinary_tract		Female
ACH-001412	UMUC10	UMUC10_URINARY_TRACT			urinary_tract		Unknown
ACH-001413	UMUC11	UMUC11_URINARY_TRACT			urinary_tract		Male
ACH-001414	UMUC6	UMUC6_URINARY_TRACT			urinary_tract		Male
ACH-001415	UMUC7	UMUC7_URINARY_TRACT			urinary_tract		Male
ACH-001416	UMUC9	UMUC9_URINARY_TRACT			urinary_tract		Male
ACH-000181	SCC9	SCC9_UPPER_AERODIGESTIVE_TRACT	909709	2054	upper_aerodigestive	upper_aerodigestive_squamous	Male
ACH-000188	SCC25	SCC25_UPPER_AERODIGESTIVE_TRACT	910701	1419	upper_aerodigestive	upper_aerodigestive_squamous	Male
ACH-000207	DETROIT562	DETROIT562_UPPER_AERODIGESTIVE_TRACT	906837	2075	upper_aerodigestive	upper_aerodigestive_squamous	Female
ACH-000228	BICR31	BICR31_UPPER_AERODIGESTIVE_TRACT	1290725	940	upper_aerodigestive	upper_aerodigestive_squamous	Male
ACH-000238	SCC4	SCC4_UPPER_AERODIGESTIVE_TRACT	910904	1476	upper_aerodigestive	upper_aerodigestive_squamous	Male
ACH-000254	SCC15	SCC15_UPPER_AERODIGESTIVE_TRACT	910911	2053	upper_aerodigestive	upper_aerodigestive_squamous	Male
ACH-000415	BICR6	BICR6_UPPER_AERODIGESTIVE_TRACT			upper_aerodigestive	upper_aerodigestive_squamous	Male
ACH-000472	HSC2	HSC2_UPPER_AERODIGESTIVE_TRACT	753562	944	upper_aerodigestive	upper_aerodigestive_squamous	Male
ACH-000500	SNU46	SNU46_UPPER_AERODIGESTIVE_TRACT			upper_aerodigestive	upper_aerodigestive_squamous	Male
ACH-000503	BICR16	BICR16_UPPER_AERODIGESTIVE_TRACT			upper_aerodigestive	upper_aerodigestive_squamous	Male
ACH-000518	CAL33	CAL33_UPPER_AERODIGESTIVE_TRACT	753541	2041	upper_aerodigestive	upper_aerodigestive_squamous	Male
ACH-000546	HSC4	HSC4_UPPER_AERODIGESTIVE_TRACT	907062	99	upper_aerodigestive	upper_aerodigestive_squamous	Male
ACH-000548	BHY	BHY_UPPER_AERODIGESTIVE_TRACT	753535	748	upper_aerodigestive	upper_aerodigestive_squamous	Male
ACH-000549	SNU1076	SNU1076_UPPER_AERODIGESTIVE_TRACT			upper_aerodigestive	upper_aerodigestive_squamous	Male
ACH-000606	PECAPJ34CLONEC12	PECAPJ34CLONEC12_UPPER_AERODIGESTIVE_TRACT			upper_aerodigestive	upper_aerodigestive_squamous	Male
ACH-000618	SNU1041	SNU1041_UPPER_AERODIGESTIVE_TRACT			upper_aerodigestive	upper_aerodigestive_squamous	Male
ACH-000619	PECAPJ15	PECAPJ15_UPPER_AERODIGESTIVE_TRACT	1240207	1810	upper_aerodigestive	upper_aerodigestive_squamous	Male
ACH-000630	YD8	YD8_UPPER_AERODIGESTIVE_TRACT			upper_aerodigestive	upper_aerodigestive_squamous	Female
ACH-000682	SNU1066	SNU1066_UPPER_AERODIGESTIVE_TRACT			upper_aerodigestive	upper_aerodigestive_squamous	Male
ACH-000692	SNU899	SNU899_UPPER_AERODIGESTIVE_TRACT			upper_aerodigestive	upper_aerodigestive_squamous	Male
ACH-000715	SNU1214	SNU1214_UPPER_AERODIGESTIVE_TRACT			upper_aerodigestive	upper_aerodigestive_squamous	Male
ACH-000723	YD10B	YD10B_UPPER_AERODIGESTIVE_TRACT			upper_aerodigestive	upper_aerodigestive_squamous	Male
ACH-000732	PECAPJ41CLONED2	PECAPJ41CLONED2_UPPER_AERODIGESTIVE_TRACT			upper_aerodigestive	upper_aerodigestive_squamous	Female
ACH-000735	PECAPJ49	PECAPJ49_UPPER_AERODIGESTIVE_TRACT			upper_aerodigestive	upper_aerodigestive_squamous	Male
ACH-000740	A253	A253_SALIVARY_GLAND	906794	2089	upper_aerodigestive	upper_aerodigestive_squamous	Male
ACH-000762	YD38	YD38_UPPER_AERODIGESTIVE_TRACT			upper_aerodigestive	upper_aerodigestive_squamous	Male
ACH-000771	BICR56	BICR56_UPPER_AERODIGESTIVE_TRACT			upper_aerodigestive	upper_aerodigestive_squamous	Female
ACH-000778	HSC3	HSC3_UPPER_AERODIGESTIVE_TRACT	907061	648	upper_aerodigestive	upper_aerodigestive_squamous	Male
ACH-000794	BICR22	BICR22_UPPER_AERODIGESTIVE_TRACT	1240121	1575	upper_aerodigestive	upper_aerodigestive_squamous	Male
ACH-000832	CAL27	CAL27_UPPER_AERODIGESTIVE_TRACT	910916	1911	upper_aerodigestive	upper_aerodigestive_squamous	Male
ACH-000836	YD15	YD15_SALIVARY_GLAND			upper_aerodigestive	upper_aerodigestive_squamous	Male
ACH-000846	FADU	FADU_UPPER_AERODIGESTIVE_TRACT	906863	1170	upper_aerodigestive	upper_aerodigestive_squamous	Male
ACH-000992	BICR18	BICR18_UPPER_AERODIGESTIVE_TRACT			upper_aerodigestive	upper_aerodigestive_squamous	Male
ACH-001090	HN	HN_UPPER_AERODIGESTIVE_TRACT	907059	1060	upper_aerodigestive	upper_aerodigestive_squamous	Male
ACH-001228	UPCISCC152	UPCISCC152_UPPER_AERODIGESTIVE_TRACT			upper_aerodigestive	upper_aerodigestive_squamous	Male
ACH-001331	BICR10	BICR10_UPPER_AERODIGESTIVE_TRACT	1290724	1676	upper_aerodigestive	upper_aerodigestive_squamous	Female
ACH-001332	BICR78	BICR78_UPPER_AERODIGESTIVE_TRACT	1240122	913	upper_aerodigestive	upper_aerodigestive_squamous	Male
ACH-001346	H103	H103_UPPER_AERODIGESTIVE_TRACT			upper_aerodigestive	buccal_mucosa	Male
ACH-001385	RPMI2650	RPMI2650_UPPER_AERODIGESTIVE_TRACT	909700	1163	upper_aerodigestive	upper_aerodigestive_squamous	Male
ACH-001509	H357	H357_UPPER_AERODIGESTIVE_TRACT			upper_aerodigestive	upper_aerodigestive_squamous	Male
ACH-001542	KON	KON_UPPER_AERODIGESTIVE_TRACT	1298215	314	upper_aerodigestive		Male
ACH-001625	OSC19	OSC19_UPPER_AERODIGESTIVE_TRACT	1298362	1253	upper_aerodigestive	upper_aerodigestive_squamous	Male
ACH-001626	OSC20	OSC20_UPPER_AERODIGESTIVE_TRACT	1240196	1254	upper_aerodigestive	upper_aerodigestive_squamous	Female
ACH-001641	SAT	SAT_UPPER_AERODIGESTIVE_TRACT	1299050	562	upper_aerodigestive		Unknown
ACH-002029	SAS	SAS_UPPER_AERODIGESTIVE_TRACT			upper_aerodigestive	upper_aerodigestive_squamous	Female
ACH-002043	CA922	CA922_UPPER_AERODIGESTIVE_TRACT			upper_aerodigestive		Male
ACH-002045	HO1U1	HO1U1_UPPER_AERODIGESTIVE_TRACT			upper_aerodigestive	upper_aerodigestive_squamous	Male
ACH-000037	S117	S117_THYROID			thyroid	thyroid_sarcoma	Female
ACH-000058	ML1	ML1_THYROID	1240178	1227	thyroid		Unknown
ACH-000163	SW579	SW579_THYROID			thyroid		Male
ACH-000174	CAL62	CAL62_THYROID	906828	1753	thyroid		Female
ACH-000191	BHT101	BHT101_THYROID	906696	672	thyroid		Female
ACH-000456	BCPAP	BCPAP_THYROID	924104	346	thyroid		Female
ACH-000716	TT2609C02	TT2609C02_THYROID	1240223	1457	thyroid		Male
ACH-000897	FTC238	FTC238_THYROID			thyroid		Male
ACH-000903	FTC133	FTC133_THYROID	906864	1007	thyroid		Male
ACH-001023	CGTHW1	CGTHW1_THYROID	910568	65	thyroid		Female
ACH-001306	8305C	8305C_THYROID	906795	433	thyroid		Female
ACH-001307	8505C	8505C_THYROID	924102	868	thyroid		Female
ACH-001321	TT	TT_THYROID			thyroid		Female
ACH-001350	HTCC3	HTCC3_THYROID	924151	329	thyroid		Female
ACH-001356	MB1	MB1_THYROID			thyroid		Male
ACH-001384	RO82W1	RO82W1_THYROID	930083	1983	thyroid		Female
ACH-001443	ASH3	ASH3_THYROID	1290722	891	thyroid		Female
ACH-001528	IHH4	IHH4_THYROID	1240154	331	thyroid		Male
ACH-000054	HT1080	HT1080_SOFT_TISSUE	907064	1391	soft_tissue	fibrosarcoma	Male
ACH-000145	SKLMS1	SKLMS1_SOFT_TISSUE	909720	1641	soft_tissue	leiomyosarcoma	Female
ACH-000505	RKN	RKN_SOFT_TISSUE	1298539	1471	soft_tissue	leiomyosarcoma	Female
ACH-000835	GCT	GCT_SOFT_TISSUE	906999	963	soft_tissue	pleomorphic_sarcoma	Male
ACH-000939	SKUT1	SKUT1_SOFT_TISSUE	909732	725	soft_tissue	leiomyosarcoma	Female
ACH-001164	CCLFPEDS0003T	CCLFPEDS0003T_SOFT_TISSUE			soft_tissue	sarcoma_undifferentiated	Unknown
ACH-001270	127399	127399_SOFT_TISSUE			soft_tissue	synovial_sarcoma	Unknown
ACH-001272	FUJI	FUJI_SOFT_TISSUE			soft_tissue	synovial_sarcoma	Female
ACH-001274	SW982	SW982_SOFT_TISSUE	909759	1560	soft_tissue	synovial_sarcoma	Female
ACH-001275	SYO1	SYO1_SOFT_TISSUE			soft_tissue	synovial_sarcoma	Female
ACH-001277	YAMATO	YAMATO_SOFT_TISSUE			soft_tissue	synovial_sarcoma	Unknown
ACH-001280	SCS214	SCS214_SOFT_TISSUE			soft_tissue	synovial_sarcoma	Unknown
ACH-001322	CME1	CME1_SOFT_TISSUE			soft_tissue	synovial_sarcoma	Unknown
ACH-001425	CCLFPEDS0004T	CCLFPEDS0004T_SOFT_TISSUE			soft_tissue	sarcoma_undifferentiated	Unknown
ACH-001433	CCLFPEDS0008T	CCLFPEDS0008T_SOFT_TISSUE			soft_tissue	epitheliod_sarcoma	Unknown
ACH-001540	KMLS1	KMLS1_SOFT_TISSUE			soft_tissue	liposarcoma	Unknown
ACH-001702	VAESBJ	VAESBJ_SOFT_TISSUE	688121	1004	soft_tissue	epitheliod_sarcoma	Male
ACH-001791	LPS6	LPS6_SOFT_TISSUE			soft_tissue	liposarcoma	Unknown
ACH-001793	LPS27	LPS27_SOFT_TISSUE			soft_tissue	liposarcoma	Unknown
ACH-001794	93T449	93T449_SOFT_TISSUE			soft_tissue	liposarcoma	Unknown
ACH-001796	95T1000	95T1000_SOFT_TISSUE			soft_tissue	liposarcoma	Unknown
ACH-002085	HSSYII	HSSYII_LUNG			soft_tissue	synovial_sarcoma	Unknown
ACH-000538	HUTU80	HUTU80_SMALL_INTESTINE	907073	305	small_intestine		Male
ACH-001015	AZ521	AZ521_SMALL_INTESTINE			small_intestine		Male
ACH-000014	HS294T	HS294T_SKIN			skin	melanoma	Male
ACH-000219	A375	A375_SKIN	906793	953	skin	melanoma	Female
ACH-000274	HS852T	HS852T_SKIN			skin	melanoma	Male
ACH-000304	WM115	WM115_SKIN	909784	1000	skin	melanoma	Female
ACH-000322	HT144	HT144_SKIN	907067	1193	skin	melanoma	Male
ACH-000348	RPMI7951	RPMI7951_SKIN	910903	1909	skin	melanoma	Female
ACH-000401	COLO800	COLO800_SKIN	906813	21	skin	melanoma	Male
ACH-000404	K029AX	K029AX_SKIN			skin	melanoma	Unknown
ACH-000423	SKMEL3	SKMEL3_SKIN	909724	1572	skin	melanoma	Female
ACH-000425	UACC62	UACC62_SKIN	905976	8	skin	melanoma	Unknown
ACH-000441	SH4	SH4_SKIN	909713	1179	skin	melanoma	Female
ACH-000450	MELHO	MELHO_SKIN	908124	2109	skin	melanoma	Female
ACH-000458	CJM	CJM_SKIN			skin	melanoma	Unknown
ACH-000465	SKMEL1	SKMEL1_SKIN	909723	42	skin	melanoma	Male
ACH-000477	MALME3M	MALME3M_SKIN			skin	melanoma	Male
ACH-000550	IGR39	IGR39_SKIN			skin	melanoma	Male
ACH-000572	G361	G361_SKIN	906865	1173	skin	melanoma	Male
ACH-000579	UACC257	UACC257_SKIN	905977	14	skin	melanoma	Unknown
ACH-000580	C32	C32_SKIN	906830	2242	skin	melanoma	Male
ACH-000582	COLO741	COLO741_SKIN			skin	melanoma	Female
ACH-000614	RVH421	RVH421_SKIN	909706	1274	skin	melanoma	Male
ACH-000615	SKMEL28	SKMEL28_SKIN	905954	1499	skin	melanoma	Male
ACH-000632	HS944T	HS944T_SKIN			skin	melanoma	Male
ACH-000640	SKMEL31	SKMEL31_SKIN	909727	153	skin	melanoma	Female
ACH-000644	COLO829	COLO829_SKIN	687448	430	skin	melanoma	Male
ACH-000650	IGR37	IGR37_SKIN	1240153	1535	skin	melanoma	Male
ACH-000661	WM1799	WM1799_SKIN			skin	melanoma	Male
ACH-000730	SKMEL5	SKMEL5_SKIN	905956	1491	skin	melanoma	Female
ACH-000750	LOXIMVI	LOXIMVI_SKIN	905974	401	skin	melanoma	Male
ACH-000765	WM983B	WM983B_SKIN			skin	melanoma	Male
ACH-000788	A2058	A2058_SKIN	906792	652	skin	melanoma	Male
ACH-000799	HS695T	HS695T_SKIN			skin	melanoma	Male
ACH-000801	HS936T	HS936T_SKIN			skin	melanoma	Male
ACH-000805	COLO679	COLO679_SKIN	906818	2049	skin	melanoma	Female
ACH-000810	SKMEL30	SKMEL30_SKIN	909726	1789	skin	melanoma	Male
ACH-000812	COLO783	COLO783_SKIN	1240125	857	skin	melanoma	Female
ACH-000814	HS939T	HS939T_SKIN	1298144	1261	skin	melanoma	Female
ACH-000822	SKMEL24	SKMEL24_SKIN	909725	945	skin	melanoma	Male
ACH-000827	WM793	WM793_SKIN	1299081	114	skin	melanoma	Male
ACH-000881	MELJUSO	MELJUSO_SKIN	908125	626	skin	melanoma	Female
ACH-000882	IGR1	IGR1_SKIN	907169	1534	skin	melanoma	Male
ACH-000884	MDAMB435S	MDAMB435S_SKIN			skin	melanoma	Female
ACH-000899	WM88	WM88_SKIN			skin	melanoma	Male
ACH-000915	IPC298	IPC298_SKIN	907171	77	skin	melanoma	Female
ACH-000931	HMCB	HMCB_SKIN			skin	melanoma	Female
ACH-000968	COLO792	COLO792_SKIN	906814	1467	skin	melanoma	Male
ACH-000987	MEWO	MEWO_SKIN	908128	102	skin	melanoma	Male
ACH-001002	451LU	451LU_SKIN	1287706	577	skin	melanoma	Male
ACH-001024	CHL1	CHL1_SKIN	910853	739	skin	melanoma	Female
ACH-001044	COLO818	COLO818_SKIN			skin	melanoma	Male
ACH-001072	GRM	GRM_SKIN			skin	melanoma	Male
ACH-001122	MKL1	MKL1_SKIN			skin	Merkel	Male
ACH-001123	MKL2	MKL2_SKIN			skin	Merkel	Male
ACH-001131	MS1	MS1_SKIN	753594	674	skin	Merkel	Unknown
ACH-001170	PETA	PETA_SKIN			skin	Merkel	Unknown
ACH-001187	SF8657	SF8657_SKIN			skin	melanoma	Male
ACH-001190	SKMEL2	SKMEL2_SKIN	905955	1191	skin	melanoma	Male
ACH-001239	WM2664	WM2664_SKIN			skin	melanoma	Female
ACH-001328	A431	A431_SKIN	910925	97	skin	epidermoid_carcinoma	Female
ACH-001339	COLO794	COLO794_SKIN			skin	melanoma	Male
ACH-001521	HKA1	HKA1_SKIN			skin	skin_squamous	Female
ACH-001522	HMY1	HMY1_SKIN			skin	melanoma	Male
ACH-001523	HSC1	HSC1_SKIN			skin	skin_squamous	Male
ACH-001524	HSC5	HSC5_SKIN			skin	skin_squamous	Male
ACH-001550	MCC13	MCC13_SKIN			skin	Merkel	Female
ACH-001551	MCC142	MCC142_SKIN			skin	Merkel	Male
ACH-001552	MCC26	MCC26_SKIN			skin	Merkel	Female
ACH-001563	MM127	MM127_SKIN			skin	melanoma	Male
ACH-001566	MM370	MM370_SKIN			skin	melanoma	Male
ACH-001567	MM383	MM383_SKIN			skin	melanoma	Male
ACH-001568	MM386	MM386_SKIN			skin	melanoma	Male
ACH-001569	MM415	MM415_SKIN			skin	melanoma	Male
ACH-001570	MM426	MM426_SKIN			skin	melanoma	Male
ACH-001645	SEKI	SEKI_SKIN			skin	melanoma	Female
ACH-001704	VMRCMELG	VMRCMELG_SKIN	930301	158	skin	melanoma	Male
ACH-002001	A375SKINCJ1	A375_SKIN_CJ1_RESISTANT			skin	melanoma	Unknown
ACH-002002	A375SKINCJ2	A375_SKIN_CJ2_RESISTANT			skin	melanoma	Unknown
ACH-002003	A375SKINCJ3	A375_SKIN_CJ3_RESISTANT			skin	melanoma	Unknown
ACH-002004	UACC62SKINCJ1	UACC62_SKIN_CJ1_RESISTANT			skin	melanoma	Unknown
ACH-002005	SKMEL19	SKMEL19_SKIN			skin	melanoma	Male
ACH-002040	HMVII	HMVII_SKIN			skin		Female
ACH-000051	TE617T	TE617T_SOFT_TISSUE			rhabdomyosarcoma		Female
ACH-000100	RH41	RH41_SOFT_TISSUE	1240210	2052	rhabdomyosarcoma		Female
ACH-000169	RD	RD_SOFT_TISSUE	909264	1763	rhabdomyosarcoma		Female
ACH-000689	RH18	RH18_SOFT_TISSUE	971774	861	rhabdomyosarcoma		Female
ACH-000772	TE441T	TE441T_SOFT_TISSUE	924248	298	rhabdomyosarcoma		Female
ACH-000833	RH30	RH30_SOFT_TISSUE			rhabdomyosarcoma		Male
ACH-001050	CW9019	CW9019_SOFT_TISSUE			rhabdomyosarcoma		Unknown
ACH-001096	JR	JR_SOFT_TISSUE			rhabdomyosarcoma		Unknown
ACH-001184	SCMCRM2	SCMCRM2_SOFT_TISSUE			rhabdomyosarcoma		Female
ACH-001189	SJRH30	SJRH30_SOFT_TISSUE	909716	2260	rhabdomyosarcoma		Male
ACH-001196	SMSCTR	SMSCTR_SOFT_TISSUE			rhabdomyosarcoma		Male
ACH-001740	RH28	RH28_SOFT_TISSUE			rhabdomyosarcoma		Male
ACH-001741	RMS13	RMS13_SOFT_TISSUE			rhabdomyosarcoma		Unknown
ACH-001743	RC2	RC2_SOFT_TISSUE			rhabdomyosarcoma		Unknown
ACH-001745	RHJT	RHJT_SOFT_TISSUE			rhabdomyosarcoma		Unknown
ACH-001750	TTC442	TTC442_SOFT_TISSUE			rhabdomyosarcoma		Male
ACH-001751	RH36	RH36_SOFT_TISSUE			rhabdomyosarcoma		Male
ACH-001765	RH4	RH4_SOFT_TISSUE			rhabdomyosarcoma		Female
ACH-001790	RH18DM	RH18DM_SOFT_TISSUE			rhabdomyosarcoma		Unknown
ACH-000096	G401	G401_SOFT_TISSUE	907299	962	rhabdoid		Male
ACH-000160	BT12	BT12_SOFT_TISSUE			rhabdoid		Female
ACH-000172	TM87	TM87_SOFT_TISSUE			rhabdoid		Unknown
ACH-000201	A204	A204_SOFT_TISSUE	910784	349	rhabdoid		Female
ACH-000375	G402	G402_SOFT_TISSUE	907298	1089	rhabdoid		Female
ACH-000533	NCIH2004RT	NCIH2004RT_SOFT_TISSUE			rhabdoid		Unknown
ACH-000597	TTC709	TTC709_SOFT_TISSUE			rhabdoid		Unknown
ACH-000607	KYM1	KYM1_SOFT_TISSUE	1240166	1344	rhabdoid		Male
ACH-001020	BT16	BT16_SOFT_TISSUE			rhabdoid		Male
ACH-001028	CHLA06ATRT	CHLA06ATRT_SOFT_TISSUE			rhabdoid		Female
ACH-001031	CHLA266	CHLA266_SOFT_TISSUE			rhabdoid		Female
ACH-001059	DL	DL_SOFT_TISSUE			rhabdoid		Unknown
ACH-001099	KD	KD_SOFT_TISSUE			rhabdoid		Unknown
ACH-001109	KPMRTRY	KPMRTRY_SOFT_TISSUE			rhabdoid		Male
ACH-001128	MON	MON_SOFT_TISSUE			rhabdoid		Male
ACH-001200	STM9101	STM9101_SOFT_TISSUE			rhabdoid		Male
ACH-001210	TTC1240	TTC1240_SOFT_TISSUE			rhabdoid		Female
ACH-001211	TTC549	TTC549_SOFT_TISSUE			rhabdoid		Female
ACH-001212	TTC642	TTC642_SOFT_TISSUE			rhabdoid		Female
ACH-001278	BIN67	BIN67_OVARY			rhabdoid		Female
ACH-001279	SCCOHT1	SCCOHT1_OVARY			rhabdoid		Unknown
ACH-001289	COGAR359	COGAR359_SOFT_TISSUE			rhabdoid		Male
ACH-001532	JMURTK2	JMURTK2_SOFT_TISSUE			rhabdoid		Female
ACH-000090	PC3	PC3_PROSTATE	905934	911	prostate		Male
ACH-000115	VCAP	VCAP_PROSTATE	1299075	2154	prostate		Male
ACH-000170	PRECLH	PRECLH_PROSTATE			prostate	prostate_immortalized	Unknown
ACH-000177	NCIH660	NCIH660_PROSTATE	1330975	87	prostate		Male
ACH-000952	MDAPCA2B	MDAPCA2B_PROSTATE			prostate		Male
ACH-000956	22RV1	22RV1_PROSTATE	924100	1027	prostate		Male
ACH-000977	LNCAPCLONEFGC	LNCAPCLONEFGC_PROSTATE	907788	2080	prostate		Male
ACH-000979	DU145	DU145_PROSTATE	905935	872	prostate		Male
ACH-001383	PWR1E	PWR1E_PROSTATE	1330993	23	prostate		Male
ACH-001453	BPH1	BPH1_PROSTATE	924105	1223	prostate		Male
ACH-000078	MHHNB11	MHHNB11_AUTONOMIC_GANGLIA	908135	1818	peripheral_nervous_system	neuroblastoma	Male
ACH-000099	SIMA	SIMA_AUTONOMIC_GANGLIA	753620	2076	peripheral_nervous_system	neuroblastoma	Male
ACH-000120	CHP212	CHP212_AUTONOMIC_GANGLIA	906820	13	peripheral_nervous_system	neuroblastoma	Male
ACH-000136	CHP126	CHP126_AUTONOMIC_GANGLIA	910567	38	peripheral_nervous_system	neuroblastoma	Female
ACH-000149	SKNSH	SKNSH_AUTONOMIC_GANGLIA	717431	1165	peripheral_nervous_system	neuroblastoma	Female
ACH-000203	NH6	NH6_AUTONOMIC_GANGLIA			peripheral_nervous_system	neuroblastoma	Female
ACH-000227	KPNYN	KPNYN_AUTONOMIC_GANGLIA	907314	1977	peripheral_nervous_system	neuroblastoma	Male
ACH-000259	KELLY	KELLY_AUTONOMIC_GANGLIA	753618	225	peripheral_nervous_system	neuroblastoma	Female
ACH-000260	SKNAS	SKNAS_AUTONOMIC_GANGLIA	724828	1480	peripheral_nervous_system	neuroblastoma	Female
ACH-000310	IMR32	IMR32_AUTONOMIC_GANGLIA			peripheral_nervous_system	neuroblastoma	Male
ACH-000312	SKNBE2	SKNBE2_AUTONOMIC_GANGLIA			peripheral_nervous_system	neuroblastoma	Male
ACH-000341	SKNFI	SKNFI_AUTONOMIC_GANGLIA	688087	227	peripheral_nervous_system	neuroblastoma	Male
ACH-000345	KPNRTBM1	KPNRTBM1_AUTONOMIC_GANGLIA	924189	852	peripheral_nervous_system	neuroblastoma	Female
ACH-000366	SKNDZ	SKNDZ_AUTONOMIC_GANGLIA	688086	867	peripheral_nervous_system	neuroblastoma	Female
ACH-000446	KPNSI9S	KPNSI9S_AUTONOMIC_GANGLIA			peripheral_nervous_system	neuroblastoma	Male
ACH-000804	NB1	NB1_AUTONOMIC_GANGLIA	949179	127	peripheral_nervous_system	neuroblastoma	Male
ACH-001188	SHSY5Y	SHSY5Y_AUTONOMIC_GANGLIA			peripheral_nervous_system	neuroblastoma	Female
ACH-001300	CHLA15	CHLA15_AUTONOMIC_GANGLIA			peripheral_nervous_system	neuroblastoma	Female
ACH-001301	COGN278	COGN278_AUTONOMIC_GANGLIA			peripheral_nervous_system	neuroblastoma	Unknown
ACH-001302	COGN305	COGN305_AUTONOMIC_GANGLIA			peripheral_nervous_system	neuroblastoma	Unknown
ACH-001303	NB1643	NB1643_AUTONOMIC_GANGLIA			peripheral_nervous_system	neuroblastoma	Male
ACH-001338	CHP134	CHP134_AUTONOMIC_GANGLIA	910941	1562	peripheral_nervous_system	neuroblastoma	Male
ACH-001344	GIMEN	GIMEN_AUTONOMIC_GANGLIA	906872	1530	peripheral_nervous_system	neuroblastoma	Male
ACH-001354	LAN2	LAN2_AUTONOMIC_GANGLIA			peripheral_nervous_system	neuroblastoma	Female
ACH-001355	LAN6	LAN6_AUTONOMIC_GANGLIA	949170	278	peripheral_nervous_system	neuroblastoma	Male
ACH-001366	NGP	NGP_AUTONOMIC_GANGLIA			peripheral_nervous_system	neuroblastoma	Male
ACH-001367	NMB	NMB_AUTONOMIC_GANGLIA			peripheral_nervous_system	neuroblastoma	Male
ACH-001548	LS	LS_AUTONOMIC_GANGLIA			peripheral_nervous_system	neuroblastoma	Female
ACH-001603	NH12	NH12_AUTONOMIC_GANGLIA	908447	1546	peripheral_nervous_system	neuroblastoma	Male
ACH-001670	TASK1	TASK1_CENTRAL_NERVOUS_SYSTEM			peripheral_nervous_system	PNET	Female
ACH-001674	TGW	TGW_AUTONOMIC_GANGLIA	910780	1752	peripheral_nervous_system	neuroblastoma	Male
ACH-001716	GOTO	GOTO_AUTONOMIC_GANGLIA	906875	1009	peripheral_nervous_system	neuroblastoma	Male
ACH-002083	NB69	NB69_AUTONOMIC_GANGLIA			peripheral_nervous_system	neuroblastoma	Male
ACH-000022	PATU8988S	PATU8988S_PANCREAS			pancreas		Female
ACH-000023	PATU8988T	PATU8988T_PANCREAS	1240201	1242	pancreas		Female
ACH-000031	PANC0213	PANC0213_PANCREAS			pancreas		Female
ACH-000042	PANC0203	PANC0203_PANCREAS	1298475	1838	pancreas		Female
ACH-000060	PANC1005	PANC1005_PANCREAS	925348	197	pancreas		Male
ACH-000085	T3M4	T3M4_PANCREAS			pancreas		Male
ACH-000093	PANC0504	PANC0504_PANCREAS			pancreas		Female
ACH-000094	HPAFII	HPAFII_PANCREAS	724869	889	pancreas		Male
ACH-000107	CAPAN2	CAPAN2_PANCREAS	910915	703	pancreas		Male
ACH-000108	KP3	KP3_PANCREAS	1298219	155	pancreas		Male
ACH-000114	SU8686	SU8686_PANCREAS	1240218	268	pancreas		Female
ACH-000118	HUPT3	HUPT3_PANCREAS	907285	109	pancreas		Male
ACH-000138	CFPAC1	CFPAC1_PANCREAS	906821	572	pancreas		Male
ACH-000139	PANC0327	PANC0327_PANCREAS	925346	1873	pancreas		Female
ACH-000155	SW1990	SW1990_PANCREAS	910907	1912	pancreas		Male
ACH-000164	PANC1	PANC1_PANCREAS			pancreas		Male
ACH-000178	HS766T	HS766T_PANCREAS	1298141	1843	pancreas		Male
ACH-000205	PK59	PK59_PANCREAS			pancreas		Female
ACH-000213	HUPT4	HUPT4_PANCREAS	907286	618	pancreas		Male
ACH-000222	ASPC1	ASPC1_PANCREAS	910702	59	pancreas		Female
ACH-000235	PANC0403	PANC0403_PANCREAS	1298476	2123	pancreas		Male
ACH-000243	DANG	DANG_PANCREAS	1290797	871	pancreas		Female
ACH-000265	KP4	KP4_PANCREAS	753572	708	pancreas		Male
ACH-000266	SNU213	SNU213_PANCREAS			pancreas		Male
ACH-000270	HPAC	HPAC_PANCREAS	1298136	744	pancreas		Female
ACH-000281	KP2	KP2_PANCREAS	1298218	746	pancreas		Female
ACH-000307	PK1	PK1_PANCREAS			pancreas		Male
ACH-000320	PSN1	PSN1_PANCREAS	910546	560	pancreas		Male
ACH-000332	YAPC	YAPC_PANCREAS	909904	895	pancreas		Male
ACH-000347	QGP1	QGP1_PANCREAS	1298534	469	pancreas		Male
ACH-000354	CAPAN1	CAPAN1_PANCREAS	753624	641	pancreas		Male
ACH-000417	PANC0813	PANC0813_PANCREAS	925347	635	pancreas		Male
ACH-000468	PK45H	PK45H_PANCREAS			pancreas		Unknown
ACH-000502	TCCPAN2	TCCPAN2_PANCREAS			pancreas		Female
ACH-000517	SNU410	SNU410_PANCREAS			pancreas		Male
ACH-000535	BXPC3	BXPC3_PANCREAS	906693	1978	pancreas		Female
ACH-000599	PATU8902	PATU8902_PANCREAS	1298526	1549	pancreas		Female
ACH-000601	MIAPACA2	MIAPACA2_PANCREAS	724870	1541	pancreas		Male
ACH-000652	SUIT2	SUIT2_PANCREAS	1240219	1749	pancreas		Male
ACH-000685	L33	L33_PANCREAS			pancreas		Female
ACH-000933	SNU324	SNU324_PANCREAS			pancreas		Male
ACH-001098	KCIMOH1	KCIMOH1_PANCREAS			pancreas		Female
ACH-001101	KLM1	KLM1_PANCREAS			pancreas		Male
ACH-001107	KP1N	KP1N_PANCREAS	1298216	228	pancreas		Male
ACH-001108	KP1NL	KP1NL_PANCREAS			pancreas		Male
ACH-001171	PL45	PL45_PANCREAS			pancreas		Male
ACH-001353	JOPACA1	JOPACA1_PANCREAS			pancreas		Male
ACH-001375	PACADD119	PACADD119_PANCREAS			pancreas		Male
ACH-001376	PACADD135	PACADD135_PANCREAS			pancreas		Female
ACH-001377	PACADD137	PACADD137_PANCREAS			pancreas		Female
ACH-001378	PACADD159	PACADD159_PANCREAS			pancreas		Male
ACH-001379	PACADD161	PACADD161_PANCREAS			pancreas		Female
ACH-001380	PACADD165	PACADD165_PANCREAS			pancreas		Male
ACH-001382	PACADD188	PACADD188_PANCREAS			pancreas		Female
ACH-000001	NIHOVCAR3	NIHOVCAR3_OVARY	905933	2201	ovary	ovary_adenocarcinoma	Female
ACH-000013	ONCODG1	ONCODG1_OVARY			ovary	ovary_adenocarcinoma	Female
ACH-000048	TOV112D	TOV112D_OVARY	1299070	5	ovary	ovary_adenocarcinoma	Female
ACH-000091	OV56	OV56_OVARY	1480362	686	ovary	ovary_adenocarcinoma	Female
ACH-000103	CAOV4	CAOV4_OVARY	949090	1524	ovary	ovary_adenocarcinoma	Female
ACH-000116	OAW28	OAW28_OVARY	946360	173	ovary	ovary_adenocarcinoma	Female
ACH-000123	COV434	COV434_OVARY			ovary	ovary_adenocarcinoma	Female
ACH-000132	JHOS2	JHOS2_OVARY	1479995	436	ovary	ovary_adenocarcinoma	Female
ACH-000237	JHOM1	JHOM1_OVARY			ovary	ovary_adenocarcinoma	Female
ACH-000256	COV318	COV318_OVARY			ovary	ovary_adenocarcinoma	Female
ACH-000278	COV362	COV362_OVARY			ovary	ovary_adenocarcinoma	Female
ACH-000280	SNU840	SNU840_OVARY			ovary	ovary_non_epithelial	Female
ACH-000291	OV90	OV90_OVARY	1240197	1327	ovary	ovary_adenocarcinoma	Female
ACH-000308	EFO21	EFO21_OVARY	911905	303	ovary	ovary_adenocarcinoma	Female
ACH-000324	JHOC5	JHOC5_OVARY			ovary	ovary_adenocarcinoma	Female
ACH-000333	JHOM2B	JHOM2B_OVARY			ovary	ovary_adenocarcinoma	Female
ACH-000409	OVSAHO	OVSAHO_OVARY			ovary	ovary_adenocarcinoma	Female
ACH-000430	TYKNU	TYKNU_OVARY	909774	476	ovary	ovary_adenocarcinoma	Female
ACH-000443	OVKATE	OVKATE_OVARY	1240199	1094	ovary	ovary_adenocarcinoma	Female
ACH-000460	SNU8	SNU8_OVARY			ovary	ovary_adenocarcinoma	Female
ACH-000494	OELE	OELE_OVARY			ovary	ovary_immortalized	Unknown
ACH-000520	59M	59M_OVARY			ovary	ovary_adenocarcinoma	Female
ACH-000524	KURAMOCHI	KURAMOCHI_OVARY	909975	854	ovary	ovary_adenocarcinoma	Female
ACH-000527	OVISE	OVISE_OVARY	1240198	358	ovary	ovary_adenocarcinoma	Female
ACH-000542	HEYA8	HEYA8_OVARY			ovary	ovary_adenocarcinoma	Female
ACH-000574	FUOV1	FUOV1_OVARY	1240129	2063	ovary	ovary_adenocarcinoma	Female
ACH-000584	JHOS4	JHOS4_OVARY	1480359	1651	ovary	ovary_adenocarcinoma	Female
ACH-000608	COV644	COV644_OVARY			ovary	ovary_adenocarcinoma	Female
ACH-000617	OVCAR4	OVCAR4_OVARY	905990	606	ovary	ovary_adenocarcinoma	Female
ACH-000635	SNU119	SNU119_OVARY			ovary	ovary_adenocarcinoma	Female
ACH-000646	OVMANA	OVMANA_OVARY			ovary	ovary_adenocarcinoma	Female
ACH-000657	A2780	A2780_OVARY	906804	1245	ovary	ovary_adenocarcinoma	Female
ACH-000663	OVTOKO	OVTOKO_OVARY	1298365	1095	ovary	ovary_adenocarcinoma	Female
ACH-000688	OV7	OV7_OVARY	1480360	1985	ovary	ovary_adenocarcinoma	Female
ACH-000696	OVCAR8	OVCAR8_OVARY	905991	2131	ovary	ovary_adenocarcinoma	Female
ACH-000701	RMUGS	RMUGS_OVARY			ovary	ovary_adenocarcinoma	Female
ACH-000704	OAW42	OAW42_OVARY	910548	782	ovary		Female
ACH-000713	CAOV3	CAOV3_OVARY	906825	320	ovary	ovary_adenocarcinoma	Female
ACH-000719	RMGI	RMGI_OVARY	909699	1162	ovary	ovary_adenocarcinoma	Female
ACH-000796	MCAS	MCAS_OVARY			ovary	ovary_adenocarcinoma	Female
ACH-000811	SKOV3	SKOV3_OVARY	905959	1166	ovary	ovary_adenocarcinoma	Female
ACH-000885	TOV21G	TOV21G_OVARY	1240222	700	ovary	ovary_adenocarcinoma	Female
ACH-000906	ES2	ES2_OVARY	1240128	869	ovary	ovary_adenocarcinoma	Female
ACH-000936	EFO27	EFO27_OVARY	906852	1497	ovary	ovary_adenocarcinoma	Female
ACH-000947	OVK18	OVK18_OVARY	1480371	200	ovary	ovary_adenocarcinoma	Female
ACH-000962	OC314	OC314_OVARY	909257	896	ovary	ovary_adenocarcinoma	Female
ACH-000966	IGROV1	IGROV1_OVARY	905968	1215	ovary	ovary_adenocarcinoma	Female
ACH-001042	COLO704	COLO704_OVARY			ovary	ovary_adenocarcinoma	Female
ACH-001048	COV504	COV504_OVARY			ovary	ovary_adenocarcinoma	Female
ACH-001063	DOV13	DOV13_OVARY	1479987	1897	ovary	ovary_adenocarcinoma	Female
ACH-001145	OC316	OC316_OVARY			ovary	ovary_adenocarcinoma	Female
ACH-001151	OVCAR5	OVCAR5_OVARY	905969	1858	ovary	ovary_adenocarcinoma	Female
ACH-001340	COV413A	COV413A_OVARY			ovary		Female
ACH-001369	OCIC5X	OCIC5X_OVARY			ovary	ovary_adenocarcinoma	Female
ACH-001373	OV17R	OV17R_OVARY	1480361	986	ovary	ovary_adenocarcinoma	Female
ACH-001374	PA1	PA1_OVARY	909255	643	ovary	ovary_non_epithelial	Female
ACH-001403	TO14	TO14_OVARY			ovary	ovary_adenocarcinoma	Female
ACH-001418	UWB1289	UWB1289_OVARY	1480374	1596	ovary	ovary_adenocarcinoma	Female
ACH-001628	PEA1	PEA1_OVARY			ovary	ovary_adenocarcinoma	Female
ACH-001630	PEO1	PEO1_OVARY	1480372	177	ovary	ovary_adenocarcinoma	Female
ACH-001632	PEO4	PEO4_OVARY			ovary	ovary_adenocarcinoma	Female
ACH-001182	RPMI6666	RPMI6666_HAEMATOPOIETIC_AND_LYMPHOID_TISSUE	909701	961	other		Unknown
ACH-000024	OPM2	OPM2_HAEMATOPOIETIC_AND_LYMPHOID_TISSUE	909249	112	multiple_myeloma		Female
ACH-000050	NCIH929	NCIH929_HAEMATOPOIETIC_AND_LYMPHOID_TISSUE	724825	1230	multiple_myeloma		Female
ACH-000057	OPM1	OPM1_HAEMATOPOIETIC_AND_LYMPHOID_TISSUE			multiple_myeloma		Female
ACH-000183	L363	L363_HAEMATOPOIETIC_AND_LYMPHOID_TISSUE	924239	2224	multiple_myeloma		Female
ACH-000193	KARPAS620	KARPAS620_HAEMATOPOIETIC_AND_LYMPHOID_TISSUE	1327775	184	multiple_myeloma		Female
ACH-000204	LP1	LP1_HAEMATOPOIETIC_AND_LYMPHOID_TISSUE	907791	1794	multiple_myeloma		Female
ACH-000363	SKMM2	SKMM2_HAEMATOPOIETIC_AND_LYMPHOID_TISSUE	753612	1003	multiple_myeloma		Male
ACH-000380	KMS12BM	KMS12BM_HAEMATOPOIETIC_AND_LYMPHOID_TISSUE	907281	2087	multiple_myeloma		Female
ACH-000419	KMS28BM	KMS28BM_HAEMATOPOIETIC_AND_LYMPHOID_TISSUE			multiple_myeloma		Female
ACH-000426	KMS20	KMS20_HAEMATOPOIETIC_AND_LYMPHOID_TISSUE			multiple_myeloma		Female
ACH-000436	OCIMY7	OCIMY7_HAEMATOPOIETIC_AND_LYMPHOID_TISSUE			multiple_myeloma		Unknown
ACH-000453	MOLP2	MOLP2_HAEMATOPOIETIC_AND_LYMPHOID_TISSUE			multiple_myeloma		Male
ACH-000512	INA6	INA6_HAEMATOPOIETIC_AND_LYMPHOID_TISSUE			multiple_myeloma		Male
ACH-000541	KMS34	KMS34_HAEMATOPOIETIC_AND_LYMPHOID_TISSUE			multiple_myeloma		Female
ACH-000564	KHM1B	KHM1B_HAEMATOPOIETIC_AND_LYMPHOID_TISSUE			multiple_myeloma		Male
ACH-000576	KMS27	KMS27_HAEMATOPOIETIC_AND_LYMPHOID_TISSUE			multiple_myeloma		Male
ACH-000588	KMS26	KMS26_HAEMATOPOIETIC_AND_LYMPHOID_TISSUE			multiple_myeloma		Male
ACH-000598	KMS21BM	KMS21BM_HAEMATOPOIETIC_AND_LYMPHOID_TISSUE			multiple_myeloma		Male
ACH-000626	U266B1	U266B1_HAEMATOPOIETIC_AND_LYMPHOID_TISSUE	753615	1635	multiple_myeloma		Male
ACH-000653	JJN3	JJN3_HAEMATOPOIETIC_AND_LYMPHOID_TISSUE	1327766	905	multiple_myeloma		Female
ACH-000658	KMS18	KMS18_HAEMATOPOIETIC_AND_LYMPHOID_TISSUE			multiple_myeloma		Male
ACH-000714	KMS11	KMS11_HAEMATOPOIETIC_AND_LYMPHOID_TISSUE	1659817	1308	multiple_myeloma		Female
ACH-000745	MOLP8	MOLP8_HAEMATOPOIETIC_AND_LYMPHOID_TISSUE	1330950	924	multiple_myeloma		Male
ACH-000763	MM1S	MM1S_HAEMATOPOIETIC_AND_LYMPHOID_TISSUE	1659818	995	multiple_myeloma		Female
ACH-000817	RPMI8226	RPMI8226_HAEMATOPOIETIC_AND_LYMPHOID_TISSUE	905964	705	multiple_myeloma		Male
ACH-000821	EJM	EJM_HAEMATOPOIETIC_AND_LYMPHOID_TISSUE	1297447	567	multiple_myeloma		Female
ACH-000829	HUNS1	HUNS1_HAEMATOPOIETIC_AND_LYMPHOID_TISSUE			multiple_myeloma		Male
ACH-000838	AMO1	AMO1_HAEMATOPOIETIC_AND_LYMPHOID_TISSUE	1295741	1204	multiple_myeloma		Female
ACH-000854	OCIMY5	OCIMY5_HAEMATOPOIETIC_AND_LYMPHOID_TISSUE			multiple_myeloma		Unknown
ACH-000889	KMM1	KMM1_HAEMATOPOIETIC_AND_LYMPHOID_TISSUE			multiple_myeloma		Male
ACH-001043	COLO775	COLO775_HAEMATOPOIETIC_AND_LYMPHOID_TISSUE			multiple_myeloma		Female
ACH-001094	HTK	HTK_HAEMATOPOIETIC_AND_LYMPHOID_TISSUE			multiple_myeloma		Female
ACH-001162	PCM6	PCM6_HAEMATOPOIETIC_AND_LYMPHOID_TISSUE			multiple_myeloma		Female
ACH-001541	KMS28PE	KMS28PE_HAEMATOPOIETIC_AND_LYMPHOID_TISSUE			multiple_myeloma		Female
ACH-000086	ACCMESO1	ACCMESO1_PLEURA			mesothelioma		Female
ACH-000092	NCIH2452	NCIH2452_PLEURA	908462	624	mesothelioma		Male
ACH-000153	NCIH2052	NCIH2052_PLEURA	688058	1485	mesothelioma		Male
ACH-000319	MPP89	MPP89_PLEURA	908150	2255	mesothelioma		Male
ACH-000331	ISTMES2	ISTMES2_PLEURA			mesothelioma		Male
ACH-000335	MSTO211H	MSTO211H_PLEURA	908152	209	mesothelioma		Male
ACH-000569	ISTMES1	ISTMES1_PLEURA	907173	1001	mesothelioma		Female
ACH-000645	JL1	JL1_PLEURA			mesothelioma		Male
ACH-000648	NCIH28	NCIH28_PLEURA	908470	1199	mesothelioma		Male
ACH-001555	MERO14	MERO14_PLEURA			mesothelioma		Male
ACH-001556	MERO25	MERO25_PLEURA			mesothelioma		Male
ACH-001557	MERO41	MERO41_PLEURA			mesothelioma		Male
ACH-001558	MERO48A	MERO48A_PLEURA			mesothelioma		Male
ACH-001559	MERO82	MERO82_PLEURA			mesothelioma		Unknown
ACH-001560	MERO83	MERO83_PLEURA			mesothelioma		Male
ACH-001561	MERO84	MERO84_PLEURA			mesothelioma		Male
ACH-001562	MERO95	MERO95_PLEURA			mesothelioma		Male
ACH-000038	EHEB	EHEB_HAEMATOPOIETIC_AND_LYMPHOID_TISSUE	906854	39	lymphoma	B-cell_lymphoma_other	Female
ACH-000053	KARPAS299	KARPAS299_HAEMATOPOIETIC_AND_LYMPHOID_TISSUE	907273	906	lymphoma	ALCL	Male
ACH-000056	DOHH2	DOHH2_HAEMATOPOIETIC_AND_LYMPHOID_TISSUE	906842	1339	lymphoma	DLBCL	Male
ACH-000061	HH	HH_HAEMATOPOIETIC_AND_LYMPHOID_TISSUE	907056	310	lymphoma	T-cell_lymphoma_other	Male
ACH-000068	REC1	REC1_HAEMATOPOIETIC_AND_LYMPHOID_TISSUE			lymphoma	B-cell_lymphoma_other	Male
ACH-000069	HS611T	HS611T_HAEMATOPOIETIC_AND_LYMPHOID_TISSUE			lymphoma	Hodgkin_lymphoma	Female
ACH-000073	GRANTA519	GRANTA519_HAEMATOPOIETIC_AND_LYMPHOID_TISSUE	1303897	1776	lymphoma	B-cell_lymphoma_other	Female
ACH-000077	MJ	MJ_HAEMATOPOIETIC_AND_LYMPHOID_TISSUE			lymphoma	T-cell_lymphoma_other	Male
ACH-000106	JVM2	JVM2_HAEMATOPOIETIC_AND_LYMPHOID_TISSUE	907269	764	lymphoma	B-cell_lymphoma_other	Female
ACH-000124	OCILY19	OCILY19_HAEMATOPOIETIC_AND_LYMPHOID_TISSUE	1330984	1972	lymphoma	DLBCL	Female
ACH-000140	PFEIFFER	PFEIFFER_HAEMATOPOIETIC_AND_LYMPHOID_TISSUE			lymphoma	DLBCL	Male
ACH-000157	A4FUK	A4FUK_HAEMATOPOIETIC_AND_LYMPHOID_TISSUE	910934	186	lymphoma	DLBCL	Female
ACH-000158	OCILY3	OCILY3_HAEMATOPOIETIC_AND_LYMPHOID_TISSUE			lymphoma	DLBCL	Male
ACH-000162	GA10	GA10_HAEMATOPOIETIC_AND_LYMPHOID_TISSUE	1303896	1008	lymphoma	Burkitt_lymphoma	Male
ACH-000190	HDMYZ	HDMYZ_HAEMATOPOIETIC_AND_LYMPHOID_TISSUE	907050	883	lymphoma	Hodgkin_lymphoma	Male
ACH-000206	C8166	C8166_HAEMATOPOIETIC_AND_LYMPHOID_TISSUE			lymphoma	T-cell_lymphoma_other	Unknown
ACH-000220	MINO	MINO_HAEMATOPOIETIC_AND_LYMPHOID_TISSUE			lymphoma	B-cell_lymphoma_other	Male
ACH-000226	SUPM2	SUPM2_HAEMATOPOIETIC_AND_LYMPHOID_TISSUE	1331040	1878	lymphoma	ALCL	Female
ACH-000233	DEL	DEL_HAEMATOPOIETIC_AND_LYMPHOID_TISSUE	906836	793	lymphoma	T-cell_lymphoma_other	Male
ACH-000245	BL41	BL41_HAEMATOPOIETIC_AND_LYMPHOID_TISSUE	910706	737	lymphoma	Burkitt_lymphoma	Male
ACH-000267	HDLM2	HDLM2_HAEMATOPOIETIC_AND_LYMPHOID_TISSUE	924110	1510	lymphoma	Hodgkin_lymphoma	Male
ACH-000271	SUDHL10	SUDHL10_HAEMATOPOIETIC_AND_LYMPHOID_TISSUE	1331033	269	lymphoma	DLBCL	Male
ACH-000285	TOLEDO	TOLEDO_HAEMATOPOIETIC_AND_LYMPHOID_TISSUE			lymphoma	DLBCL	Female
ACH-000287	NUDUL1	NUDUL1_HAEMATOPOIETIC_AND_LYMPHOID_TISSUE	1330982	95	lymphoma	B-cell_lymphoma_other	Male
ACH-000315	KARPAS422	KARPAS422_HAEMATOPOIETIC_AND_LYMPHOID_TISSUE	907274	1973	lymphoma	DLBCL	Female
ACH-000334	DB	DB_HAEMATOPOIETIC_AND_LYMPHOID_TISSUE	906832	1185	lymphoma	DLBCL	Male
ACH-000338	SR786	SR786_HAEMATOPOIETIC_AND_LYMPHOID_TISSUE			lymphoma	ALCL	Male
ACH-000346	JVM3	JVM3_HAEMATOPOIETIC_AND_LYMPHOID_TISSUE	907270	1632	lymphoma	B-cell_lymphoma_other	Male
ACH-000357	JEKO1	JEKO1_HAEMATOPOIETIC_AND_LYMPHOID_TISSUE	1327765	2118	lymphoma	B-cell_lymphoma_other	Female
ACH-000365	SUDHL4	SUDHL4_HAEMATOPOIETIC_AND_LYMPHOID_TISSUE	1331035	1450	lymphoma	DLBCL	Male
ACH-000371	RL	RL_HAEMATOPOIETIC_AND_LYMPHOID_TISSUE	910861	1273	lymphoma	B-cell_lymphoma_other	Male
ACH-000388	NUDHL1	NUDHL1_HAEMATOPOIETIC_AND_LYMPHOID_TISSUE			lymphoma	DLBCL	Male
ACH-000398	RI1	RI1_HAEMATOPOIETIC_AND_LYMPHOID_TISSUE			lymphoma	B-cell_lymphoma_other	Female
ACH-000402	BL70	BL70_HAEMATOPOIETIC_AND_LYMPHOID_TISSUE			lymphoma	Burkitt_lymphoma	Male
ACH-000405	MEC1	MEC1_HAEMATOPOIETIC_AND_LYMPHOID_TISSUE			lymphoma	B-cell_lymphoma_other	Male
ACH-000440	CA46	CA46_HAEMATOPOIETIC_AND_LYMPHOID_TISSUE	910703	1190	lymphoma	Burkitt_lymphoma	Male
ACH-000509	HUT78	HUT78_HAEMATOPOIETIC_AND_LYMPHOID_TISSUE			lymphoma	T-cell_lymphoma_other	Male
ACH-000534	WSUDLCL2	WSUDLCL2_HAEMATOPOIETIC_AND_LYMPHOID_TISSUE	1331050	557	lymphoma	DLBCL	Male
ACH-000567	ST486	ST486_HAEMATOPOIETIC_AND_LYMPHOID_TISSUE	910906	130	lymphoma	Burkitt_lymphoma	Female
ACH-000583	MC116	MC116_HAEMATOPOIETIC_AND_LYMPHOID_TISSUE	907799	2082	lymphoma	B-cell_lymphoma_other	Male
ACH-000611	SUDHL6	SUDHL6_HAEMATOPOIETIC_AND_LYMPHOID_TISSUE	1331037	2036	lymphoma	DLBCL	Male
ACH-000612	HUT102	HUT102_HAEMATOPOIETIC_AND_LYMPHOID_TISSUE			lymphoma	T-cell_lymphoma_other	Male
ACH-000654	RAJI	RAJI_HAEMATOPOIETIC_AND_LYMPHOID_TISSUE	909262	1762	lymphoma	Burkitt_lymphoma	Male
ACH-000656	SUDHL8	SUDHL8_HAEMATOPOIETIC_AND_LYMPHOID_TISSUE	1331038	1877	lymphoma	DLBCL	Male
ACH-000660	SUDHL5	SUDHL5_HAEMATOPOIETIC_AND_LYMPHOID_TISSUE	1331036	1609	lymphoma	DLBCL	Female
ACH-000664	SUDHL1	SUDHL1_HAEMATOPOIETIC_AND_LYMPHOID_TISSUE	909742	1634	lymphoma	ALCL	Male
ACH-000687	CI1	CI1_HAEMATOPOIETIC_AND_LYMPHOID_TISSUE			lymphoma	B-cell_lymphoma_other	Female
ACH-000697	A3KAW	A3KAW_HAEMATOPOIETIC_AND_LYMPHOID_TISSUE	910935	1511	lymphoma	DLBCL	Female
ACH-000702	L1236	L1236_HAEMATOPOIETIC_AND_LYMPHOID_TISSUE	1330935	408	lymphoma	Hodgkin_lymphoma	Male
ACH-000707	P3HR1	P3HR1_HAEMATOPOIETIC_AND_LYMPHOID_TISSUE			lymphoma	Burkitt_lymphoma	Male
ACH-000754	L428	L428_HAEMATOPOIETIC_AND_LYMPHOID_TISSUE	907322	1804	lymphoma	Hodgkin_lymphoma	Female
ACH-000773	KIJK	KIJK_HAEMATOPOIETIC_AND_LYMPHOID_TISSUE			lymphoma	ALCL	Male
ACH-000786	DAUDI	DAUDI_HAEMATOPOIETIC_AND_LYMPHOID_TISSUE	906831	1783	lymphoma	Burkitt_lymphoma	Male
ACH-000806	L540	L540_HAEMATOPOIETIC_AND_LYMPHOID_TISSUE	907323	651	lymphoma	Hodgkin_lymphoma	Female
ACH-000815	KMH2	KMH2_HAEMATOPOIETIC_AND_LYMPHOID_TISSUE	909976	313	lymphoma	Hodgkin_lymphoma	Male
ACH-000877	EB1	EB1_HAEMATOPOIETIC_AND_LYMPHOID_TISSUE			lymphoma	Burkitt_lymphoma	Female
ACH-000914	HT	HT_HAEMATOPOIETIC_AND_LYMPHOID_TISSUE	907063	745	lymphoma	B-cell_lymphoma_other	Male
ACH-000923	BCP1	BCP1_HAEMATOPOIETIC_AND_LYMPHOID_TISSUE			lymphoma	B-cell_lymphoma_other	Male
ACH-000944	NAMALWA	NAMALWA_HAEMATOPOIETIC_AND_LYMPHOID_TISSUE	908159	669	lymphoma	Burkitt_lymphoma	Female
ACH-001057	DERL2	DERL2_HAEMATOPOIETIC_AND_LYMPHOID_TISSUE			lymphoma	T-cell_lymphoma_other	Male
ACH-001060	DL40	DL40_HAEMATOPOIETIC_AND_LYMPHOID_TISSUE			lymphoma	T-cell_lymphoma_other	Female
ACH-001064	EB2	EB2_HAEMATOPOIETIC_AND_LYMPHOID_TISSUE	906846	873	lymphoma	Burkitt_lymphoma	Female
ACH-001068	FEPD	FEPD_HAEMATOPOIETIC_AND_LYMPHOID_TISSUE			lymphoma	T-cell_lymphoma_other	Female
ACH-001097	KARPAS384	KARPAS384_HAEMATOPOIETIC_AND_LYMPHOID_TISSUE			lymphoma	T-cell_lymphoma_other	Male
ACH-001100	KHYG	KHYG_HAEMATOPOIETIC_AND_LYMPHOID_TISSUE			lymphoma		Unknown
ACH-001111	L82	L82_HAEMATOPOIETIC_AND_LYMPHOID_TISSUE			lymphoma	T-cell_lymphoma_other	Female
ACH-001119	MAC2A	MAC2A_HAEMATOPOIETIC_AND_LYMPHOID_TISSUE			lymphoma	T-cell_lymphoma_other	Male
ACH-001121	MEC2	MEC2_HAEMATOPOIETIC_AND_LYMPHOID_TISSUE			lymphoma	B-cell_lymphoma_other	Male
ACH-001130	MOTN1	MOTN1_HAEMATOPOIETIC_AND_LYMPHOID_TISSUE			lymphoma		Female
ACH-001132	MTA	MTA_HAEMATOPOIETIC_AND_LYMPHOID_TISSUE			lymphoma		Female
ACH-001134	MYLA	MYLA_HAEMATOPOIETIC_AND_LYMPHOID_TISSUE			lymphoma	T-cell_lymphoma_other	Unknown
ACH-001143	NKL	NKL_HAEMATOPOIETIC_AND_LYMPHOID_TISSUE			lymphoma		Male
ACH-001146	OCILY10	OCILY10_HAEMATOPOIETIC_AND_LYMPHOID_TISSUE			lymphoma	DLBCL	Female
ACH-001147	OCILY12	OCILY12_HAEMATOPOIETIC_AND_LYMPHOID_TISSUE			lymphoma		Male
ACH-001148	OCILY132	OCILY132_HAEMATOPOIETIC_AND_LYMPHOID_TISSUE			lymphoma		Female
ACH-001197	SMZ1	SMZ1_HAEMATOPOIETIC_AND_LYMPHOID_TISSUE			lymphoma		Male
ACH-001203	SUPHD1	SUPHD1_HAEMATOPOIETIC_AND_LYMPHOID_TISSUE	1331039	1451	lymphoma	Hodgkin_lymphoma	Male
ACH-001450	BLUE1	BLUE1_HAEMATOPOIETIC_AND_LYMPHOID_TISSUE			lymphoma	Burkitt_lymphoma	Male
ACH-001498	FARAGE	FARAGE_HAEMATOPOIETIC_AND_LYMPHOID_TISSUE	1297449	1772	lymphoma	B-cell_ALL	Female
ACH-001617	OCILY7	OCILY7_HAEMATOPOIETIC_AND_LYMPHOID_TISSUE	1659819	1606	lymphoma	B-cell_lymphoma_other	Male
ACH-001638	RCK8	RCK8_HAEMATOPOIETIC_AND_LYMPHOID_TISSUE	1330995	283	lymphoma		Male
ACH-001642	SCC3	SCC3_HAEMATOPOIETIC_AND_LYMPHOID_TISSUE	910930	1475	lymphoma		Female
ACH-001677	U2904	U2904_HAEMATOPOIETIC_AND_LYMPHOID_TISSUE			lymphoma	B-cell_lymphoma_other	Male
ACH-001680	U698M	U698M_HAEMATOPOIETIC_AND_LYMPHOID_TISSUE	909777	548	lymphoma	lymphoblastic_lymphoma	Male
ACH-001703	VAL	VAL_HAEMATOPOIETIC_AND_LYMPHOID_TISSUE	1331048	2221	lymphoma	B-cell_ALL	Female
ACH-001709	WSUNHL	WSUNHL_HAEMATOPOIETIC_AND_LYMPHOID_TISSUE	909785	601	lymphoma	B-cell_lymphoma_other	Female
ACH-002062	SLVL	SLVL_HAEMATOPOIETIC_AND_LYMPHOID_TISSUE			lymphoma	B-cell_lymphoma_other	Female
ACH-002245	HS445	HS445_HAEMATOPOIETIC_AND_LYMPHOID_TISSUE	1322218	1243	lymphoma	Hodgkin_lymphoma	Female
ACH-000010	NCIH2077	NCIH2077_LUNG			lung	lung_NSC	Male
ACH-000012	HCC827	HCC827_LUNG	1240146	354	lung	lung_NSC	Female
ACH-000015	NCIH1581	NCIH1581_LUNG	908471	1237	lung	lung_NSC	Male
ACH-000021	NCIH1693	NCIH1693_LUNG	687802	634	lung	lung_NSC	Female
ACH-000029	HCC827GR5	HCC827GR5_LUNG			lung	lung_NSC	Female
ACH-000030	PC14	PC14_LUNG	753608	198	lung	lung_NSC	Male
ACH-000033	NCIH1819	NCIH1819_LUNG			lung	lung_NSC	Female
ACH-000035	NCIH1650	NCIH1650_LUNG	687800	1548	lung	lung_NSC	Male
ACH-000062	RERFLCMS	RERFLCMS_LUNG	910931	2051	lung	lung_NSC	Male
ACH-000064	SALE	SALE_LUNG			lung	lung_immortalized	Unknown
ACH-000066	HCC4006	HCC4006_LUNG			lung	lung_NSC	Male
ACH-000109	NCIH3255	NCIH3255_LUNG			lung	lung_NSC	Female
ACH-000121	NCIH2405	NCIH2405_LUNG	687821	82	lung	lung_NSC	Male
ACH-000129	NCIH1341	NCIH1341_LUNG	1330964	1825	lung	lung_small	Female
ACH-000143	HCC2429	HCC2429_LUNG			lung	lung_NSC	Female
ACH-000150	HCC2935	HCC2935_LUNG			lung	lung_NSC	Male
ACH-000161	CORL105	CORL105_LUNG	906805	22	lung	lung_NSC	Male
ACH-000176	LOUNH91	LOUNH91_LUNG	1298226	1506	lung	lung_NSC	Female
ACH-000179	NCIH1618	NCIH1618_LUNG			lung	lung_small	Female
ACH-000186	NCIH2444	NCIH2444_LUNG	1298356	1538	lung	lung_NSC	Male
ACH-000187	CORL311	CORL311_LUNG	687980	1167	lung	lung_small	Male
ACH-000251	NCIH2887	NCIH2887_LUNG			lung	lung_NSC	Male
ACH-000257	CORL279	CORL279_LUNG	910937	1768	lung	lung_small	Male
ACH-000261	RERFLCAI	RERFLCAI_LUNG			lung	lung_NSC	Unknown
ACH-000264	CALU6	CALU6_LUNG	724859	1844	lung	lung_NSC	Female
ACH-000282	NCIH1755	NCIH1755_LUNG	908475	1240	lung	lung_NSC	Female
ACH-000290	NCIH209	NCIH209_LUNG	688013	452	lung	lung_small	Male
ACH-000292	NCIH841	NCIH841_LUNG	1240192	1372	lung	lung_small	Male
ACH-000297	NCIH889	NCIH889_LUNG			lung	lung_small	Female
ACH-000298	NCIH2029	NCIH2029_LUNG	688011	2106	lung	lung_small	Female
ACH-000309	SKLU1	SKLU1_LUNG	909721	233	lung	lung_NSC	Female
ACH-000311	NCIH2122	NCIH2122_LUNG	722046	1015	lung	lung_NSC	Female
ACH-000314	HCC2108	HCC2108_LUNG			lung	lung_NSC	Male
ACH-000327	NCIH1395	NCIH1395_LUNG	684681	1826	lung	lung_NSC	Female
ACH-000337	NCIH3122	NCIH3122_LUNG	1240190	918	lung	lung_NSC	Unknown
ACH-000339	HCC461	HCC461_LUNG			lung	lung_NSC	Male
ACH-000343	NCIH522	NCIH522_LUNG	905944	1224	lung	lung_NSC	Male
ACH-000355	NCIH82	NCIH82_LUNG	688031	1545	lung	lung_small	Male
ACH-000358	NCIH69	NCIH69_LUNG	688027	1016	lung	lung_small	Male
ACH-000367	NCIH226	NCIH226_LUNG	905941	1221	lung	lung_NSC	Male
ACH-000378	NCIH647	NCIH647_LUNG	1240191	955	lung	lung_NSC	Male
ACH-000379	NCIH1781	NCIH1781_LUNG	1298350	2228	lung	lung_NSC	Female
ACH-000382	CORL24	CORL24_LUNG			lung	lung_small	Male
ACH-000390	LUDLU1	LUDLU1_LUNG			lung	lung_NSC	Male
ACH-000392	CALU3	CALU3_LUNG	687777	219	lung	lung_NSC	Male
ACH-000394	NCIH2081	NCIH2081_LUNG	908480	914	lung	lung_small	Female
ACH-000395	NCIH520	NCIH520_LUNG	908443	2200	lung	lung_NSC	Male
ACH-000399	NCIH2196	NCIH2196_LUNG	908481	916	lung	lung_small	Male
ACH-000414	NCIH1944	NCIH1944_LUNG	1240185	183	lung	lung_NSC	Female
ACH-000416	NCIH838	NCIH838_LUNG	910399	484	lung	lung_NSC	Male
ACH-000431	NCIH1694	NCIH1694_LUNG	688006	451	lung	lung_small	Male
ACH-000434	NCIH1915	NCIH1915_LUNG	1240184	1823	lung	lung_NSC	Female
ACH-000438	LU65	LU65_LUNG	724863	47	lung	lung_NSC	Male
ACH-000442	RERFLCSQ1	RERFLCSQ1_LUNG	1298538	449	lung	lung_NSC	Female
ACH-000444	LU99	LU99_LUNG			lung	lung_NSC	Male
ACH-000447	NCIH2228	NCIH2228_LUNG	687816	1812	lung	lung_NSC	Female
ACH-000448	NCIH1666	NCIH1666_LUNG	908473	958	lung	lung_NSC	Female
ACH-000451	NCIH2085	NCIH2085_LUNG	687812	80	lung	lung_NSC	Male
ACH-000454	HCC95	HCC95_LUNG			lung	lung_NSC	Male
ACH-000463	NCIH460	NCIH460_LUNG	905943	2146	lung	lung_NSC	Male
ACH-000481	NCIH2170	NCIH2170_LUNG	687815	1811	lung	lung_NSC	Male
ACH-000482	RERFLCKJ	RERFLCKJ_LUNG	1298537	960	lung	lung_NSC	Male
ACH-000496	NCIH1792	NCIH1792_LUNG	724868	2122	lung	lung_NSC	Male
ACH-000506	NCIH146	NCIH146_LUNG	910899	932	lung	lung_small	Male
ACH-000508	CORL88	CORL88_LUNG	906808	774	lung	lung_small	Male
ACH-000510	NCIH1299	NCIH1299_LUNG	724831	1235	lung	lung_NSC	Male
ACH-000511	CALU1	CALU1_LUNG			lung	lung_NSC	Male
ACH-000514	NCIH1092	NCIH1092_LUNG	687997	1928	lung	lung_small	Male
ACH-000515	HCC33	HCC33_LUNG	1303901	353	lung	lung_small	Male
ACH-000521	NCIH2030	NCIH2030_LUNG	722045	912	lung	lung_NSC	Male
ACH-000523	NCIH1184	NCIH1184_LUNG			lung	lung_small	Male
ACH-000525	NCIH2171	NCIH2171_LUNG	688015	1571	lung	lung_small	Male
ACH-000528	ABC1	ABC1_LUNG	906791	1557	lung	lung_NSC	Male
ACH-000530	DMS114	DMS114_LUNG	687983	1495	lung	lung_small	Male
ACH-000553	SQ1	SQ1_LUNG			lung	lung_NSC	Male
ACH-000559	NCIH1836	NCIH1836_LUNG	1240182	1829	lung	lung_small	Male
ACH-000562	HCC78	HCC78_LUNG	1290908	639	lung	lung_NSC	Male
ACH-000563	EBC1	EBC1_LUNG	753554	1665	lung	lung_NSC	Male
ACH-000575	HCC364	HCC364_LUNG			lung	lung_NSC	Male
ACH-000578	HCC1171	HCC1171_LUNG			lung	lung_NSC	Male
ACH-000585	EPLC272H	EPLC272H_LUNG	753556	404	lung	lung_NSC	Male
ACH-000586	NCIH1876	NCIH1876_LUNG	1330972	91	lung	lung_small	Male
ACH-000587	NCIH1975	NCIH1975_LUNG	924244	1403	lung	lung_NSC	Female
ACH-000589	NCIH1437	NCIH1437_LUNG	687794	800	lung	lung_NSC	Male
ACH-000590	NCIH2073	NCIH2073_LUNG			lung	lung_NSC	Female
ACH-000594	DMS153	DMS153_LUNG			lung	lung_small	Male
ACH-000596	LCLC97TM1	LCLC97TM1_LUNG	946361	485	lung	lung_NSC	Male
ACH-000603	BEN	BEN_LUNG	753534	971	lung	lung_NSC	Male
ACH-000610	NCIH2227	NCIH2227_LUNG	688018	1220	lung	lung_small	Male
ACH-000627	LCLC103H	LCLC103H_LUNG	753586	1502	lung	lung_NSC	Male
ACH-000628	NCIH596	NCIH596_LUNG	908459	1225	lung	lung_NSC	Male
ACH-000638	NCIH441	NCIH441_LUNG	908460	1815	lung	lung_NSC	Male
ACH-000639	NCIH211	NCIH211_LUNG	1240189	2107	lung	lung_small	Female
ACH-000659	SCLC21H	SCLC21H_LUNG			lung	lung_small	Male
ACH-000662	CORL23	CORL23_LUNG	687780	1313	lung	lung_NSC	Male
ACH-000665	SKMES1	SKMES1_LUNG	909728	1628	lung	lung_NSC	Male
ACH-000666	NCIH1355	NCIH1355_LUNG	724866	1780	lung	lung_NSC	Male
ACH-000667	HCC44	HCC44_LUNG	1240145	1247	lung	lung_NSC	Female
ACH-000669	SW900	SW900_LUNG	724879	1454	lung	lung_NSC	Male
ACH-000670	SBC5	SBC5_LUNG	713880	999	lung	lung_small	Male
ACH-000672	IALM	IALM_LUNG	910779	1792	lung	lung_NSC	Male
ACH-000675	NCIH1734	NCIH1734_LUNG	722058	411	lung	lung_NSC	Female
ACH-000677	SW1573	SW1573_LUNG	724878	849	lung	lung_NSC	Female
ACH-000681	A549	A549_LUNG	905949	369	lung	lung_NSC	Male
ACH-000690	HCC2814	HCC2814_LUNG			lung	lung_NSC	Male
ACH-000695	CORL47	CORL47_LUNG			lung	lung_small	Male
ACH-000698	DMS53	DMS53_LUNG	907295	580	lung	lung_small	Male
ACH-000700	NCIH2882	NCIH2882_LUNG			lung	lung_NSC	Female
ACH-000703	DMS79	DMS79_LUNG	753551	300	lung	lung_small	Male
ACH-000705	LC1F	LC1F_LUNG			lung	lung_NSC	Male
ACH-000706	EKVX	EKVX_LUNG	905970	322	lung	lung_NSC	Male
ACH-000710	NCIH854	NCIH854_LUNG			lung	lung_NSC	Male
ACH-000712	HCC1833	HCC1833_LUNG			lung	lung_NSC	Female
ACH-000718	NCIH2291	NCIH2291_LUNG	724874	917	lung	lung_NSC	Male
ACH-000727	NCIH2066	NCIH2066_LUNG	1330973	1073	lung	lung_small	Female
ACH-000729	NCIH1963	NCIH1963_LUNG	688010	1570	lung	lung_small	Male
ACH-000731	HCC2279	HCC2279_LUNG			lung	lung_NSC	Female
ACH-000733	NCIH1838	NCIH1838_LUNG	687807	1690	lung	lung_NSC	Female
ACH-000737	NCIH1385	NCIH1385_LUNG			lung	lung_NSC	Female
ACH-000743	CORL95	CORL95_LUNG	1297439	1769	lung	lung_small	Male
ACH-000744	NCIH1623	NCIH1623_LUNG	687798	1238	lung	lung_NSC	Male
ACH-000747	NCIH1703	NCIH1703_LUNG	908474	1239	lung	lung_NSC	Male
ACH-000749	DMS273	DMS273_LUNG	687985	1862	lung	lung_small	Female
ACH-000752	NCIH196	NCIH196_LUNG	1240186	1250	lung	lung_small	Male
ACH-000757	A427	A427_LUNG	910851	1839	lung	lung_NSC	Male
ACH-000766	NCIH1648	NCIH1648_LUNG	687799	712	lung	lung_NSC	Male
ACH-000767	NCIH526	NCIH526_LUNG	688025	1380	lung	lung_small	Male
ACH-000769	LK2	LK2_LUNG	687787	45	lung	lung_NSC	Male
ACH-000774	RERFLCAD2	RERFLCAD2_LUNG			lung	lung_NSC	Male
ACH-000775	NCIH727	NCIH727_LUNG	724855	341	lung	lung_NSC	Female
ACH-000779	PC9	PC9_LUNG			lung	lung_NSC	Male
ACH-000780	NCIH1105	NCIH1105_LUNG	908468	128	lung	lung_small	Male
ACH-000781	NCIH2023	NCIH2023_LUNG	1240187	1266	lung	lung_NSC	Male
ACH-000785	NCIH2126	NCIH2126_LUNG			lung	lung_NSC	Male
ACH-000787	LXF289	LXF289_LUNG	753592	1175	lung	lung_NSC	Male
ACH-000789	NCIH810	NCIH810_LUNG	925341	1104	lung	lung_NSC	Male
ACH-000790	SHP77	SHP77_LUNG	724872	1479	lung	lung_small	Male
ACH-000791	RERFLCAD1	RERFLCAD1_LUNG			lung	lung_NSC	Male
ACH-000800	NCIH446	NCIH446_LUNG	688023	1222	lung	lung_small	Male
ACH-000803	COLO668	COLO668_LUNG	910692	1072	lung	lung_small	Female
ACH-000813	T3M10	T3M10_LUNG			lung	lung_NSC	Male
ACH-000816	NCIH524	NCIH524_LUNG	908483	2147	lung	lung_small	Male
ACH-000825	HOP92	HOP92_LUNG	905973	888	lung	lung_NSC	Male
ACH-000826	CAL12T	CAL12T_LUNG	753540	2252	lung	lung_NSC	Male
ACH-000830	NCIH1436	NCIH1436_LUNG	908469	2120	lung	lung_small	Male
ACH-000837	NCIH322	NCIH322_LUNG			lung	lung_NSC	Male
ACH-000840	HCC366	HCC366_LUNG	1240144	638	lung	lung_NSC	Female
ACH-000841	NCIH2087	NCIH2087_LUNG	724834	915	lung	lung_NSC	Male
ACH-000843	HARA	HARA_LUNG	1240142	350	lung	lung_NSC	Male
ACH-000844	DMS454	DMS454_LUNG			lung	lung_small	Male
ACH-000845	NCIH1373	NCIH1373_LUNG			lung	lung_NSC	Male
ACH-000851	MORCPR	MORCPR_LUNG			lung	lung_NSC	Unknown
ACH-000852	NCIH1435	NCIH1435_LUNG	1298347	2119	lung	lung_NSC	Female
ACH-000853	NCIH661	NCIH661_LUNG	687829	107	lung	lung_NSC	Male
ACH-000858	KNS62	KNS62_LUNG	753569	1369	lung	lung_NSC	Male
ACH-000860	NCIH358	NCIH358_LUNG	908465	1691	lung	lung_NSC	Male
ACH-000861	HOP62	HOP62_LUNG	905972	1500	lung	lung_NSC	Female
ACH-000866	NCIH1048	NCIH1048_LUNG	687995	1875	lung	lung_small	Female
ACH-000867	CHAGOK1	CHAGOK1_LUNG	687596	1605	lung	lung_NSC	Male
ACH-000868	HCC1195	HCC1195_LUNG			lung	lung_NSC	Male
ACH-000869	NCIH1568	NCIH1568_LUNG	1298348	711	lung	lung_NSC	Female
ACH-000870	NCIH1930	NCIH1930_LUNG			lung	lung_small	Male
ACH-000871	NCIH510	NCIH510_LUNG	753605	919	lung	lung_small	Male
ACH-000872	HCC515	HCC515_LUNG			lung	lung_NSC	Female
ACH-000875	NCIH2347	NCIH2347_LUNG	687820	337	lung	lung_NSC	Female
ACH-000878	HCC15	HCC15_LUNG	1240143	1368	lung	lung_NSC	Male
ACH-000886	NCIH2009	NCIH2009_LUNG	724873	79	lung	lung_NSC	Female
ACH-000888	NCIH1793	NCIH1793_LUNG	908463	934	lung	lung_NSC	Female
ACH-000890	SW1271	SW1271_LUNG	1299062	2037	lung	lung_small	Male
ACH-000891	HCC1438	HCC1438_LUNG			lung	lung_NSC	Male
ACH-000892	NCIH1563	NCIH1563_LUNG	753600	1402	lung	lung_NSC	Male
ACH-000893	NCIH1651	NCIH1651_LUNG	910900	1828	lung	lung_NSC	Male
ACH-000894	NCIH1869	NCIH1869_LUNG	1240183	90	lung	lung_NSC	Male
ACH-000900	NCIH23	NCIH23_LUNG	905942	2108	lung	lung_NSC	Male
ACH-000901	HCC1359	HCC1359_LUNG			lung	lung_NSC	Female
ACH-000904	NCIH2106	NCIH2106_LUNG			lung	lung_NSC	Male
ACH-000912	NCIH2286	NCIH2286_LUNG			lung	lung_small	Female
ACH-000916	NCIH1573	NCIH1573_LUNG	908472	372	lung	lung_NSC	Female
ACH-000921	NCIH1339	NCIH1339_LUNG			lung	lung_small	Female
ACH-000924	NCIH2172	NCIH2172_LUNG	1298353	1692	lung	lung_NSC	Female
ACH-000925	DV90	DV90_LUNG			lung	lung_NSC	Male
ACH-000929	NCIH2110	NCIH2110_LUNG	1298351	1948	lung	lung_NSC	Unknown
ACH-000945	NCIH650	NCIH650_LUNG	722066	1539	lung	lung_NSC	Male
ACH-000951	NCIH2342	NCIH2342_LUNG	687819	1814	lung	lung_NSC	Male
ACH-000975	HCC2450	HCC2450_LUNG			lung	lung_NSC	Male
ACH-000980	NCIH1155	NCIH1155_LUNG	908467	801	lung	lung_NSC	Male
ACH-001041	COLO699	COLO699_LUNG			lung	lung_NSC	Female
ACH-001047	CORL51	CORL51_LUNG			lung	lung_small	Male
ACH-001049	CPCN	CPCN_LUNG	753547	292	lung	lung_small	Male
ACH-001071	GLC82	GLC82_LUNG			lung	lung_NSC	Female
ACH-001075	NCIH292	NCIH292_LUNG	753604	935	lung	lung_NSC	Female
ACH-001078	HCC1588	HCC1588_LUNG			lung	lung_NSC	Female
ACH-001079	HCC1897	HCC1897_LUNG			lung	lung_NSC	Male
ACH-001088	HLC1	HLC1_LUNG			lung	lung_NSC	Unknown
ACH-001113	LC1SQSF	LC1SQSF_LUNG			lung	lung_NSC	Male
ACH-001136	NCIH187	NCIH187_LUNG	688007	1323	lung	lung_small	Male
ACH-001137	NCIH1993	NCIH1993_LUNG	908476	78	lung	lung_NSC	Female
ACH-001138	NCIH2141	NCIH2141_LUNG	688014	1537	lung	lung_small	Male
ACH-001140	NCIH820	NCIH820_LUNG			lung	lung_NSC	Male
ACH-001233	VMRCLCD	VMRCLCD_LUNG	713869	277	lung	lung_NSC	Male
ACH-001234	VMRCLCP	VMRCLCP_LUNG			lung	lung_NSC	Unknown
ACH-001362	NCIH1770	NCIH1770_LUNG	687804	1014	lung	lung_NSC	Male
ACH-001363	NCIH2135	NCIH2135_LUNG	1298352	106	lung	lung_NSC	Unknown
ACH-001364	NCIH345	NCIH345_LUNG	688021	1615	lung	lung_small	Male
ACH-001365	NCIH847	NCIH847_LUNG	1240193	630	lung	lung_small	Male
ACH-001386	SCLC22H	SCLC22H_LUNG			lung	lung_small	Male
ACH-001417	UMC11	UMC11_LUNG	909779	1914	lung		Male
ACH-001489	CORL32	CORL32_LUNG	1322212	1168	lung	lung_NSC	Unknown
ACH-001490	CORL321	CORL321_LUNG	1322213	1484	lung		Female
ACH-001549	LU135	LU135_LUNG	713899	207	lung	lung_small	Male
ACH-001591	NCIH1417	NCIH1417_LUNG	688001	423	lung	lung_small	Female
ACH-001599	NCIH64	NCIH64_LUNG	688026	1371	lung	lung_small	Female
ACH-001958	MS1	MS1_LUNG			lung	lung_small	Unknown
ACH-002051	LU134A	LU134A_LUNG			lung	lung_small	Male
ACH-002052	LU139	LU139_LUNG			lung	lung_small	Male
ACH-002077	LU165	LU165_LUNG			lung	lung_small	Male
ACH-000217	JHH6	JHH6_LIVER	1240159	1824	liver		Female
ACH-000221	SNU398	SNU398_LIVER	1240217	2169	liver		Male
ACH-000316	SNU886	SNU886_LIVER			liver		Male
ACH-000361	SKHEP1	SKHEP1_LIVER	909719	874	liver		Male
ACH-000393	HLF	HLF_LIVER			liver		Male
ACH-000420	SNU449	SNU449_LIVER	909738	129	liver		Male
ACH-000422	SNU475	SNU475_LIVER	909739	2059	liver		Male
ACH-000471	LI7	LI7_LIVER			liver		Male
ACH-000475	HUH1	HUH1_LIVER	1298146	1855	liver		Male
ACH-000476	JHH4	JHH4_LIVER	1240158	931	liver		Male
ACH-000478	SNU387	SNU387_LIVER	909736	1482	liver		Female
ACH-000480	HUH7	HUH7_LIVER	907071	2195	liver		Male
ACH-000483	SNU182	SNU182_LIVER	1240216	1481	liver		Male
ACH-000493	SNU423	SNU423_LIVER	909737	481	liver		Male
ACH-000537	SNU761	SNU761_LIVER			liver		Male
ACH-000577	JHH2	JHH2_LIVER	1240157	347	liver		Male
ACH-000620	JHH1	JHH1_LIVER	1298151	89	liver		Male
ACH-000625	HEP3B217	HEP3B217_LIVER	1240147	1922	liver		Male
ACH-000671	HUH6	HUH6_LIVER			liver	hepatoblastoma	Male
ACH-000686	SNU878	SNU878_LIVER			liver		Female
ACH-000734	JHH5	JHH5_LIVER			liver		Male
ACH-000739	HEPG2	HEPG2_LIVER			liver		Male
ACH-000848	JHH7	JHH7_LIVER	1240160	1038	liver		Male
ACH-001021	C3A	C3A_LIVER	910850	1161	liver		Male
ACH-001089	HLE	HLE_LIVER	907057	311	liver		Male
ACH-001318	PLCPRF5	PLCPRF5_LIVER			liver		Male
ACH-000002	HL60	HL60_HAEMATOPOIETIC_AND_LYMPHOID_TISSUE	905938	55	leukemia	AML	Female
ACH-000004	HEL	HEL_HAEMATOPOIETIC_AND_LYMPHOID_TISSUE	907053	783	leukemia	AML	Male
ACH-000005	HEL9217	HEL9217_HAEMATOPOIETIC_AND_LYMPHOID_TISSUE			leukemia	AML	Male
ACH-000006	MONOMAC6	MONOMAC6_HAEMATOPOIETIC_AND_LYMPHOID_TISSUE	908148	2167	leukemia	AML	Male
ACH-000020	MHHCALL2	MHHCALL2_HAEMATOPOIETIC_AND_LYMPHOID_TISSUE	908132	1906	leukemia	B-cell_ALL	Female
ACH-000032	MHHCALL3	MHHCALL3_HAEMATOPOIETIC_AND_LYMPHOID_TISSUE			leukemia	B-cell_ALL	Female
ACH-000034	PLB985	PLB985_HAEMATOPOIETIC_AND_LYMPHOID_TISSUE			leukemia	AML	Female
ACH-000045	MV411	MV411_HAEMATOPOIETIC_AND_LYMPHOID_TISSUE	908156	133	leukemia	AML	Male
ACH-000059	SUPB15	SUPB15_HAEMATOPOIETIC_AND_LYMPHOID_TISSUE	1247871	786	leukemia	B-cell_ALL	Male
ACH-000065	OCIAML5	OCIAML5_HAEMATOPOIETIC_AND_LYMPHOID_TISSUE	1330983	2130	leukemia	AML	Male
ACH-000070	697	697_HAEMATOPOIETIC_AND_LYMPHOID_TISSUE	906800	63	leukemia	B-cell_ALL	Male
ACH-000072	MEG01	MEG01_HAEMATOPOIETIC_AND_LYMPHOID_TISSUE	908126	1263	leukemia	CML	Male
ACH-000074	KU812	KU812_HAEMATOPOIETIC_AND_LYMPHOID_TISSUE	907311	598	leukemia	CML	Male
ACH-000076	NCO2	NCO2_HAEMATOPOIETIC_AND_LYMPHOID_TISSUE			leukemia	CML	Female
ACH-000080	BDCM	BDCM_HAEMATOPOIETIC_AND_LYMPHOID_TISSUE			leukemia	B-cell_ALL	Male
ACH-000081	GDM1	GDM1_HAEMATOPOIETIC_AND_LYMPHOID_TISSUE	906870	164	leukemia	AML	Female
ACH-000084	MUTZ3	MUTZ3_HAEMATOPOIETIC_AND_LYMPHOID_TISSUE			leukemia	AML	Male
ACH-000101	KE37	KE37_HAEMATOPOIETIC_AND_LYMPHOID_TISSUE	907277	1012	leukemia	T-cell_ALL	Male
ACH-000104	LOUCY	LOUCY_HAEMATOPOIETIC_AND_LYMPHOID_TISSUE	907789	1645	leukemia	T-cell_ALL	Female
ACH-000105	ALLSIL	ALLSIL_HAEMATOPOIETIC_AND_LYMPHOID_TISSUE	1295740	2263	leukemia	T-cell_ALL	Male
ACH-000112	SIGM5	SIGM5_HAEMATOPOIETIC_AND_LYMPHOID_TISSUE	909715	656	leukemia	AML	Male
ACH-000113	OCIAML2	OCIAML2_HAEMATOPOIETIC_AND_LYMPHOID_TISSUE	910947	749	leukemia	AML	Male
ACH-000122	SUPT11	SUPT11_HAEMATOPOIETIC_AND_LYMPHOID_TISSUE			leukemia	T-cell_ALL	Male
ACH-000130	NALM19	NALM19_HAEMATOPOIETIC_AND_LYMPHOID_TISSUE			leukemia	B-cell_ALL	Male
ACH-000146	THP1	THP1_HAEMATOPOIETIC_AND_LYMPHOID_TISSUE	909771	770	leukemia	AML	Male
ACH-000151	JM1	JM1_HAEMATOPOIETIC_AND_LYMPHOID_TISSUE	1327768	2096	leukemia	B-cell_ALL	Male
ACH-000156	MHHCALL4	MHHCALL4_HAEMATOPOIETIC_AND_LYMPHOID_TISSUE	908133	2070	leukemia	B-cell_ALL	Male
ACH-000166	KASUMI6	KASUMI6_HAEMATOPOIETIC_AND_LYMPHOID_TISSUE			leukemia	AML	Male
ACH-000168	NOMO1	NOMO1_HAEMATOPOIETIC_AND_LYMPHOID_TISSUE	908451	297	leukemia	AML	Female
ACH-000195	SET2	SET2_HAEMATOPOIETIC_AND_LYMPHOID_TISSUE			leukemia	AML	Female
ACH-000197	TALL1	TALL1_HAEMATOPOIETIC_AND_LYMPHOID_TISSUE	909762	2218	leukemia	T-cell_ALL	Male
ACH-000198	EOL1	EOL1_HAEMATOPOIETIC_AND_LYMPHOID_TISSUE	906856	426	leukemia	AML	Male
ACH-000218	PL21	PL21_HAEMATOPOIETIC_AND_LYMPHOID_TISSUE	1330991	698	leukemia	AML	Male
ACH-000241	JK1	JK1_HAEMATOPOIETIC_AND_LYMPHOID_TISSUE			leukemia	CML	Male
ACH-000263	KASUMI1	KASUMI1_HAEMATOPOIETIC_AND_LYMPHOID_TISSUE	907275	1196	leukemia	AML	Male
ACH-000294	NB4	NB4_HAEMATOPOIETIC_AND_LYMPHOID_TISSUE	1323913	1285	leukemia	AML	Female
ACH-000295	EM2	EM2_HAEMATOPOIETIC_AND_LYMPHOID_TISSUE	906855	901	leukemia	CML	Female
ACH-000299	HNT34	HNT34_HAEMATOPOIETIC_AND_LYMPHOID_TISSUE			leukemia	AML	Female
ACH-000301	LAMA84	LAMA84_HAEMATOPOIETIC_AND_LYMPHOID_TISSUE	907783	709	leukemia	CML	Female
ACH-000321	MOLM6	MOLM6_HAEMATOPOIETIC_AND_LYMPHOID_TISSUE			leukemia	CML	Male
ACH-000326	JURLMK1	JURLMK1_HAEMATOPOIETIC_AND_LYMPHOID_TISSUE	1327771	1807	leukemia	CML	Male
ACH-000336	OCIAML3	OCIAML3_HAEMATOPOIETIC_AND_LYMPHOID_TISSUE	1290455	355	leukemia	AML	Male
ACH-000362	MOLM13	MOLM13_HAEMATOPOIETIC_AND_LYMPHOID_TISSUE	1330947	747	leukemia	AML	Male
ACH-000369	MOLM16	MOLM16_HAEMATOPOIETIC_AND_LYMPHOID_TISSUE	1330948	1229	leukemia	AML	Female
ACH-000372	P12ICHIKAWA	P12ICHIKAWA_HAEMATOPOIETIC_AND_LYMPHOID_TISSUE	909251	2153	leukemia	T-cell_ALL	Male
ACH-000373	SKM1	SKM1_HAEMATOPOIETIC_AND_LYMPHOID_TISSUE	909722	304	leukemia	AML	Male
ACH-000386	KG1	KG1_HAEMATOPOIETIC_AND_LYMPHOID_TISSUE	907278	193	leukemia	AML	Male
ACH-000387	TF1	TF1_HAEMATOPOIETIC_AND_LYMPHOID_TISSUE			leukemia	AML	Male
ACH-000406	U937	U937_HAEMATOPOIETIC_AND_LYMPHOID_TISSUE			leukemia	AML	Male
ACH-000432	BV173	BV173_HAEMATOPOIETIC_AND_LYMPHOID_TISSUE	910710	321	leukemia	CML	Male
ACH-000439	ME1	ME1_HAEMATOPOIETIC_AND_LYMPHOID_TISSUE	1330942	427	leukemia	AML	Male
ACH-000462	NALM1	NALM1_HAEMATOPOIETIC_AND_LYMPHOID_TISSUE			leukemia	CML	Female
ACH-000487	F36P	F36P_HAEMATOPOIETIC_AND_LYMPHOID_TISSUE			leukemia	AML	Male
ACH-000492	MUTZ5	MUTZ5_HAEMATOPOIETIC_AND_LYMPHOID_TISSUE			leukemia	B-cell_ALL	Male
ACH-000498	KO52	KO52_HAEMATOPOIETIC_AND_LYMPHOID_TISSUE	1330932	1325	leukemia	AML	Male
ACH-000519	PEER	PEER_HAEMATOPOIETIC_AND_LYMPHOID_TISSUE			leukemia	T-cell_ALL	Female
ACH-000551	K562	K562_HAEMATOPOIETIC_AND_LYMPHOID_TISSUE	905940	2098	leukemia	CML	Female
ACH-000557	AML193	AML193_HAEMATOPOIETIC_AND_LYMPHOID_TISSUE			leukemia	AML	Female
ACH-000602	M07E	M07E_HAEMATOPOIETIC_AND_LYMPHOID_TISSUE			leukemia	AML	Female
ACH-000604	KYO1	KYO1_HAEMATOPOIETIC_AND_LYMPHOID_TISSUE			leukemia	CML	Male
ACH-000636	RPMI8402	RPMI8402_HAEMATOPOIETIC_AND_LYMPHOID_TISSUE	909702	288	leukemia	T-cell_ALL	Female
ACH-000641	CMK	CMK_HAEMATOPOIETIC_AND_LYMPHOID_TISSUE	910566	734	leukemia	AML	Male
ACH-000728	KASUMI2	KASUMI2_HAEMATOPOIETIC_AND_LYMPHOID_TISSUE			leukemia	B-cell_ALL	Male
ACH-000751	OCIM1	OCIM1_HAEMATOPOIETIC_AND_LYMPHOID_TISSUE	1330985	1679	leukemia	AML	Unknown
ACH-000770	P31FUJ	P31FUJ_HAEMATOPOIETIC_AND_LYMPHOID_TISSUE	909253	642	leukemia	AML	Male
ACH-000782	SEM	SEM_HAEMATOPOIETIC_AND_LYMPHOID_TISSUE			leukemia	B-cell_ALL	Female
ACH-000795	MOLT13	MOLT13_HAEMATOPOIETIC_AND_LYMPHOID_TISSUE	908146	86	leukemia	T-cell_ALL	Female
ACH-000874	RS411	RS411_HAEMATOPOIETIC_AND_LYMPHOID_TISSUE	909703	862	leukemia	B-cell_ALL	Female
ACH-000918	MOLT16	MOLT16_HAEMATOPOIETIC_AND_LYMPHOID_TISSUE	908147	1321	leukemia	T-cell_ALL	Female
ACH-000920	CMLT1	CMLT1_HAEMATOPOIETIC_AND_LYMPHOID_TISSUE	910951	160	leukemia	CML	Female
ACH-000922	RCHACV	RCHACV_HAEMATOPOIETIC_AND_LYMPHOID_TISSUE	1330994	1160	leukemia	B-cell_ALL	Female
ACH-000937	PF382	PF382_HAEMATOPOIETIC_AND_LYMPHOID_TISSUE	909260	1043	leukemia	T-cell_ALL	Female
ACH-000938	NALM6	NALM6_HAEMATOPOIETIC_AND_LYMPHOID_TISSUE	908158	973	leukemia	B-cell_ALL	Male
ACH-000942	HPBALL	HPBALL_HAEMATOPOIETIC_AND_LYMPHOID_TISSUE			leukemia	T-cell_ALL	Male
ACH-000953	SUPT1	SUPT1_HAEMATOPOIETIC_AND_LYMPHOID_TISSUE	909743	1452	leukemia	T-cell_ALL	Male
ACH-000960	REH	REH_HAEMATOPOIETIC_AND_LYMPHOID_TISSUE	909696	1272	leukemia	B-cell_ALL	Female
ACH-000964	MOLT3	MOLT3_HAEMATOPOIETIC_AND_LYMPHOID_TISSUE			leukemia	T-cell_ALL	Male
ACH-000981	DND41	DND41_HAEMATOPOIETIC_AND_LYMPHOID_TISSUE	1297446	1035	leukemia	T-cell_ALL	Male
ACH-000983	KCL22	KCL22_HAEMATOPOIETIC_AND_LYMPHOID_TISSUE	1330931	1513	leukemia	CML	Female
ACH-000995	JURKAT	JURKAT_HAEMATOPOIETIC_AND_LYMPHOID_TISSUE	998184	1210	leukemia	T-cell_ALL	Male
ACH-001036	CMK115	CMK115_HAEMATOPOIETIC_AND_LYMPHOID_TISSUE			leukemia	AML	Male
ACH-001037	CMK86	CMK86_HAEMATOPOIETIC_AND_LYMPHOID_TISSUE			leukemia	AML	Male
ACH-001106	KOPN8	KOPN8_HAEMATOPOIETIC_AND_LYMPHOID_TISSUE	1330933	1206	leukemia	B-cell_ALL	Female
ACH-001127	MOLT4	MOLT4_HAEMATOPOIETIC_AND_LYMPHOID_TISSUE	905958	2227	leukemia	T-cell_ALL	Male
ACH-001129	MONOMAC1	MONOMAC1_HAEMATOPOIETIC_AND_LYMPHOID_TISSUE			leukemia	AML	Male
ACH-001230	UT7	UT7_HAEMATOPOIETIC_AND_LYMPHOID_TISSUE			leukemia	AML	Male
ACH-001452	BONNA12	BONNA12_HAEMATOPOIETIC_AND_LYMPHOID_TISSUE	906695	196	leukemia		Male
ACH-001484	CI	CI_HAEMATOPOIETIC_AND_LYMPHOID_TISSUE			leukemia		Female
ACH-001485	CII	CII_HAEMATOPOIETIC_AND_LYMPHOID_TISSUE			leukemia		Female
ACH-001573	MOLM1	MOLM1_HAEMATOPOIETIC_AND_LYMPHOID_TISSUE			leukemia	AML	Male
ACH-001618	OCIM2	OCIM2_HAEMATOPOIETIC_AND_LYMPHOID_TISSUE			leukemia	AML	Unknown
ACH-001634	PGA1	PGA1_HAEMATOPOIETIC_AND_LYMPHOID_TISSUE			leukemia		Male
ACH-001639	ROS50	ROS50_HAEMATOPOIETIC_AND_LYMPHOID_TISSUE	1331025	1764	leukemia	B-cell_ALL	Male
ACH-001647	SHI1	SHI1_HAEMATOPOIETIC_AND_LYMPHOID_TISSUE			leukemia	AML	Male
ACH-001656	SKNO1	SKNO1_HAEMATOPOIETIC_AND_LYMPHOID_TISSUE			leukemia	AML	Male
ACH-001735	SEMK2	SEMK2_HAEMATOPOIETIC_AND_LYMPHOID_TISSUE			leukemia	B-cell_ALL	Female
ACH-001736	HB1119	HB1119_HAEMATOPOIETIC_AND_LYMPHOID_TISSUE			leukemia	B-cell_ALL	Unknown
ACH-001737	HSB2	HSB2_HAEMATOPOIETIC_AND_LYMPHOID_TISSUE			leukemia	T-cell_ALL	Unknown
ACH-001738	CCRFCEM	CCRFCEM_HAEMATOPOIETIC_AND_LYMPHOID_TISSUE	905952	1151	leukemia	T-cell_ALL	Female
ACH-002058	ATN1	ATN1_HAEMATOPOIETIC_AND_LYMPHOID_TISSUE			leukemia	T-cell_ALL	Male
ACH-002059	P30OHK	P30OHK_HAEMATOPOIETIC_AND_LYMPHOID_TISSUE			leukemia	B-cell_ALL	Female
ACH-000016	SLR21	SLR21_KIDNEY			kidney		Unknown
ACH-000046	ACHN	ACHN_KIDNEY	905950	371	kidney		Male
ACH-000049	HEKTE	HEKTE_KIDNEY			kidney	renal	Unknown
ACH-000127	SLR20	SLR20_KIDNEY			kidney		Unknown
ACH-000159	OSRC2	OSRC2_KIDNEY	909250	1674	kidney		Male
ACH-000171	VMRCRCZ	VMRCRCZ_KIDNEY	909781	738	kidney		Unknown
ACH-000189	RCC10RGB	RCC10RGB_KIDNEY	909974	1640	kidney		Male
ACH-000234	CAKI2	CAKI2_KIDNEY			kidney		Male
ACH-000246	SLR23	SLR23_KIDNEY			kidney		Unknown
ACH-000250	KMRC20	KMRC20_KIDNEY	1298169	1515	kidney		Unknown
ACH-000262	UOK101	UOK101_KIDNEY			kidney		Female
ACH-000272	SLR24	SLR24_KIDNEY			kidney		Unknown
ACH-000300	SLR25	SLR25_KIDNEY			kidney		Unknown
ACH-000313	KMRC3	KMRC3_KIDNEY			kidney	renal	Male
ACH-000317	TUHR14TKB	TUHR14TKB_KIDNEY			kidney		Male
ACH-000385	SKRC20	SKRC20_KIDNEY			kidney		Unknown
ACH-000411	769P	769P_KIDNEY	910922	1186	kidney		Female
ACH-000428	UO31	UO31_KIDNEY			kidney		Male
ACH-000429	A704	A704_KIDNEY	910920	949	kidney		Male
ACH-000433	CAKI1	CAKI1_KIDNEY	905963	289	kidney		Male
ACH-000457	CAL54	CAL54_KIDNEY	910952	482	kidney		Male
ACH-000459	TUHR10TKB	TUHR10TKB_KIDNEY			kidney		Male
ACH-000484	VMRCRCW	VMRCRCW_KIDNEY	1240224	1459	kidney		Male
ACH-000495	TUHR4TKB	TUHR4TKB_KIDNEY			kidney		Male
ACH-000513	SNU1272	SNU1272_KIDNEY			kidney		Female
ACH-000555	A498	A498_KIDNEY	905948	602	kidney		Male
ACH-000600	SLR26	SLR26_KIDNEY			kidney		Unknown
ACH-000649	786O	786O_KIDNEY	905947	301	kidney		Male
ACH-000684	KMRC1	KMRC1_KIDNEY	1298168	1514	kidney		Male
ACH-000709	KMRC2	KMRC2_KIDNEY			kidney		Male
ACH-000792	BFTC909	BFTC909_KIDNEY	910698	1284	kidney		Male
ACH-000907	SNU349	SNU349_KIDNEY			kidney		Male
ACH-001087	HK2	HK2_KIDNEY			kidney	renal	Unknown
ACH-001163	CCLFPEDS0001T	CCLFPEDS0001T_KIDNEY			kidney		Unknown
ACH-001175	RCC4	RCC4_KIDNEY			kidney		Unknown
ACH-001194	SKRC31	SKRC31_KIDNEY			kidney		Unknown
ACH-001208	TK10	TK10_KIDNEY	905980	1401	kidney		Male
ACH-001310	HA1E	HA1E_KIDNEY			kidney	renal	Unknown
ACH-001398	SW156	SW156_KIDNEY	1240220	272	kidney		Male
ACH-000047	GCIY	GCIY_STOMACH	906869	1414	gastric	gastric_adenocarcinoma	Female
ACH-000110	NCCSTCK140	NCCSTCK140_STOMACH			gastric		Female
ACH-000144	RERFGC1B	RERFGC1B_STOMACH	1240209	285	gastric		Male
ACH-000167	KE97	KE97_STOMACH			gastric		Male
ACH-000225	ECC12	ECC12_STOMACH	906849	2094	gastric	gastric_small	Male
ACH-000239	HUG1N	HUG1N_STOMACH			gastric	gastric_adenocarcinoma	Male
ACH-000247	OCUM1	OCUM1_STOMACH	1298358	1712	gastric	gastric_adenocarcinoma	Female
ACH-000255	LMSU	LMSU_STOMACH			gastric		Female
ACH-000303	SNU5	SNU5_STOMACH	908445	28	gastric	gastric_adenocarcinoma	Female
ACH-000325	SNU620	SNU620_STOMACH			gastric	gastric_adenocarcinoma	Female
ACH-000344	SNU668	SNU668_STOMACH			gastric	gastric_adenocarcinoma	Male
ACH-000351	MKN1	MKN1_STOMACH	908138	1647	gastric	gastric_adenosquamous	Male
ACH-000356	MKN45	MKN45_STOMACH	925340	1542	gastric	gastric_adenocarcinoma	Female
ACH-000427	NCIN87	NCIN87_STOMACH	908461	88	gastric	gastric_adenocarcinoma	Male
ACH-000466	SNU216	SNU216_STOMACH			gastric	gastric_adenocarcinoma	Female
ACH-000485	GSU	GSU_STOMACH			gastric	gastric_adenocarcinoma	Male
ACH-000507	KE39	KE39_STOMACH			gastric	gastric_adenocarcinoma	Male
ACH-000560	ECC10	ECC10_STOMACH	906848	799	gastric	gastric_small	Male
ACH-000581	SNU16	SNU16_STOMACH	908446	291	gastric		Female
ACH-000616	HS746T	HS746T_STOMACH	1240151	1850	gastric	gastric_adenocarcinoma	Male
ACH-000633	FU97	FU97_STOMACH	1290806	2062	gastric	gastric_adenocarcinoma	Female
ACH-000674	NUGC4	NUGC4_STOMACH	1298357	941	gastric	gastric_adenocarcinoma	Female
ACH-000678	MKN7	MKN7_STOMACH	924250	2113	gastric	gastric_adenocarcinoma	Male
ACH-000736	SNU601	SNU601_STOMACH			gastric	gastric_adenocarcinoma	Male
ACH-000746	GSS	GSS_STOMACH			gastric	gastric_adenocarcinoma	Male
ACH-000758	MKN74	MKN74_STOMACH			gastric	gastric_adenocarcinoma	Male
ACH-000761	NUGC2	NUGC2_STOMACH			gastric	gastric_adenocarcinoma	Female
ACH-000764	SH10TC	SH10TC_STOMACH			gastric	gastric_adenocarcinoma	Unknown
ACH-000793	KATOIII	KATOIII_STOMACH	907276	406	gastric	gastric_adenocarcinoma	Male
ACH-000847	HGC27	HGC27_STOMACH	907055	1102	gastric		Unknown
ACH-000880	AGS	AGS_STOMACH	906790	1011	gastric	gastric_adenocarcinoma	Female
ACH-000898	SNU719	SNU719_STOMACH			gastric	gastric_adenocarcinoma	Male
ACH-000908	SNU520	SNU520_STOMACH			gastric	gastric_adenocarcinoma	Female
ACH-000911	NUGC3	NUGC3_STOMACH	908455	1251	gastric	gastric_adenocarcinoma	Male
ACH-000919	IM95	IM95_STOMACH	1240155	405	gastric	gastric_adenocarcinoma	Male
ACH-000932	SNU1	SNU1_STOMACH	908444	564	gastric		Male
ACH-000948	2313287	2313287_STOMACH	910924	558	gastric	gastric_adenocarcinoma	Male
ACH-000949	TGBC11TKB	TGBC11TKB_STOMACH	909770	1917	gastric	gastric_adenocarcinoma	Female
ACH-001017	BGC823	BGC823_STOMACH			gastric	gastric_adenocarcinoma	Male
ACH-001653	SKGT2	SKGT2_STOMACH	1503364	1868	gastric	gastric_adenocarcinoma	Male
ACH-001664	SNU638	SNU638_STOMACH			gastric		Male
ACH-000043	HS895T	HS895T_FIBROBLAST			fibroblast		Female
ACH-000063	HS616T	HS616T_FIBROBLAST			fibroblast		Male
ACH-000071	HS706T	HS706T_BONE			fibroblast		Female
ACH-000079	TE125T	TE125T_FIBROBLAST			fibroblast		Female
ACH-000083	HS281T	HS281T_FIBROBLAST			fibroblast		Female
ACH-000088	HS172T	HS172T_FIBROBLAST			fibroblast		Male
ACH-000119	HS863T	HS863T_FIBROBLAST			fibroblast		Female
ACH-000125	TO175T	TO175T_FIBROBLAST			fibroblast		Male
ACH-000131	HS229T	HS229T_FIBROBLAST			fibroblast		Male
ACH-000133	HS729	HS729_SOFT_TISSUE			fibroblast		Male
ACH-000134	HS274T	HS274T_FIBROBLAST			fibroblast		Female
ACH-000135	HS940T	HS940T_FIBROBLAST	1298145	707	fibroblast		Male
ACH-000154	HS888T	HS888T_FIBROBLAST			fibroblast		Male
ACH-000165	HS751T	HS751T_FIBROBLAST			fibroblast		Male
ACH-000175	TE159T	TE159T_FIBROBLAST			fibroblast		Male
ACH-000180	HS839T	HS839T_FIBROBLAST			fibroblast		Female
ACH-000184	HS343T	HS343T_FIBROBLAST			fibroblast		Female
ACH-000185	HS737T	HS737T_FIBROBLAST			fibroblast		Female
ACH-000194	HS934T	HS934T_FIBROBLAST			fibroblast		Female
ACH-000199	HS255T	HS255T_FIBROBLAST			fibroblast		Female
ACH-000214	HS675T	HS675T_FIBROBLAST			fibroblast		Male
ACH-000224	HS819T	HS819T_FIBROBLAST			fibroblast		Male
ACH-000229	HS822T	HS822T_FIBROBLAST			fibroblast		Female
ACH-000230	HS742T	HS742T_FIBROBLAST			fibroblast		Female
ACH-000240	HS600T	HS600T_FIBROBLAST			fibroblast		Male
ACH-000275	HS834T	HS834T_FIBROBLAST			fibroblast		Female
ACH-000284	HS840T	HS840T_FIBROBLAST			fibroblast		Male
ACH-000306	HS688AT	HS688AT_FIBROBLAST			fibroblast		Male
ACH-000340	HS870T	HS870T_FIBROBLAST			fibroblast		Male
ACH-000413	HS739T	HS739T_FIBROBLAST			fibroblast		Female
ACH-000526	HS821T	HS821T_FIBROBLAST			fibroblast		Female
ACH-000529	T173	T173_FIBROBLAST			fibroblast		Unknown
ACH-000531	RS5	RS5_FIBROBLAST			fibroblast		Male
ACH-000539	HS618T	HS618T_FIBROBLAST			fibroblast		Female
ACH-000540	HS606T	HS606T_FIBROBLAST			fibroblast		Female
ACH-000742	DM3	DM3_FIBROBLAST			fibroblast		Male
ACH-000797	HLFA	HLFA_FIBROBLAST			fibroblast		Female
ACH-000850	HS698T	HS698T_FIBROBLAST			fibroblast		Male
ACH-001018	BJHTERT	BJHTERT_FIBROBLAST			fibroblast		Unknown
ACH-001093	HS604T	HS604T_FIBROBLAST			fibroblast		Male
ACH-001207	TIG3TD	TIG3TD_FIBROBLAST			fibroblast		Unknown
ACH-001767	CCLFPEDS0018T	CCLFPEDS0018T_SOFT_TISSUE			fibroblast		Unknown
ACH-001295	Y79	Y79_AUTONOMIC_GANGLIA			eye	retinoblastoma	Female
ACH-001421	WERIRb1	WERIRB1_AUTONOMIC_GANGLIA			eye	retinoblastoma	Female
ACH-001441	921	921_UVEA			eye	uveal_melanoma	Female
ACH-001554	MEL202	MEL202_UVEA			eye	uveal_melanoma	Female
ACH-002015	MEL285	MEL285_UVEA			eye	uveal_melanoma	Female
ACH-002017	OMM1	OMM1_UVEA			eye	uveal_melanoma	Male
ACH-000216	JHESOAD1	JHESOAD1_OESOPHAGUS			esophagus	esophagus_adenocarcinoma	Male
ACH-000305	ECGI10	ECGI10_OESOPHAGUS	753555	2138	esophagus	esophagus_squamous	Male
ACH-000318	TE10	TE10_OESOPHAGUS	753622	1561	esophagus	esophagus_squamous	Male
ACH-000353	TE15	TE15_OESOPHAGUS	753614	575	esophagus	esophagus_squamous	Female
ACH-000383	OE33	OE33_OESOPHAGUS	910549	1554	esophagus	esophagus_adenocarcinoma	Female
ACH-000408	TE5	TE5_OESOPHAGUS	735784	576	esophagus	esophagus_squamous	Female
ACH-000452	TE8	TE8_OESOPHAGUS	753623	2253	esophagus	esophagus_squamous	Male
ACH-000488	TE11	TE11_OESOPHAGUS	946354	2073	esophagus	esophagus_squamous	Male
ACH-000544	OE21	OE21_OESOPHAGUS	1298359	2152	esophagus	esophagus_squamous	Male
ACH-000561	TT	TT_OESOPHAGUS	1299064	544	esophagus	esophagus_squamous	Male
ACH-000605	TE6	TE6_OESOPHAGUS	946355	1642	esophagus	esophagus_squamous	Male
ACH-000637	KYSE520	KYSE520_OESOPHAGUS	753575	894	esophagus	esophagus_squamous	Female
ACH-000647	TE1	TE1_OESOPHAGUS	753621	1493	esophagus	esophagus_squamous	Male
ACH-000679	OE19	OE19_OESOPHAGUS	910079	1664	esophagus	esophagus_squamous	Male
ACH-000693	KYSE180	KYSE180_OESOPHAGUS	907318	599	esophagus	esophagus_squamous	Male
ACH-000694	TE9	TE9_OESOPHAGUS	946353	1312	esophagus	esophagus_squamous	Male
ACH-000717	COLO680N	COLO680N_OESOPHAGUS	906817	1469	esophagus	esophagus_squamous	Female
ACH-000726	TE14	TE14_OESOPHAGUS			esophagus	esophagus_squamous	Male
ACH-000777	KYSE30	KYSE30_OESOPHAGUS			esophagus	esophagus_squamous	Male
ACH-000784	KYSE70	KYSE70_OESOPHAGUS	753576	2219	esophagus	esophagus_squamous	Male
ACH-000809	KYSE410	KYSE410_OESOPHAGUS	753574	952	esophagus	esophagus_squamous	Male
ACH-000823	KYSE140	KYSE140_OESOPHAGUS	753573	951	esophagus	esophagus_squamous	Male
ACH-000824	KYSE510	KYSE510_OESOPHAGUS	907321	893	esophagus	esophagus_squamous	Female
ACH-000855	KYSE150	KYSE150_OESOPHAGUS	907317	407	esophagus	esophagus_squamous	Female
ACH-000865	KYSE450	KYSE450_OESOPHAGUS	907320	60	esophagus	esophagus_squamous	Male
ACH-000873	KYSE270	KYSE270_OESOPHAGUS	907319	1518	esophagus	esophagus_squamous	Male
ACH-000917	TE4	TE4_OESOPHAGUS	1503371	382	esophagus	esophagus_squamous	Female
ACH-001368	OACM51	OACM51_OESOPHAGUS	1503363	752	esophagus	esophagus_adenocarcinoma	Female
ACH-001496	ESO26	ESO26_OESOPHAGUS	1503366	1680	esophagus	esophagus_adenocarcinoma	Male
ACH-001497	ESO51	ESO51_OESOPHAGUS	1503367	668	esophagus	esophagus_adenocarcinoma	Male
ACH-001500	FLO1	FLO1_OESOPHAGUS	1503361	1019	esophagus	esophagus_adenocarcinoma	Male
ACH-001544	KYAE1	KYAE1_OESOPHAGUS	1503368	1624	esophagus		Male
ACH-001654	SKGT4	SKGT4_OESOPHAGUS	1503365	2164	esophagus	esophagus_adenocarcinoma	Male
ACH-001578	NCCIT	NCCIT_TESTIS	908441	1098	embryo		Male
ACH-001668	SUSA	SUSA_TESTIS			embryo		Male
ACH-000003	CACO2	CACO2_LARGE_INTESTINE			colorectal		Male
ACH-000007	LS513	LS513_LARGE_INTESTINE	907795	569	colorectal		Male
ACH-000009	C2BBE1	C2BBE1_LARGE_INTESTINE	910700	2104	colorectal		Male
ACH-000089	NCIH684	NCIH684_LARGE_INTESTINE			colorectal		Male
ACH-000202	COLO320	COLO320_LARGE_INTESTINE			colorectal		Female
ACH-000236	SW1417	SW1417_LARGE_INTESTINE	909747	974	colorectal		Female
ACH-000249	CL11	CL11_LARGE_INTESTINE	1290769	1153	colorectal		Male
ACH-000252	LS1034	LS1034_LARGE_INTESTINE	917486	1756	colorectal		Male
ACH-000253	COLO201	COLO201_LARGE_INTESTINE			colorectal		Male
ACH-000286	SNU1033	SNU1033_LARGE_INTESTINE			colorectal		Female
ACH-000296	OUMS23	OUMS23_LARGE_INTESTINE			colorectal		Male
ACH-000342	CL14	CL14_LARGE_INTESTINE			colorectal		Male
ACH-000350	COLO678	COLO678_LARGE_INTESTINE	910689	2148	colorectal		Male
ACH-000360	NCIH508	NCIH508_LARGE_INTESTINE	908442	35	colorectal		Male
ACH-000381	T84	T84_LARGE_INTESTINE	909761	997	colorectal		Male
ACH-000400	SKCO1	SKCO1_LARGE_INTESTINE	909718	40	colorectal		Male
ACH-000403	NCIH747	NCIH747_LARGE_INTESTINE	908457	573	colorectal		Male
ACH-000412	SNU1197	SNU1197_LARGE_INTESTINE			colorectal		Male
ACH-000421	SW837	SW837_LARGE_INTESTINE	909755	1141	colorectal		Male
ACH-000467	HCC56	HCC56_LARGE_INTESTINE	1290907	1036	colorectal		Unknown
ACH-000470	SW1463	SW1463_LARGE_INTESTINE	909748	271	colorectal		Female
ACH-000489	SW1116	SW1116_LARGE_INTESTINE	909746	480	colorectal		Male
ACH-000491	NCIH716	NCIH716_LARGE_INTESTINE	908458	649	colorectal		Male
ACH-000501	LS123	LS123_LARGE_INTESTINE	907792	2266	colorectal		Female
ACH-000532	SNU61	SNU61_LARGE_INTESTINE	1660035	151	colorectal		Male
ACH-000552	HT29	HT29_LARGE_INTESTINE	905939	1212	colorectal		Female
ACH-000565	RCM1	RCM1_LARGE_INTESTINE	909263	1271	colorectal		Female
ACH-000651	SW620	SW620_LARGE_INTESTINE	905962	3	colorectal		Male
ACH-000680	SW948	SW948_LARGE_INTESTINE	909757	1689	colorectal		Female
ACH-000683	SNU503	SNU503_LARGE_INTESTINE			colorectal		Male
ACH-000708	SNU283	SNU283_LARGE_INTESTINE	1659929	2189	colorectal		Female
ACH-000722	SNUC1	SNUC1_LARGE_INTESTINE	910905	1066	colorectal		Male
ACH-000798	CL40	CL40_LARGE_INTESTINE	1240124	555	colorectal		Female
ACH-000820	SW403	SW403_LARGE_INTESTINE			colorectal		Female
ACH-000842	SW480	SW480_LARGE_INTESTINE			colorectal		Male
ACH-000895	CL34	CL34_LARGE_INTESTINE	1290771	1005	colorectal	colorectal_MSI	Female
ACH-000926	HT55	HT55_LARGE_INTESTINE	907287	1688	colorectal		Unknown
ACH-000935	MDST8	MDST8_LARGE_INTESTINE	1240173	928	colorectal		Unknown
ACH-000943	RKO	RKO_LARGE_INTESTINE	909698	607	colorectal	colorectal_MSI	Unknown
ACH-000950	LOVO	LOVO_LARGE_INTESTINE	907790	306	colorectal	colorectal_MSI	Male
ACH-000955	SNU407	SNU407_LARGE_INTESTINE	1660034	1907	colorectal	colorectal_MSI	Male
ACH-000957	LS180	LS180_LARGE_INTESTINE	998189	2081	colorectal	colorectal_MSI	Female
ACH-000958	SW48	SW48_LARGE_INTESTINE	909751	1	colorectal	colorectal_MSI	Female
ACH-000959	SNUC4	SNUC4_LARGE_INTESTINE			colorectal	colorectal_MSI	Male
ACH-000963	CCK81	CCK81_LARGE_INTESTINE	1240123	1915	colorectal	colorectal_MSI	Female
ACH-000967	SNUC2A	SNUC2A_LARGE_INTESTINE			colorectal	colorectal_MSI	Female
ACH-000969	KM12	KM12_LARGE_INTESTINE	905989	1990	colorectal	colorectal_MSI	Unknown
ACH-000970	SNUC5	SNUC5_LARGE_INTESTINE	1674021	152	colorectal		Female
ACH-000971	HCT116	HCT116_LARGE_INTESTINE	905936	1920	colorectal	colorectal_MSI	Male
ACH-000982	GP2D	GP2D_LARGE_INTESTINE			colorectal	colorectal_MSI	Female
ACH-000985	LS411N	LS411N_LARGE_INTESTINE	907794	724	colorectal	colorectal_MSI	Male
ACH-000986	HT115	HT115_LARGE_INTESTINE	907289	2099	colorectal		Unknown
ACH-000989	SNU175	SNU175_LARGE_INTESTINE	1659928	154	colorectal	colorectal_MSI	Female
ACH-000991	SNU81	SNU81_LARGE_INTESTINE	1660036	697	colorectal		Male
ACH-000997	HCT15	HCT15_LARGE_INTESTINE	905937	1553	colorectal	colorectal_MSI	Male
ACH-000998	CW2	CW2_LARGE_INTESTINE	910554	1833	colorectal	colorectal_MSI	Female
ACH-000999	SNU1040	SNU1040_LARGE_INTESTINE	1659823	2191	colorectal	colorectal_MSI	Male
ACH-001039	COLO205	COLO205_LARGE_INTESTINE	905961	1687	colorectal		Male
ACH-001061	DLD1	DLD1_LARGE_INTESTINE			colorectal		Male
ACH-001081	HCC2998	HCC2998_LARGE_INTESTINE	905971	43	colorectal		Unknown
ACH-001084	HCT8	HCT8_LARGE_INTESTINE			colorectal		Male
ACH-001091	HRT18	HRT18_LARGE_INTESTINE			colorectal	colorectal_MSI	Male
ACH-001199	SNUC2B	SNUC2B_LARGE_INTESTINE	909740	37	colorectal		Female
ACH-001345	GP5D	GP5D_LARGE_INTESTINE	907291	741	colorectal		Female
ACH-001399	SW626	SW626_LARGE_INTESTINE	909753	2038	colorectal		Female
ACH-001454	C10	C10_LARGE_INTESTINE			colorectal		Male
ACH-001456	C125PM	C125PM_LARGE_INTESTINE			colorectal		Unknown
ACH-001458	C75	C75_LARGE_INTESTINE			colorectal		Male
ACH-001459	C80	C80_LARGE_INTESTINE			colorectal		Male
ACH-001460	C84	C84_LARGE_INTESTINE			colorectal		Male
ACH-001461	C99	C99_LARGE_INTESTINE			colorectal		Male
ACH-001546	LIM1215	LIM1215_LARGE_INTESTINE			colorectal		Male
ACH-002345	CAR1	CAR1_LARGE_INTESTINE			colorectal		Unknown
ACH-000556	SIHA	SIHA_CERVIX	930297	1354	cervix		Female
ACH-001086	HELA	HELA_CERVIX	1298134	1799	cervix		Female
ACH-001333	C33A	C33A_CERVIX	687505	1761	cervix		Female
ACH-001334	C4I	C4I_CERVIX	687506	561	cervix		Female
ACH-001335	C4II	C4II_CERVIX			cervix		Female
ACH-001336	CASKI	CASKI_CERVIX	906824	1767	cervix		Female
ACH-001341	DOTC24510	DOTC24510_CERVIX	906843	473	cervix		Female
ACH-001359	ME180	ME180_CERVIX	687514	1040	cervix		Female
ACH-001360	MS751	MS751_CERVIX	1240179	386	cervix		Female
ACH-001400	SW954	SW954_CERVIX	924247	1182	cervix		Female
ACH-001402	SW756	SW756_CERVIX	724839	1984	cervix		Female
ACH-001442	A388	A388_SKIN	910697	948	cervix		Male
ACH-001525	HT3	HT3_CERVIX	907068	1393	cervix		Female
ACH-001650	SISO	SISO_CERVIX	1240212	1498	cervix		Female
ACH-002020	SKGIIIA	SKGIIIA_CERVIX			cervix		Female
ACH-000025	CH157MN	CH157MN_CENTRAL_NERVOUS_SYSTEM			central_nervous_system	meningioma	Female
ACH-000027	GOS3	GOS3_CENTRAL_NERVOUS_SYSTEM			central_nervous_system		Male
ACH-000036	U343	U343_CENTRAL_NERVOUS_SYSTEM			central_nervous_system	glioma	Unknown
ACH-000040	U118MG	U118MG_CENTRAL_NERVOUS_SYSTEM	687588	7	central_nervous_system	glioma	Male
ACH-000055	D283MED	D283MED_CENTRAL_NERVOUS_SYSTEM	906834	1184	central_nervous_system	medulloblastoma	Male
ACH-000067	HS683	HS683_CENTRAL_NERVOUS_SYSTEM	1240150	769	central_nervous_system	glioma	Male
ACH-000075	U87MG	U87MG_CENTRAL_NERVOUS_SYSTEM	687590	549	central_nervous_system	glioma	Female
ACH-000095	D341	D341MED_CENTRAL_NERVOUS_SYSTEM			central_nervous_system	medulloblastoma	Male
ACH-000098	GAMG	GAMG_CENTRAL_NERVOUS_SYSTEM	906868	1174	central_nervous_system	glioma	Female
ACH-000102	GMS10	GMS10_CENTRAL_NERVOUS_SYSTEM	906873	294	central_nervous_system	glioma	Male
ACH-000126	KG1C	KG1C_CENTRAL_NERVOUS_SYSTEM			central_nervous_system	glioma	Male
ACH-000128	LN319	LN319_CENTRAL_NERVOUS_SYSTEM			central_nervous_system	glioma	Male
ACH-000137	8MGBA	8MGBA_CENTRAL_NERVOUS_SYSTEM	687562	1207	central_nervous_system	glioma	Female
ACH-000152	M059K	M059K_CENTRAL_NERVOUS_SYSTEM			central_nervous_system	glioma	Male
ACH-000200	NMCG1	NMCG1_CENTRAL_NERVOUS_SYSTEM	908449	650	central_nervous_system	glioma	Female
ACH-000208	U178	U178_CENTRAL_NERVOUS_SYSTEM			central_nervous_system	glioma	Male
ACH-000211	DAOY	DAOY_CENTRAL_NERVOUS_SYSTEM	906833	2150	central_nervous_system	medulloblastoma	Male
ACH-000215	LN382	LN382_CENTRAL_NERVOUS_SYSTEM			central_nervous_system	glioma	Male
ACH-000231	KALS1	KALS1_CENTRAL_NERVOUS_SYSTEM	907271	1936	central_nervous_system	glioma	Female
ACH-000232	U251MG	U251MG_CENTRAL_NERVOUS_SYSTEM	905983	1913	central_nervous_system	glioma	Male
ACH-000244	DKMG	DKMG_CENTRAL_NERVOUS_SYSTEM	906839	1386	central_nervous_system	glioma	Female
ACH-000269	AM38	AM38_CENTRAL_NERVOUS_SYSTEM	910933	776	central_nervous_system	glioma	Male
ACH-000273	SF539	SF539_CENTRAL_NERVOUS_SYSTEM	905984	1781	central_nervous_system	glioma	Female
ACH-000283	A1207	A1207_CENTRAL_NERVOUS_SYSTEM			central_nervous_system	glioma	Female
ACH-000289	SNU466	SNU466_CENTRAL_NERVOUS_SYSTEM			central_nervous_system	glioma	Male
ACH-000323	42MGBA	42MGBA_CENTRAL_NERVOUS_SYSTEM	687561	1465	central_nervous_system	glioma	Male
ACH-000328	LN215	LN215_CENTRAL_NERVOUS_SYSTEM			central_nervous_system	glioma	Female
ACH-000329	CCFSTTG1	CCFSTTG1_CENTRAL_NERVOUS_SYSTEM	906823	876	central_nervous_system	glioma	Female
ACH-000368	SNU1105	SNU1105_CENTRAL_NERVOUS_SYSTEM			central_nervous_system	glioma	Male
ACH-000370	SNU626	SNU626_CENTRAL_NERVOUS_SYSTEM			central_nervous_system	glioma	Male
ACH-000376	SF295	SF295_CENTRAL_NERVOUS_SYSTEM	905985	1164	central_nervous_system	glioma	Female
ACH-000389	H4	H4_CENTRAL_NERVOUS_SYSTEM	907042	1244	central_nervous_system	glioma	Male
ACH-000437	SW1088	SW1088_CENTRAL_NERVOUS_SYSTEM	909745	1310	central_nervous_system	glioma	Male
ACH-000445	KNS60	KNS60_CENTRAL_NERVOUS_SYSTEM			central_nervous_system	glioma	Male
ACH-000455	LN428	LN428_CENTRAL_NERVOUS_SYSTEM			central_nervous_system	glioma	Male
ACH-000464	CAS1	CAS1_CENTRAL_NERVOUS_SYSTEM	910943	604	central_nervous_system	glioma	Male
ACH-000469	YH13	YH13_CENTRAL_NERVOUS_SYSTEM	909905	468	central_nervous_system	glioma	Male
ACH-000479	KNS81	KNS81_CENTRAL_NERVOUS_SYSTEM			central_nervous_system	glioma	Male
ACH-000490	SF767	SF767_CENTRAL_NERVOUS_SYSTEM			central_nervous_system		Female
ACH-000504	SNB75	SNB75_CENTRAL_NERVOUS_SYSTEM	905982	1181	central_nervous_system	glioma	Female
ACH-000543	SNU489	SNU489_CENTRAL_NERVOUS_SYSTEM			central_nervous_system	glioma	Male
ACH-000558	A172	A172_CENTRAL_NERVOUS_SYSTEM	687563	1777	central_nervous_system	glioma	Male
ACH-000570	YKG1	YKG1_CENTRAL_NERVOUS_SYSTEM	687592	61	central_nervous_system	glioma	Female
ACH-000571	T98G	T98G_CENTRAL_NERVOUS_SYSTEM	687586	131	central_nervous_system	glioma	Male
ACH-000591	LN235	LN235_CENTRAL_NERVOUS_SYSTEM			central_nervous_system	glioma	Male
ACH-000592	TM31	TM31_CENTRAL_NERVOUS_SYSTEM			central_nervous_system	glioma	Female
ACH-000595	LN229	LN229_CENTRAL_NERVOUS_SYSTEM	1240169	1504	central_nervous_system	glioma	Female
ACH-000609	SF126	SF126_CENTRAL_NERVOUS_SYSTEM	909712	1677	central_nervous_system	glioma	Female
ACH-000622	KNS42	KNS42_CENTRAL_NERVOUS_SYSTEM	907282	1149	central_nervous_system	glioma	Male
ACH-000623	SNU201	SNU201_CENTRAL_NERVOUS_SYSTEM			central_nervous_system	glioma	Male
ACH-000629	IOMMLEE	IOMMLEE_CENTRAL_NERVOUS_SYSTEM			central_nervous_system	meningioma	Male
ACH-000631	KS1	KS1_CENTRAL_NERVOUS_SYSTEM	907313	1387	central_nervous_system	glioma	Female
ACH-000634	LN340	LN340_CENTRAL_NERVOUS_SYSTEM			central_nervous_system	glioma	Male
ACH-000655	SF268	SF268_CENTRAL_NERVOUS_SYSTEM	905986	1490	central_nervous_system	glioma	Female
ACH-000673	LN443	LN443_CENTRAL_NERVOUS_SYSTEM			central_nervous_system	glioma	Male
ACH-000676	LN464	LN464_CENTRAL_NERVOUS_SYSTEM			central_nervous_system	glioma	Male
ACH-000738	GB1	GB1_CENTRAL_NERVOUS_SYSTEM	687568	2095	central_nervous_system	glioma	Male
ACH-000756	GI1	GI1_CENTRAL_NERVOUS_SYSTEM	906871	245	central_nervous_system	glioma	Male
ACH-000760	LNZ308	LNZ308_CENTRAL_NERVOUS_SYSTEM			central_nervous_system	glioma	Female
ACH-000776	ONS76	ONS76_CENTRAL_NERVOUS_SYSTEM	909248	67	central_nervous_system	medulloblastoma	Female
ACH-000807	SNU738	SNU738_CENTRAL_NERVOUS_SYSTEM			central_nervous_system	glioma	Male
ACH-000819	LN18	LN18_CENTRAL_NERVOUS_SYSTEM	1240168	1503	central_nervous_system	glioma	Male
ACH-000863	DBTRG05MG	DBTRG05MG_CENTRAL_NERVOUS_SYSTEM	906835	1784	central_nervous_system	glioma	Female
ACH-000883	SW1783	SW1783_CENTRAL_NERVOUS_SYSTEM	909750	1453	central_nervous_system	glioma	Male
ACH-000887	SF172	SF172_CENTRAL_NERVOUS_SYSTEM			central_nervous_system	glioma	Female
ACH-001000	1321N1	1321N1_CENTRAL_NERVOUS_SYSTEM			central_nervous_system	glioma	Male
ACH-001016	BECKER	BECKER_CENTRAL_NERVOUS_SYSTEM	906746	2090	central_nervous_system	glioma	Male
ACH-001052	D384	D384_CENTRAL_NERVOUS_SYSTEM			central_nervous_system	medulloblastoma	Unknown
ACH-001053	D425	D425_CENTRAL_NERVOUS_SYSTEM			central_nervous_system	medulloblastoma	Unknown
ACH-001054	D458	D458_CENTRAL_NERVOUS_SYSTEM			central_nervous_system	medulloblastoma	Unknown
ACH-001055	D556	D556_CENTRAL_NERVOUS_SYSTEM			central_nervous_system	medulloblastoma	Unknown
ACH-001067	F5	F5_CENTRAL_NERVOUS_SYSTEM			central_nervous_system	meningioma	Male
ACH-001118	M059J	M059J_CENTRAL_NERVOUS_SYSTEM	949094	2225	central_nervous_system	glioma	Male
ACH-001125	MOGGCCM	MOGGCCM_CENTRAL_NERVOUS_SYSTEM	908144	1383	central_nervous_system	glioma	Unknown
ACH-001126	MOGGUVW	MOGGUVW_CENTRAL_NERVOUS_SYSTEM	908145	1543	central_nervous_system	glioma	Male
ACH-001142	NHAHTDD	NHAHTDD_PRIMARY			central_nervous_system	central_nervous_system_immortalized	Unknown
ACH-001173	R262	R262_CENTRAL_NERVOUS_SYSTEM			central_nervous_system	medulloblastoma	Unknown
ACH-001198	SNB19	SNB19_CENTRAL_NERVOUS_SYSTEM			central_nervous_system	glioma	Male
ACH-001201	SUMB002	SUMB002_CENTRAL_NERVOUS_SYSTEM			central_nervous_system	medulloblastoma	Unknown
ACH-001214	U138MG	U138MG_CENTRAL_NERVOUS_SYSTEM			central_nervous_system	glioma	Male
ACH-001232	UW228	UW228_CENTRAL_NERVOUS_SYSTEM			central_nervous_system	medulloblastoma	Female
ACH-001329	ANGMCSS	ANGMCSS_CENTRAL_NERVOUS_SYSTEM			central_nervous_system	glioma	Male
ACH-001605	NO10	NO10_CENTRAL_NERVOUS_SYSTEM	908452	36	central_nervous_system	glioma	Male
ACH-001606	NO11	NO11_CENTRAL_NERVOUS_SYSTEM	908450	1489	central_nervous_system	glioma	Female
ACH-001610	NP5	NP5_CENTRAL_NERVOUS_SYSTEM			central_nervous_system	glioma	Male
ACH-001611	NP8	NP8_CENTRAL_NERVOUS_SYSTEM			central_nervous_system	glioma	Female
ACH-001624	ONDA9	ONDA9_CENTRAL_NERVOUS_SYSTEM			central_nervous_system	glioma	Male
ACH-001711	PFSK1	PFSK1_CENTRAL_NERVOUS_SYSTEM	683667	1682	central_nervous_system	PNET	Male
ACH-000017	SKBR3	SKBR3_BREAST			breast	HER2Amp	Female
ACH-000019	MCF7	MCF7_BREAST	905946	588	breast	ERpos	Female
ACH-000028	KPL1	KPL1_BREAST			breast	ERpos	Female
ACH-000044	MDAMB134VI	MDAMB134VI_BREAST			breast	ERpos	Female
ACH-000097	ZR751	ZR751_BREAST			breast	ERpos	Female
ACH-000111	HCC1187	HCC1187_BREAST	749711	1644	breast	TNBC	Female
ACH-000117	EFM192A	EFM192A_BREAST	1290798	1187	breast	TPBC	Female
ACH-000147	T47D	T47D_BREAST	905945	1286	breast	ERpos	Female
ACH-000148	HS578T	HS578T_BREAST	905957	655	breast	TNBC	Female
ACH-000196	HCC1599	HCC1599_BREAST	749713	1264	breast	HER2Amp	Female
ACH-000212	CAL120	CAL120_BREAST	906826	1748	breast	TNBC	Female
ACH-000223	HCC1937	HCC1937_BREAST	749714	936	breast	TNBC	Female
ACH-000248	AU565	AU565_BREAST	910704	726	breast	HER2Amp	Female
ACH-000258	DU4475	DU4475_BREAST	906844	302	breast	TNBC	Female
ACH-000276	HCC38	HCC38_BREAST	749717	1318	breast	TNBC	Female
ACH-000277	HCC1419	HCC1419_BREAST	907045	1551	breast	HER2Amp	Female
ACH-000288	BT549	BT549_BREAST	905951	1835	breast	TNBC	Female
ACH-000330	EFM19	EFM19_BREAST	906851	1786	breast	ERpos	Female
ACH-000349	HCC1500	HCC1500_BREAST	1303900	653	breast	TPBC	Female
ACH-000352	HCC1428	HCC1428_BREAST	1290905	1567	breast	ERpos	Female
ACH-000374	HCC1143	HCC1143_BREAST	749710	1316	breast	TNBC	Female
ACH-000536	BT20	BT20_BREAST	906801	2264	breast	TNBC	Female
ACH-000554	UACC893	UACC893_BREAST	909778	1090	breast	HER2Amp	Female
ACH-000568	UACC812	UACC812_BREAST	910910	1754	breast	HER2Amp	Female
ACH-000573	MDAMB436	MDAMB436_BREAST	1240172	927	breast	TNBC	Female
ACH-000621	MDAMB157	MDAMB157_BREAST	925338	1796	breast	TNBC	Female
ACH-000624	HCC1806	HCC1806_BREAST	907047	1317	breast	TNBC	Female
ACH-000642	HMEL	HMEL_BREAST			breast	breast_immortalized	Unknown
ACH-000643	HDQP1	HDQP1_BREAST	1290922	743	breast	TNBC	Female
ACH-000668	HCC70	HCC70_BREAST	907048	937	breast	TNBC	Female
ACH-000691	HCC2157	HCC2157_BREAST	749715	351	breast	TNBC	Female
ACH-000699	HCC1395	HCC1395_BREAST	749712	94	breast	TNBC	Female
ACH-000711	JIMT1	JIMT1_BREAST	1298157	479	breast	HER2Amp	Female
ACH-000721	HMC18	HMC18_BREAST			breast		Female
ACH-000725	HCC202	HCC202_BREAST	1290906	1552	breast	HER2Amp	Female
ACH-000755	HCC2218	HCC2218_BREAST	749716	352	breast	HER2Amp	Female
ACH-000759	MDAMB175VII	MDAMB175VII_BREAST	908120	50	breast	ERpos	Female
ACH-000768	MDAMB231	MDAMB231_BREAST	905960	1013	breast	TNBC	Female
ACH-000783	CAMA1	CAMA1_BREAST	946382	363	breast	ERpos	Female
ACH-000818	BT483	BT483_BREAST	949093	1231	breast	TPBC	Female
ACH-000828	ZR7530	ZR7530_BREAST	909907	429	breast	TPBC	Female
ACH-000849	MDAMB468	MDAMB468_BREAST	908123	415	breast	TNBC	Female
ACH-000856	CAL51	CAL51_BREAST	910927	4	breast	TNBC	Female
ACH-000857	CAL851	CAL851_BREAST	910852	113	breast	TNBC	Female
ACH-000859	HCC1954	HCC1954_BREAST	749709	2143	breast	HER2Amp	Female
ACH-000876	MDAMB415	MDAMB415_BREAST	924240	344	breast	ERpos	Female
ACH-000902	CAL148	CAL148_BREAST	924106	1610	breast	TNBC	Female
ACH-000910	MDAMB453	MDAMB453_BREAST	908122	101	breast	TNBC	Female
ACH-000927	BT474	BT474_BREAST	946359	412	breast	TPBC	Female
ACH-000930	HCC1569	HCC1569_BREAST	907046	2127	breast	TNBC	Female
ACH-000934	MDAMB361	MDAMB361_BREAST	908121	880	breast	HER2Amp	Female
ACH-001065	EVSAT	EVSAT_BREAST	906862	1863	breast	ERneg	Female
ACH-001120	MB157	MB157_BREAST			breast		Female
ACH-001249	YMB1	YMB1_BREAST			breast		Female
ACH-001357	MCF10A	MCF10A_BREAST			breast	breast_immortalized	Female
ACH-001358	MDAMB330	MDAMB330_BREAST	1330941	1989	breast		Female
ACH-001388	SUM102PT	SUM102PT_BREAST			breast	TNBC	Female
ACH-001389	SUM1315MO2	SUM1315MO2_BREAST			breast	TNBC	Female
ACH-001390	SUM149PT	SUM149PT_BREAST			breast	TNBC	Female
ACH-001391	SUM159PT	SUM159PT_BREAST			breast	TNBC	Female
ACH-001392	SUM185PE	SUM185PE_BREAST			breast	TNBC	Female
ACH-001393	SUM190PT	SUM190PT_BREAST			breast	HER2Amp	Female
ACH-001394	SUM229PE	SUM229PE_BREAST			breast	TNBC	Female
ACH-001395	SUM44PE	SUM44PE_BREAST			breast	ERpos	Female
ACH-001396	SUM52PE	SUM52PE_BREAST			breast	ERpos	Female
ACH-001397	SUM225CWN	SUM225CWN_BREAST			breast	HER2Amp	Female
ACH-001514	HCC1008	HCC1008_BREAST			breast		Female
ACH-001819	MFM223	MFM223_BREAST			breast		Female
ACH-001820	COLO824	COLO824_BREAST			breast		Female
ACH-000039	SKNMC	SKNMC_BONE			bone	Ewing_sarcoma	Female
ACH-000041	RDES	RDES_BONE			bone	Ewing_sarcoma	Male
ACH-000052	A673	A673_BONE	684052	660	bone	Ewing_sarcoma	Female
ACH-000082	G292CLONEA141B1	G292CLONEA141B1_BONE	1290807	661	bone	osteosarcoma	Female
ACH-000087	SKES1	SKES1_BONE	684072	41	bone	Ewing_sarcoma	Male
ACH-000210	CADOES1	CADOES1_BONE	753539	1523	bone	Ewing_sarcoma	Female
ACH-000279	EWS502	EWS502_BONE			bone	Ewing_sarcoma	Unknown
ACH-000359	MG63	MG63_BONE	908131	2170	bone	osteosarcoma	Male
ACH-000364	U2OS	U2OS_BONE	909776	1145	bone	osteosarcoma	Female
ACH-000391	MHHES1	MHHES1_BONE	908134	339	bone	Ewing_sarcoma	Male
ACH-000410	SAOS2	SAOS2_BONE	909707	399	bone	osteosarcoma	Female
ACH-000418	SW1353	SW1353_BONE			bone	chondrosarcoma	Female
ACH-000424	TC71	TC71_BONE	1240221	2194	bone	Ewing_sarcoma	Male
ACH-000499	EW8	EW8_BONE			bone	Ewing_sarcoma	Male
ACH-000516	CAL78	CAL78_BONE	1290765	1148	bone	chondrosarcoma	Male
ACH-000613	HOS	HOS_BONE	907060	1202	bone	osteosarcoma	Female
ACH-000748	SJSA1	SJSA1_BONE	909717	1180	bone	osteosarcoma	Male
ACH-001001	143B	143B_BONE			bone	osteosarcoma	Female
ACH-001022	CBAGPN	CBAGPN_BONE			bone	Ewing_sarcoma	Unknown
ACH-001029	CHLA10	CHLA10_BONE			bone	Ewing_sarcoma	Female
ACH-001030	CHLA218	CHLA218_BONE			bone	Ewing_sarcoma	Female
ACH-001032	CHLA32	CHLA32_BONE			bone	Ewing_sarcoma	Female
ACH-001033	CHLA57	CHLA57_BONE			bone	Ewing_sarcoma	Unknown
ACH-001034	CHLA9	CHLA9_BONE			bone	Ewing_sarcoma	Female
ACH-001035	CHLA99	CHLA99_BONE			bone	Ewing_sarcoma	Male
ACH-001038	COGE352	COGE352_BONE			bone	Ewing_sarcoma	Male
ACH-001150	OUMS27	OUMS27_BONE			bone	chondrosarcoma	Male
ACH-001192	SKNEP1	SKNEP1_BONE			bone	Ewing_sarcoma	Female
ACH-001193	SKPNDW	SKPNDW_BONE	909731	946	bone	Ewing_sarcoma	Male
ACH-001205	TC32	TC32_BONE			bone	Ewing_sarcoma	Female
ACH-001282	CHLA258	CHLA258_BONE			bone	Ewing_sarcoma	Female
ACH-001283	TC106	TC106_BONE			bone	Ewing_sarcoma	Male
ACH-001430	TC138	TC138_BONE			bone	Ewing_sarcoma	Male
ACH-001431	TC205	TC205_BONE			bone	Ewing_sarcoma	Unknown
ACH-001519	HEMCSS	HEMCSS_BONE	907290	1921	bone	chondrosarcoma	Female
ACH-001526	HUO9	HUO9_BONE	907072	330	bone	osteosarcoma	Female
ACH-001715	CAL72	CAL72_BONE	906827	550	bone	osteosarcoma	Male
ACH-001814	OS252	OS252_BONE			bone	osteosarcoma	Unknown
ACH-001818	C396	C396_BONE			bone	osteosarcoma	Unknown
ACH-001955	JHC7	JHC7_BONE			bone	chordoma	Female
ACH-001956	MUGCHOR1	MUGCHOR1_BONE			bone	chordoma	Female
ACH-001957	UMCHOR1	UMCHOR1_BONE			bone	chordoma	Male
ACH-002067	NOS1	NOS1_BONE			bone	osteosarcoma	Male
ACH-002204	UCH2	UCH2_BONE	1503373		bone	chordoma	Female
ACH-002335	UCH1	UCH1_BONE			bone	chordoma	Male
ACH-000141	SNU308	SNU308_BILIARY_TRACT			bile_duct	gallbladder	Unknown
ACH-000182	SNU869	SNU869_BILIARY_TRACT			bile_duct	cholangiocarcinoma	Unknown
ACH-000209	SNU1079	SNU1079_BILIARY_TRACT			bile_duct	cholangiocarcinoma	Male
ACH-000268	SNU245	SNU245_BILIARY_TRACT			bile_duct	cholangiocarcinoma	Unknown
ACH-000377	SNU478	SNU478_BILIARY_TRACT			bile_duct	cholangiocarcinoma	Unknown
ACH-000461	SNU1196	SNU1196_BILIARY_TRACT			bile_duct	cholangiocarcinoma	Unknown
ACH-000808	HUH28	HUH28_BILIARY_TRACT			bile_duct	cholangiocarcinoma	Female
ACH-000976	HUCCT1	HUCCT1_BILIARY_TRACT	907069	1213	bile_duct	cholangiocarcinoma	Male
ACH-001494	EGI1	EGI1_BILIARY_TRACT	906853	1315	bile_duct	cholangiocarcinoma	Male
ACH-001536	KKU100	KKU100_BILIARY_TRACT			bile_duct	cholangiocarcinoma	Female
ACH-001538	KKU213	KKU213_BILIARY_TRACT			bile_duct	cholangiocarcinoma	Male
ACH-001607	NOZ	NOZ_LIVER			bile_duct	gallbladder	Female
ACH-001673	TFK1	TFK1_BILIARY_TRACT			bile_duct	cholangiocarcinoma	Male
ACH-001836	ICC108	ICC108_BILIARY_TRACT			bile_duct	cholangiocarcinoma	Unknown
ACH-001838	ICC12	ICC12_BILIARY_TRACT			bile_duct	cholangiocarcinoma	Unknown
ACH-001842	ICC2	ICC2_BILIARY_TRACT			bile_duct	cholangiocarcinoma	Unknown
ACH-001843	ICC3	ICC3_BILIARY_TRACT			bile_duct	cholangiocarcinoma	Unknown
ACH-001848	ICC8	ICC8_BILIARY_TRACT			bile_duct	cholangiocarcinoma	Unknown
ACH-001849	ICC9	ICC9_BILIARY_TRACT			bile_duct	cholangiocarcinoma	Unknown
ACH-001853	KMCH1	KMCH1_BILIARY_TRACT			bile_duct	cholangiocarcinoma	Male
ACH-001856	RBE	RBE_BILIARY_TRACT			bile_duct	cholangiocarcinoma	Female
ACH-001857	SG231	SG231_BILIARY_TRACT			bile_duct	cholangiocarcinoma	Male
ACH-001861	TGBC1TKB	TGBC1TKB_BILIARY_TRACT			bile_duct	gallbladder	Female
ACH-001959	CCLP1	CCLP1_BILIARY_TRACT			bile_duct		Female
ACH-001960	CCSW1	CCSW1_BILIARY_TRACT			bile_duct		Female
ACH-001401	SW13	SW13_ADRENAL_CORTEX	909744	270	adrenal_cortex		Female
ACH-000008	A101D	A101D_SKIN	910921	1806			Male
ACH-000474	NCIH292	[MERGED_TO_ACH-001075]NCIH292_LUNG	753604	935			Female
ACH-001045	COLO849	COLO849_SKIN
ACH-001066	EWS834	EWS834_BONE
ACH-001092	HS571T	HS571T_OVARY
ACH-001206	TTC466	TCC466_BONE
ACH-001224	UMRC2	UMRC2_KIDNEY
ACH-001665	SR	SR_HAEMATOPOIETIC_AND_LYMPHOID_TISSUE	905965	794			Male
ACH-001827	184B5	184B5_BREAST
ACH-002089	201T	201T_LUNG	1287381	220
ACH-002090	BB65RCC	BB65RCC_KIDNEY	753533	181
ACH-002091	CAL39	CAL39_VULVA	924107	998
ACH-002092	CHSA0011	CHSA0011_BONE	1290767	1466
ACH-002093	CHSA0108	CHSA0108_BONE	1290768	280
ACH-002094	CHSA8926	CHSA8926_BONE	1303912	554
ACH-002095	CORL303	CORL303_LUNG	1297438	1942
ACH-002096	CP50MELB	CP50MELB_SKIN	753545	1248
ACH-002097	CP66MEL	CP66MEL_SKIN	753546	1845
ACH-002098	CP67MEL	CP67MEL_SKIN	949092	640
ACH-002099	CS1	CS1_BONE	1290795	1006
ACH-002100	DJM1	DJM1_SKIN	906841	899
ACH-002101	EMCBAC1	EMCBAC1_LUNG	1503369	967
ACH-002102	EMCBAC2	EMCBAC2_LUNG	1503370	2232
ACH-002103	ES1	ES1_BONE	949158	1564
ACH-002104	ES3	ES3_BONE	684055	1342
ACH-002105	ES4	ES4_BONE	949156	70
ACH-002106	ES5	ES5_BONE	684057	610
ACH-002107	ES6	ES6_BONE	949157	611
ACH-002108	ES7	ES7_BONE	684059	71
ACH-002109	ES8	ES8_BONE	949155	2139
ACH-002110	EW1	EW1_BONE	949163	902
ACH-002111	EW11	EW11_BONE	684062	231
ACH-002112	EW12	EW12_BONE	949162	2140
ACH-002113	EW13	EW13_BONE	949166	324
ACH-002114	EW16	EW16_BONE	949165	1529
ACH-002115	EW18	EW18_BONE	949164	612
ACH-002116	EW22	EW22_BONE	949167	613
ACH-002117	EW24	EW24_BONE	949168	704
ACH-002118	EW3	EW3_BONE	949161	2176
ACH-002119	EW7	EW7_BONE	949160	72
ACH-002120	GAK	GAK_SKIN	910932	325
ACH-002121	GMEL	GMEL_SKIN	1240130	1981
ACH-002122	GT3TKB	GT3TKB_STOMACH	907041	614
ACH-002123	H2369	H2369_PLEURA	1290808	165
ACH-002124	H2373	NCIH2373_PLEURA	1290809	1797
ACH-002125	H2461	NCIH2461_PLEURA	1290810	1508
ACH-002126	H2591	NCIH2591_PLEURA	1240131	1509
ACH-002127	H2595	NCIH2595_PLEURA	1240132	51
ACH-002128	H2722	NCIH2722_PLEURA	1290812	1798
ACH-002129	H2731	NCIH2731_PLEURA	1240134	1074
ACH-002130	H2795	NCIH2795_PLEURA	1290813	1971
ACH-002131	H2803	NCIH2803_PLEURA	1240135	52
ACH-002132	H2804	NCIH2804_PLEURA	1240136	882
ACH-002133	H2810	NCIH2810_PLEURA	1240137	591
ACH-002134	H2818	NCIH2818_PLEURA	1290814	2254
ACH-002135	H2869	NCIH2869_PLEURA	1240138	309
ACH-002136	H290	H290_PLEURA	1240139	742
ACH-002137	H3255	[MERGED_TO_ACH-000109]H3255_LUNG	1247873	1992
ACH-002138	H513	H513_LUNG	1240141	2125
ACH-002139	HA7RCC	HA7RCC_KIDNEY	753558	1790
ACH-002140	HEY	HEY_OVARY	1479988	1096
ACH-002141	HSC39	HSC39_STOMACH	1322224	1991
ACH-002142	HUO3N1	HUO3N1_BONE	909977	2101
ACH-002143	ISTMEL1	ISTMEL1_SKIN	907172	1501
ACH-002144	ISTSL1	ISTSL1_LUNG	753564	1194
ACH-002145	ISTSL2	ISTSL2_LUNG	753565	450
ACH-002146	JHOS3	JHOS3_OVARY	1480358	1595
ACH-002147	K2	K2_SKIN	1298160	1980
ACH-002148	K5	K5_THYROID	924238	365
ACH-002149	KGN	KGN_OVARY	924186	11
ACH-002150	LB1047RCC	LB1047RCC_KIDNEY	753577	658
ACH-002151	LB2241RCC	LB2241RCC_KIDNEY	753578	552
ACH-002152	LB2518MEL	LB2518MEL_SKIN	753579	1464
ACH-002153	LB373MELD	LB373MELD_SKIN	753581	659
ACH-002154	LB647SCLC	LB647SCLC_LUNG	753582	1365
ACH-002155	LB996RCC	LB996RCC_KIDNEY	753585	1755
ACH-002156	LC1SQ	LC1SQ_LUNG	1298223	600
ACH-002157	LC2AD	LC2AD_LUNG	907786	367
ACH-002158	LU99A	LU99A_LUNG	907796	1660
ACH-002159	M14	M14_SKIN	905975	586
ACH-002160	MCIXC	MCIXC_BONE	908118	170
ACH-002161	MKN28	MKN28_STOMACH	908139	2112
ACH-002162	MMACSF	MMACSF_SKIN	925339	30
ACH-002163	MRKNU1	MRKNU1_BREAST	908151	385
ACH-002164	MZ1PC	MZ1PC_PANCREAS	753595	1486
ACH-002165	MZ2MEL	MZ2MEL_SKIN	971777	31
ACH-002166	MZ7MEL	MZ7MEL_SKIN	753596	296
ACH-002167	NCC010	NCC010_KIDNEY	1509073	688
ACH-002168	NCC021	NCC021_KIDNEY	1509074	1020
ACH-002169	NCIH1304	NCIH1304_LUNG	753599	775
ACH-002170	NCIH1688	NCIH1688_LUNG	1298349	348			Male
ACH-002171	NCIH250	NCIH250_LUNG	924241	208
ACH-002172	NCIH322M	NCIH322M_LUNG	905967	34
ACH-002173	NCIH378	NCIH378_LUNG	688022	625
ACH-002174	NCIH720	NCIH720_LUNG	687600	172
ACH-002175	NCIH740	NCIH740_LUNG	1331055	925			Male
ACH-002176	NCIH748	NCIH748_LUNG	909194	1085
ACH-002177	NCIH835	NCIH835_LUNG	753607	926
ACH-002178	NY	NY_BONE	910849	478
ACH-002179	OCUBM	OCUBM_BREAST	909256	1002
ACH-002180	OMC1	OMC1_CERVIX	949154	605
ACH-002181	OVCA420	OVCA420_OVARY	1480364	1949
ACH-002182	OVCA433	OVCA433_OVARY	1480367	1332
ACH-002183	OVMIU	OVMIU_OVARY	1240200	373
ACH-002184	PC3JPC3	PC3JPC3_LUNG	1240202	1809
ACH-002185	PL18	PL18_PANCREAS	1240208	1759
ACH-002186	PL4	PL4_PANCREAS	1298533	470
ACH-002187	RCCAB	RCCAB_KIDNEY	1524418	695
ACH-002188	RCCER	RCCER_KIDNEY	1524417	694
ACH-002189	RCCFG2	RCCFG2_KIDNEY	1524414	1904
ACH-002190	RCCJF	RCCJF_KIDNEY	1524415	147
ACH-002191	RCCJW	RCCJW_KIDNEY	1524416	1905
ACH-002192	RCCMF	RCCMF_KIDNEY	1524419	693
ACH-002193	RERFLCFM	RERFLCFM_LUNG	930081	287
ACH-002194	RH1	RH1_BONE	971773	2193
ACH-002195	RXF393	RXF393_KIDNEY	905978	1526
ACH-002196	SBC1	SBC1_LUNG	713885	27
ACH-002197	SBC3	SBC3_LUNG	753610	1765
ACH-002198	SCH	SCH_STOMACH	909711	1766
ACH-002199	SN12C	SN12C_KIDNEY	905979	156
ACH-002200	SW962	SW962_VULVA	909758	1986
ACH-002201	TCYIK	TCYIK_CERVIX	946357	579
ACH-002202	TMK1	TMK1_STOMACH	1299069	547
ACH-002203	U031	U031_KIDNEY	905981	1636
ACH-002205	WM1552C	WM1552C_SKIN	1299078	1155
ACH-002206	WM278	WM278_SKIN	1240226	2155
ACH-002207	WM35	WM35_SKIN	1299080	1156
ACH-002208	YMB1E	YMB1E_BREAST	1303911	317
ACH-002209	ALLPO	ALLPO_HAEMATOPOIETIC_AND_LYMPHOID_TISSUE	910944	1637
ACH-002210	ARH77	ARH77_HAEMATOPOIETIC_AND_LYMPHOID_TISSUE	906765	2198
ACH-002211	BALL1	BALL1_HAEMATOPOIETIC_AND_LYMPHOID_TISSUE	910705	48
ACH-002212	BB30HNC	BB30HNC_UPPER_AERODIGESTIVE_TRACT	753531	64
ACH-002213	BB49HNC	BB49HNC_UPPER_AERODIGESTIVE_TRACT	753532	1522
ACH-002214	BC1	BC1_HAEMATOPOIETIC_AND_LYMPHOID_TISSUE	910919	585
ACH-002215	BC3	BC3_PLEURA	910918	590
ACH-002216	BE13	BE13_HAEMATOPOIETIC_AND_LYMPHOID_TISSUE	906763	603
ACH-002217	BE2M17	BE2M17_AUTONOMIC_GANGLIA	753616	1320
ACH-002218	CESS	CESS_HAEMATOPOIETIC_AND_LYMPHOID_TISSUE	910688	185
ACH-002219	COLO320HSR	COLO320HSR_LARGE_INTESTINE	910569	2128
ACH-002220	CROAP2	CROAP2_HAEMATOPOIETIC_AND_LYMPHOID_TISSUE	906807	566
ACH-002221	CTB1	CTB1_HAEMATOPOIETIC_AND_LYMPHOID_TISSUE	949088	2129
ACH-002222	CTV1	CTV1_HAEMATOPOIETIC_AND_LYMPHOID_TISSUE	753548	1034
ACH-002223	D245MG	D245MG_CENTRAL_NERVOUS_SYSTEM	946366	1249
ACH-002224	D247MG	D247MG_CENTRAL_NERVOUS_SYSTEM	946367	1075
ACH-002225	D263MG	D263MG_CENTRAL_NERVOUS_SYSTEM	946368	453
ACH-002226	D336MG	D336MG_CENTRAL_NERVOUS_SYSTEM	946369	609
ACH-002227	D392MG	D392MG_CENTRAL_NERVOUS_SYSTEM	946370	1527
ACH-002228	D423MG	D423MG_CENTRAL_NERVOUS_SYSTEM	946372	2092
ACH-002229	D502MG	D502MG_CENTRAL_NERVOUS_SYSTEM	946373	768
ACH-002230	D542MG	D542MG_CENTRAL_NERVOUS_SYSTEM	753549	898
ACH-002231	D566MG	D566MG_CENTRAL_NERVOUS_SYSTEM	946377	2093
ACH-002232	DG75	DG75_HAEMATOPOIETIC_AND_LYMPHOID_TISSUE	906838	188
ACH-002233	DIFI	DIFI_LARGE_INTESTINE	1789883	1625
ACH-002234	DOK	DOK_UPPER_AERODIGESTIVE_TRACT	910936	162
ACH-002235	DSH1	DSH1_URINARY_TRACT	753552	900
ACH-002236	EB3	EB3_HAEMATOPOIETIC_AND_LYMPHOID_TISSUE	906847	581
ACH-002237	ETK1	ETK1_BILIARY_TRACT	906861	323
ACH-002238	GRST	GRST_HAEMATOPOIETIC_AND_LYMPHOID_TISSUE	906877	1709
ACH-002239	H3118	H3118_UPPER_AERODIGESTIVE_TRACT	1240140	93
ACH-002240	H9	H9_HAEMATOPOIETIC_AND_LYMPHOID_TISSUE	907043	903
ACH-002241	HAL01	HAL01_HAEMATOPOIETIC_AND_LYMPHOID_TISSUE	949153	1192
ACH-002242	HC1	HC1_HAEMATOPOIETIC_AND_LYMPHOID_TISSUE	907044	637
ACH-002243	HCE4	HCE4_OESOPHAGUS	753559	2077
ACH-002244	HO1N1	HO1N1_UPPER_AERODIGESTIVE_TRACT	924111	706
ACH-002246	HS633T	HS633T_SOFT_TISSUE	1240149	1568
ACH-002247	IM9	IM9_HAEMATOPOIETIC_AND_LYMPHOID_TISSUE	753563	1574
ACH-002248	IMR5	IMR5_AUTONOMIC_GANGLIA	907170	431
ACH-002249	JHU011	JHU011_UPPER_AERODIGESTIVE_TRACT	1240161	1233
ACH-002250	JHU022	JHU022_UPPER_AERODIGESTIVE_TRACT	1240162	615
ACH-002251	JHU029	JHU029_UPPER_AERODIGESTIVE_TRACT	1298156	74
ACH-002252	JIYOYEP2003	JIYOYEP2003_HAEMATOPOIETIC_AND_LYMPHOID_TISSUE	907268	1941
ACH-002253	JSC1	JSC1_HAEMATOPOIETIC_AND_LYMPHOID_TISSUE	1327769	1378
ACH-002254	KARPAS1106P	KARPAS1106P_HAEMATOPOIETIC_AND_LYMPHOID_TISSUE	1327773	1030
ACH-002255	KARPAS231	KARPAS231_HAEMATOPOIETIC_AND_LYMPHOID_TISSUE	1327774	2177
ACH-002256	KARPAS45	KARPAS45_HAEMATOPOIETIC_AND_LYMPHOID_TISSUE	907272	617
ACH-002257	KINGS1	KINGS1_CENTRAL_NERVOUS_SYSTEM	907279	217
ACH-002258	KMOE2	KMOE2_HAEMATOPOIETIC_AND_LYMPHOID_TISSUE	907280	1803
ACH-002259	KNS81FD	KNS81FD_CENTRAL_NERVOUS_SYSTEM	924188	1150
ACH-002260	KOSC2	KOSC2_UPPER_AERODIGESTIVE_TRACT	753570	315
ACH-002261	KPNYS	KPNYS_AUTONOMIC_GANGLIA	946363	853
ACH-002262	KY821	KY821_HAEMATOPOIETIC_AND_LYMPHOID_TISSUE	907300	1631
ACH-002263	KYSE220	KYSE220_OESOPHAGUS	1240167	1614
ACH-002264	KYSE50	KYSE50_OESOPHAGUS	1298222	1939
ACH-002265	LB771HNC	LB771HNC_UPPER_AERODIGESTIVE_TRACT	753583	12
ACH-002266	LB831BLC	LB831BLC_URINARY_TRACT	753584	1267
ACH-002267	LC41	LC41_HAEMATOPOIETIC_AND_LYMPHOID_TISSUE	907787	583
ACH-002268	LN405	LN405_CENTRAL_NERVOUS_SYSTEM	910694	1505
ACH-002269	LNZTA3WT4	LNZTA3WT4_CENTRAL_NERVOUS_SYSTEM	1240170	1793
ACH-002270	MCCAR	MCCAR_HAEMATOPOIETIC_AND_LYMPHOID_TISSUE	683665	49
ACH-002271	MFHINO	MFHINO_SOFT_TISSUE	925343	2069
ACH-002272	MHHPREB1	MHHPREB1_HAEMATOPOIETIC_AND_LYMPHOID_TISSUE	908136	788
ACH-002273	ML2	ML2_HAEMATOPOIETIC_AND_LYMPHOID_TISSUE	908141	628
ACH-002274	MLMA	MLMA_HAEMATOPOIETIC_AND_LYMPHOID_TISSUE	908142	1228
ACH-002275	MN60	MN60_HAEMATOPOIETIC_AND_LYMPHOID_TISSUE	908143	1177
ACH-002276	MYM12	MYM12_HAEMATOPOIETIC_AND_LYMPHOID_TISSUE	1330960	126
ACH-002277	NBTU110	NBTU110_AUTONOMIC_GANGLIA	1240181	730
ACH-002278	NB10	NB10_AUTONOMIC_GANGLIA	949171	1033
ACH-002279	NB12	NB12_AUTONOMIC_GANGLIA	949172	1779
ACH-002280	NB13	NB13_AUTONOMIC_GANGLIA	949177	215
ACH-002281	NB14	NB14_AUTONOMIC_GANGLIA	949178	32
ACH-002282	NB17	NB17_AUTONOMIC_GANGLIA	949175	159
ACH-002283	NB5	NB5_AUTONOMIC_GANGLIA	949176	2071
ACH-002284	NB6	NB6_AUTONOMIC_GANGLIA	949173	2258
ACH-002285	NB7	NB7_AUTONOMIC_GANGLIA	949174	1861
ACH-002286	NCIH128	NCIH128_LUNG	753597	1234
ACH-002287	NCIH630	NCIH630_LARGE_INTESTINE	908482	338
ACH-002288	NEC8	NEC8_TESTIS	910942	1394
ACH-002289	NK92MI	NK92MI_HAEMATOPOIETIC_AND_LYMPHOID_TISSUE	1330981	424
ACH-002290	NKM1	NKM1_HAEMATOPOIETIC_AND_LYMPHOID_TISSUE	908448	1488
ACH-002291	NTERA2CLD1	NTERA2CLD1_TESTIS	908454	229			Male
ACH-002292	OACP4C	OACP4C_OESOPHAGUS	1503362	966
ACH-002293	P32ISH	P32ISH_HAEMATOPOIETIC_AND_LYMPHOID_TISSUE	1330987	1617
ACH-002294	PCI15A	PCI15A_UPPER_AERODIGESTIVE_TRACT	1240204	1217
ACH-002295	PCI30	PCI30_UPPER_AERODIGESTIVE_TRACT	1298529	1042
ACH-002296	PCI38	PCI38_UPPER_AERODIGESTIVE_TRACT	1240205	334
ACH-002297	PCI4B	PCI4B_UPPER_AERODIGESTIVE_TRACT	1298531	1068
ACH-002298	PCI6A	PCI6A_UPPER_AERODIGESTIVE_TRACT	1240206	1218
ACH-002299	QIMRWIL	QIMRWIL_HAEMATOPOIETIC_AND_LYMPHOID_TISSUE	910545	402
ACH-002300	RAMOS2G64C10	RAMOS2G64C10_HAEMATOPOIETIC_AND_LYMPHOID_TISSUE	910401	68
ACH-002301	RF48	RF48_HAEMATOPOIETIC_AND_LYMPHOID_TISSUE	909697	69
ACH-002302	RPMI8866	RPMI8866_HAEMATOPOIETIC_AND_LYMPHOID_TISSUE	910544	1525
ACH-002303	SCI1	[MERGED_TO_ACH-002392]SC1_HAEMATOPOIETIC_AND_LYMPHOID_TISSUE	1331030	863
ACH-002304	SKMG1	SKMG1_CENTRAL_NERVOUS_SYSTEM	909729	578
ACH-002305	SKN3	SKN3_UPPER_AERODIGESTIVE_TRACT	1299059	1910
ACH-002306	STS0421	STS0421_SOFT_TISSUE	1299061	1747
ACH-002307	SUDHL16	SUDHL16_HAEMATOPOIETIC_AND_LYMPHOID_TISSUE	1331034	1449
ACH-002308	SUPB8	SUPB8_HAEMATOPOIETIC_AND_LYMPHOID_TISSUE	910209	2072
ACH-002309	SW684	SW684_SOFT_TISSUE	909754	1559
ACH-002310	SW872	SW872_SOFT_TISSUE	909756	1916
ACH-002311	TE12	TE12_OESOPHAGUS	946356	1611
ACH-002312	TGBC24TKB	TGBC24TKB_BILIARY_TRACT	910695	2046
ACH-002313	TK	TK_HAEMATOPOIETIC_AND_LYMPHOID_TISSUE	1331045	851
ACH-002314	TUR	TUR_HAEMATOPOIETIC_AND_LYMPHOID_TISSUE	909773	6
ACH-002315	SCC90	SCC90_UPPER_AERODIGESTIVE_TRACT	1299052	864
ACH-002316	WIL2NS	WIL2NS_HAEMATOPOIETIC_AND_LYMPHOID_TISSUE	1331049	1470
ACH-002317	YT	YT_HAEMATOPOIETIC_AND_LYMPHOID_TISSUE	946358	1521
ACH-002319	184A1	184A1_BREAST
ACH-002320	600MPE	600MPE_BREAST
ACH-002321	HBL100	HBL100_BREAST
ACH-002322	HCC2185	HCC2185_BREAST
ACH-002323	HCC2688	HCC2688_BREAST
ACH-002324	HCC3153	HCC3153_BREAST
ACH-002325	LY2	LY2_BREAST
ACH-002326	MACLS2	MACLS2_BREAST
ACH-002327	MCF12A	MCF12A_BREAST
ACH-002328	MX1	MX1_BREAST
ACH-002329	SKBR5	SKBR5_BREAST
ACH-002330	SKBR7	SKBR7_BREAST
ACH-002331	ZR75B	ZR75B_BREAST
ACH-002333	HCC827GR	HCC827GR_LUNG
ACH-002334	SS1A	SS1A_SOFT_TISSUE
ACH-002336	HCET	HCET_UPPER_AERODIGESTIVE_TRACT
ACH-002337	JHU028	JHU028_LUNG
ACH-002338	M980513	M980513_SKIN
ACH-002339	MOT	MOT_HAEMATOPOIETIC_AND_LYMPHOID_TISSUE
ACH-002340	NBSUSSR	NBSUSSR_AUTONOMIC_GANGLIA
ACH-002341	NCIH513	[MERGED_TO_ACH-002138]H513_LUNG
ACH-002342	BB30PBL	BB30PBL_MATCHED_NORMAL_TISSUE
ACH-002343	BB49EBV	BB49EBV_MATCHED_NORMAL_TISSUE
ACH-002344	BB65EBV	BB65EBV_MATCHED_NORMAL_TISSUE
ACH-002346	CP50EBV	CP50EBV_MATCHED_NORMAL_TISSUE
ACH-002347	CP66EBV	CP66EBV_MATCHED_NORMAL_TISSUE
ACH-002348	DIPG007	DIPG007_CENTRAL_NERVOUS_SYSTEM
ACH-002349	GBM001	GBM001_CENTRAL_NERVOUS_SYSTEM
ACH-002350	HA7EBV	HA7EBV_MATCHED_NORMAL_TISSUE
ACH-002351	L542	L542_MATCHED_NORMAL_TISSUE
ACH-002352	LB1047EBV	LB1047EBV_MATCHED_NORMAL_TISSUE
ACH-002353	LB2241EBV	LB2241EBV_MATCHED_NORMAL_TISSUE
ACH-002354	LB2518EBV	LB2518EBV_MATCHED_NORMAL_TISSUE
ACH-002355	LB373EBV	LB373EBV_MATCHED_NORMAL_TISSUE
ACH-002356	LB647PBL	LB647PBL_MATCHED_NORMAL_TISSUE
ACH-002357	LB771PBL	LB771PBL_MATCHED_NORMAL_TISSUE
ACH-002358	LB831EBV	LB831EBV_MATCHED_NORMAL_TISSUE
ACH-002359	LB996EBV	LB996EBV_MATCHED_NORMAL_TISSUE
ACH-002360	MZ1B	MZ1B_MATCHED_NORMAL_TISSUE
ACH-002361	MZ7B	MZ7B_MATCHED_NORMAL_TISSUE
ACH-002362	NCIBL128	NCIBL128_MATCHED_NORMAL_TISSUE
ACH-002363	NCIBL1395	NCIBL1395_MATCHED_NORMAL_TISSUE
ACH-002364	NCIBL1437	NCIBL1437_MATCHED_NORMAL_TISSUE
ACH-002365	NCIBL1770	NCIBL1770_MATCHED_NORMAL_TISSUE
ACH-002366	NCIBL2009	NCIBL2009_MATCHED_NORMAL_TISSUE
ACH-002367	NCIBL2052	NCIBL2052_MATCHED_NORMAL_TISSUE
ACH-002368	NCIBL2087	NCIBL2087_MATCHED_NORMAL_TISSUE
ACH-002369	NCIBL209	NCIBL209_MATCHED_NORMAL_TISSUE
ACH-002370	NCIBL2122	NCIBL2122_MATCHED_NORMAL_TISSUE
ACH-002371	NCIBL2126	NCIBL2126_MATCHED_NORMAL_TISSUE
ACH-002372	NCIBL2171	NCIBL2171_MATCHED_NORMAL_TISSUE
ACH-002373	HCC1187	HCC1187_MATCHED_NORMAL_TISSUE
ACH-002374	HCC1599	HCC1599_MATCHED_NORMAL_TISSUE
ACH-002375	HCC1937	HCC1937_MATCHED_NORMAL_TISSUE
ACH-002376	LS1034	LS1034_MATCHED_NORMAL_TISSUE
ACH-002377	HCC38	HCC38_MATCHED_NORMAL_TISSUE
ACH-002378	HCC1143	HCC1143_MATCHED_NORMAL_TISSUE
ACH-002379	J82	J82_MATCHED_NORMAL_TISSUE
ACH-002380	COLO829	COLO829_MATCHED_NORMAL_TISSUE
ACH-002381	HCC2157	HCC2157_MATCHED_NORMAL_TISSUE
ACH-002382	HCC1395	HCC1395_MATCHED_NORMAL_TISSUE
ACH-002383	HCC2218	HCC2218_MATCHED_NORMAL_TISSUE
ACH-002384	HCC1954	HCC1954_MATCHED_NORMAL_TISSUE
ACH-002386	M00921	M00921_SKIN
ACH-002387	M1203273	M1203273_SKIN
ACH-002388	MET2B	MET2B_SKIN
ACH-002389	ACN	ACN_AUTONOMIC_GANGLIA
ACH-002390	MC1010	MC1010_HAEMATOPOIETIC_AND_LYMPHOID_TISSUE
ACH-002391	UDSCC2	UDSCC2_UPPER_AERODIGESTIVE_TRACT					Male
ACH-002392	SC1	SC1_HAEMATOPOIETIC_AND_LYMPHOID_TISSUE					Male
ACH-002393	CROAP3	CROAP3_HAEMATOPOIETIC_AND_LYMPHOID_TISSUE					Male
ACH-002394	GEO	GEO_LARGE_INTESTINE
ACH-002395	HUH6CLONE5	HUH6CLONE5_LIVER					Male
ACH-002396	SARC9371	SARC9371_BONE
ACH-002397	KMH2	KMH2_THYROID	2054094				Male

## Sheet: CKI_Achilles_KruskalWallis
Cancer_Disease	Cell_Line	Kruskall_Wallis_p_Value
Thyroid_THCA	ACH-000163_Dep	0.12
Thyroid_THCA	ACH-001306_Dep	0.157
Thyroid_THCA	ACH-000037_Dep	0.411
Stomach_STAD	ACH-000898_Dep	0.00818
Stomach_STAD	ACH-000616_Dep	0.0183
Stomach_STAD	ACH-000932_Dep	0.0377
Stomach_STAD	ACH-000758_Dep	0.0485
Stomach_STAD	ACH-000427_Dep	0.0494
Stomach_STAD	ACH-000633_Dep	0.0563
Stomach_STAD	ACH-000047_Dep	0.0765
Stomach_STAD	ACH-000356_Dep	0.0939
Stomach_STAD	ACH-000880_Dep	0.104
Stomach_STAD	ACH-000736_Dep	0.114
Stomach_STAD	ACH-000948_Dep	0.133
Stomach_STAD	ACH-000764_Dep	0.158
Stomach_STAD	ACH-000466_Dep	0.174
Stomach_STAD	ACH-000911_Dep	0.201
Stomach_STAD	ACH-000167_Dep	0.23
Stomach_STAD	ACH-000847_Dep	0.232
Stomach_STAD	ACH-000485_Dep	0.238
Stomach_STAD	ACH-000507_Dep	0.266
Stomach_STAD	ACH-000255_Dep	0.274
Stomach_STAD	ACH-000746_Dep	0.446
Prostate_PRAD	ACH-000115_Dep	0.000677
Lung_LUSC	ACH-000900_Dep	1.04e-06
Lung_LUSC	ACH-000851_Dep	2.09e-06
Lung_LUSC	ACH-000841_Dep	2.25e-06
Lung_LUSC	ACH-000496_Dep	3.26e-06
Lung_LUSC	ACH-000869_Dep	3.26e-06
Lung_LUSC	ACH-000481_Dep	3.72e-06
Lung_LUSC	ACH-000718_Dep	1.01e-05
Lung_LUSC	ACH-000012_Dep	1.71e-05
Lung_LUSC	ACH-000866_Dep	1.75e-05
Lung_LUSC	ACH-000975_Dep	2.83e-05
Lung_LUSC	ACH-000791_Dep	4.27e-05
Lung_LUSC	ACH-000662_Dep	4.48e-05
Lung_LUSC	ACH-000143_Dep	4.49e-05
Lung_LUSC	ACH-000390_Dep	4.83e-05
Lung_LUSC	ACH-000912_Dep	6.76e-05
Lung_LUSC	ACH-000463_Dep	7.05e-05
Lung_LUSC	ACH-000872_Dep	7.05e-05
Lung_LUSC	ACH-000706_Dep	7.87e-05
Lung_LUSC	ACH-000677_Dep	9.88e-05
Lung_LUSC	ACH-000414_Dep	0.00011
Lung_LUSC	ACH-000444_Dep	0.000113
Lung_LUSC	ACH-000767_Dep	0.000168
Lung_LUSC	ACH-000257_Dep	0.000177
Lung_LUSC	ACH-000339_Dep	0.000186
Lung_LUSC	ACH-000843_Dep	0.000186
Lung_LUSC	ACH-000510_Dep	0.000196
Lung_LUSC	ACH-000901_Dep	0.0002
Lung_LUSC	ACH-000665_Dep	0.000245
Lung_LUSC	ACH-000511_Dep	0.000271
Lung_LUSC	ACH-000627_Dep	0.000274
Lung_LUSC	ACH-000787_Dep	0.000278
Lung_LUSC	ACH-000035_Dep	0.000298
Lung_LUSC	ACH-000416_Dep	0.000298
Lung_LUSC	ACH-000337_Dep	0.000314
Lung_LUSC	ACH-000867_Dep	0.000314
Lung_LUSC	ACH-001075_Dep	0.000329
Lung_LUSC	ACH-000888_Dep	0.000339
Lung_LUSC	ACH-000521_Dep	0.000364
Lung_LUSC	ACH-000757_Dep	0.000417
Lung_LUSC	ACH-000800_Dep	0.000436
Lung_LUSC	ACH-000589_Dep	0.00045
Lung_LUSC	ACH-000638_Dep	0.00045
Lung_LUSC	ACH-000837_Dep	0.000471
Lung_LUSC	ACH-000980_Dep	0.000471
Lung_LUSC	ACH-000585_Dep	0.000679
Lung_LUSC	ACH-000528_Dep	0.000691
Lung_LUSC	ACH-000781_Dep	0.000709
Lung_LUSC	ACH-000861_Dep	0.000709
Lung_LUSC	ACH-000251_Dep	0.000767
Lung_LUSC	ACH-000766_Dep	0.00101
Lung_LUSC	ACH-000448_Dep	0.00125
Lung_LUSC	ACH-000311_Dep	0.0014
Lung_LUSC	ACH-000929_Dep	0.00163
Lung_LUSC	ACH-000921_Dep	0.00169
Lung_LUSC	ACH-000840_Dep	0.0017
Lung_LUSC	ACH-000150_Dep	0.00228
Lung_LUSC	ACH-000695_Dep	0.00236
Lung_LUSC	ACH-000030_Dep	0.00238
Lung_LUSC	ACH-000264_Dep	0.00238
Lung_LUSC	ACH-000681_Dep	0.00238
Lung_LUSC	ACH-000878_Dep	0.00345
Lung_LUSC	ACH-000021_Dep	0.00345
Lung_LUSC	ACH-000769_Dep	0.00373
Lung_LUSC	ACH-000395_Dep	0.0048
Lung_LUSC	ACH-000916_Dep	0.00503
Lung_LUSC	ACH-000785_Dep	0.0054
Lung_LUSC	ACH-000015_Dep	0.00546
Lung_LUSC	ACH-000924_Dep	0.00644
Lung_LUSC	ACH-000747_Dep	0.00663
Lung_LUSC	ACH-000858_Dep	0.00684
Lung_LUSC	ACH-000454_Dep	0.00686
Lung_LUSC	ACH-000261_Dep	0.0183
Lung_LUSC	ACH-000890_Dep	0.0237
Lung_LUAD	ACH-000851_Dep	3.92e-07
Lung_LUAD	ACH-000866_Dep	5.47e-07
Lung_LUAD	ACH-000912_Dep	5.47e-07
Lung_LUAD	ACH-000841_Dep	5.73e-07
Lung_LUAD	ACH-000767_Dep	9.67e-07
Lung_LUAD	ACH-000867_Dep	1.26e-06
Lung_LUAD	ACH-000589_Dep	1.35e-06
Lung_LUAD	ACH-000929_Dep	1.43e-06
Lung_LUAD	ACH-000481_Dep	1.43e-06
Lung_LUAD	ACH-000496_Dep	1.96e-06
Lung_LUAD	ACH-000787_Dep	1.96e-06
Lung_LUAD	ACH-000791_Dep	2.08e-06
Lung_LUAD	ACH-000900_Dep	2.77e-06
Lung_LUAD	ACH-000861_Dep	2.86e-06
Lung_LUAD	ACH-000665_Dep	3.92e-06
Lung_LUAD	ACH-000012_Dep	4.67e-06
Lung_LUAD	ACH-000257_Dep	4.77e-06
Lung_LUAD	ACH-000840_Dep	7.79e-06
Lung_LUAD	ACH-000510_Dep	9e-06
Lung_LUAD	ACH-000143_Dep	9.32e-06
Lung_LUAD	ACH-000662_Dep	9.54e-06
Lung_LUAD	ACH-000251_Dep	1.02e-05
Lung_LUAD	ACH-000800_Dep	1.12e-05
Lung_LUAD	ACH-000627_Dep	1.32e-05
Lung_LUAD	ACH-000869_Dep	1.39e-05
Lung_LUAD	ACH-000390_Dep	1.41e-05
Lung_LUAD	ACH-000718_Dep	1.51e-05
Lung_LUAD	ACH-000980_Dep	1.91e-05
Lung_LUAD	ACH-000681_Dep	2.07e-05
Lung_LUAD	ACH-000395_Dep	2.45e-05
Lung_LUAD	ACH-000448_Dep	2.48e-05
Lung_LUAD	ACH-000706_Dep	2.71e-05
Lung_LUAD	ACH-000638_Dep	2.71e-05
Lung_LUAD	ACH-000781_Dep	3.3e-05
Lung_LUAD	ACH-000888_Dep	3.68e-05
Lung_LUAD	ACH-000264_Dep	3.72e-05
Lung_LUAD	ACH-000444_Dep	4.24e-05
Lung_LUAD	ACH-000872_Dep	4.29e-05
Lung_LUAD	ACH-000463_Dep	4.46e-05
Lung_LUAD	ACH-000511_Dep	5.17e-05
Lung_LUAD	ACH-000695_Dep	6.18e-05
Lung_LUAD	ACH-000585_Dep	6.58e-05
Lung_LUAD	ACH-000416_Dep	6.84e-05
Lung_LUAD	ACH-000414_Dep	7.16e-05
Lung_LUAD	ACH-000528_Dep	8.17e-05
Lung_LUAD	ACH-000766_Dep	9.63e-05
Lung_LUAD	ACH-000150_Dep	0.000117
Lung_LUAD	ACH-000030_Dep	0.00012
Lung_LUAD	ACH-000921_Dep	0.000124
Lung_LUAD	ACH-000757_Dep	0.000136
Lung_LUAD	ACH-000975_Dep	0.000138
Lung_LUAD	ACH-000311_Dep	0.000152
Lung_LUAD	ACH-000901_Dep	0.000186
Lung_LUAD	ACH-000890_Dep	0.000206
Lung_LUAD	ACH-000837_Dep	0.000219
Lung_LUAD	ACH-000339_Dep	0.000304
Lung_LUAD	ACH-000843_Dep	0.000327
Lung_LUAD	ACH-000878_Dep	0.000347
Lung_LUAD	ACH-001075_Dep	0.000379
Lung_LUAD	ACH-000021_Dep	0.000434
Lung_LUAD	ACH-000015_Dep	0.000463
Lung_LUAD	ACH-000858_Dep	0.000521
Lung_LUAD	ACH-000769_Dep	0.000539
Lung_LUAD	ACH-000337_Dep	0.000578
Lung_LUAD	ACH-000785_Dep	0.000578
Lung_LUAD	ACH-000521_Dep	0.000615
Lung_LUAD	ACH-000924_Dep	0.000628
Lung_LUAD	ACH-000454_Dep	0.000707
Lung_LUAD	ACH-000261_Dep	0.000747
Lung_LUAD	ACH-000677_Dep	0.00163
Lung_LUAD	ACH-000916_Dep	0.00193
Lung_LUAD	ACH-000035_Dep	0.00198
Lung_LUAD	ACH-000747_Dep	0.0037
Liver_LIHC	ACH_000475_Dep	4.96e-07
Liver_LIHC	ACH_000620_Dep	1.8e-06
Liver_LIHC	ACH_001318_Dep	4.09e-06
Liver_LIHC	ACH_000221_Dep	5.2e-06
Liver_LIHC	ACH_000848_Dep	1.09e-05
Liver_LIHC	Average_LiverCellLInes	1.39e-05
Liver_LIHC	ACH_000420_Dep	1.64e-05
Liver_LIHC	ACH_000671_Dep	1.88e-05
Liver_LIHC	ACH_000361_Dep	2.04e-05
Liver_LIHC	ACH_000471_Dep	2.08e-05
Liver_LIHC	ACH_000476_Dep	4.88e-05
Liver_LIHC	ACH_000480_Dep	5.96e-05
Liver_LIHC	ACH_000537_Dep	7.93e-05
Liver_LIHC	ACH_000483_Dep	0.00014
Liver_LIHC	ACH_000316_Dep	0.000147
Liver_LIHC	ACH_000393_Dep	0.000211
Liver_LIHC	ACH_000734_Dep	0.000655
Kidney_KIRP	ACH-000159_Dep	0.000106
Kidney_KIRP	ACH-000262_Dep	0.000251
Kidney_KIRP	ACH-000433_Dep	0.000322
Kidney_KIRP	Average_KidneyCellLInes	0.000857
Kidney_KIRP	ACH-000792_Dep	0.00116
Kidney_KIRP	ACH-000649_Dep	0.00128
Kidney_KIRP	ACH-000246_Dep	0.00159
Kidney_KIRP	ACH-000411_Dep	0.00186
Kidney_KIRP	ACH-000684_Dep	0.00238
Kidney_KIRP	ACH-000600_Dep	0.00251
Kidney_KIRP	ACH-000189_Dep	0.00344
Kidney_KIRP	ACH-000250_Dep	0.00462
Kidney_KIRP	ACH-000495_Dep	0.0048
Kidney_KIRP	ACH-000907_Dep	0.00562
Kidney_KIRP	ACH-000272_Dep	0.00743
Kidney_KIRP	ACH-000317_Dep	0.00944
Kidney_KIRP	ACH-000484_Dep	0.0126
Kidney_KIRP	ACH-001163_Dep	0.0289
Kidney_KIRP	ACH-000234_Dep	0.079
Kidney_KIRP	ACH-000459_Dep	0.124
Kidney_KIRC	ACH-000250_Dep	0.000109
Kidney_KIRC	ACH-000159_Dep	0.000246
Kidney_KIRC	ACH-000189_Dep	0.0003
Kidney_KIRC	ACH-000495_Dep	0.000317
Kidney_KIRC	ACH-000600_Dep	0.000531
Kidney_KIRC	ACH-001163_Dep	0.00147
Kidney_KIRC	ACH-000792_Dep	0.00163
Kidney_KIRC	ACH-000484_Dep	0.00315
Kidney_KIRC	ACH-000433_Dep	0.00335
Kidney_KIRC	ACH-000907_Dep	0.00603
Kidney_KIRC	ACH-000411_Dep	0.00633
Kidney_KIRC	ACH-000649_Dep	0.00725
Kidney_KIRC	Average_KidneyCellLInes	0.00855
Kidney_KIRC	ACH-000272_Dep	0.00941
Kidney_KIRC	ACH-000684_Dep	0.0139
Kidney_KIRC	ACH-000246_Dep	0.0198
Kidney_KIRC	ACH-000262_Dep	0.0229
Kidney_KIRC	ACH-000234_Dep	0.0261
Kidney_KIRC	ACH-000317_Dep	0.118
Kidney_KIRC	ACH-000459_Dep	0.285
Kidney_KICH	ACH-000495_Dep	0.000442
Kidney_KICH	ACH-000159_Dep	0.000591
Kidney_KICH	ACH-000600_Dep	0.00155
Kidney_KICH	ACH-000684_Dep	0.00266
Kidney_KICH	ACH-000792_Dep	0.00368
Kidney_KICH	ACH-000262_Dep	0.00486
Kidney_KICH	ACH-000246_Dep	0.0064
Kidney_KICH	ACH-000250_Dep	0.00692
Kidney_KICH	ACH-000433_Dep	0.00941
Kidney_KICH	ACH-000649_Dep	0.0105
Kidney_KICH	ACH-000189_Dep	0.0117
Kidney_KICH	ACH-000411_Dep	0.0131
Kidney_KICH	Average_KidneyCellLInes	0.0177
Kidney_KICH	ACH-000317_Dep	0.026
Kidney_KICH	ACH-000272_Dep	0.0297
Kidney_KICH	ACH-001163_Dep	0.0385
Kidney_KICH	ACH-000234_Dep	0.0521
Kidney_KICH	ACH-000484_Dep	0.0872
Kidney_KICH	ACH-000459_Dep	0.349
Gall_Bladder_CHOL	ACH-000976_Dep	0.4
Gall_Bladder_CHOL	ACH-001536_Dep	0.429
Gall_Bladder_CHOL	ACH-000182_Dep	0.691
Gall_Bladder_CHOL	ACH-000461_Dep	0.859
Esophagus_ESCA	ACH-001368_Dep	1.49e-05
Esophagus_ESCA	ACH-000855_Dep	5.58e-05
Esophagus_ESCA	ACH-001500_Dep	0.000108
Esophagus_ESCA	ACH-000647_Dep	0.000301
Esophagus_ESCA	ACH-000784_Dep	0.000444
Esophagus_ESCA	ACH-000873_Dep	0.000523
Esophagus_ESCA	ACH-000544_Dep	0.00106
Esophagus_ESCA	ACH-000383_Dep	0.00153
Esophagus_ESCA	ACH-000777_Dep	0.00179
Esophagus_ESCA	ACH-000823_Dep	0.00179
Esophagus_ESCA	ACH-000809_Dep	0.00202
Esophagus_ESCA	ACH-000917_Dep	0.00244
Esophagus_ESCA	ACH-000865_Dep	0.00325
Esophagus_ESCA	ACH-000408_Dep	0.00377
Esophagus_ESCA	ACH-000605_Dep	0.00417
Esophagus_ESCA	ACH-001654_Dep	0.00564
Esophagus_ESCA	ACH-000693_Dep	0.00579
Esophagus_ESCA	ACH-000694_Dep	0.00641
Esophagus_ESCA	ACH-000824_Dep	0.00689
Esophagus_ESCA	ACH-000318_Dep	0.00734
Esophagus_ESCA	ACH-001496_Dep	0.0133
Esophagus_ESCA	ACH-000452_Dep	0.0154
Esophagus_ESCA	ACH-000637_Dep	0.0191
Esophagus_ESCA	ACH-000488_Dep	0.0412
Colon_COAD	ACH-000552_Dep	1.1e-05
Colon_COAD	ACH-000470_Dep	3.07e-05
Colon_COAD	ACH-000350_Dep	0.000137
Colon_COAD	ACH-000963_Dep	0.000148
Colon_COAD	ACH-000957_Dep	0.000168
Colon_COAD	ACH-000296_Dep	0.000187
Colon_COAD	ACH-000683_Dep	0.00022
Colon_COAD	ACH-000421_Dep	0.000325
Colon_COAD	ACH-000986_Dep	0.000407
Colon_COAD	ACH-000935_Dep	0.000617
Colon_COAD	ACH-000007_Dep	0.000709
Colon_COAD	ACH-000467_Dep	0.000709
Colon_COAD	ACH-000403_Dep	0.000826
Colon_COAD	ACH-000820_Dep	0.00089
Colon_COAD	Average_Dep	0.000965
Colon_COAD	ACH-000950_Dep	0.00111
Colon_COAD	ACH-000253_Dep	0.00144
Colon_COAD	ACH-000926_Dep	0.00144
Colon_COAD	ACH-000969_Dep	0.00168
Colon_COAD	ACH-000009_Dep	0.00261
Colon_COAD	ACH-000491_Dep	0.00386
Colon_COAD	ACH-000943_Dep	0.00416
Colon_COAD	ACH-000381_Dep	0.00499
Colon_COAD	ACH-000651_Dep	0.00715
Colon_COAD	ACH-001061_Dep	0.00862
Cervix_CESC	ACH-001333_Dep	0.000235
Cervix_CESC	ACH-001336_Dep	0.000424
Cervix_CESC	ACH-000556_Dep	0.00642
Breast_BRCA	ACH_000725_Dep	1.74e-06
Breast_BRCA	ACH_000097_Dep	1.1e-05
Breast_BRCA	ACH_000019_Dep	1.41e-05
Breast_BRCA	ACH_000624_Dep	1.47e-05
Breast_BRCA	ACH_000621_Dep	3.27e-05
Breast_BRCA	ACH_000352_Dep	3.29e-05
Breast_BRCA	ACH_000258_Dep	3.76e-05
Breast_BRCA	ACH_000277_Dep	4.21e-05
Breast_BRCA	ACH_000721_Dep	4.33e-05
Breast_BRCA	ACH_000288_Dep	8.17e-05
Breast_BRCA	ACH_000374_Dep	9.91e-05
Breast_BRCA	ACH_000699_Dep	0.000108
Breast_BRCA	ACH_000849_Dep	0.000174
Breast_BRCA	Average_BreastCellLines	0.000219
Breast_BRCA	ACH_000768_Dep	0.000283
Breast_BRCA	ACH_000028_Dep	0.000285
Breast_BRCA	ACH_000148_Dep	0.000347
Breast_BRCA	ACH_001391_Dep	0.00052
Breast_BRCA	ACH_000859_Dep	0.000525
Breast_BRCA	ACH_000223_Dep	0.00068
Breast_BRCA	ACH_000017_Dep	0.000712
Breast_BRCA	ACH_000711_Dep	0.000771
Breast_BRCA	ACH_000248_Dep	0.000809
Breast_BRCA	ACH_000783_Dep	0.000837
Breast_BRCA	ACH_000573_Dep	0.00182
Breast_BRCA	ACH_000330_Dep	0.00201
Breast_BRCA	ACH_000876_Dep	0.00226
Breast_BRCA	ACH_000910_Dep	0.00745
Breast_BRCA	ACH_000856_Dep	0.0118
Bladder_BLCA	ACH-000839_Dep	0.000197
Bladder_BLCA	ACH-001407_Dep	0.000559
Bladder_BLCA	ACH-000896_Dep	0.000763
Bladder_BLCA	ACH-000973_Dep	0.000796
Bladder_BLCA	ACH-000593_Dep	0.00143
Bladder_BLCA	ACH-000142_Dep	0.00162
Bladder_BLCA	ACH-000802_Dep	0.00265
Bladder_BLCA	ACH-000522_Dep	0.00265
Bladder_BLCA	ACH-000547_Dep	0.0034
Bladder_BLCA	ACH-000486_Dep	0.00416
Bladder_BLCA	ACH-000753_Dep	0.00539
Bladder_BLCA	ACH-000720_Dep	0.00668
Bladder_BLCA	ACH-001413_Dep	0.00679
Bladder_BLCA	ACH-001408_Dep	0.00705
Bladder_BLCA	ACH-000473_Dep	0.00831
Bladder_BLCA	ACH-000018_Dep	0.00891
Bladder_BLCA	ACH-000011_Dep	0.0131
Bladder_BLCA	ACH-000724_Dep	0.0145
Bladder_BLCA	ACH-000545_Dep	0.0205
Bladder_BLCA	ACH-001183_Dep	0.0274
Bladder_BLCA	ACH-000905_Dep	0.0323
Bladder_BLCA	ACH-000862_Dep	0.0368
Bladder_BLCA	ACH-000834_Dep	0.0823

## Sheet: CKI_D2_KruskalWallis
Cancer_Disease	Cell_Line	p-value
Bladder_BLCA	RT112_URINARY_TRACT_Dep	0.0261
Bladder_BLCA	T24_URINARY_TRACT_Dep	0.0435
Bladder_BLCA	UMUC3_URINARY_TRACT_Dep	0.0435
Bladder_BLCA	HT1197_URINARY_TRACT_Dep	0.0768
Bladder_BLCA	HT1376_URINARY_TRACT_Dep	0.154
Bladder_BLCA	SW780_URINARY_TRACT_Dep	0.154
Bladder_BLCA	Bladder_avg_Dep	0.154
Bladder_BLCA	CAL29_URINARY_TRACT_Dep	0.224
Bladder_BLCA	BC3C_URINARY_TRACT_Dep	0.289
Bladder_BLCA	TCCSUP_URINARY_TRACT_Dep	0.454
Bladder_BLCA	JMSU1_URINARY_TRACT_Dep	0.953
Bladder_BLCA	UBLC1_URINARY_TRACT_Dep	0.967
Breast_BRCA	HCC202_BREAST_Dep	0.000276
Breast_BRCA	MDAMB468_BREAST_Dep	0.000276
Breast_BRCA	MB157_BREAST_Dep	0.000294
Breast_BRCA	SUM102PT_BREAST_Dep	0.000501
Breast_BRCA	BT474_BREAST_Dep	0.00121
Breast_BRCA	HMC18_BREAST_Dep	0.00191
Breast_BRCA	MDAMB330_BREAST_Dep	0.00228
Breast_BRCA	SKBR3_BREAST_Dep	0.00292
Breast_BRCA	HCC1187_BREAST_Dep	0.00324
Breast_BRCA	BT20_BREAST_Dep	0.00482
Breast_BRCA	MDAMB231_BREAST_Dep	0.00495
Breast_BRCA	CAL851_BREAST_Dep	0.00721
Breast_BRCA	HCC1937_BREAST_Dep	0.00721
Breast_BRCA	MX1_BREAST_Dep	0.00721
Breast_BRCA	KPL1_BREAST_Dep	0.00743
Breast_BRCA	BT549_BREAST_Dep	0.00958
Breast_BRCA	SUM149PT_BREAST_Dep	0.00958
Breast_BRCA	SUM229PE_BREAST_Dep	0.00959
Breast_BRCA	MCF7_BREAST_Dep	0.012
Breast_BRCA	HCC1428_BREAST_Dep	0.0139
Breast_BRCA	HCC1143_BREAST_Dep	0.0157
Breast_BRCA	HCC1569_BREAST_Dep	0.0157
Breast_BRCA	HCC38_BREAST_Dep	0.0167
Breast_BRCA	HBL100_BREAST_Dep	0.0202
Breast_BRCA	HS578T_BREAST_Dep	0.021
Breast_BRCA	MDAMB453_BREAST_Dep	0.025
Breast_BRCA	HCC2688_BREAST_Dep	0.0258
Breast_BRCA	184B5_BREAST_Dep	0.0275
Breast_BRCA	CAL120_BREAST_Dep	0.0277
Breast_BRCA	JIMT1_BREAST_Dep	0.0277
Breast_BRCA	MDAMB436_BREAST_Dep	0.0284
Breast_BRCA	HCC3153_BREAST_Dep	0.0326
Breast_BRCA	MDAMB134VI_BREAST_Dep	0.0348
Breast_BRCA	MDAMB175VII_BREAST_Dep	0.0414
Breast_BRCA	SUM44PE_BREAST_Dep	0.0483
Breast_BRCA	EFM192A_BREAST_Dep	0.0576
Breast_BRCA	UACC893_BREAST_Dep	0.0651
Breast_BRCA	CAMA1_BREAST_Dep	0.0688
Breast_BRCA	OCUBM_BREAST_Dep	0.0702
Breast_BRCA	HCC1599_BREAST_Dep	0.0704
Breast_BRCA	Avg_Breast_Dep	0.0719
Breast_BRCA	AU565_BREAST_Dep	0.074
Breast_BRCA	HCC1395_BREAST_Dep	0.0987
Breast_BRCA	YMB1_BREAST_Dep	0.0995
Breast_BRCA	HCC1806_BREAST_Dep	0.121
Breast_BRCA	HCC2218_BREAST_Dep	0.13
Breast_BRCA	184A1_BREAST_Dep	0.141
Breast_BRCA	EFM19_BREAST_Dep	0.146
Breast_BRCA	ZR75B_BREAST_Dep	0.147
Breast_BRCA	BT483_BREAST_Dep	0.169
Breast_BRCA	SUM1315MO2_BREAST_Dep	0.169
Breast_BRCA	HCC1500_BREAST_Dep	0.178
Breast_BRCA	UACC812_BREAST_Dep	0.201
Breast_BRCA	SUM52PE_BREAST_Dep	0.209
Breast_BRCA	HCC1419_BREAST_Dep	0.211
Breast_BRCA	MCF10A_BREAST_Dep	0.265
Breast_BRCA	MFM223_BREAST_Dep	0.271
Breast_BRCA	DU4475_BREAST_Dep	0.275
Breast_BRCA	SUM185PE_BREAST_Dep	0.275
Breast_BRCA	LY2_BREAST_Dep	0.293
Breast_BRCA	HDQP1_BREAST_Dep	0.293
Breast_BRCA	MCF12A_BREAST_Dep	0.309
Breast_BRCA	SUM225CWN_BREAST_Dep	0.318
Breast_BRCA	EVSAT_BREAST_Dep	0.323
Breast_BRCA	SUM190PT_BREAST_Dep	0.327
Breast_BRCA	CAL51_BREAST_Dep	0.367
Breast_BRCA	SW527_BREAST_Dep	0.367
Breast_BRCA	ZR751_BREAST_Dep	0.367
Breast_BRCA	MDAMB157_BREAST_Dep	0.384
Breast_BRCA	600MPE_BREAST_Dep	0.478
Breast_BRCA	HCC70_BREAST_Dep	0.478
Breast_BRCA	HCC1954_BREAST_Dep	0.526
Breast_BRCA	HCC1008_BREAST_Dep	0.536
Breast_BRCA	SKBR5_BREAST_Dep	0.599
Breast_BRCA	MACLS2_BREAST_Dep	0.626
Breast_BRCA	MDAMB415_BREAST_Dep	0.626
Breast_BRCA	SKBR7_BREAST_Dep	0.648
Breast_BRCA	ZR7530_BREAST_Dep	0.698
Breast_BRCA	CAL148_BREAST_Dep	0.732
Breast_BRCA	MDAMB361_BREAST_Dep	0.741
Breast_BRCA	SUM159PT_BREAST_Dep	0.811
Breast_BRCA	T47D_BREAST_Dep	0.9
Breast_BRCA	HCC2185_BREAST_Dep	0.984
Colon_COAD	COLO678_LARGE_INTESTINE_Dep	0.00452
Colon_COAD	CL34_LARGE_INTESTINE_Dep	0.0127
Colon_COAD	SNU81_LARGE_INTESTINE_Dep	0.0127
Colon_COAD	SW480_LARGE_INTESTINE_Dep	0.0127
Colon_COAD	NCIH747_LARGE_INTESTINE_Dep	0.0226
Colon_COAD	HRT18_LARGE_INTESTINE_Dep	0.0419
Colon_COAD	OUMS23_LARGE_INTESTINE_Dep	0.0419
Colon_COAD	SNU61_LARGE_INTESTINE_Dep	0.0419
Colon_COAD	SW837_LARGE_INTESTINE_Dep	0.0419
Colon_COAD	CL11_LARGE_INTESTINE_Dep	0.0678
Colon_COAD	COLO205_LARGE_INTESTINE_Dep	0.0678
Colon_COAD	SKCO1_LARGE_INTESTINE_Dep	0.13
Colon_COAD	LS180_LARGE_INTESTINE_Dep	0.151
Colon_COAD	LS513_LARGE_INTESTINE_Dep	0.151
Colon_COAD	SNUC2A_LARGE_INTESTINE_Dep	0.181
Colon_COAD	MDST8_LARGE_INTESTINE_Dep	0.182
Colon_COAD	SW48_LARGE_INTESTINE_Dep	0.182
Colon_COAD	SW948_LARGE_INTESTINE_Dep	0.182
Colon_COAD	CACO2_LARGE_INTESTINE_Dep	0.202
Colon_COAD	GP2D_LARGE_INTESTINE_Dep	0.202
Colon_COAD	HCT116_LARGE_INTESTINE_Dep	0.202
Colon_COAD	SNUC1_LARGE_INTESTINE_Dep	0.202
Colon_COAD	SW1417_LARGE_INTESTINE_Dep	0.202
Colon_COAD	SW1463_LARGE_INTESTINE_Dep	0.202
Colon_COAD	CCK81_LARGE_INTESTINE_Dep	0.318
Colon_COAD	SW620_LARGE_INTESTINE_Dep	0.345
Colon_COAD	COLO320_LARGE_INTESTINE_Dep	0.44
Colon_COAD	KM12_LARGE_INTESTINE_Dep	0.44
Colon_COAD	HT29_LARGE_INTESTINE_Dep	0.504
Colon_COAD	RKO_LARGE_INTESTINE_Dep	0.504
Colon_COAD	SNUC4_LARGE_INTESTINE_Dep	0.504
Colon_COAD	COLO201_LARGE_INTESTINE_Dep	0.533
Colon_COAD	CW2_LARGE_INTESTINE_Dep	0.533
Colon_COAD	LOVO_LARGE_INTESTINE_Dep	0.586
Colon_COAD	SW403_LARGE_INTESTINE_Dep	0.586
Colon_COAD	HCT15_LARGE_INTESTINE_Dep	0.696
Colon_COAD	HT55_LARGE_INTESTINE_Dep	0.696
Colon_COAD	HT115_LARGE_INTESTINE_Dep	0.777
Colon_COAD	LS411N_LARGE_INTESTINE_Dep	0.953
Colon_COAD	NCIH508_LARGE_INTESTINE_Dep	0.953
Colon_COAD	NCIH716_LARGE_INTESTINE_Dep	0.953
Colon_COAD	SNU407_LARGE_INTESTINE_Dep	0.953
Esophagus_ESCA	COLO680N_OESOPHAGUS_Dep	0.0111
Esophagus_ESCA	Esophagus_avg_Dep	0.0111
Esophagus_ESCA	KYSE30_OESOPHAGUS_Dep	0.0195
Esophagus_ESCA	TE9_OESOPHAGUS_Dep	0.0195
Esophagus_ESCA	TE4_OESOPHAGUS_Dep	0.0383
Esophagus_ESCA	TT_OESOPHAGUS_Dep	0.0386
Esophagus_ESCA	KYSE520_OESOPHAGUS_Dep	0.0706
Esophagus_ESCA	KYSE70_OESOPHAGUS_Dep	0.0706
Esophagus_ESCA	TE1_OESOPHAGUS_Dep	0.0706
Esophagus_ESCA	TE8_OESOPHAGUS_Dep	0.0706
Esophagus_ESCA	KYSE510_OESOPHAGUS_Dep	0.157
Esophagus_ESCA	TE6_OESOPHAGUS_Dep	0.157
Esophagus_ESCA	TE15_OESOPHAGUS_Dep	0.199
Esophagus_ESCA	ECGI10_OESOPHAGUS_Dep	0.227
Esophagus_ESCA	TE10_OESOPHAGUS_Dep	0.23
Esophagus_ESCA	JHESOAD1_OESOPHAGUS_Dep	0.275
Esophagus_ESCA	KYSE150_OESOPHAGUS_Dep	0.275
Esophagus_ESCA	KYSE450_OESOPHAGUS_Dep	0.324
Esophagus_ESCA	KYSE180_OESOPHAGUS_Dep	0.486
Esophagus_ESCA	TE11_OESOPHAGUS_Dep	0.486
Esophagus_ESCA	OE33_OESOPHAGUS_Dep	0.52
Esophagus_ESCA	TE14_OESOPHAGUS_Dep	0.669
Kinase_score_percent_KICH	HK2_KIDNEY_Dep	0.0109
Kinase_score_percent_KICH	SKRC20_KIDNEY_Dep	0.0126
Kinase_score_percent_KICH	KMRC2_KIDNEY_Dep	0.0138
Kinase_score_percent_KICH	SLR21_KIDNEY_Dep	0.0157
Kinase_score_percent_KICH	RCC4_KIDNEY_Dep	0.0214
Kinase_score_percent_KICH	ACHN_KIDNEY_Dep	0.0348
Kidney_KICH	SLR20_KIDNEY_Dep	0.0688
Kidney_KICH	SLR24_KIDNEY_Dep	0.0688
Kidney_KICH	SNU349_KIDNEY_Dep	0.0688
Kidney_KICH	VMRCRCW_KIDNEY_Dep	0.0688
Kidney_KICH	769P_KIDNEY_Dep	0.0711
Kidney_KICH	CAL54_KIDNEY_Dep	0.0757
Kidney_KICH	BFTC909_KIDNEY_Dep	0.0879
Kidney_KICH	HEKTE_KIDNEY_Dep	0.0879
Kidney_KICH	OSRC2_KIDNEY_Dep	0.0879
Kidney_KICH	Avg_Kidney_Dep	0.0879
Kidney_KICH	SLR25_KIDNEY_Dep	0.119
Kidney_KICH	SLR26_KIDNEY_Dep	0.119
Kidney_KICH	KMRC20_KIDNEY_Dep	0.202
Kidney_KICH	TUHR10TKB_KIDNEY_Dep	0.484
Kidney_KICH	CAKI1_KIDNEY_Dep	0.485
Kidney_KICH	CAKI2_KIDNEY_Dep	0.535
Kidney_KICH	TUHR14TKB_KIDNEY_Dep	0.535
Kidney_KICH	786O_KIDNEY_Dep	0.74
Kidney_KICH	A704_KIDNEY_Dep	0.74
Kidney_KICH	TUHR4TKB_KIDNEY_Dep	0.74
Kidney_KIRC	HK2_KIDNEY_Dep	0.0134
Kidney_KIRC	SLR21_KIDNEY_Dep	0.0146
Kidney_KIRC	KMRC2_KIDNEY_Dep	0.0165
Kidney_KIRC	SKRC20_KIDNEY_Dep	0.0178
Kidney_KIRC	BFTC909_KIDNEY_Dep	0.0822
Kidney_KIRC	HEKTE_KIDNEY_Dep	0.0822
Kidney_KIRC	KMRC20_KIDNEY_Dep	0.0822
Kidney_KIRC	OSRC2_KIDNEY_Dep	0.0822
Kidney_KIRC	Avg_Kidney_Dep	0.0822
Kidney_KIRC	769P_KIDNEY_Dep	0.0884
Kidney_KIRC	SLR20_KIDNEY_Dep	0.107
Kidney_KIRC	SLR24_KIDNEY_Dep	0.107
Kidney_KIRC	SNU349_KIDNEY_Dep	0.107
Kidney_KIRC	VMRCRCW_KIDNEY_Dep	0.107
Kidney_KIRC	RCC4_KIDNEY_Dep	0.145
Kidney_KIRC	786O_KIDNEY_Dep	0.214
Kidney_KIRC	A704_KIDNEY_Dep	0.214
Kidney_KIRC	TUHR4TKB_KIDNEY_Dep	0.214
Kidney_KIRC	SLR25_KIDNEY_Dep	0.223
Kidney_KIRC	SLR26_KIDNEY_Dep	0.223
Kidney_KIRC	CAKI2_KIDNEY_Dep	0.234
Kidney_KIRC	CAL54_KIDNEY_Dep	0.628
Kidney_KIRC	CAKI1_KIDNEY_Dep	0.645
Kidney_KIRC	ACHN_KIDNEY_Dep	0.726
Kidney_KIRC	TUHR14TKB_KIDNEY_Dep	0.726
Kidney_KIRC	TUHR10TKB_KIDNEY_Dep	0.794
Kidney_KIRP	HK2_KIDNEY_Dep	0.00642
Kidney_KIRP	SLR21_KIDNEY_Dep	0.00666
Kidney_KIRP	SLR26_KIDNEY_Dep	0.0067
Kidney_KIRP	SKRC20_KIDNEY_Dep	0.00802
Kidney_KIRP	TUHR14TKB_KIDNEY_Dep	0.0436
Kidney_KIRP	BFTC909_KIDNEY_Dep	0.0561
Kidney_KIRP	HEKTE_KIDNEY_Dep	0.0561
Kidney_KIRP	OSRC2_KIDNEY_Dep	0.0561
Kidney_KIRP	Avg_Kidney_Dep	0.0561
Kidney_KIRP	KMRC20_KIDNEY_Dep	0.0583
Kidney_KIRP	SLR20_KIDNEY_Dep	0.0664
Kidney_KIRP	SLR24_KIDNEY_Dep	0.0664
Kidney_KIRP	SNU349_KIDNEY_Dep	0.0664
Kidney_KIRP	VMRCRCW_KIDNEY_Dep	0.0664
Kidney_KIRP	CAL54_KIDNEY_Dep	0.0787
Kidney_KIRP	KMRC2_KIDNEY_Dep	0.0873
Kidney_KIRP	SLR25_KIDNEY_Dep	0.0873
Kidney_KIRP	RCC4_KIDNEY_Dep	0.277
Kidney_KIRP	ACHN_KIDNEY_Dep	0.428
Kidney_KIRP	CAKI2_KIDNEY_Dep	0.428
Kidney_KIRP	786O_KIDNEY_Dep	0.43
Kidney_KIRP	A704_KIDNEY_Dep	0.43
Kidney_KIRP	TUHR4TKB_KIDNEY_Dep	0.43
Kidney_KIRP	769P_KIDNEY_Dep	0.459
Kidney_KIRP	TUHR10TKB_KIDNEY_Dep	0.459
Kidney_KIRP	CAKI1_KIDNEY_Dep	0.848
Liver_LIHC	JHH6_LIVER_Dep	0.00605
Liver_LIHC	SNU423_LIVER_Dep	0.013
Liver_LIHC	Avg_liver_Dep	0.0153
Liver_LIHC	SNU886_LIVER_Dep	0.021
Liver_LIHC	LI7_LIVER_Dep	0.031
Liver_LIHC	HUH7_LIVER_Dep	0.0575
Liver_LIHC	HLF_LIVER_Dep	0.0894
Liver_LIHC	JHH1_LIVER_Dep	0.0894
Liver_LIHC	HEP3B217_LIVER_Dep	0.112
Liver_LIHC	HUH6_LIVER_Dep	0.156
Liver_LIHC	HEPG2_LIVER_dep	0.193
Liver_LIHC	JHH7_LIVER_Dep	0.22
Liver_LIHC	SNU761_LIVER_Dep	0.223
Liver_LIHC	SNU449_LIVER_Dep	0.234
Liver_LIHC	HLE_LIVER_dep	0.253
Liver_LIHC	JHH5_LIVER_Dep	0.262
Liver_LIHC	PLCPRF5_LIVER_Dep	0.271
Liver_LIHC	HUH1_LIVER_Dep	0.397
Lung_LUAD	EPLC272H_LUNG_Dep	0.000761
Lung_LUAD	CHAGOK1_LUNG_dep	0.00394
Lung_LUAD	CORL279_LUNG_Dep	0.00575
Lung_LUAD	CALU3_LUNG_Dep	0.00605
Lung_LUAD	COLO699_LUNG_Dep	0.00628
Lung_LUAD	A549_LUNG_Dep	0.00875
Lung_LUAD	DMS53_LUNG_Dep	0.0114
Lung_LUAD	CALU1_LUNG_Dep	0.05
Lung_LUAD	CORL23_LUNG_Dep	0.05
Lung_LUAD	HCC1359_LUNG_Dep	0.05
Lung_LUAD	EBC1_LUNG_Dep	0.0519
Lung_LUAD	ABC1_LUNG_Dep	0.0521
Lung_LUAD	A427_LUNG_Dep	0.055
Lung_LUAD	CORL105_LUNG_Dep	0.055
Lung_LUAD	EKVX_LUNG_Dep	0.055
Lung_LUAD	CALU6_LUNG_Dep	0.0648
Lung_LUAD	HCC15_LUNG_Dep	0.0725
Lung_LUAD	NCIH1581_LUNG_Dep	0.121
Lung_LUAD	NCIH2228_LUNG_Dep	0.121
Lung_LUAD	NCIH2291_LUNG_Dep	0.121
Lung_LUAD	NCIH358_LUNG_Dep	0.121
Lung_LUAD	HSSYII_LUNG_Dep	0.145
Lung_LUAD	DMS114_LUNG_Dep	0.169
Lung_LUAD	IALM_LUNG_Dep	0.179
Lung_LUAD	NCIH2009_LUNG_Dep	0.179
Lung_LUAD	NCIH2087_LUNG_Dep	0.179
Lung_LUAD	NCIH2286_LUNG_Dep	0.179
Lung_LUAD	NCIH2887_LUNG_Dep	0.179
Lung_LUAD	NCIH441_LUNG_Dep	0.179
Lung_LUAD	HCC1833_LUNG_Dep	0.209
Lung_LUAD	HCC4006_LUNG_Dep	0.225
Lung_LUAD	NCIH1299_LUNG_Dep	0.226
Lung_LUAD	NCIH2171_LUNG_Dep	0.226
Lung_LUAD	NCIH1155_LUNG_Dep	0.273
Lung_LUAD	NCIH1355_LUNG_Dep	0.273
Lung_LUAD	NCIH2030_LUNG_Dep	0.273
Lung_LUAD	NCIH211_LUNG_Dep	0.273
Lung_LUAD	NCIH23_LUNG_Dep	0.273
Lung_LUAD	NCIH520_LUNG_Dep	0.273
Lung_LUAD	NCIH841_LUNG_Dep	0.273
Lung_LUAD	SBC5_LUNG_Dep	0.273
Lung_LUAD	Avg_lung_Dep	0.273
Lung_LUAD	NCIH2110_LUNG_Dep	0.276
Lung_LUAD	NCIH854_LUNG_Dep	0.305
Lung_LUAD	HCC95_LUNG_Dep	0.308
Lung_LUAD	LK2_LUNG_Dep	0.325
Lung_LUAD	NCIH1793_LUNG_Dep	0.328
Lung_LUAD	NCIH522_LUNG_Dep	0.396
Lung_LUAD	NCIH1373_LUNG_Dep	0.398
Lung_LUAD	SHP77_LUNG_Dep	0.398
Lung_LUAD	SQ1_LUNG_Dep	0.398
Lung_LUAD	NCIH1792_LUNG_Dep	0.418
Lung_LUAD	LC1SQSF_LUNG_Dep	0.434
Lung_LUAD	CAL12T_LUNG_Dep	0.439
Lung_LUAD	HCC2429_LUNG_Dep	0.439
Lung_LUAD	HCC33_LUNG_Dep	0.439
Lung_LUAD	HCC366_LUNG_Dep	0.439
Lung_LUAD	HCC461_LUNG_Dep	0.439
Lung_LUAD	MORCPR_LUNG_Dep	0.439
Lung_LUAD	NCIH1048_LUNG_Dep	0.439
Lung_LUAD	NCIH1666_LUNG_Dep	0.439
Lung_LUAD	NCIH1876_LUNG_Dep	0.439
Lung_LUAD	NCIH196_LUNG_Dep	0.439
Lung_LUAD	NCIH661_LUNG_Dep	0.439
Lung_LUAD	PC14_LUNG_Dep	0.439
Lung_LUAD	RERFLCAD2_LUNG_Dep	0.439
Lung_LUAD	RERFLCAI_LUNG_Dep	0.439
Lung_LUAD	DMS273_LUNG_Dep	0.51
Lung_LUAD	HCC2450_LUNG_Dep	0.566
Lung_LUAD	HCC515_LUNG_Dep	0.566
Lung_LUAD	NCIH1836_LUNG_Dep	0.566
Lung_LUAD	NCIH2882_LUNG_Dep	0.566
Lung_LUAD	HCC44_LUNG_Dep	0.578
Lung_LUAD	NCIH1105_LUNG_Dep	0.578
Lung_LUAD	NCIH1703_LUNG_Dep	0.578
Lung_LUAD	NCIH146_LUNG_Dep	0.579
Lung_LUAD	NCIH838_LUNG_Dep	0.587
Lung_LUAD	NCIH3255_LUNG_Dep	0.598
Lung_LUAD	NCIH2170_LUNG_Dep	0.6
Lung_LUAD	NCIH1838_LUNG_Dep	0.642
Lung_LUAD	HCC827GR_LUNG_Dep	0.66
Lung_LUAD	NCIH1944_LUNG_Dep	0.662
Lung_LUAD	NCIH1573_LUNG_Dep	0.694
Lung_LUAD	NCIH1693_LUNG_Dep	0.717
Lung_LUAD	NCIH1623_LUNG_Dep	0.746
Lung_LUAD	HCC2814_LUNG_Dep	0.758
Lung_LUAD	HCC827GR5_LUNG_Dep	0.758
Lung_LUAD	LCLC97TM1_LUNG_Dep	0.758
Lung_LUAD	LOUNH91_LUNG_Dep	0.758
Lung_LUAD	NCIH1339_LUNG_Dep	0.758
Lung_LUAD	NCIH1650_LUNG_Dep	0.758
Lung_LUAD	NCIH2172_LUNG_Dep	0.758
Lung_LUAD	NCIH292_LUNG_Dep	0.758
Lung_LUAD	NCIH647_LUNG_Dep	0.758
Lung_LUAD	NCIH650_LUNG_Dep	0.758
Lung_LUAD	SKMES1_LUNG_Dep	0.758
Lung_LUAD	NCIH526_LUNG_Dep	0.782
Lung_LUAD	NCIH1435_LUNG_Dep	0.824
Lung_LUAD	HLC1_LUNG_Dep	0.845
Lung_LUAD	HOP62_LUNG_Dep	0.845
Lung_LUAD	LU65_LUNG_Dep	0.845
Lung_LUAD	LU99_LUNG_Dep	0.845
Lung_LUAD	LXF289_LUNG_Dep	0.845
Lung_LUAD	NCIH1395_LUNG_Dep	0.845
Lung_LUAD	NCIH1648_LUNG_Dep	0.845
Lung_LUAD	NCIH1694_LUNG_Dep	0.845
Lung_LUAD	NCIH1915_LUNG_Dep	0.845
Lung_LUAD	NCIH1975_LUNG_Dep	0.845
Lung_LUAD	NCIH2023_LUNG_Dep	0.845
Lung_LUAD	NCIH2405_LUNG_Dep	0.845
Lung_LUAD	NCIH322_LUNG_Dep	0.845
Lung_LUAD	SW1271_LUNG_Dep	0.868
Lung_LUAD	NCIH1437_LUNG_Dep	0.877
Lung_LUAD	NCIH209_LUNG_Dep	0.877
Lung_LUAD	NCIH2122_LUNG_Dep	0.877
Lung_LUAD	NCIH727_LUNG_Dep	0.913
Lung_LUAD	NCIH2066_LUNG_Dep	0.945
Lung_LUAD	NCIH446_LUNG_Dep	0.95
Lung_LUAD	HCC827_LUNG_Dep	0.965
Lung_LUAD	NCIH1568_LUNG_Dep	0.965
Lung_LUAD	LUDLU1_LUNG_Dep	0.976
Lung_LUAD	NCIH2126_LUNG_Dep	0.983
Lung_LUSC	DMS53_LUNG_Dep	0.00135
Lung_LUSC	EPLC272H_LUNG_Dep	0.00437
Lung_LUSC	CHAGOK1_LUNG_dep	0.005
Lung_LUSC	CALU3_LUNG_Dep	0.0143
Lung_LUSC	CORL279_LUNG_Dep	0.0143
Lung_LUSC	COLO699_LUNG_Dep	0.038
Lung_LUSC	A549_LUNG_Dep	0.0383
Lung_LUSC	CALU1_LUNG_Dep	0.0458
Lung_LUSC	CORL23_LUNG_Dep	0.0458
Lung_LUSC	HCC1359_LUNG_Dep	0.0458
Lung_LUSC	HCC15_LUNG_Dep	0.106
Lung_LUSC	NCIH1373_LUNG_Dep	0.132
Lung_LUSC	SHP77_LUNG_Dep	0.132
Lung_LUSC	SQ1_LUNG_Dep	0.132
Lung_LUSC	A427_LUNG_Dep	0.143
Lung_LUSC	ABC1_LUNG_Dep	0.143
Lung_LUSC	CORL105_LUNG_Dep	0.143
Lung_LUSC	EKVX_LUNG_Dep	0.143
Lung_LUSC	NCIH1105_LUNG_Dep	0.179
Lung_LUSC	NCIH1581_LUNG_Dep	0.179
Lung_LUSC	NCIH2291_LUNG_Dep	0.179
Lung_LUSC	NCIH358_LUNG_Dep	0.179
Lung_LUSC	NCIH727_LUNG_Dep	0.179
Lung_LUSC	DMS114_LUNG_Dep	0.191
Lung_LUSC	NCIH2110_LUNG_Dep	0.224
Lung_LUSC	HCC2450_LUNG_Dep	0.245
Lung_LUSC	HCC515_LUNG_Dep	0.245
Lung_LUSC	HLC1_LUNG_Dep	0.245
Lung_LUSC	HOP62_LUNG_Dep	0.245
Lung_LUSC	IALM_LUNG_Dep	0.245
Lung_LUSC	LU65_LUNG_Dep	0.245
Lung_LUSC	LU99_LUNG_Dep	0.245
Lung_LUSC	LXF289_LUNG_Dep	0.245
Lung_LUSC	NCIH1395_LUNG_Dep	0.245
Lung_LUSC	NCIH1648_LUNG_Dep	0.245
Lung_LUSC	NCIH1694_LUNG_Dep	0.245
Lung_LUSC	NCIH1836_LUNG_Dep	0.245
Lung_LUSC	NCIH1915_LUNG_Dep	0.245
Lung_LUSC	NCIH1975_LUNG_Dep	0.245
Lung_LUSC	NCIH2009_LUNG_Dep	0.245
Lung_LUSC	NCIH2023_LUNG_Dep	0.245
Lung_LUSC	NCIH2087_LUNG_Dep	0.245
Lung_LUSC	NCIH2286_LUNG_Dep	0.245
Lung_LUSC	NCIH2405_LUNG_Dep	0.245
Lung_LUSC	NCIH2882_LUNG_Dep	0.245
Lung_LUSC	NCIH2887_LUNG_Dep	0.245
Lung_LUSC	NCIH441_LUNG_Dep	0.245
Lung_LUSC	NCIH1573_LUNG_Dep	0.251
Lung_LUSC	CALU6_LUNG_Dep	0.288
Lung_LUSC	NCIH446_LUNG_Dep	0.334
Lung_LUSC	HCC2814_LUNG_Dep	0.343
Lung_LUSC	HCC827GR5_LUNG_Dep	0.343
Lung_LUSC	LCLC97TM1_LUNG_Dep	0.343
Lung_LUSC	NCIH1155_LUNG_Dep	0.343
Lung_LUSC	NCIH1339_LUNG_Dep	0.343
Lung_LUSC	NCIH1355_LUNG_Dep	0.343
Lung_LUSC	NCIH1437_LUNG_Dep	0.343
Lung_LUSC	NCIH1650_LUNG_Dep	0.343
Lung_LUSC	NCIH2030_LUNG_Dep	0.343
Lung_LUSC	NCIH209_LUNG_Dep	0.343
Lung_LUSC	NCIH211_LUNG_Dep	0.343
Lung_LUSC	NCIH2172_LUNG_Dep	0.343
Lung_LUSC	NCIH292_LUNG_Dep	0.343
Lung_LUSC	NCIH520_LUNG_Dep	0.343
Lung_LUSC	NCIH647_LUNG_Dep	0.343
Lung_LUSC	NCIH650_LUNG_Dep	0.343
Lung_LUSC	NCIH841_LUNG_Dep	0.343
Lung_LUSC	SBC5_LUNG_Dep	0.343
Lung_LUSC	SKMES1_LUNG_Dep	0.343
Lung_LUSC	Avg_lung_Dep	0.343
Lung_LUSC	HCC827GR_LUNG_Dep	0.383
Lung_LUSC	HSSYII_LUNG_Dep	0.425
Lung_LUSC	HCC1833_LUNG_Dep	0.439
Lung_LUSC	LC1SQSF_LUNG_Dep	0.439
Lung_LUSC	NCIH526_LUNG_Dep	0.439
Lung_LUSC	HCC44_LUNG_Dep	0.448
Lung_LUSC	HCC4006_LUNG_Dep	0.5
Lung_LUSC	CAL12T_LUNG_Dep	0.503
Lung_LUSC	HCC2429_LUNG_Dep	0.503
Lung_LUSC	HCC33_LUNG_Dep	0.503
Lung_LUSC	HCC366_LUNG_Dep	0.503
Lung_LUSC	HCC461_LUNG_Dep	0.503
Lung_LUSC	MORCPR_LUNG_Dep	0.503
Lung_LUSC	NCIH1048_LUNG_Dep	0.503
Lung_LUSC	NCIH1299_LUNG_Dep	0.503
Lung_LUSC	NCIH146_LUNG_Dep	0.503
Lung_LUSC	NCIH1666_LUNG_Dep	0.503
Lung_LUSC	NCIH1876_LUNG_Dep	0.503
Lung_LUSC	NCIH196_LUNG_Dep	0.503
Lung_LUSC	NCIH2171_LUNG_Dep	0.503
Lung_LUSC	NCIH661_LUNG_Dep	0.503
Lung_LUSC	PC14_LUNG_Dep	0.503
Lung_LUSC	RERFLCAD2_LUNG_Dep	0.503
Lung_LUSC	RERFLCAI_LUNG_Dep	0.503
Lung_LUSC	NCIH2228_LUNG_Dep	0.546
Lung_LUSC	NCIH1838_LUNG_Dep	0.563
Lung_LUSC	NCIH854_LUNG_Dep	0.565
Lung_LUSC	DMS273_LUNG_Dep	0.574
Lung_LUSC	LOUNH91_LUNG_Dep	0.574
Lung_LUSC	NCIH1792_LUNG_Dep	0.574
Lung_LUSC	NCIH23_LUNG_Dep	0.574
Lung_LUSC	HCC827_LUNG_Dep	0.585
Lung_LUSC	NCIH1568_LUNG_Dep	0.585
Lung_LUSC	NCIH1693_LUNG_Dep	0.585
Lung_LUSC	NCIH2066_LUNG_Dep	0.585
Lung_LUSC	NCIH3255_LUNG_Dep	0.585
Lung_LUSC	NCIH2126_LUNG_Dep	0.593
Lung_LUSC	SW1271_LUNG_Dep	0.683
Lung_LUSC	NCIH1793_LUNG_Dep	0.698
Lung_LUSC	NCIH2170_LUNG_Dep	0.733
Lung_LUSC	NCIH522_LUNG_Dep	0.733
Lung_LUSC	LUDLU1_LUNG_Dep	0.776
Lung_LUSC	NCIH1623_LUNG_Dep	0.776
Lung_LUSC	EBC1_LUNG_Dep	0.784
Lung_LUSC	NCIH1703_LUNG_Dep	0.784
Lung_LUSC	NCIH1944_LUNG_Dep	0.784
Lung_LUSC	NCIH1435_LUNG_Dep	0.832
Lung_LUSC	NCIH2122_LUNG_Dep	0.844
Lung_LUSC	NCIH838_LUNG_Dep	0.856
Lung_LUSC	HCC95_LUNG_Dep	0.873
Lung_LUSC	LK2_LUNG_Dep	0.943
Lung_LUSC	NCIH322_LUNG_Dep	0.943
Prostate_PRAD	DU145_PROSTATE_Dep	0.00931
Prostate_PRAD	NCIH660_PROSTATE_Dep	0.00931
Prostate_PRAD	22RV1_PROSTATE_Dep	0.0662
Prostate_PRAD	Prostate_Avg_Dep	0.0662
Prostate_PRAD	VCAP_PROSTATE_Dep	0.415
Prostate_PRAD	PC3_PROSTATE_Dep	0.543
Prostate_PRAD	PRECLH_PROSTATE_Dep	0.543
Prostate_PRAD	LNCAPCLONEFGC_PROSTATE_Dep	0.945
Rectum_READ	SW480_LARGE_INTESTINE_Dep	0.00322
Rectum_READ	SNU61_LARGE_INTESTINE_Dep	0.0163
Rectum_READ	LS513_LARGE_INTESTINE_Dep	0.0895
Rectum_READ	COLO678_LARGE_INTESTINE_Dep	0.0969
Rectum_READ	SNUC1_LARGE_INTESTINE_Dep	0.108
Rectum_READ	SW1417_LARGE_INTESTINE_Dep	0.108
Rectum_READ	CCK81_LARGE_INTESTINE_Dep	0.215
Rectum_READ	SNUC2A_LARGE_INTESTINE_Dep	0.215
Rectum_READ	LS411N_LARGE_INTESTINE_Dep	0.228
Rectum_READ	SKCO1_LARGE_INTESTINE_Dep	0.253
Rectum_READ	COLO320_LARGE_INTESTINE_Dep	0.279
Rectum_READ	LOVO_LARGE_INTESTINE_Dep	0.381
Rectum_READ	SW620_LARGE_INTESTINE_Dep	0.381
Rectum_READ	COLO201_LARGE_INTESTINE_Dep	0.444
Rectum_READ	CW2_LARGE_INTESTINE_Dep	0.444
Rectum_READ	HRT18_LARGE_INTESTINE_Dep	0.445
Rectum_READ	OUMS23_LARGE_INTESTINE_Dep	0.445
Rectum_READ	SW403_LARGE_INTESTINE_Dep	0.445
Rectum_READ	SW837_LARGE_INTESTINE_Dep	0.445
Rectum_READ	HT55_LARGE_INTESTINE_Dep	0.49
Rectum_READ	MDST8_LARGE_INTESTINE_Dep	0.49
Rectum_READ	NCIH747_LARGE_INTESTINE_Dep	0.49
Rectum_READ	SW48_LARGE_INTESTINE_Dep	0.49
Rectum_READ	SW948_LARGE_INTESTINE_Dep	0.49
Rectum_READ	HT29_LARGE_INTESTINE_Dep	0.536
Rectum_READ	LS180_LARGE_INTESTINE_Dep	0.536
Rectum_READ	RKO_LARGE_INTESTINE_Dep	0.536
Rectum_READ	SNUC4_LARGE_INTESTINE_Dep	0.536
Rectum_READ	HCT15_LARGE_INTESTINE_Dep	0.727
Rectum_READ	CACO2_LARGE_INTESTINE_Dep	0.79
Rectum_READ	CL34_LARGE_INTESTINE_Dep	0.79
Rectum_READ	GP2D_LARGE_INTESTINE_Dep	0.79
Rectum_READ	HCT116_LARGE_INTESTINE_Dep	0.79
Rectum_READ	NCIH508_LARGE_INTESTINE_Dep	0.79
Rectum_READ	NCIH716_LARGE_INTESTINE_Dep	0.79
Rectum_READ	SNU407_LARGE_INTESTINE_Dep	0.79
Rectum_READ	SNU81_LARGE_INTESTINE_Dep	0.79
Rectum_READ	SW1463_LARGE_INTESTINE_Dep	0.79
Rectum_READ	CL11_LARGE_INTESTINE_Dep	0.937
Rectum_READ	COLO205_LARGE_INTESTINE_Dep	0.937
Rectum_READ	HT115_LARGE_INTESTINE_Dep	0.937
Rectum_READ	KM12_LARGE_INTESTINE_Dep	0.937
Stomach_STAD	2313287_STOMACH_Dep	0.016
Stomach_STAD	OCUM1_STOMACH_Dep	0.0175
Stomach_STAD	SNU1_STOMACH_Dep	0.0239
Stomach_STAD	SNU601_STOMACH_Dep	0.0291
Stomach_STAD	GSU_STOMACH_Dep	0.0739
Stomach_STAD	MKN1_STOMACH_Dep	0.0739
Stomach_STAD	KE39_STOMACH_Dep	0.145
Stomach_STAD	NUGC3_STOMACH_Dep	0.145
Stomach_STAD	SNU216_STOMACH_Dep	0.145
Stomach_STAD	Stomach_avg_Dep	0.145
Stomach_STAD	SNU5_STOMACH_Dep	0.152
Stomach_STAD	FU97_STOMACH_Dep	0.26
Stomach_STAD	ECC10_STOMACH_Dep	0.289
Stomach_STAD	KATOIII_STOMACH_Dep	0.289
Stomach_STAD	MKN45_STOMACH_Dep	0.302
Stomach_STAD	AGS_STOMACH_Dep	0.303
Stomach_STAD	HUG1N_STOMACH_Dep	0.303
Stomach_STAD	SNU719_STOMACH_Dep	0.303
Stomach_STAD	NCIN87_STOMACH_Dep	0.334
Stomach_STAD	IM95_STOMACH_Dep	0.531
Stomach_STAD	MKN7_STOMACH_Dep	0.594
Stomach_STAD	LMSU_STOMACH_Dep	0.609
Stomach_STAD	NCCSTCK140_STOMACH_Dep	0.625
Stomach_STAD	HGC27_STOMACH_Dep	0.691
Stomach_STAD	GSS_STOMACH_Dep	0.721
Thyroid_THCA	Thyroid_avg_Dep	0.0452
Thyroid_THCA	8305C_THYROID_Dep	0.0796
Thyroid_THCA	8505C_THYROID_Dep	0.102
Thyroid_THCA	SW579_THYROID_Dep	0.202
Thyroid_THCA	BHT101_THYROID_Dep	0.575
Thyroid_THCA	BCPAP_THYROID_Dep	0.721

## Sheet: CKI_Sanger_KruskalWallis
Cancer_Disease	Cell_Line	p-value
Breast_BRCA	ACH-000934_Dep	3.31e-08
Breast_BRCA	ACH-000111_Dep	7.24e-07
Breast_BRCA	ACH-000276_Dep	1.09e-06
Breast_BRCA	ACH-000910_Dep	1.3e-06
Breast_BRCA	ACH-000147_Dep	2.19e-06
Breast_BRCA	ACH-000859_Dep	3.25e-06
Breast_BRCA	ACH-000554_Dep	3.82e-06
Breast_BRCA	ACH-000374_Dep	7.51e-06
Breast_BRCA	ACH-000856_Dep	9.95e-06
Breast_BRCA	ACH-000849_Dep	1.14e-05
Breast_BRCA	ACH-000019_Dep	1.55e-05
Breast_BRCA	ACH-000711_Dep	1.9e-05
Breast_BRCA	ACH-000624_Dep	2.05e-05
Breast_BRCA	ACH-001819_Dep	2.78e-05
Breast_BRCA	ACH-000223_Dep	3.05e-05
Breast_BRCA	ACH-000768_Dep	5.19e-05
Breast_BRCA	ACH-000148_Dep	5.71e-05
Breast_BRCA	ACH-000876_Dep	5.98e-05
Breast_BRCA	ACH-001820_Dep	0.000182
Breast_BRCA	ACH-001065_Dep	0.000249
Breast_BRCA	ACH-000699_Dep	0.000333
Breast_BRCA	ACH-000248_Dep	0.000448
Breast_BRCA	ACH-000573_Dep	0.000603
Breast_BRCA	ACH-000668_Dep	0.00122
BileDuct_CHOL	ACH-001494_Dep	0.555
Colon_COAD	ACH-000009_Dep	8.24e-05
Colon_COAD	ACH-000252_Dep	0.000127
Colon_COAD	ACH-000958_Dep	0.000349
Colon_COAD	ACH-000971_Dep	0.000349
Colon_COAD	ACH-000943_Dep	0.000349
Colon_COAD	ACH-000552_Dep	0.00037
Colon_COAD	ACH-000565_Dep	0.000378
Colon_COAD	ACH-001399_Dep	0.000698
Colon_COAD	ACH-001345_Dep	0.000792
Colon_COAD	ACH-000501_Dep	0.000882
Colon_COAD	ACH-000970_Dep	0.000882
Colon_COAD	ACH-000651_Dep	0.000882
Colon_COAD	ACH-001081_Dep	0.000959
Colon_COAD	ACH-000985_Dep	0.00141
Colon_COAD	ACH-000381_Dep	0.0038
Colon_COAD	ACH-000969_Dep	0.0038
Colon_COAD	ACH-000997_Dep	0.00448
Colon_COAD	ACH-000957_Dep	0.00521
Colon_COAD	ACH-000249_Dep	0.00582
Colon_COAD	ACH-000421_Dep	0.00849
Colon_COAD	ACH-000722_Dep	0.0163
Colon_COAD	ACH-000950_Dep	0.0183
Colon_COAD	ACH-000532_Dep	0.0201
Colon_COAD	ACH-001039_Dep	0.0201
Colon_COAD	ACH-000991_Dep	0.0201
Colon_COAD	ACH-000350_Dep	0.0223
Colon_COAD	ACH-000007_Dep	0.0308
Colon_COAD	ACH-000926_Dep	0.0315
Colon_COAD	ACH-000935_Dep	0.0681
Esophagus_ESCA	ACH-001494_Dep	0.002
Kidney_KICH	ACH-000411_Dep	0.00354
Kidney_KIRC	ACH-000411_Dep	0.0361
Kidney_KIRP	ACH-000411_Dep	0.0175
Lung_LUAD	ACH-000176_Dep	3.04e-07
Lung_LUAD	ACH-000878_Dep	1.21e-06
Lung_LUAD	ACH-000587_Dep	1.06e-05
Lung_LUAD	ACH-000945_Dep	1.31e-05
Lung_LUAD	ACH-000585_Dep	2.36e-05
Lung_LUAD	ACH-000367_Dep	5.15e-05
Lung_LUAD	ACH-000562_Dep	5.31e-05
Lung_LUAD	ACH-000841_Dep	8.74e-05
Lung_LUAD	ACH-000665_Dep	9.66e-05
Lung_LUAD	ACH-000510_Dep	0.000131
Lung_LUAD	ACH-000438_Dep	0.000141
Lung_LUAD	ACH-000869_Dep	0.000184
Lung_LUAD	ACH-000596_Dep	0.000266
Lung_LUAD	ACH-000563_Dep	0.000271
Lung_LUAD	ACH-000860_Dep	0.000313
Lung_LUAD	ACH-001233_Dep	0.000341
Lung_LUAD	ACH-001137_Dep	0.000725
Lung_LUAD	ACH-000980_Dep	0.00074
Lung_LUAD	ACH-000030_Dep	0.000899
Lung_LUAD	ACH-000861_Dep	0.00118
Lung_LUAD	ACH-000900_Dep	0.0012
Lung_LUAD	ACH-000787_Dep	0.00127
Lung_LUAD	ACH-000681_Dep	0.00129
Lung_LUAD	ACH-000769_Dep	0.00141
Lung_LUAD	ACH-000843_Dep	0.00148
Lung_LUAD	ACH-000662_Dep	0.00157
Lung_LUAD	ACH-000414_Dep	0.00172
Lung_LUAD	ACH-000035_Dep	0.00267
Lung_LUAD	ACH-000781_Dep	0.00278
Lung_LUAD	ACH-000677_Dep	0.00286
Lung_LUAD	ACH-000434_Dep	0.00313
Lung_LUAD	ACH-000666_Dep	0.00549
Lung_LUAD	ACH-000481_Dep	0.00563
Lung_LUAD	ACH-000282_Dep	0.00583
Lung_LUAD	ACH-000395_Dep	0.00633
Lung_LUAD	ACH-000858_Dep	0.00659
Lung_LUAD	ACH-000894_Dep	0.00788
Lung_LUAD	ACH-000337_Dep	0.0163
Lung_LUAD	ACH-000442_Dep	0.0165
Lung_LUSC	ACH-000878_Dep	3.26e-06
Lung_LUSC	ACH-000176_Dep	6.12e-06
Lung_LUSC	ACH-000510_Dep	4.44e-05
Lung_LUSC	ACH-000665_Dep	8.15e-05
Lung_LUSC	ACH-000587_Dep	0.000131
Lung_LUSC	ACH-000596_Dep	0.000203
Lung_LUSC	ACH-000980_Dep	0.000217
Lung_LUSC	ACH-000562_Dep	0.00033
Lung_LUSC	ACH-001233_Dep	0.00035
Lung_LUSC	ACH-000945_Dep	0.000363
Lung_LUSC	ACH-000841_Dep	0.000512
Lung_LUSC	ACH-000585_Dep	0.000554
Lung_LUSC	ACH-000438_Dep	0.000659
Lung_LUSC	ACH-000367_Dep	0.000898
Lung_LUSC	ACH-000900_Dep	0.000898
Lung_LUSC	ACH-000030_Dep	0.000979
Lung_LUSC	ACH-000894_Dep	0.00112
Lung_LUSC	ACH-000869_Dep	0.00116
Lung_LUSC	ACH-000843_Dep	0.00146
Lung_LUSC	ACH-000860_Dep	0.00197
Lung_LUSC	ACH-000781_Dep	0.00242
Lung_LUSC	ACH-000861_Dep	0.00263
Lung_LUSC	ACH-000666_Dep	0.00356
Lung_LUSC	ACH-000677_Dep	0.00397
Lung_LUSC	ACH-000035_Dep	0.00472
Lung_LUSC	ACH-000563_Dep	0.00621
Lung_LUSC	ACH-000681_Dep	0.00621
Lung_LUSC	ACH-000858_Dep	0.00711
Lung_LUSC	ACH-000282_Dep	0.00742
Lung_LUSC	ACH-000662_Dep	0.00847
Lung_LUSC	ACH-000434_Dep	0.011
Lung_LUSC	ACH-000442_Dep	0.0114
Lung_LUSC	ACH-000769_Dep	0.0114
Lung_LUSC	ACH-000337_Dep	0.0137
Lung_LUSC	ACH-000787_Dep	0.0189
Lung_LUSC	ACH-000395_Dep	0.0189
Lung_LUSC	ACH-000414_Dep	0.0238
Lung_LUSC	ACH-000481_Dep	0.0512
Lung_LUSC	ACH-001137_Dep	0.0581
Rectum_READ	ACH-000501_Dep	0.00382
Rectum_READ	ACH-000985_Dep	0.00507
Rectum_READ	ACH-000958_Dep	0.0104
Rectum_READ	ACH-000997_Dep	0.0255
Rectum_READ	ACH-001081_Dep	0.026
Rectum_READ	ACH-000252_Dep	0.0327
Rectum_READ	ACH-001399_Dep	0.0327
Rectum_READ	ACH-000350_Dep	0.0446
Rectum_READ	ACH-000969_Dep	0.0467
Rectum_READ	ACH-000009_Dep	0.0467
Rectum_READ	ACH-000565_Dep	0.0618
Rectum_READ	ACH-000249_Dep	0.0641
Rectum_READ	ACH-000651_Dep	0.0666
Rectum_READ	ACH-000926_Dep	0.0904
Rectum_READ	ACH-000971_Dep	0.098
Rectum_READ	ACH-000943_Dep	0.098
Rectum_READ	ACH-001039_Dep	0.136
Rectum_READ	ACH-000991_Dep	0.136
Rectum_READ	ACH-000381_Dep	0.138
Rectum_READ	ACH-000552_Dep	0.138
Rectum_READ	ACH-001345_Dep	0.146
Rectum_READ	ACH-000532_Dep	0.169
Rectum_READ	ACH-000970_Dep	0.192
Rectum_READ	ACH-000950_Dep	0.192
Rectum_READ	ACH-000421_Dep	0.206
Rectum_READ	ACH-000957_Dep	0.212
Rectum_READ	ACH-000007_Dep	0.255
Rectum_READ	ACH-000722_Dep	0.29
Rectum_READ	ACH-000935_Dep	0.545
Stomach_STAD	ACH-000880_Dep	0.0343
Stomach_STAD	ACH-000932_Dep	0.0383
Stomach_STAD	ACH-000919_Dep	0.0483
Stomach_STAD	ACH-000948_Dep	0.0753
Stomach_STAD	ACH-000911_Dep	0.14
Stomach_STAD	ACH-000581_Dep	0.155
Stomach_STAD	ACH-000847_Dep	0.239
Stomach_STAD	ACH-000144_Dep	0.243
Stomach_STAD	ACH-000793_Dep	0.278
Stomach_STAD	ACH-000427_Dep	0.336

## Sheet: ROC_Analysis
Dataset	Cell_Line	TCGA_Cancer	ROC_Score	Rating
Achilles	ACH-000475	LIHC	0.81128	Good
Achilles	ACH_000725	BRCA	0.77921	Fair
Achilles	BreastCellLines_Avg	BRCA	0.77702	Fair
Achilles	ACH-000851	LUAD	0.76644	Fair
Achilles	LIverCellLines_Avg	LIHC	0.76507	Fair
Achilles	ACH-000866	LUAD	0.76309	Fair
Achilles	KidneyCellLines_Avg	KIRC	0.7611	Fair
Achilles	ACH-000250	KIRC	0.75018	Fair
Achilles	LungCellLines_Avg	LUAD	0.74507	Fair
Achilles	ACH_000097	BRCA	0.74156	Fair
Achilles	ACH-001368	ESCA	0.74134	Fair
Achilles	ACH_000900	LUSC	0.73412	Fair
Achilles	ACH-000552	COAD	0.72455	Fair
Achilles	ACH-000159	KIRC	0.72172	Fair
Achilles	ACH-000839	BLCA	0.71166	Fair
Achilles	ColonCellLines_Avg	COAD	0.65859	Fair
Achilles	GastricCellLines_Avg	STAD	0.65752	Poor
D2_RNAi	HK2_Kidney	KIRP	0.99523	Excellent
D2_RNAi	EPLC272H_LUNG	LUAD	0.99507	Excellent
D2_RNAi	KidneyCellLines_Avg	KIRC	0.9948	Excellent
D2_RNAi	DU145_PROSTATE	PRAD	0.99132	Excellent
D2_RNAi	ProstateCellLines_Avg	PRAD	0.99047	Excellent
D2_RNAi	BreastCellLines_Avg	BRCA	0.9818	Excellent
D2_RNAi	HK2_Kidney	KICH	0.97005	Excellent
D2_RNAi	JHH6_Liver	LIHC	0.95275	Excellent
D2_RNAi	LIverCellLines_Avg	LIHC	0.95275	Excellent
D2_RNAi	HCC202_BREAST	BRCA	0.937	Excellent
D2_RNAi	EsophagusCellLines_Avg	ESCA	0.93446	Excellent
D2_RNAi	ACHN_Kidney	KICH	0.88976	Good
D2_RNAi	COLO680N_OESOPHAGUS	ESCA	0.88609	Good
D2_RNAi	DMS53_LUNG	LUSC	0.88001	Good
D2_RNAi	BladderCellLine_Avg	BLCA	0.85789	Good
D2_RNAi	SKBR3_BREAST	BRCA	0.80273	Good
D2_RNAi	GastricCellLines_Avg	STAD	0.78174	Fair
D2_RNAi	COLO678_LARGE_INTESTINE	COAD	0.75632	Fair
D2_RNAi	OCUM1_STOMACH	STAD	0.75452	Fair
D2_RNAi	RT112_URINARY_TRACT	BLCA	0.75044	Fair
D2_RNAi	ThyroidCellLines_Avg	THCA	0.74739	Fair
D2_RNAi	LungCellLines_Avg	LUAD	0.69705	Poor
D2_RNAi	LungCellLines_Avg	LUSC	0.65885	Poor
D2_RNAi	ColonCellLines_Avg	COAD	0.59158	Fail
Sanger	ACH-000111	BRCA	0.82789	Good
Sanger	ACH-000934	BRCA	0.7876	Fair
Sanger	KidneyCellLines_Avg	KIRC	0.78376	Fair
Sanger	ACH-000176	LUAD	0.77711	Fair
Sanger	ACH-001496	ESCA	0.76612	Fair
Sanger	BreastCellLines_Avg	BRCA	0.76295	Fair
Sanger	LungCellLines_Avg	LUAD	0.70411	Fair
Sanger	ACH-000009	COAD	0.70261	Fair
Sanger	EsophagusCellLines_Avg	ESCA	0.66726	Fair
Sanger	ColonCellLines_Avg	COAD	0.63924	Poor
Sanger	ACH-000880	STAD	0.6341	Poor
Sanger	GastricCellLines_Avg	STAD	0.63146	Poor
Sanger	GallbladderCellLines_AVG	CHOL	0.53158	Fail

## Sheet: Achilles_Breast
Cell_Line	CKI	p-value	FStat	RSq	R	TDL	Test
ACH_000725	CKI_BRCA	0.000836	51	0.910714	-0.954314	TMOA	Spearman_Rank
ACH_000017	CKI_BRCA	0.00366	26.3846	0.840686	-0.916889	TMOA	Spearman_Rank
ACH_000856	Average_CKI	0.00585	21.1513	0.808805	-0.899336	TMOA	Linear_Regression
ACH_000223	Average_CKI	0.00681	19.6541	0.797194	-0.892857	TMOA	Spearman_Rank
ACH_000711	Average_CKI	0.00681	19.6541	0.797194	-0.892857	TMOA	Spearman_Rank
Quartile	Average_CKI	0.0134	14.0203	0.737123	-0.858559	TMOA	Linear_Regression
ACH_000330	Average_CKI	0.0137	13.8462	0.734694	-0.857143	TMOA	Spearman_Rank
ACH_000725	Average_CKI	0.0137	13.8462	0.734694	-0.857143	TMOA	Spearman_Rank
ACH_000856	Average_CKI	0.0137	13.8462	0.734694	-0.857143	TMOA	Spearman_Rank
Average	Average_CKI	0.0137	13.8462	0.734694	-0.857143	TMOA	Spearman_Rank
Median	Average_CKI	0.0137	13.8462	0.734694	-0.857143	TMOA	Spearman_Rank
Quartile	Average_CKI	0.0137	13.8462	0.734694	-0.857143	TMOA	Spearman_Rank
ACH_000711	Average_CKI	0.0152	13.0995	0.723749	-0.850734	TMOA	Linear_Regression
ACH_000859	Average_CKI	0.0157	12.8939	0.720574	-0.848867	TMOA	Linear_Regression
ACH_001391	Average_CKI	0.021	11.0109	0.687714	-0.829285	TMOA	Linear_Regression
ACH_000711	CKI_BRCA	0.023	10.4841	0.677089	-0.822854	TMOA	Linear_Regression
ACH_000028	Average_CKI	0.0234	10.3725	0.674745	-0.821429	TMOA	Spearman_Rank
ACH_000248	Average_CKI	0.0234	10.3725	0.674745	-0.821429	TMOA	Spearman_Rank
Average	Average_CKI	0.0245	10.1202	0.669316	-0.818117	TMOA	Linear_Regression
ACH_000019	Average_CKI	0.0253	9.93431	0.6652	-0.815598	TMOA	Linear_Regression
ACH_000248	Average_CKI	0.0255	9.88819	0.664163	-0.814962	TMOA	Linear_Regression
ACH_000028	CKI_BRCA	0.0291	9.18073	0.647409	-0.804617	TMOA	Spearman_Rank
ACH_000248	CKI_BRCA	0.0291	9.18073	0.647409	-0.804617	TMOA	Spearman_Rank
Average	CKI_BRCA	0.0291	9.18073	0.647409	-0.804617	TMOA	Spearman_Rank
Median	CKI_BRCA	0.0291	9.18073	0.647409	-0.804617	TMOA	Spearman_Rank
Quartile	CKI_BRCA	0.0291	9.18073	0.647409	-0.804617	TMOA	Spearman_Rank
ACH_000330	Average_CKI	0.0324	8.62796	0.633107	-0.79568	TMOA	Linear_Regression
ACH_000721	Average_CKI	0.0326	8.59023	0.632089	-0.79504	TMOA	Linear_Regression
ACH_000017	Average_CKI	0.0362	8.06667	0.617347	-0.785714	TMOA	Spearman_Rank
ACH_000097	Average_CKI	0.0362	8.06667	0.617347	-0.785714	TMOA	Spearman_Rank
ACH_000721	Average_CKI	0.0362	8.06667	0.617347	-0.785714	TMOA	Spearman_Rank
ACH_000849	Average_CKI	0.0362	8.06667	0.617347	-0.785714	TMOA	Spearman_Rank
ACH_000725	CKI_BRCA	0.0364	8.04021	0.616571	-0.78522	TMOA	Linear_Regression
ACH_000725	Average_CKI	0.0392	7.68904	0.605959	-0.778434	TMOA	Linear_Regression
ACH_000028	Average_CKI	0.0416	7.41776	0.597351	-0.772885	TMOA	Linear_Regression
ACH_000223	Average_CKI	0.0431	7.2539	0.591966	-0.769394	TMOA	Linear_Regression
ACH_000277	CKI_BRCA	0.0441	7.15319	0.588585	-0.767193	TMOA	Spearman_Rank
ACH_000849	CKI_BRCA	0.0441	7.15319	0.588585	-0.767193	TMOA	Spearman_Rank
ACH_000910	CKI_BRCA	0.0441	7.15319	0.588585	-0.767193	TMOA	Spearman_Rank
ACH_000910	Average_CKI	0.0479	6.7895	0.575894	-0.758877	TMOA	Linear_Regression
ACH_000277	Average_CKI	0.0506	6.55759	0.567384	-0.753249	TMOA	Linear_Regression
ACH_000277	Average_CKI	0.0522	6.42857	0.5625	-0.75	TMOA	Spearman_Rank
ACH_000910	Average_CKI	0.0522	6.42857	0.5625	-0.75	TMOA	Spearman_Rank
ACH_001391	Average_CKI	0.0522	6.42857	0.5625	-0.75	TMOA	Spearman_Rank
ACH_000223	CKI_BRCA	0.0529	6.36943	0.560224	-0.748481	TMOA	Spearman_Rank
ACH_000017	Average_CKI	0.0615	5.76784	0.535654	-0.731884	TMOA	Linear_Regression
Median	Average_CKI	0.0709	5.22873	0.511181	-0.714969	TMOA	Linear_Regression
ACH_000330	CKI_BRCA	0.0732	5.11331	0.505602	-0.711057	TMOA	Spearman_Rank
ACH_000711	CKI_BRCA	0.0732	5.11331	0.505602	-0.711057	TMOA	Spearman_Rank
ACH_000721	CKI_BRCA	0.0732	5.11331	0.505602	-0.711057	TMOA	Spearman_Rank
ACH_000856	CKI_BRCA	0.0732	5.11331	0.505602	-0.711057	TMOA	Spearman_Rank
ACH_000017	CKI_BRCA	0.0769	4.93803	0.496882	-0.704899	TMOA	Linear_Regression
ACH_000288	Average_CKI	0.0938	4.26714	0.460459	-0.678571	TMOA	Spearman_Rank
ACH_000288	CKI_BRCA	0.0971	4.15385	0.453782	-0.673633	TMOA	Spearman_Rank
ACH_000148	Average_CKI	0.114	3.64712	0.421773	-0.64944	TMOA	Linear_Regression
ACH_000849	Average_CKI	0.116	3.61669	0.419731	-0.647866	TMOA	Linear_Regression
ACH_000019	Average_CKI	0.119	3.52174	0.413265	-0.642857	TMOA	Spearman_Rank
ACH_000621	Average_CKI	0.119	3.52174	0.413265	-0.642857	TMOA	Spearman_Rank
ACH_000097	Average_CKI	0.123	3.42705	0.406673	-0.637709	TMOA	Linear_Regression
ACH_001391	CKI_BRCA	0.128	3.3237	0.399306	-0.631906	TMOA	Linear_Regression
ACH_000783	Average_CKI	0.129	3.30484	0.397942	-0.630826	TMOA	Linear_Regression
ACH_000624	CKI_BRCA	0.14	3.08149	0.381303	-0.617497	TMOA	Spearman_Rank
ACH_000148	Average_CKI	0.148	2.91919	0.368622	-0.607143	TMOA	Spearman_Rank
ACH_000248	CKI_BRCA	0.154	2.81469	0.360179	-0.600149	TMOA	Linear_Regression
ACH_000097	CKI_BRCA	0.172	2.53562	0.336485	-0.580073	TMOA	Spearman_Rank
ACH_000856	CKI_BRCA	0.174	2.51193	0.334392	-0.578267	TMOA	Linear_Regression
ACH_000374	Average_CKI	0.18	2.42424	0.326531	-0.571429	TMOA	Spearman_Rank
ACH_000624	Average_CKI	0.18	2.42424	0.326531	-0.571429	TMOA	Spearman_Rank
ACH_000783	Average_CKI	0.18	2.42424	0.326531	-0.571429	TMOA	Spearman_Rank
ACH_000859	Average_CKI	0.18	2.42424	0.326531	-0.571429	TMOA	Spearman_Rank
ACH_000288	Average_CKI	0.183	2.38239	0.322712	-0.568078	TMOA	Linear_Regression
ACH_000783	CKI_BRCA	0.19	2.30061	0.315126	-0.561361	TMOA	Spearman_Rank
ACH_000258	CKI_BRCA	0.202	2.15308	0.301	-0.548635	TMOA	Linear_Regression
ACH_000876	Average_CKI	0.203	2.14551	0.30026	-0.547959	TMOA	Linear_Regression
ACH_000352	Average_CKI	0.206	2.1097	0.296735	-0.544734	TMOA	Linear_Regression
ACH_000374	CKI_BRCA	0.208	2.08685	0.294468	-0.542649	TMOA	Spearman_Rank
ACH_001391	CKI_BRCA	0.208	2.08685	0.294468	-0.542649	TMOA	Spearman_Rank
ACH_000330	CKI_BRCA	0.213	2.03883	0.289655	-0.538196	TMOA	Linear_Regression
ACH_000699	Average_CKI	0.215	2.01252	0.28699	-0.535714	TMOA	Spearman_Rank
ACH_000624	Average_CKI	0.225	1.91356	0.276783	-0.526102	TMOA	Linear_Regression
ACH_000374	Average_CKI	0.246	1.72979	0.257034	-0.506985	TMOA	Linear_Regression
ACH_000148	CKI_BRCA	0.247	1.71368	0.255252	-0.505225	TMOA	Spearman_Rank
ACH_000621	CKI_BRCA	0.247	1.71368	0.255252	-0.505225	TMOA	Spearman_Rank
ACH_000699	CKI_BRCA	0.247	1.71368	0.255252	-0.505225	TMOA	Spearman_Rank
ACH_000768	Average_CKI	0.25	1.69104	0.252732	-0.502724	TMOA	Linear_Regression
ACH_000352	Average_CKI	0.253	1.66667	0.25	-0.5	TMOA	Spearman_Rank
ACH_000910	CKI_BRCA	0.262	1.5959	0.241953	-0.491887	TMOA	Linear_Regression
ACH_000258	CKI_BRCA	0.29	1.40072	0.218838	-0.467801	TMOA	Spearman_Rank
ACH_000768	Average_CKI	0.294	1.37398	0.215561	-0.464286	TMOA	Spearman_Rank
ACH_000621	Average_CKI	0.3	1.3363	0.210896	-0.459234	TMOA	Linear_Regression
ACH_000573	CKI_BRCA	0.312	1.26316	0.201681	-0.449089	TMOA	Spearman_Rank
ACH_000768	CKI_BRCA	0.335	1.13666	0.185224	-0.430377	TMOA	Spearman_Rank
ACH_000028	CKI_BRCA	0.382	0.916179	0.15486	-0.393522	TMOA	Linear_Regression
Quartile	CKI_BRCA	0.383	0.912378	0.154317	-0.392831	TMOA	Linear_Regression
ACH_000258	Average_CKI	0.392	0.875964	0.149076	-0.386103	TMOA	Linear_Regression
Average	CKI_BRCA	0.419	0.773599	0.133989	-0.366045	TMOA	Linear_Regression
ACH_000573	CKI_BRCA	0.425	0.753694	0.130993	-0.36193	TMOA	Linear_Regression
ACH_000258	Average_CKI	0.432	0.730994	0.127551	-0.357143	TMOA	Spearman_Rank
ACH_000876	Average_CKI	0.432	0.730994	0.127551	-0.357143	TMOA	Spearman_Rank
ACH_000019	CKI_BRCA	0.434	0.723447	0.126401	-0.355529	TMOA	Spearman_Rank
ACH_000352	CKI_BRCA	0.434	0.723447	0.126401	-0.355529	TMOA	Spearman_Rank
ACH_000223	CKI_BRCA	0.443	0.693651	0.121829	-0.34904	TMOA	Linear_Regression
ACH_000699	Average_CKI	0.445	0.687301	0.120848	-0.347632	TMOA	Linear_Regression
ACH_000859	CKI_BRCA	0.475	0.596659	0.10661	-0.326512	TMOA	Linear_Regression
ACH_000573	Average_CKI	0.482	0.576102	0.103316	-0.321429	TMOA	Spearman_Rank
ACH_000277	CKI_BRCA	0.491	0.55045	0.0991722	-0.314916	TMOA	Linear_Regression
ACH_000621	CKI_BRCA	0.498	0.533597	0.0964286	-0.31053	TMOA	Linear_Regression
ACH_000573	Average_CKI	0.529	0.456205	0.0836122	-0.289158	TMOA	Linear_Regression
ACH_000721	CKI_BRCA	0.536	0.441116	0.0810709	-0.28473	TMOA	Linear_Regression
ACH_000876	CKI_BRCA	0.542	0.427594	0.0787815	-0.28068	TMOA	Spearman_Rank
ACH_000288	CKI_BRCA	0.552	0.406525	0.0751916	-0.274211	TMOA	Linear_Regression
ACH_000019	CKI_BRCA	0.598	0.317223	0.0596595	-0.244253	TMOA	Linear_Regression
ACH_000374	CKI_BRCA	0.608	0.29821	0.0562851	-0.237245	TMOA	Linear_Regression
ACH_000859	CKI_BRCA	0.658	0.221207	0.0423669	-0.205832	TMOA	Spearman_Rank
Median	CKI_BRCA	0.689	0.17991	0.0347322	-0.186366	TMOA	Linear_Regression
ACH_000849	CKI_BRCA	0.806	0.0669367	0.0132105	-0.114937	TMOA	Linear_Regression
ACH_000624	CKI_BRCA	0.831	0.0507578	0.0100495	-0.100247	TMOA	Linear_Regression
ACH_000097	CKI_BRCA	0.847	0.0414377	0.00821941	-0.090661	TMOA	Linear_Regression
ACH_000783	CKI_BRCA	0.885	0.023195	0.00461758	-0.0679528	TMOA	Linear_Regression
ACH_000699	CKI_BRCA	0.898	0.0183332	0.00365325	-0.0604421	TMOA	Linear_Regression
ACH_000148	CKI_BRCA	0.982	0.000546596	0.000109307	-0.010455	TMOA	Linear_Regression
ACH_000352	CKI_BRCA	0.867	0.0311386	0.00618918	0.0786713	TMOA	Linear_Regression
ACH_000768	CKI_BRCA	0.84	0.0452391	0.0089667	0.0946927	TMOA	Linear_Regression
ACH_000876	CKI_BRCA	0.726	0.137675	0.0267972	0.163699	TMOA	Linear_Regression

## Sheet: Achilles_Liver
Cell_Line	CKI	p-value	FStat	RSq	R	TDL	Test
ACH_000393	Average_CKI	0.372	0.911306	0.11519	-0.339397	TMOA	Linear_Regression
ACH_001318	Average_CKI	0.444	0.658461	0.0859782	-0.29322	TMOA	Linear_Regression
ACH_000361	Average_CKI	0.765	0.0962752	0.013567	-0.116478	TMOA	Linear_Regression
ACH_000483	Average_CKI	0.894	0.0191945	0.00273458	-0.0522932	TMOA	Linear_Regression
ACH_000420	Average_CKI	0.922	0.0103508	0.0014765	-0.0384252	TMOA	Linear_Regression
ACH_000221	Average_CKI	0.973	0.0011896	0.000169914	0.0130351	TMOA	Linear_Regression
ACH_000476	Average_CKI	0.878	0.025398	0.00361517	0.0601263	TMOA	Linear_Regression
ACH_000537	Average_CKI	0.78	0.0843648	0.0119086	0.109127	TMOA	Linear_Regression
Average	Average_CKI	0.609	0.287318	0.0394271	0.198562	TMOA	Linear_Regression
ACH_000480	Average_CKI	0.591	0.316468	0.0432543	0.207977	TMOA	Linear_Regression
Median	Average_CKI	0.572	0.350958	0.0477431	0.218502	TMOA	Linear_Regression
ACH_000620	Average_CKI	0.571	0.352764	0.047977	0.219037	TMOA	Linear_Regression
Quartile	Average_CKI	0.57	0.355716	0.0483591	0.219907	TMOA	Linear_Regression
ACH_000471	Average_CKI	0.418	0.740699	0.0956889	0.309336	TMOA	Linear_Regression
ACH_000475	Average_CKI	0.274	1.40945	0.167603	0.409394	TMOA	Linear_Regression
ACH_000848	Average_CKI	0.217	1.83789	0.207956	0.456022	TMOA	Linear_Regression
ACH_000734	Average_CKI	0.139	2.79462	0.285322	0.534155	TMOA	Linear_Regression
ACH_000316	Average_CKI	0.0927	3.78778	0.351118	0.592552	TMOA	Linear_Regression
ACH_000671	Average_CKI	0.0239	8.24833	0.540933	0.735482	TMOA	Linear_Regression
ACH_001318	Average_CKI	0.406	0.780179	0.100278	-0.316667	TMOA	Spearman_Rank
ACH_000361	Average_CKI	0.516	0.466667	0.0625	-0.25	TMOA	Spearman_Rank
ACH_000393	Average_CKI	0.546	0.403055	0.0544444	-0.233333	TMOA	Spearman_Rank
ACH_000476	Average_CKI	0.831	0.048951	0.00694444	-0.0833333	TMOA	Spearman_Rank
ACH_000221	Average_CKI	0.932	0.00778643	0.00111111	-0.0333333	TMOA	Spearman_Rank
ACH_000483	Average_CKI	0.932	0.00778643	0.00111111	0.0333333	TMOA	Spearman_Rank
ACH_000420	Average_CKI	0.898	0.0175439	0.0025	0.05	TMOA	Spearman_Rank
ACH_000480	Average_CKI	0.898	0.0175439	0.0025	0.05	TMOA	Spearman_Rank
ACH_000537	Average_CKI	0.898	0.0175439	0.0025	0.05	TMOA	Spearman_Rank
Average	Average_CKI	0.732	0.126697	0.0177778	0.133333	TMOA	Spearman_Rank
Median	Average_CKI	0.7	0.161125	0.0225	0.15	TMOA	Spearman_Rank
ACH_000471	Average_CKI	0.637	0.243461	0.0336111	0.183333	TMOA	Spearman_Rank
ACH_000620	Average_CKI	0.516	0.466667	0.0625	0.25	TMOA	Spearman_Rank
ACH_000848	Average_CKI	0.516	0.466667	0.0625	0.25	TMOA	Spearman_Rank
Quartile	Average_CKI	0.433	0.692308	0.09	0.3	TMOA	Spearman_Rank
ACH_000475	Average_CKI	0.406	0.780179	0.100278	0.316667	TMOA	Spearman_Rank
ACH_000316	Average_CKI	0.125	3.03584	0.3025	0.55	TMOA	Spearman_Rank
ACH_000734	Average_CKI	0.0992	3.61053	0.340278	0.583333	TMOA	Spearman_Rank
ACH_000671	Average_CKI	0.0199	9	0.5625	0.75	TMOA	Spearman_Rank
ACH_000361	CKI_LIHC	0.431	0.697242	0.0905833	-0.300971	TMOA	Linear_Regression
ACH_000471	CKI_LIHC	0.591	0.317059	0.0433315	-0.208162	TMOA	Linear_Regression
ACH_000475	CKI_LIHC	0.87	0.0288033	0.0040979	0.0640148	TMOA	Linear_Regression
ACH_000480	CKI_LIHC	0.636	0.245205	0.0338437	0.183967	TMOA	Linear_Regression
ACH_000221	CKI_LIHC	0.511	0.478972	0.0640425	0.253066	TMOA	Linear_Regression
ACH_000848	CKI_LIHC	0.469	0.584984	0.0771239	0.277712	TMOA	Linear_Regression
ACH_000620	CKI_LIHC	0.424	0.720864	0.0933658	0.305558	TMOA	Linear_Regression
ACH_000734	CKI_LIHC	0.407	0.779101	0.100153	0.31647	TMOA	Linear_Regression
ACH_001318	CKI_LIHC	0.374	0.902288	0.114181	0.337906	TMOA	Linear_Regression
Average	CKI_LIHC	0.366	0.932136	0.117514	0.342803	TMOA	Linear_Regression
Median	CKI_LIHC	0.352	0.994578	0.124407	0.352713	TMOA	Linear_Regression
Quartile	CKI_LIHC	0.332	1.08662	0.134373	0.366569	TMOA	Linear_Regression
ACH_000476	CKI_LIHC	0.316	1.16603	0.14279	0.377875	TMOA	Linear_Regression
ACH_000671	CKI_LIHC	0.315	1.16877	0.143078	0.378256	TMOA	Linear_Regression
ACH_000393	CKI_LIHC	0.295	1.28121	0.154713	0.393336	TMOA	Linear_Regression
ACH_000537	CKI_LIHC	0.22	1.81696	0.206076	0.453956	TMOA	Linear_Regression
ACH_000420	CKI_LIHC	0.189	2.11494	0.23203	0.481695	TMOA	Linear_Regression
ACH_000316	CKI_LIHC	0.134	2.87099	0.290851	0.539306	TMOA	Linear_Regression
ACH_000483	CKI_LIHC	0.126	3.01569	0.301097	0.548723	TMOA	Linear_Regression
ACH_000471	CKI_LIHC	0.812	0.061296	0.00868056	-0.0931695	TMOA	Spearman_Rank
ACH_000361	CKI_LIHC	1	0	0	0	TMOA	Spearman_Rank
ACH_000848	CKI_LIHC	0.886	0.0219436	0.003125	0.0559017	TMOA	Spearman_Rank
ACH_000480	CKI_LIHC	0.666	0.202572	0.028125	0.167705	TMOA	Spearman_Rank
ACH_000620	CKI_LIHC	0.631	0.251799	0.0347222	0.186339	TMOA	Spearman_Rank
ACH_000221	CKI_LIHC	0.563	0.368421	0.05	0.223607	TMOA	Spearman_Rank
ACH_000475	CKI_LIHC	0.563	0.368421	0.05	0.223607	TMOA	Spearman_Rank
ACH_001318	CKI_LIHC	0.436	0.682927	0.0888889	0.298142	TMOA	Spearman_Rank
ACH_000537	CKI_LIHC	0.406	0.78078	0.100347	0.316776	TMOA	Spearman_Rank
ACH_000734	CKI_LIHC	0.406	0.78078	0.100347	0.316776	TMOA	Spearman_Rank
Average	CKI_LIHC	0.406	0.78078	0.100347	0.316776	TMOA	Spearman_Rank
ACH_000393	CKI_LIHC	0.35	1.00318	0.125347	0.354044	TMOA	Spearman_Rank
ACH_000671	CKI_LIHC	0.323	1.12903	0.138889	0.372678	TMOA	Spearman_Rank
ACH_000420	CKI_LIHC	0.298	1.26568	0.153125	0.391312	TMOA	Spearman_Rank
Median	CKI_LIHC	0.227	1.75	0.2	0.447214	TMOA	Spearman_Rank
Quartile	CKI_LIHC	0.227	1.75	0.2	0.447214	TMOA	Spearman_Rank
ACH_000316	CKI_LIHC	0.167	2.37238	0.253125	0.503115	TMOA	Spearman_Rank
ACH_000483	CKI_LIHC	0.133	2.8872	0.292014	0.540383	TMOA	Spearman_Rank
ACH_000476	CKI_LIHC	0.078	4.25628	0.378125	0.614919	TMOA	Spearman_Rank

## Sheet: Achilles_Kidney
Cell_Line	CKI	p-value	FStat	RSq	R	TDL	Test
ACH-000600	Average_CKI	0.396	0.764802	0.0485133	-0.220257	TMOA	Linear_Regression
ACH-000484	Average_CKI	0.483	0.516811	0.0333065	-0.182501	TMOA	Linear_Regression
ACH-000246	Average_CKI	0.486	0.511021	0.0329457	-0.181509	TMOA	Linear_Regression
ACH-000495	Average_CKI	0.593	0.297519	0.0194488	-0.139459	TMOA	Linear_Regression
ACH-001163	Average_CKI	0.653	0.210912	0.0138658	-0.117753	TMOA	Linear_Regression
ACH-000411	Average_CKI	0.666	0.194002	0.0127683	-0.112997	TMOA	Linear_Regression
ACH-000433	Average_CKI	0.913	0.0124292	0.000827927	-0.0287737	TMOA	Linear_Regression
ACH-000159	Average_CKI	0.813	0.0578863	0.00384425	0.062002	TMOA	Linear_Regression
ACH-000459	Average_CKI	0.803	0.0646752	0.00429317	0.0655223	TMOA	Linear_Regression
ACH-000272	Average_CKI	0.738	0.11588	0.00766608	0.0875562	TMOA	Linear_Regression
ACH-000250	Average_CKI	0.67	0.189237	0.0124586	0.111618	TMOA	Linear_Regression
ACH-000317	Average_CKI	0.562	0.352491	0.0229599	0.151525	TMOA	Linear_Regression
ACH-000907	Average_CKI	0.417	0.696976	0.0444019	0.210718	TMOA	Linear_Regression
ACH-000234	Average_CKI	0.384	0.80361	0.0508498	0.225499	TMOA	Linear_Regression
ACH-000262	Average_CKI	0.373	0.844292	0.0532868	0.230839	TMOA	Linear_Regression
ACH-000684	Average_CKI	0.372	0.845362	0.0533508	0.230978	TMOA	Linear_Regression
ACH-000649	Average_CKI	0.279	1.26347	0.0776876	0.278725	TMOA	Linear_Regression
ACH-000792	Average_CKI	0.154	2.2524	0.130556	0.361325	TMOA	Linear_Regression
ACH-000127	Average_CKI	0.113	2.82979	0.158711	0.398386	TMOA	Linear_Regression
ACH-000189	Average_CKI	0.0615	4.08624	0.214093	0.462702	TMOA	Linear_Regression
ACH-000246	Average_CKI	0.58	0.320371	0.0209114	-0.144608	TMOA	Spearman_Rank
ACH-000495	Average_CKI	0.599	0.288009	0.0188389	-0.137255	TMOA	Spearman_Rank
ACH-001163	Average_CKI	0.633	0.238095	0.015625	-0.125	TMOA	Spearman_Rank
ACH-000459	Average_CKI	0.815	0.0565307	0.00375457	-0.0612745	TMOA	Spearman_Rank
ACH-000484	Average_CKI	0.874	0.026087	0.00173611	-0.0416667	TMOA	Spearman_Rank
ACH-000159	Average_CKI	0.889	0.0203021	0.00135164	-0.0367647	TMOA	Spearman_Rank
ACH-000433	Average_CKI	0.889	0.0203021	0.00135164	-0.0367647	TMOA	Spearman_Rank
ACH-000411	Average_CKI	0.94	0.00576923	0.000384468	-0.0196078	TMOA	Spearman_Rank
ACH-000907	Average_CKI	0.948	0.00441667	0.000294358	-0.0171569	TMOA	Spearman_Rank
ACH-000250	Average_CKI	0.874	0.026087	0.00173611	0.0416667	TMOA	Spearman_Rank
ACH-000600	Average_CKI	0.736	0.117698	0.00778547	0.0882353	TMOA	Spearman_Rank
ACH-000234	Average_CKI	0.56	0.354569	0.0230921	0.151961	TMOA	Spearman_Rank
ACH-000317	Average_CKI	0.523	0.428571	0.0277778	0.166667	TMOA	Spearman_Rank
ACH-000684	Average_CKI	0.468	0.553991	0.0356173	0.188725	TMOA	Spearman_Rank
ACH-000272	Average_CKI	0.338	0.979215	0.0612805	0.247549	TMOA	Spearman_Rank
ACH-000262	Average_CKI	0.273	1.29455	0.0794466	0.281863	TMOA	Spearman_Rank
ACH-000649	Average_CKI	0.209	1.72411	0.103091	0.321078	TMOA	Spearman_Rank
ACH-000792	Average_CKI	0.171	2.0674	0.121131	0.348039	TMOA	Spearman_Rank
ACH-000127	Average_CKI	0.152	2.27283	0.131584	0.362745	TMOA	Spearman_Rank
ACH-000189	Average_CKI	0.0496	4.56022	0.233137	0.482843	TMOA	Spearman_Rank
ACH-000317	CKI_KICH	0.307	1.11828	0.0693798	-0.2634	TMOA	Linear_Regression
ACH-000272	CKI_KICH	0.35	0.929546	0.0583536	-0.241565	TMOA	Linear_Regression
ACH-000600	CKI_KICH	0.366	0.867736	0.0546855	-0.233849	TMOA	Linear_Regression
ACH-000649	CKI_KICH	0.391	0.780096	0.0494354	-0.222341	TMOA	Linear_Regression
ACH-001163	CKI_KICH	0.456	0.585523	0.0375684	-0.193826	TMOA	Linear_Regression
ACH-000684	CKI_KICH	0.517	0.44115	0.0285698	-0.169026	TMOA	Linear_Regression
ACH-000433	CKI_KICH	0.519	0.43665	0.0282866	-0.168186	TMOA	Linear_Regression
ACH-000411	CKI_KICH	0.635	0.235089	0.0154307	-0.124221	TMOA	Linear_Regression
ACH-000127	CKI_KICH	0.669	0.190187	0.0125204	-0.111894	TMOA	Linear_Regression
ACH-000495	CKI_KICH	0.913	0.0123099	0.000819986	-0.0286354	TMOA	Linear_Regression
ACH-000246	CKI_KICH	0.965	0.00198302	0.000132184	-0.0114971	TMOA	Linear_Regression
ACH-000159	CKI_KICH	0.915	0.0118679	0.000790571	0.0281171	TMOA	Linear_Regression
ACH-000189	CKI_KICH	0.886	0.0213775	0.00142314	0.0377245	TMOA	Linear_Regression
ACH-000250	CKI_KICH	0.749	0.10583	0.00700589	0.0837012	TMOA	Linear_Regression
ACH-000484	CKI_KICH	0.644	0.2222	0.0145971	0.120818	TMOA	Linear_Regression
ACH-000459	CKI_KICH	0.596	0.29299	0.0191584	0.138414	TMOA	Linear_Regression
ACH-000262	CKI_KICH	0.577	0.324318	0.0211636	0.145477	TMOA	Linear_Regression
ACH-000792	CKI_KICH	0.456	0.585677	0.0375779	0.19385	TMOA	Linear_Regression
ACH-000907	CKI_KICH	0.319	1.06301	0.0661774	0.25725	TMOA	Linear_Regression
ACH-000234	CKI_KICH	0.0712	3.77107	0.200898	0.448216	TMOA	Linear_Regression
ACH-000317	CKI_KICH	0.332	1.00371	0.0627175	-0.250435	TMOA	Spearman_Rank
ACH-000272	CKI_KICH	0.406	0.730016	0.0464091	-0.215428	TMOA	Spearman_Rank
ACH-001163	CKI_KICH	0.456	0.585895	0.0375914	-0.193885	TMOA	Spearman_Rank
ACH-000684	CKI_KICH	0.495	0.489262	0.0315872	-0.177728	TMOA	Spearman_Rank
ACH-000649	CKI_KICH	0.556	0.361925	0.0235599	-0.153492	TMOA	Spearman_Rank
ACH-000159	CKI_KICH	0.696	0.158728	0.0104711	-0.102328	TMOA	Spearman_Rank
ACH-000411	CKI_KICH	0.704	0.150401	0.0099272	-0.0996353	TMOA	Spearman_Rank
ACH-000495	CKI_KICH	0.727	0.126803	0.00838264	-0.0915568	TMOA	Spearman_Rank
ACH-000600	CKI_KICH	0.734	0.119395	0.0078968	-0.0888639	TMOA	Spearman_Rank
ACH-000433	CKI_KICH	0.886	0.0213495	0.00142128	-0.0376998	TMOA	Spearman_Rank
ACH-000246	CKI_KICH	0.902	0.0156794	0.0010442	-0.0323142	TMOA	Spearman_Rank
ACH-000127	CKI_KICH	0.975	0.000979006	6.52628e-05	-0.00807854	TMOA	Spearman_Rank
ACH-000250	CKI_KICH	0.918	0.010885	0.000725142	0.0269285	TMOA	Spearman_Rank
ACH-000262	CKI_KICH	0.821	0.0528307	0.00350969	0.0592426	TMOA	Spearman_Rank
ACH-000792	CKI_KICH	0.766	0.092038	0.00609845	0.0780925	TMOA	Spearman_Rank
ACH-000189	CKI_KICH	0.651	0.21358	0.0140388	0.118485	TMOA	Spearman_Rank
ACH-000484	CKI_KICH	0.606	0.276949	0.0181286	0.134642	TMOA	Spearman_Rank
ACH-000907	CKI_KICH	0.316	1.07423	0.0668291	0.258513	TMOA	Spearman_Rank
ACH-000459	CKI_KICH	0.286	1.224	0.0754438	0.27467	TMOA	Spearman_Rank
ACH-000234	CKI_KICH	0.0562	4.28206	0.222075	0.471248	TMOA	Spearman_Rank
ACH-000484	CKI_KIRC	0.328	1.02178	0.0637747	-0.252536	TMOA	Linear_Regression
ACH-000459	CKI_KIRC	0.778	0.0827439	0.005486	-0.0740675	TMOA	Linear_Regression
ACH-000411	CKI_KIRC	0.805	0.0634436	0.00421176	-0.0648981	TMOA	Linear_Regression
ACH-000600	CKI_KIRC	0.945	0.00484817	0.000323107	-0.0179752	TMOA	Linear_Regression
ACH-000272	CKI_KIRC	0.972	0.00127235	8.48159e-05	-0.00920956	TMOA	Linear_Regression
ACH-001163	CKI_KIRC	0.95	0.00407316	0.00027147	0.0164763	TMOA	Linear_Regression
ACH-000246	CKI_KIRC	0.786	0.0765803	0.00507942	0.0712701	TMOA	Linear_Regression
ACH-000495	CKI_KIRC	0.754	0.101656	0.00673142	0.0820452	TMOA	Linear_Regression
ACH-000234	CKI_KIRC	0.71	0.143972	0.00950687	0.0975032	TMOA	Linear_Regression
ACH-000317	CKI_KIRC	0.633	0.237333	0.0155758	0.124803	TMOA	Linear_Regression
ACH-000907	CKI_KIRC	0.462	0.569808	0.036597	0.191303	TMOA	Linear_Regression
ACH-000684	CKI_KIRC	0.415	0.703228	0.0447824	0.211618	TMOA	Linear_Regression
ACH-000649	CKI_KIRC	0.286	1.22265	0.0753671	0.274531	TMOA	Linear_Regression
ACH-000159	CKI_KIRC	0.261	1.36256	0.0832729	0.28857	TMOA	Linear_Regression
ACH-000127	CKI_KIRC	0.176	2.02022	0.118695	0.344522	TMOA	Linear_Regression
ACH-000433	CKI_KIRC	0.174	2.03568	0.119495	0.34568	TMOA	Linear_Regression
ACH-000262	CKI_KIRC	0.0513	4.48458	0.230161	0.479751	TMOA	Linear_Regression
ACH-000189	CKI_KIRC	0.0474	4.66495	0.237222	0.487054	TMOA	Linear_Regression
ACH-000250	CKI_KIRC	0.0235	6.35114	0.297462	0.5454	TMOA	Linear_Regression
ACH-000792	CKI_KIRC	0.015	7.54912	0.334786	0.578607	TMOA	Linear_Regression
ACH-000484	CKI_KIRC	0.283	1.23887	0.0762906	-0.276207	TMOA	Spearman_Rank
ACH-000411	CKI_KIRC	0.829	0.0484151	0.00321729	-0.0567212	TMOA	Spearman_Rank
ACH-000317	CKI_KIRC	0.948	0.00447148	0.00029801	-0.017263	TMOA	Spearman_Rank
ACH-000234	CKI_KIRC	0.996	2.28069e-05	1.52046e-06	-0.00123307	TMOA	Spearman_Rank
ACH-000246	CKI_KIRC	0.974	0.00111762	7.45025e-05	0.00863148	TMOA	Spearman_Rank
ACH-001163	CKI_KIRC	0.907	0.0142679	0.000950287	0.0308267	TMOA	Spearman_Rank
ACH-000272	CKI_KIRC	0.873	0.0264112	0.00175765	0.0419243	TMOA	Spearman_Rank
ACH-000907	CKI_KIRC	0.713	0.140053	0.00925047	0.0961794	TMOA	Spearman_Rank
ACH-000600	CKI_KIRC	0.62	0.255733	0.0167631	0.129472	TMOA	Spearman_Rank
ACH-000684	CKI_KIRC	0.62	0.255733	0.0167631	0.129472	TMOA	Spearman_Rank
ACH-000495	CKI_KIRC	0.594	0.296987	0.0194147	0.139337	TMOA	Spearman_Rank
ACH-000459	CKI_KIRC	0.552	0.371039	0.0241388	0.155367	TMOA	Spearman_Rank
ACH-000159	CKI_KIRC	0.347	0.940616	0.0590075	0.242915	TMOA	Spearman_Rank
ACH-000649	CKI_KIRC	0.257	1.38777	0.0846835	0.291004	TMOA	Spearman_Rank
ACH-000433	CKI_KIRC	0.126	2.62545	0.148958	0.385951	TMOA	Spearman_Rank
ACH-000127	CKI_KIRC	0.0467	4.69621	0.238432	0.488295	TMOA	Spearman_Rank
ACH-000189	CKI_KIRC	0.0455	4.75886	0.240847	0.490761	TMOA	Spearman_Rank
ACH-000262	CKI_KIRC	0.0407	5.01672	0.250626	0.500626	TMOA	Spearman_Rank
ACH-000250	CKI_KIRC	0.0332	5.49766	0.268209	0.517889	TMOA	Spearman_Rank
ACH-000792	CKI_KIRC	0.00378	11.7119	0.438453	0.662158	TMOA	Spearman_Rank
ACH-000600	CKI_KIRP	0.0822	3.47099	0.187916	-0.433492	TMOA	Linear_Regression
ACH-000411	CKI_KIRP	0.265	1.34161	0.0820977	-0.286527	TMOA	Linear_Regression
ACH-000246	CKI_KIRP	0.331	1.00979	0.0630734	-0.251144	TMOA	Linear_Regression
ACH-000317	CKI_KIRP	0.565	0.346529	0.0225803	-0.150267	TMOA	Linear_Regression
ACH-001163	CKI_KIRP	0.587	0.307877	0.0201123	-0.141818	TMOA	Linear_Regression
ACH-000262	CKI_KIRP	0.661	0.200342	0.0131801	-0.114805	TMOA	Linear_Regression
ACH-000433	CKI_KIRP	0.824	0.0512492	0.00340498	-0.0583522	TMOA	Linear_Regression
ACH-000484	CKI_KIRP	0.866	0.0295884	0.00196868	-0.0443698	TMOA	Linear_Regression
ACH-000159	CKI_KIRP	0.994	5.6188e-05	3.74585e-06	0.00193542	TMOA	Linear_Regression
ACH-000684	CKI_KIRP	0.973	0.00121917	8.12715e-05	0.00901507	TMOA	Linear_Regression
ACH-000495	CKI_KIRP	0.931	0.00773427	0.000515352	0.0227014	TMOA	Linear_Regression
ACH-000649	CKI_KIRP	0.791	0.0730022	0.00484324	0.0695934	TMOA	Linear_Regression
ACH-000272	CKI_KIRP	0.761	0.0959446	0.00635565	0.0797223	TMOA	Linear_Regression
ACH-000250	CKI_KIRP	0.685	0.17104	0.0112741	0.10618	TMOA	Linear_Regression
ACH-000792	CKI_KIRP	0.633	0.236979	0.0155529	0.124711	TMOA	Linear_Regression
ACH-000234	CKI_KIRP	0.603	0.282278	0.0184709	0.135908	TMOA	Linear_Regression
ACH-000907	CKI_KIRP	0.459	0.57805	0.0371067	0.192631	TMOA	Linear_Regression
ACH-000189	CKI_KIRP	0.261	1.36389	0.0833475	0.2887	TMOA	Linear_Regression
ACH-000127	CKI_KIRP	0.194	1.84779	0.109675	0.331173	TMOA	Linear_Regression
ACH-000459	CKI_KIRP	0.0593	4.16315	0.217248	0.466098	TMOA	Linear_Regression
ACH-000411	CKI_KIRP	0.128	2.59061	0.147272	-0.383761	TMOA	Spearman_Rank
ACH-000246	CKI_KIRP	0.166	2.11991	0.123827	-0.351891	TMOA	Spearman_Rank
ACH-000317	CKI_KIRP	0.193	1.85783	0.110206	-0.331973	TMOA	Spearman_Rank
ACH-001163	CKI_KIRP	0.298	1.16291	0.0719495	-0.268234	TMOA	Spearman_Rank
ACH-000684	CKI_KIRP	0.347	0.941353	0.059051	-0.243004	TMOA	Spearman_Rank
ACH-000600	CKI_KIRP	0.356	0.908887	0.0571308	-0.23902	TMOA	Spearman_Rank
ACH-000262	CKI_KIRP	0.428	0.663558	0.0423632	-0.205823	TMOA	Spearman_Rank
ACH-000234	CKI_KIRP	0.481	0.521205	0.0335802	-0.183249	TMOA	Spearman_Rank
ACH-000649	CKI_KIRP	0.637	0.232304	0.0152507	-0.123494	TMOA	Spearman_Rank
ACH-000495	CKI_KIRP	0.648	0.217345	0.0142827	-0.11951	TMOA	Spearman_Rank
ACH-000159	CKI_KIRP	0.784	0.0775252	0.00514177	-0.0717061	TMOA	Spearman_Rank
ACH-000907	CKI_KIRP	0.836	0.0445937	0.0029641	-0.0544435	TMOA	Spearman_Rank
ACH-000250	CKI_KIRP	0.891	0.0193065	0.00128544	-0.0358531	TMOA	Spearman_Rank
ACH-000792	CKI_KIRP	0.927	0.00857451	0.000571308	-0.023902	TMOA	Spearman_Rank
ACH-000433	CKI_KIRP	0.96	0.00264541	0.00017633	-0.0132789	TMOA	Spearman_Rank
ACH-000272	CKI_KIRP	0.704	0.150268	0.00991854	0.0995918	TMOA	Spearman_Rank
ACH-000484	CKI_KIRP	0.674	0.184451	0.0121473	0.110215	TMOA	Spearman_Rank
ACH-000127	CKI_KIRP	0.514	0.446239	0.0288898	0.16997	TMOA	Spearman_Rank
ACH-000189	CKI_KIRP	0.14	2.42629	0.139232	0.373137	TMOA	Spearman_Rank
ACH-000459	CKI_KIRP	0.0618	4.07286	0.213542	0.462106	TMOA	Spearman_Rank

## Sheet: Achilles_Lung
Cell_Line	CKI	p-value	FStat	RSq	R	TDL	Test
ACH-000757	Average_CKI	0.0273	6.18129	0.322256	0.567676	TMOA	Linear_Regression
ACH-000585	Average_CKI	0.0462	4.85767	0.272021	0.521557	TMOA	Linear_Regression
ACH-000840	Average_CKI	0.0787	3.64192	0.21884	0.467803	TMOA	Linear_Regression
ACH-000869	Average_CKI	0.0789	3.63479	0.218505	0.467446	TMOA	Linear_Regression
ACH-000015	Average_CKI	0.116	2.83483	0.179025	0.423113	TMOA	Linear_Regression
ACH-000251	Average_CKI	0.125	2.68822	0.171353	-0.413948	TMOA	Linear_Regression
ACH-000866	Average_CKI	0.156	2.27258	0.148802	0.385748	TMOA	Linear_Regression
ACH-000416	Average_CKI	0.173	2.08238	0.138067	0.371574	TMOA	Linear_Regression
ACH-000837	Average_CKI	0.188	1.92879	0.129199	-0.359443	TMOA	Linear_Regression
ACH-000747	Average_CKI	0.192	1.89422	0.127178	0.35662	TMOA	Linear_Regression
ACH-000901	Average_CKI	0.194	1.87159	0.12585	0.354753	TMOA	Linear_Regression
ACH-000767	Average_CKI	0.197	1.85216	0.124706	0.353138	TMOA	Linear_Regression
ACH-000150	Average_CKI	0.229	1.59563	0.109322	0.330639	TMOA	Linear_Regression
ACH-000890	Average_CKI	0.238	1.53293	0.10548	0.324777	TMOA	Linear_Regression
ACH-000496	Average_CKI	0.238	1.52799	0.105175	0.324308	TMOA	Linear_Regression
ACH-000900	Average_CKI	0.274	1.30691	0.0913481	0.302238	TMOA	Linear_Regression
ACH-000706	Average_CKI	0.28	1.2735	0.0892211	-0.298699	TMOA	Linear_Regression
ACH-000841	Average_CKI	0.326	1.04215	0.0742158	0.272426	TMOA	Linear_Regression
ACH-000311	Average_CKI	0.355	0.921744	0.0662089	0.257311	TMOA	Linear_Regression
ACH-000921	Average_CKI	0.381	0.821768	0.0594546	0.243833	TMOA	Linear_Regression
ACH-000916	Average_CKI	0.384	0.812924	0.0588524	0.242595	TMOA	Linear_Regression
ACH-000867	Average_CKI	0.402	0.750786	0.0545995	0.233665	TMOA	Linear_Regression
ACH-000924	Average_CKI	0.433	0.654873	0.0479589	0.218995	TMOA	Linear_Regression
ACH-000261	Average_CKI	0.454	0.59709	0.0439131	0.209554	TMOA	Linear_Regression
ACH-000843	Average_CKI	0.48	0.527844	0.0390191	-0.197533	TMOA	Linear_Regression
ACH-000339	Average_CKI	0.498	0.485327	0.0359893	0.189708	TMOA	Linear_Regression
ACH-000785	Average_CKI	0.503	0.473469	0.0351408	0.187459	TMOA	Linear_Regression
ACH-000851	Average_CKI	0.507	0.466094	0.0346124	0.186044	TMOA	Linear_Regression
ACH-000769	Average_CKI	0.544	0.389217	0.0290694	0.170498	TMOA	Linear_Regression
ACH-000390	Average_CKI	0.546	0.384513	0.0287282	0.169494	TMOA	Linear_Regression
ACH-000454	Average_CKI	0.546	0.38358	0.0286605	-0.169294	TMOA	Linear_Regression
ACH-000872	Average_CKI	0.568	0.343747	0.0257609	0.160502	TMOA	Linear_Regression
ACH-000888	Average_CKI	0.572	0.335853	0.0251842	0.158695	TMOA	Linear_Regression
ACH-000912	Average_CKI	0.578	0.325052	0.0243941	0.156186	TMOA	Linear_Regression
ACH-000012	Average_CKI	0.581	0.319611	0.0239955	-0.154905	TMOA	Linear_Regression
ACH-000800	Average_CKI	0.584	0.314982	0.0236562	0.153806	TMOA	Linear_Regression
ACH-000035	Average_CKI	0.601	0.287644	0.0216474	-0.147131	TMOA	Linear_Regression
ACH-000975	Average_CKI	0.609	0.274113	0.0206502	0.143702	TMOA	Linear_Regression
ACH-001075	Average_CKI	0.615	0.264801	0.0199627	-0.141289	TMOA	Linear_Regression
ACH-000481	Average_CKI	0.627	0.247525	0.0186846	-0.136692	TMOA	Linear_Regression
ACH-000662	Average_CKI	0.635	0.236397	0.0178596	-0.13364	TMOA	Linear_Regression
ACH-000781	Average_CKI	0.635	0.235995	0.0178298	0.133528	TMOA	Linear_Regression
ACH-000766	Average_CKI	0.636	0.234542	0.017722	0.133124	TMOA	Linear_Regression
ACH-000030	Average_CKI	0.651	0.214494	0.0162317	-0.127404	TMOA	Linear_Regression
ACH-000143	Average_CKI	0.654	0.210976	0.0159697	-0.126371	TMOA	Linear_Regression
ACH-000444	Average_CKI	0.664	0.197247	0.0149461	0.122254	TMOA	Linear_Regression
ACH-000511	Average_CKI	0.681	0.176517	0.0133963	0.115742	TMOA	Linear_Regression
ACH-000463	Average_CKI	0.687	0.16935	0.0128594	0.113399	TMOA	Linear_Regression
ACH-000878	Average_CKI	0.695	0.160325	0.0121825	0.110374	TMOA	Linear_Regression
ACH-000858	Average_CKI	0.714	0.140732	0.0107096	-0.103487	TMOA	Linear_Regression
ACH-000264	Average_CKI	0.731	0.123747	0.00942921	0.0971041	TMOA	Linear_Regression
ACH-000528	Average_CKI	0.75	0.105728	0.0080673	-0.0898182	TMOA	Linear_Regression
ACH-000718	Average_CKI	0.755	0.10147	0.00774496	-0.0880054	TMOA	Linear_Regression
ACH-000257	Average_CKI	0.764	0.0939021	0.00717144	-0.0846843	TMOA	Linear_Regression
ACH-000861	Average_CKI	0.772	0.0876325	0.00669583	0.081828	TMOA	Linear_Regression
ACH-000638	Average_CKI	0.821	0.0533483	0.00408694	0.0639292	TMOA	Linear_Regression
ACH-000791	Average_CKI	0.854	0.0350317	0.0026875	0.0518411	TMOA	Linear_Regression
ACH-000021	Average_CKI	0.885	0.0217066	0.00166695	0.0408284	TMOA	Linear_Regression
ACH-000787	Average_CKI	0.888	0.0207842	0.00159623	0.0399529	TMOA	Linear_Regression
ACH-000695	Average_CKI	0.89	0.0200632	0.00154095	0.0392549	TMOA	Linear_Regression
ACH-000448	Average_CKI	0.907	0.0141071	0.00108398	-0.0329239	TMOA	Linear_Regression
ACH-000677	Average_CKI	0.914	0.0121019	0.000930048	0.0304967	TMOA	Linear_Regression
ACH-000929	Average_CKI	0.927	0.0086077	0.000661693	0.0257234	TMOA	Linear_Regression
ACH-000395	Average_CKI	0.93	0.00812798	0.000624838	-0.0249968	TMOA	Linear_Regression
ACH-000521	Average_CKI	0.933	0.0072541	0.000557696	-0.0236156	TMOA	Linear_Regression
ACH-000337	Average_CKI	0.936	0.00673823	0.000518057	-0.0227609	TMOA	Linear_Regression
ACH-000980	Average_CKI	0.957	0.0030419	0.000233938	-0.015295	TMOA	Linear_Regression
ACH-000414	Average_CKI	0.957	0.0030198	0.000232238	-0.0152394	TMOA	Linear_Regression
ACH-000665	Average_CKI	0.96	0.00255857	0.000196774	0.0140276	TMOA	Linear_Regression
ACH-000627	Average_CKI	0.964	0.00214559	0.000165018	0.0128459	TMOA	Linear_Regression
ACH-000589	Average_CKI	0.97	0.00150451	0.000115718	0.0107572	TMOA	Linear_Regression
ACH-000681	Average_CKI	0.974	0.00111411	8.5693e-05	0.00925705	TMOA	Linear_Regression
ACH-000510	Average_CKI	0.987	0.000255088	1.96218e-05	0.00442965	TMOA	Linear_Regression
ACH-000251	Average_CKI	0.0761	3.71477	0.222245	-0.471429	TMOA	Spearman_Rank
ACH-000706	Average_CKI	0.277	1.28571	0.09	-0.3	TMOA	Spearman_Rank
ACH-000837	Average_CKI	0.277	1.28571	0.09	-0.3	TMOA	Spearman_Rank
ACH-000718	Average_CKI	0.328	1.03393	0.0736735	-0.271429	TMOA	Spearman_Rank
ACH-000843	Average_CKI	0.475	0.541667	0.04	-0.2	TMOA	Spearman_Rank
ACH-000454	Average_CKI	0.483	0.521725	0.0385842	-0.196429	TMOA	Spearman_Rank
ACH-001075	Average_CKI	0.533	0.410703	0.030625	-0.175	TMOA	Spearman_Rank
ACH-000528	Average_CKI	0.585	0.314	0.0235842	-0.153571	TMOA	Spearman_Rank
ACH-000481	Average_CKI	0.603	0.284845	0.0214413	-0.146429	TMOA	Spearman_Rank
ACH-000021	Average_CKI	0.612	0.270833	0.0204082	-0.142857	TMOA	Spearman_Rank
ACH-000589	Average_CKI	0.612	0.270833	0.0204082	-0.142857	TMOA	Spearman_Rank
ACH-000662	Average_CKI	0.666	0.194552	0.0147449	-0.121429	TMOA	Spearman_Rank
ACH-000035	Average_CKI	0.676	0.183118	0.0138903	-0.117857	TMOA	Spearman_Rank
ACH-000858	Average_CKI	0.704	0.150968	0.0114796	-0.107143	TMOA	Spearman_Rank
ACH-000677	Average_CKI	0.713	0.140964	0.010727	-0.103571	TMOA	Spearman_Rank
ACH-000030	Average_CKI	0.761	0.0962171	0.00734694	-0.0857143	TMOA	Spearman_Rank
ACH-000257	Average_CKI	0.771	0.0883127	0.00674745	-0.0821429	TMOA	Spearman_Rank
ACH-000395	Average_CKI	0.81	0.0601366	0.00460459	-0.0678571	TMOA	Spearman_Rank
ACH-000337	Average_CKI	0.82	0.0539474	0.00413265	-0.0642857	TMOA	Spearman_Rank
ACH-000143	Average_CKI	0.85	0.0374161	0.0028699	-0.0535714	TMOA	Spearman_Rank
ACH-000980	Average_CKI	0.85	0.0374161	0.0028699	-0.0535714	TMOA	Spearman_Rank
ACH-000463	Average_CKI	0.879	0.0239215	0.00183673	-0.0428571	TMOA	Spearman_Rank
ACH-000627	Average_CKI	0.899	0.0166028	0.00127551	-0.0357143	TMOA	Spearman_Rank
ACH-000012	Average_CKI	0.909	0.013445	0.00103316	-0.0321429	TMOA	Spearman_Rank
ACH-000638	Average_CKI	0.94	0.00597213	0.000459184	-0.0214286	TMOA	Spearman_Rank
ACH-000510	Average_CKI	0.95	0.00414673	0.000318878	-0.0178571	TMOA	Spearman_Rank
ACH-000929	Average_CKI	0.97	0.00149252	0.000114796	-0.0107143	TMOA	Spearman_Rank
ACH-000861	Average_CKI	0.98	0.000663299	5.10204e-05	-0.00714286	TMOA	Spearman_Rank
ACH-000791	Average_CKI	0.99	0.000165818	1.27551e-05	-0.00357143	TMOA	Spearman_Rank
ACH-000511	Average_CKI	0.99	0.000165818	1.27551e-05	0.00357143	TMOA	Spearman_Rank
ACH-000787	Average_CKI	0.97	0.00149252	0.000114796	0.0107143	TMOA	Spearman_Rank
ACH-000414	Average_CKI	0.96	0.0026536	0.000204082	0.0142857	TMOA	Spearman_Rank
ACH-000769	Average_CKI	0.94	0.00597213	0.000459184	0.0214286	TMOA	Spearman_Rank
ACH-000444	Average_CKI	0.919	0.0106209	0.000816327	0.0285714	TMOA	Spearman_Rank
ACH-000665	Average_CKI	0.909	0.013445	0.00103316	0.0321429	TMOA	Spearman_Rank
ACH-000521	Average_CKI	0.899	0.0166028	0.00127551	0.0357143	TMOA	Spearman_Rank
ACH-000766	Average_CKI	0.889	0.0200948	0.00154337	0.0392857	TMOA	Spearman_Rank
ACH-000975	Average_CKI	0.879	0.0239215	0.00183673	0.0428571	TMOA	Spearman_Rank
ACH-000695	Average_CKI	0.86	0.0325815	0.0025	0.05	TMOA	Spearman_Rank
ACH-000781	Average_CKI	0.84	0.042588	0.00326531	0.0571429	TMOA	Spearman_Rank
ACH-000264	Average_CKI	0.8	0.0666667	0.00510204	0.0714286	TMOA	Spearman_Rank
ACH-000851	Average_CKI	0.791	0.0735387	0.005625	0.075	TMOA	Spearman_Rank
ACH-000872	Average_CKI	0.791	0.0735387	0.005625	0.075	TMOA	Spearman_Rank
ACH-000800	Average_CKI	0.781	0.0807536	0.00617347	0.0785714	TMOA	Spearman_Rank
ACH-000339	Average_CKI	0.771	0.0883127	0.00674745	0.0821429	TMOA	Spearman_Rank
ACH-000311	Average_CKI	0.761	0.0962171	0.00734694	0.0857143	TMOA	Spearman_Rank
ACH-000916	Average_CKI	0.761	0.0962171	0.00734694	0.0857143	TMOA	Spearman_Rank
ACH-000888	Average_CKI	0.752	0.104468	0.00797194	0.0892857	TMOA	Spearman_Rank
ACH-000912	Average_CKI	0.752	0.104468	0.00797194	0.0892857	TMOA	Spearman_Rank
ACH-000448	Average_CKI	0.742	0.113067	0.00862245	0.0928571	TMOA	Spearman_Rank
ACH-000890	Average_CKI	0.694	0.161327	0.0122577	0.110714	TMOA	Spearman_Rank
ACH-000390	Average_CKI	0.666	0.194552	0.0147449	0.121429	TMOA	Spearman_Rank
ACH-000681	Average_CKI	0.666	0.194552	0.0147449	0.121429	TMOA	Spearman_Rank
ACH-000785	Average_CKI	0.648	0.21851	0.0165306	0.128571	TMOA	Spearman_Rank
ACH-000261	Average_CKI	0.63	0.243932	0.0184184	0.135714	TMOA	Spearman_Rank
ACH-000921	Average_CKI	0.594	0.299233	0.0225	0.15	TMOA	Spearman_Rank
ACH-000841	Average_CKI	0.576	0.329148	0.0246939	0.157143	TMOA	Spearman_Rank
ACH-000867	Average_CKI	0.567	0.344681	0.0258291	0.160714	TMOA	Spearman_Rank
ACH-000924	Average_CKI	0.55	0.376908	0.028176	0.167857	TMOA	Spearman_Rank
ACH-000900	Average_CKI	0.483	0.521725	0.0385842	0.196429	TMOA	Spearman_Rank
ACH-000747	Average_CKI	0.443	0.625668	0.0459184	0.214286	TMOA	Spearman_Rank
ACH-000866	Average_CKI	0.413	0.716624	0.0522449	0.228571	TMOA	Spearman_Rank
ACH-000416	Average_CKI	0.334	1.00481	0.0717474	0.267857	TMOA	Spearman_Rank
ACH-000878	Average_CKI	0.315	1.0937	0.077602	0.278571	TMOA	Spearman_Rank
ACH-000496	Average_CKI	0.283	1.25235	0.0878699	0.296429	TMOA	Spearman_Rank
ACH-000150	Average_CKI	0.271	1.31963	0.0921556	0.303571	TMOA	Spearman_Rank
ACH-000901	Average_CKI	0.271	1.31963	0.0921556	0.303571	TMOA	Spearman_Rank
ACH-000015	Average_CKI	0.221	1.65126	0.112704	0.335714	TMOA	Spearman_Rank
ACH-000767	Average_CKI	0.221	1.65126	0.112704	0.335714	TMOA	Spearman_Rank
ACH-000840	Average_CKI	0.125	2.69352	0.171633	0.414286	TMOA	Spearman_Rank
ACH-000585	Average_CKI	0.121	2.75003	0.174605	0.417857	TMOA	Spearman_Rank
ACH-000869	Average_CKI	0.118	2.80743	0.177602	0.421429	TMOA	Spearman_Rank
ACH-000757	Average_CKI	0.0297	5.96151	0.314401	0.560714	TMOA	Spearman_Rank
ACH-000706	CKI_LUAD	0.000117	29.3681	0.693165	-0.832565	TMOA	Linear_Regression
ACH-000030	CKI_LUAD	0.000398	22.308	0.631811	-0.794865	TMOA	Linear_Regression
ACH-001075	CKI_LUAD	0.00229	14.2941	0.523706	-0.723675	TMOA	Linear_Regression
ACH-000843	CKI_LUAD	0.0028	13.5013	0.509458	-0.713763	TMOA	Linear_Regression
ACH-000390	CKI_LUAD	0.00447	11.7698	0.475168	-0.689324	TMOA	Linear_Regression
ACH-000837	CKI_LUAD	0.0123	8.42842	0.393329	-0.627159	TMOA	Linear_Regression
ACH-000448	CKI_LUAD	0.0226	6.6852	0.339605	-0.582757	TMOA	Linear_Regression
ACH-000012	CKI_LUAD	0.0232	6.61385	0.337203	-0.580692	TMOA	Linear_Regression
ACH-000521	CKI_LUAD	0.0268	6.22969	0.323962	-0.569177	TMOA	Linear_Regression
ACH-000785	CKI_LUAD	0.0359	5.47798	0.29646	-0.544481	TMOA	Linear_Regression
ACH-000395	CKI_LUAD	0.0399	5.21272	0.286213	-0.534989	TMOA	Linear_Regression
ACH-000681	CKI_LUAD	0.0412	5.13371	0.283103	-0.532074	TMOA	Linear_Regression
ACH-000150	CKI_LUAD	0.042	5.08659	0.281235	0.530316	TMOA	Linear_Regression
ACH-000766	CKI_LUAD	0.0464	4.84515	0.271511	-0.521067	TMOA	Linear_Regression
ACH-000929	CKI_LUAD	0.0797	3.61432	0.217542	-0.466414	TMOA	Linear_Regression
ACH-000665	CKI_LUAD	0.0834	3.5168	0.212923	-0.461436	TMOA	Linear_Regression
ACH-000872	CKI_LUAD	0.104	3.05014	0.190038	-0.435934	TMOA	Linear_Regression
ACH-000496	CKI_LUAD	0.131	2.59182	0.166229	-0.407712	TMOA	Linear_Regression
ACH-000414	CKI_LUAD	0.144	2.41555	0.156696	-0.395848	TMOA	Linear_Regression
ACH-000257	CKI_LUAD	0.155	2.27541	0.148959	0.385952	TMOA	Linear_Regression
ACH-000143	CKI_LUAD	0.156	2.27332	0.148842	0.385801	TMOA	Linear_Regression
ACH-000858	CKI_LUAD	0.179	2.01968	0.134469	-0.3667	TMOA	Linear_Regression
ACH-000035	CKI_LUAD	0.185	1.95616	0.130793	-0.361653	TMOA	Linear_Regression
ACH-000638	CKI_LUAD	0.193	1.88758	0.126789	-0.356074	TMOA	Linear_Regression
ACH-000767	CKI_LUAD	0.22	1.66381	0.113463	0.336843	TMOA	Linear_Regression
ACH-000869	CKI_LUAD	0.221	1.65275	0.112794	0.335849	TMOA	Linear_Regression
ACH-000757	CKI_LUAD	0.253	1.43156	0.0991962	0.314954	TMOA	Linear_Regression
ACH-000791	CKI_LUAD	0.253	1.43117	0.0991719	-0.314916	TMOA	Linear_Regression
ACH-000840	CKI_LUAD	0.256	1.41363	0.0980761	-0.313171	TMOA	Linear_Regression
ACH-000901	CKI_LUAD	0.292	1.20541	0.0848558	0.2913	TMOA	Linear_Regression
ACH-000339	CKI_LUAD	0.304	1.14594	0.0810083	-0.284619	TMOA	Linear_Regression
ACH-000781	CKI_LUAD	0.314	1.09489	0.07768	-0.278711	TMOA	Linear_Regression
ACH-000454	CKI_LUAD	0.376	0.840307	0.0607144	-0.246403	TMOA	Linear_Regression
ACH-000481	CKI_LUAD	0.378	0.833704	0.0602661	-0.245492	TMOA	Linear_Regression
ACH-000888	CKI_LUAD	0.396	0.771203	0.0560011	-0.236646	TMOA	Linear_Regression
ACH-000463	CKI_LUAD	0.403	0.748088	0.054414	-0.233268	TMOA	Linear_Regression
ACH-000444	CKI_LUAD	0.408	0.729839	0.0531572	0.230558	TMOA	Linear_Regression
ACH-000916	CKI_LUAD	0.414	0.710661	0.0518328	-0.227668	TMOA	Linear_Regression
ACH-000861	CKI_LUAD	0.419	0.695836	0.0508064	0.225403	TMOA	Linear_Regression
ACH-000416	CKI_LUAD	0.445	0.62037	0.0455473	0.213418	TMOA	Linear_Regression
ACH-000890	CKI_LUAD	0.447	0.614797	0.0451566	0.212501	TMOA	Linear_Regression
ACH-000251	CKI_LUAD	0.479	0.530952	0.0392398	0.19809	TMOA	Linear_Regression
ACH-000866	CKI_LUAD	0.512	0.453651	0.0337195	0.183629	TMOA	Linear_Regression
ACH-000662	CKI_LUAD	0.523	0.431629	0.0321353	-0.179263	TMOA	Linear_Regression
ACH-000311	CKI_LUAD	0.547	0.381982	0.0285445	-0.168951	TMOA	Linear_Regression
ACH-000924	CKI_LUAD	0.553	0.37038	0.0277015	0.166438	TMOA	Linear_Regression
ACH-000528	CKI_LUAD	0.575	0.330566	0.0247976	0.157472	TMOA	Linear_Regression
ACH-000867	CKI_LUAD	0.598	0.292369	0.0219953	-0.148308	TMOA	Linear_Regression
ACH-000900	CKI_LUAD	0.598	0.291513	0.0219323	-0.148095	TMOA	Linear_Regression
ACH-000912	CKI_LUAD	0.611	0.272055	0.0204983	0.143172	TMOA	Linear_Regression
ACH-000627	CKI_LUAD	0.678	0.180928	0.0137265	0.11716	TMOA	Linear_Regression
ACH-000769	CKI_LUAD	0.678	0.180522	0.0136961	-0.11703	TMOA	Linear_Regression
ACH-000264	CKI_LUAD	0.7	0.154934	0.0117776	0.108525	TMOA	Linear_Regression
ACH-000980	CKI_LUAD	0.742	0.113155	0.00862913	0.0928931	TMOA	Linear_Regression
ACH-000677	CKI_LUAD	0.742	0.112834	0.00860488	0.0927625	TMOA	Linear_Regression
ACH-000718	CKI_LUAD	0.76	0.0976932	0.00745881	-0.0863644	TMOA	Linear_Regression
ACH-000787	CKI_LUAD	0.793	0.0719945	0.00550754	0.0742128	TMOA	Linear_Regression
ACH-000261	CKI_LUAD	0.833	0.0463517	0.00355285	0.0596058	TMOA	Linear_Regression
ACH-000851	CKI_LUAD	0.855	0.0345758	0.00265262	0.0515036	TMOA	Linear_Regression
ACH-000921	CKI_LUAD	0.887	0.021138	0.00162336	0.0402909	TMOA	Linear_Regression
ACH-000337	CKI_LUAD	0.902	0.0156647	0.00120353	-0.0346919	TMOA	Linear_Regression
ACH-000511	CKI_LUAD	0.907	0.0140984	0.00108332	-0.0329138	TMOA	Linear_Regression
ACH-000878	CKI_LUAD	0.907	0.0140462	0.00107931	0.0328529	TMOA	Linear_Regression
ACH-000510	CKI_LUAD	0.917	0.0113984	0.000876033	0.0295979	TMOA	Linear_Regression
ACH-000800	CKI_LUAD	0.919	0.0108118	0.000830986	-0.0288268	TMOA	Linear_Regression
ACH-000021	CKI_LUAD	0.93	0.00806436	0.000619951	0.0248988	TMOA	Linear_Regression
ACH-000589	CKI_LUAD	0.931	0.00776401	0.000596875	0.024431	TMOA	Linear_Regression
ACH-000695	CKI_LUAD	0.941	0.00562888	0.000432804	-0.0208039	TMOA	Linear_Regression
ACH-000975	CKI_LUAD	0.946	0.00476419	0.000366342	0.0191401	TMOA	Linear_Regression
ACH-000585	CKI_LUAD	0.959	0.00280849	0.000215991	-0.0146966	TMOA	Linear_Regression
ACH-000841	CKI_LUAD	0.961	0.00253966	0.00019532	-0.0139757	TMOA	Linear_Regression
ACH-000015	CKI_LUAD	0.969	0.00153121	0.000117771	0.0108523	TMOA	Linear_Regression
ACH-000747	CKI_LUAD	0.996	3.18576e-05	2.45058e-06	0.00156543	TMOA	Linear_Regression
ACH-000390	CKI_LUAD	0.0122	8.46301	0.394307	-0.627938	TMOA	Spearman_Rank
ACH-000030	CKI_LUAD	0.0228	6.66255	0.338845	-0.582104	TMOA	Spearman_Rank
ACH-000706	CKI_LUAD	0.0319	5.77484	0.307584	-0.554603	TMOA	Spearman_Rank
ACH-001075	CKI_LUAD	0.0355	5.50534	0.2975	-0.545436	TMOA	Spearman_Rank
ACH-000872	CKI_LUAD	0.0579	4.32411	0.249601	-0.499601	TMOA	Spearman_Rank
ACH-000843	CKI_LUAD	0.0756	3.72839	0.222878	-0.4721	TMOA	Spearman_Rank
ACH-000837	CKI_LUAD	0.0857	3.45745	0.210084	-0.458349	TMOA	Spearman_Rank
ACH-000665	CKI_LUAD	0.109	2.96326	0.18563	-0.430848	TMOA	Spearman_Rank
ACH-000785	CKI_LUAD	0.109	2.96326	0.18563	-0.430848	TMOA	Spearman_Rank
ACH-000012	CKI_LUAD	0.141	2.45802	0.159013	-0.398764	TMOA	Spearman_Rank
ACH-000521	CKI_LUAD	0.146	2.3915	0.155378	-0.39418	TMOA	Spearman_Rank
ACH-000414	CKI_LUAD	0.179	2.01942	0.134454	-0.366679	TMOA	Spearman_Rank
ACH-000929	CKI_LUAD	0.191	1.9051	0.127815	-0.357512	TMOA	Spearman_Rank
ACH-000858	CKI_LUAD	0.21	1.74211	0.118172	-0.343762	TMOA	Spearman_Rank
ACH-000766	CKI_LUAD	0.223	1.63888	0.111954	-0.334595	TMOA	Spearman_Rank
ACH-000395	CKI_LUAD	0.281	1.26628	0.0887605	-0.297927	TMOA	Spearman_Rank
ACH-000448	CKI_LUAD	0.281	1.26628	0.0887605	-0.297927	TMOA	Spearman_Rank
ACH-000900	CKI_LUAD	0.281	1.26628	0.0887605	-0.297927	TMOA	Spearman_Rank
ACH-000339	CKI_LUAD	0.313	1.10242	0.0781723	-0.279593	TMOA	Spearman_Rank
ACH-000638	CKI_LUAD	0.365	0.882221	0.0635504	-0.252092	TMOA	Spearman_Rank
ACH-000496	CKI_LUAD	0.392	0.782965	0.0568067	-0.238342	TMOA	Spearman_Rank
ACH-000781	CKI_LUAD	0.441	0.632658	0.0464076	-0.215424	TMOA	Spearman_Rank
ACH-000463	CKI_LUAD	0.471	0.551156	0.0406723	-0.201674	TMOA	Spearman_Rank
ACH-000747	CKI_LUAD	0.471	0.551156	0.0406723	-0.201674	TMOA	Spearman_Rank
ACH-000867	CKI_LUAD	0.471	0.551156	0.0406723	-0.201674	TMOA	Spearman_Rank
ACH-000035	CKI_LUAD	0.502	0.475903	0.0353151	-0.187923	TMOA	Spearman_Rank
ACH-000916	CKI_LUAD	0.535	0.406708	0.0303361	-0.174173	TMOA	Spearman_Rank
ACH-000840	CKI_LUAD	0.557	0.363856	0.0272269	-0.165006	TMOA	Spearman_Rank
ACH-000311	CKI_LUAD	0.568	0.343396	0.0257353	-0.160422	TMOA	Spearman_Rank
ACH-000681	CKI_LUAD	0.579	0.323572	0.0242857	-0.155839	TMOA	Spearman_Rank
ACH-000791	CKI_LUAD	0.591	0.30438	0.0228782	-0.151255	TMOA	Spearman_Rank
ACH-000662	CKI_LUAD	0.613	0.267866	0.0201891	-0.142088	TMOA	Spearman_Rank
ACH-000718	CKI_LUAD	0.684	0.172964	0.0131303	-0.114587	TMOA	Spearman_Rank
ACH-000888	CKI_LUAD	0.684	0.172964	0.0131303	-0.114587	TMOA	Spearman_Rank
ACH-000337	CKI_LUAD	0.733	0.121567	0.00926471	-0.0962533	TMOA	Spearman_Rank
ACH-000585	CKI_LUAD	0.733	0.121567	0.00926471	-0.0962533	TMOA	Spearman_Rank
ACH-000015	CKI_LUAD	0.758	0.0993459	0.00758403	-0.0870864	TMOA	Spearman_Rank
ACH-000511	CKI_LUAD	0.795	0.070294	0.00537815	-0.0733359	TMOA	Spearman_Rank
ACH-000769	CKI_LUAD	0.808	0.0617414	0.00472689	-0.0687524	TMOA	Spearman_Rank
ACH-000510	CKI_LUAD	0.833	0.0463199	0.00355042	-0.0595854	TMOA	Spearman_Rank
ACH-000890	CKI_LUAD	0.833	0.0463199	0.00355042	-0.0595854	TMOA	Spearman_Rank
ACH-000481	CKI_LUAD	0.871	0.0273684	0.00210084	-0.0458349	TMOA	Spearman_Rank
ACH-000677	CKI_LUAD	0.897	0.0175025	0.00134454	-0.0366679	TMOA	Spearman_Rank
ACH-000261	CKI_LUAD	0.948	0.00437122	0.000336134	-0.018334	TMOA	Spearman_Rank
ACH-000975	CKI_LUAD	0.974	0.00109253	8.40336e-05	-0.00916698	TMOA	Spearman_Rank
ACH-000851	CKI_LUAD	1	0	0	0	TMOA	Spearman_Rank
ACH-000866	CKI_LUAD	0.897	0.0175025	0.00134454	0.0366679	TMOA	Spearman_Rank
ACH-000980	CKI_LUAD	0.897	0.0175025	0.00134454	0.0366679	TMOA	Spearman_Rank
ACH-000800	CKI_LUAD	0.884	0.0221596	0.00170168	0.0412514	TMOA	Spearman_Rank
ACH-000695	CKI_LUAD	0.871	0.0273684	0.00210084	0.0458349	TMOA	Spearman_Rank
ACH-000878	CKI_LUAD	0.858	0.0331304	0.00254202	0.0504184	TMOA	Spearman_Rank
ACH-000454	CKI_LUAD	0.795	0.070294	0.00537815	0.0733359	TMOA	Spearman_Rank
ACH-000528	CKI_LUAD	0.783	0.0794107	0.00607143	0.0779194	TMOA	Spearman_Rank
ACH-000264	CKI_LUAD	0.721	0.133543	0.0101681	0.100837	TMOA	Spearman_Rank
ACH-000861	CKI_LUAD	0.721	0.133543	0.0101681	0.100837	TMOA	Spearman_Rank
ACH-000869	CKI_LUAD	0.721	0.133543	0.0101681	0.100837	TMOA	Spearman_Rank
ACH-000787	CKI_LUAD	0.696	0.159238	0.0121008	0.110004	TMOA	Spearman_Rank
ACH-000021	CKI_LUAD	0.66	0.202193	0.0153151	0.123754	TMOA	Spearman_Rank
ACH-000841	CKI_LUAD	0.613	0.267866	0.0201891	0.142088	TMOA	Spearman_Rank
ACH-000444	CKI_LUAD	0.602	0.285812	0.0215126	0.146672	TMOA	Spearman_Rank
ACH-000757	CKI_LUAD	0.579	0.323572	0.0242857	0.155839	TMOA	Spearman_Rank
ACH-000589	CKI_LUAD	0.568	0.343396	0.0257353	0.160422	TMOA	Spearman_Rank
ACH-000921	CKI_LUAD	0.568	0.343396	0.0257353	0.160422	TMOA	Spearman_Rank
ACH-000924	CKI_LUAD	0.535	0.406708	0.0303361	0.174173	TMOA	Spearman_Rank
ACH-000627	CKI_LUAD	0.524	0.429111	0.0319538	0.178756	TMOA	Spearman_Rank
ACH-000912	CKI_LUAD	0.451	0.604784	0.0444538	0.210841	TMOA	Spearman_Rank
ACH-000901	CKI_LUAD	0.392	0.782965	0.0568067	0.238342	TMOA	Spearman_Rank
ACH-000416	CKI_LUAD	0.313	1.10242	0.0781723	0.279593	TMOA	Spearman_Rank
ACH-000257	CKI_LUAD	0.281	1.26628	0.0887605	0.297927	TMOA	Spearman_Rank
ACH-000251	CKI_LUAD	0.266	1.35365	0.0943067	0.307094	TMOA	Spearman_Rank
ACH-000767	CKI_LUAD	0.237	1.53982	0.105903	0.325428	TMOA	Spearman_Rank
ACH-000143	CKI_LUAD	0.0789	3.6362	0.218571	0.467516	TMOA	Spearman_Rank
ACH-000150	CKI_LUAD	0.00799	9.79106	0.429601	0.655439	TMOA	Spearman_Rank
ACH-000585	CKI_LUSC	0.00766	9.92633	0.432966	0.658002	TMOA	Linear_Regression
ACH-000890	CKI_LUSC	0.0324	5.73379	0.306067	0.553233	TMOA	Linear_Regression
ACH-000975	CKI_LUSC	0.043	5.02833	0.278913	0.528122	TMOA	Linear_Regression
ACH-000261	CKI_LUSC	0.0508	4.62994	0.262618	0.512463	TMOA	Linear_Regression
ACH-000767	CKI_LUSC	0.0582	4.31174	0.249064	0.499064	TMOA	Linear_Regression
ACH-000757	CKI_LUSC	0.0596	4.26017	0.246821	0.496811	TMOA	Linear_Regression
ACH-000869	CKI_LUSC	0.0618	4.17709	0.243178	0.493131	TMOA	Linear_Regression
ACH-000769	CKI_LUSC	0.0633	4.12207	0.240746	0.490659	TMOA	Linear_Regression
ACH-000015	CKI_LUSC	0.0675	3.97806	0.234306	0.484052	TMOA	Linear_Regression
ACH-000840	CKI_LUSC	0.0733	3.79628	0.226019	0.475415	TMOA	Linear_Regression
ACH-000747	CKI_LUSC	0.0735	3.78838	0.225655	0.475032	TMOA	Linear_Regression
ACH-000901	CKI_LUSC	0.0788	3.63773	0.218643	0.467593	TMOA	Linear_Regression
ACH-000627	CKI_LUSC	0.0826	3.53698	0.213883	0.462475	TMOA	Linear_Regression
ACH-000924	CKI_LUSC	0.11	2.9429	0.18459	0.42964	TMOA	Linear_Regression
ACH-000454	CKI_LUSC	0.118	2.7958	0.176997	0.42071	TMOA	Linear_Regression
ACH-000785	CKI_LUSC	0.119	2.78688	0.176531	0.420156	TMOA	Linear_Regression
ACH-000980	CKI_LUSC	0.123	2.71848	0.172948	0.41587	TMOA	Linear_Regression
ACH-000851	CKI_LUSC	0.129	2.62187	0.167833	0.409675	TMOA	Linear_Regression
ACH-000912	CKI_LUSC	0.139	2.48966	0.160731	0.400912	TMOA	Linear_Regression
ACH-000781	CKI_LUSC	0.155	2.27782	0.149093	0.386126	TMOA	Linear_Regression
ACH-000861	CKI_LUSC	0.162	2.19438	0.14442	0.380027	TMOA	Linear_Regression
ACH-000521	CKI_LUSC	0.167	2.14751	0.141773	0.376528	TMOA	Linear_Regression
ACH-000872	CKI_LUSC	0.171	2.09965	0.139053	0.372898	TMOA	Linear_Regression
ACH-000638	CKI_LUSC	0.182	1.98824	0.132653	0.364216	TMOA	Linear_Regression
ACH-000339	CKI_LUSC	0.191	1.90169	0.127616	0.357233	TMOA	Linear_Regression
ACH-000311	CKI_LUSC	0.191	1.90147	0.127603	0.357215	TMOA	Linear_Regression
ACH-000929	CKI_LUSC	0.193	1.88153	0.126434	0.355575	TMOA	Linear_Regression
ACH-000150	CKI_LUSC	0.201	1.81839	0.122712	0.350302	TMOA	Linear_Regression
ACH-000021	CKI_LUSC	0.205	1.78208	0.120557	0.347213	TMOA	Linear_Regression
ACH-001075	CKI_LUSC	0.209	1.74879	0.118572	0.344343	TMOA	Linear_Regression
ACH-000481	CKI_LUSC	0.214	1.70517	0.115957	0.340525	TMOA	Linear_Regression
ACH-000395	CKI_LUSC	0.232	1.5735	0.10797	0.328588	TMOA	Linear_Regression
ACH-000414	CKI_LUSC	0.236	1.54486	0.106214	0.325904	TMOA	Linear_Regression
ACH-000888	CKI_LUSC	0.241	1.51207	0.104194	0.322791	TMOA	Linear_Regression
ACH-000916	CKI_LUSC	0.247	1.47132	0.101671	-0.318859	TMOA	Linear_Regression
ACH-000787	CKI_LUSC	0.25	1.4476	0.100197	0.316539	TMOA	Linear_Regression
ACH-000511	CKI_LUSC	0.252	1.43541	0.0994366	0.315336	TMOA	Linear_Regression
ACH-000416	CKI_LUSC	0.257	1.4037	0.0974544	0.312177	TMOA	Linear_Regression
ACH-000257	CKI_LUSC	0.27	1.32826	0.0927021	0.30447	TMOA	Linear_Regression
ACH-000841	CKI_LUSC	0.273	1.31215	0.0916806	0.302788	TMOA	Linear_Regression
ACH-000867	CKI_LUSC	0.285	1.24589	0.0874559	0.295729	TMOA	Linear_Regression
ACH-000496	CKI_LUSC	0.318	1.07655	0.0764784	0.276547	TMOA	Linear_Regression
ACH-000681	CKI_LUSC	0.324	1.04897	0.0746655	0.27325	TMOA	Linear_Regression
ACH-000510	CKI_LUSC	0.334	1.00601	0.0718269	0.268005	TMOA	Linear_Regression
ACH-000900	CKI_LUSC	0.334	1.00559	0.0717993	0.267954	TMOA	Linear_Regression
ACH-000791	CKI_LUSC	0.336	0.99799	0.0712952	0.267012	TMOA	Linear_Regression
ACH-000878	CKI_LUSC	0.363	0.888276	0.0639587	0.252901	TMOA	Linear_Regression
ACH-000766	CKI_LUSC	0.392	0.782627	0.0567836	0.238293	TMOA	Linear_Regression
ACH-000589	CKI_LUSC	0.413	0.716353	0.0522262	0.228531	TMOA	Linear_Regression
ACH-000264	CKI_LUSC	0.417	0.701613	0.0512066	0.226289	TMOA	Linear_Regression
ACH-000012	CKI_LUSC	0.443	0.624858	0.0458616	0.214153	TMOA	Linear_Regression
ACH-000843	CKI_LUSC	0.463	0.572764	0.0421995	0.205425	TMOA	Linear_Regression
ACH-000800	CKI_LUSC	0.509	0.460167	0.0341873	0.184898	TMOA	Linear_Regression
ACH-000866	CKI_LUSC	0.512	0.45492	0.0338107	0.183877	TMOA	Linear_Regression
ACH-000528	CKI_LUSC	0.516	0.446516	0.0332068	0.182227	TMOA	Linear_Regression
ACH-000677	CKI_LUSC	0.544	0.388299	0.0290029	0.170302	TMOA	Linear_Regression
ACH-000858	CKI_LUSC	0.564	0.350569	0.0262588	0.162046	TMOA	Linear_Regression
ACH-000706	CKI_LUSC	0.601	0.287876	0.0216646	-0.147189	TMOA	Linear_Regression
ACH-000035	CKI_LUSC	0.614	0.266966	0.0201226	0.141854	TMOA	Linear_Regression
ACH-000143	CKI_LUSC	0.654	0.210121	0.0159061	-0.126119	TMOA	Linear_Regression
ACH-000390	CKI_LUSC	0.664	0.197117	0.0149364	0.122215	TMOA	Linear_Regression
ACH-000921	CKI_LUSC	0.676	0.182513	0.0138451	0.117665	TMOA	Linear_Regression
ACH-000444	CKI_LUSC	0.695	0.160644	0.0122064	0.110482	TMOA	Linear_Regression
ACH-000251	CKI_LUSC	0.729	0.125063	0.00952853	-0.0976142	TMOA	Linear_Regression
ACH-000837	CKI_LUSC	0.773	0.0870395	0.00665082	0.0815525	TMOA	Linear_Regression
ACH-000718	CKI_LUSC	0.783	0.079292	0.00606241	0.0778615	TMOA	Linear_Regression
ACH-000665	CKI_LUSC	0.797	0.0690782	0.00528562	0.0727023	TMOA	Linear_Regression
ACH-000463	CKI_LUSC	0.813	0.0580179	0.00444309	0.0666565	TMOA	Linear_Regression
ACH-000448	CKI_LUSC	0.836	0.0445801	0.00341752	-0.0584596	TMOA	Linear_Regression
ACH-000337	CKI_LUSC	0.892	0.0192943	0.00148197	0.0384964	TMOA	Linear_Regression
ACH-000030	CKI_LUSC	0.911	0.0130133	0.00100003	-0.0316232	TMOA	Linear_Regression
ACH-000662	CKI_LUSC	0.945	0.00494321	0.000380102	-0.0194962	TMOA	Linear_Regression
ACH-000695	CKI_LUSC	0.952	0.00373705	0.000287383	0.0169524	TMOA	Linear_Regression
ACH-000916	CKI_LUSC	0.36	0.900188	0.0647609	-0.254482	TMOA	Spearman_Rank
ACH-000251	CKI_LUSC	0.432	0.656447	0.0480687	-0.219246	TMOA	Spearman_Rank
ACH-000718	CKI_LUSC	0.577	0.326838	0.0245248	-0.156604	TMOA	Spearman_Rank
ACH-000143	CKI_LUSC	0.597	0.29425	0.0221337	-0.148774	TMOA	Spearman_Rank
ACH-000706	CKI_LUSC	0.672	0.188047	0.0142589	-0.119411	TMOA	Spearman_Rank
ACH-000662	CKI_LUSC	0.677	0.181846	0.0137952	-0.117453	TMOA	Spearman_Rank
ACH-000444	CKI_LUSC	0.75	0.106273	0.00810852	-0.0900473	TMOA	Spearman_Rank
ACH-000337	CKI_LUSC	0.781	0.0801974	0.00613121	-0.078302	TMOA	Spearman_Rank
ACH-000695	CKI_LUSC	0.83	0.0480502	0.00368256	-0.0606841	TMOA	Spearman_Rank
ACH-000665	CKI_LUSC	0.868	0.0287575	0.00220723	-0.0469812	TMOA	Spearman_Rank
ACH-000030	CKI_LUSC	0.967	0.00179363	0.000137952	-0.0117453	TMOA	Spearman_Rank
ACH-000837	CKI_LUSC	0.978	0.000797106	6.13121e-05	0.0078302	TMOA	Spearman_Rank
ACH-000448	CKI_LUSC	0.83	0.0480502	0.00368256	0.0606841	TMOA	Spearman_Rank
ACH-000012	CKI_LUSC	0.824	0.0512126	0.00392397	0.0626416	TMOA	Spearman_Rank
ACH-000677	CKI_LUSC	0.814	0.0578436	0.0044298	0.0665567	TMOA	Spearman_Rank
ACH-000528	CKI_LUSC	0.808	0.0613125	0.00469421	0.0685143	TMOA	Spearman_Rank
ACH-000035	CKI_LUSC	0.787	0.0762144	0.00582848	0.0763445	TMOA	Spearman_Rank
ACH-000463	CKI_LUSC	0.744	0.110983	0.0084649	0.0920049	TMOA	Spearman_Rank
ACH-000858	CKI_LUSC	0.729	0.125745	0.00958001	0.0978775	TMOA	Spearman_Rank
ACH-000390	CKI_LUSC	0.718	0.136113	0.0103617	0.101793	TMOA	Spearman_Rank
ACH-000921	CKI_LUSC	0.687	0.16977	0.0128909	0.113538	TMOA	Spearman_Rank
ACH-000843	CKI_LUSC	0.677	0.181846	0.0137952	0.117453	TMOA	Spearman_Rank
ACH-000929	CKI_LUSC	0.597	0.29425	0.0221337	0.148774	TMOA	Spearman_Rank
ACH-000878	CKI_LUSC	0.577	0.326838	0.0245248	0.156604	TMOA	Spearman_Rank
ACH-000866	CKI_LUSC	0.568	0.343822	0.0257664	0.160519	TMOA	Spearman_Rank
ACH-000872	CKI_LUSC	0.535	0.406945	0.0303533	0.174222	TMOA	Spearman_Rank
ACH-000681	CKI_LUSC	0.525	0.426046	0.0317328	0.178137	TMOA	Spearman_Rank
ACH-000638	CKI_LUSC	0.521	0.435777	0.0324341	0.180095	TMOA	Spearman_Rank
ACH-000787	CKI_LUSC	0.516	0.445629	0.033143	0.182052	TMOA	Spearman_Rank
ACH-000900	CKI_LUSC	0.498	0.486251	0.0360553	0.189882	TMOA	Spearman_Rank
ACH-000414	CKI_LUSC	0.476	0.539807	0.0398682	0.19967	TMOA	Spearman_Rank
ACH-000589	CKI_LUSC	0.467	0.562108	0.041447	0.203585	TMOA	Spearman_Rank
ACH-000496	CKI_LUSC	0.458	0.584918	0.0430564	0.2075	TMOA	Spearman_Rank
ACH-001075	CKI_LUSC	0.454	0.596515	0.0438726	0.209458	TMOA	Spearman_Rank
ACH-000510	CKI_LUSC	0.428	0.668828	0.0489309	0.221203	TMOA	Spearman_Rank
ACH-000264	CKI_LUSC	0.42	0.693988	0.0506783	0.225118	TMOA	Spearman_Rank
ACH-000861	CKI_LUSC	0.376	0.842111	0.0608369	0.246651	TMOA	Spearman_Rank
ACH-000791	CKI_LUSC	0.352	0.930097	0.0667689	0.258397	TMOA	Spearman_Rank
ACH-000867	CKI_LUSC	0.345	0.960593	0.0688075	0.262312	TMOA	Spearman_Rank
ACH-000395	CKI_LUSC	0.334	1.00746	0.0719229	0.268184	TMOA	Spearman_Rank
ACH-000840	CKI_LUSC	0.334	1.00746	0.0719229	0.268184	TMOA	Spearman_Rank
ACH-000311	CKI_LUSC	0.316	1.08861	0.0772685	0.277972	TMOA	Spearman_Rank
ACH-000766	CKI_LUSC	0.309	1.12215	0.0794605	0.281887	TMOA	Spearman_Rank
ACH-000781	CKI_LUSC	0.305	1.13916	0.0805679	0.283845	TMOA	Spearman_Rank
ACH-000800	CKI_LUSC	0.298	1.17366	0.0828058	0.28776	TMOA	Spearman_Rank
ACH-000021	CKI_LUSC	0.295	1.19115	0.0839362	0.289718	TMOA	Spearman_Rank
ACH-000481	CKI_LUSC	0.265	1.356	0.0944551	0.307335	TMOA	Spearman_Rank
ACH-000888	CKI_LUSC	0.265	1.356	0.0944551	0.307335	TMOA	Spearman_Rank
ACH-000339	CKI_LUSC	0.253	1.43369	0.0993294	0.315166	TMOA	Spearman_Rank
ACH-000841	CKI_LUSC	0.206	1.77362	0.120053	0.346486	TMOA	Spearman_Rank
ACH-000511	CKI_LUSC	0.203	1.79649	0.121413	0.348444	TMOA	Spearman_Rank
ACH-000912	CKI_LUSC	0.2	1.81956	0.122781	0.350402	TMOA	Spearman_Rank
ACH-000257	CKI_LUSC	0.198	1.84284	0.124157	0.352359	TMOA	Spearman_Rank
ACH-000416	CKI_LUSC	0.175	2.06169	0.136883	0.369977	TMOA	Spearman_Rank
ACH-000454	CKI_LUSC	0.175	2.06169	0.136883	0.369977	TMOA	Spearman_Rank
ACH-000890	CKI_LUSC	0.17	2.11268	0.139795	0.373892	TMOA	Spearman_Rank
ACH-000150	CKI_LUSC	0.167	2.13851	0.141263	0.37585	TMOA	Spearman_Rank
ACH-000785	CKI_LUSC	0.156	2.27105	0.148716	0.385637	TMOA	Spearman_Rank
ACH-000851	CKI_LUSC	0.136	2.52452	0.162615	0.403255	TMOA	Spearman_Rank
ACH-000767	CKI_LUSC	0.13	2.61347	0.167386	0.409128	TMOA	Spearman_Rank
ACH-000769	CKI_LUSC	0.128	2.64364	0.168991	0.411086	TMOA	Spearman_Rank
ACH-000015	CKI_LUSC	0.118	2.79845	0.177134	0.420873	TMOA	Spearman_Rank
ACH-000521	CKI_LUSC	0.114	2.86227	0.180445	0.424789	TMOA	Spearman_Rank
ACH-000869	CKI_LUSC	0.113	2.8946	0.182112	0.426746	TMOA	Spearman_Rank
ACH-000627	CKI_LUSC	0.0745	3.7616	0.224418	0.473727	TMOA	Spearman_Rank
ACH-000924	CKI_LUSC	0.0704	3.88347	0.230016	0.4796	TMOA	Spearman_Rank
ACH-000980	CKI_LUSC	0.0653	4.05115	0.237588	0.48743	TMOA	Spearman_Rank
ACH-000901	CKI_LUSC	0.0447	4.93672	0.27523	0.524624	TMOA	Spearman_Rank
ACH-000975	CKI_LUSC	0.0352	5.5261	0.298287	0.546157	TMOA	Spearman_Rank
ACH-000747	CKI_LUSC	0.0314	5.81533	0.309074	0.555944	TMOA	Spearman_Rank
ACH-000261	CKI_LUSC	0.03	5.93505	0.313443	0.55986	TMOA	Spearman_Rank
ACH-000757	CKI_LUSC	0.0193	7.12816	0.354139	0.595095	TMOA	Spearman_Rank
ACH-000585	CKI_LUSC	0.00191	15.0176	0.536006	0.732124	TMOA	Spearman_Rank

[truncated: 13 more sheets: Achilles_Colon, Sanger_Breast, Sanger_Kidney, Sanger_Lung, Sanger_Colon, D2_Breast, D2_Lung, D2_Thyroid, D2_KIRP, D2_KIRC, D2_KICH, D2_LIHC, D2_COAD]
