# Supplementary material for: The Clinical Kinase Index: A Method to Prioritize Understudied Kinases as Drug Targets for the Treatment of Cancer
Source: Cell Rep Med. 2020 Oct 20;1(7):100128. doi: 10.1016/j.xcrm.2020.100128 (PMC7659504; doi:10.1016/j.xcrm.2020.100128)
Supplement: Table S6. Kaplan-Meier Survival Analysis, Related to Figure 6B and STAR Methods [file mmc7.xlsx]

## Sheet: Overview
			Supplemental Table 6: Survival Analysis (Related to Figure 6B)
			1: p-Values for Kaplan-Meier Survival Analysis
			2. Score for Survival Analysis
			3. Survival Analysis for Tdark Kinases

## Sheet: Survival_P_value
Gene	pval	method	pval.txt	high_expression	low_expression	Cancer	survival_Score
AAK1	0.569206	Log-rank	p = 0.57	282	359	GBM	0
AAK1	0.035028	Log-rank	p = 0.035	378	610	ESCA	1
AAK1	0.860641	Log-rank	p = 0.86	486	473	PAAD	0
AAK1	0.42911	Log-rank	p = 0.43	491	403	STAD	0
AAK1	0.00359538	Log-rank	p = 0.0036	525	NA	UVM	NA
AAK1	0.352425	Log-rank	p = 0.35	559.5	1591	UCS	0
AAK1	0.670911	Log-rank	p = 0.67	710	997	BLCA	0
AAK1	0.756452	Log-rank	p = 0.76	730	486	SKCM	0
AAK1	0.780868	Log-rank	p = 0.78	924	1402	CHOL	0
AAK1	0.0136897	Log-rank	p = 0.014	1018	1264	OV	1
AAK1	0.355314	Log-rank	p = 0.36	1043	1081	LUAD	0
AAK1	0.411702	Log-rank	p = 0.41	1093	882	HNSC	0
AAK1	0.102289	Log-rank	p = 0.1	1135	1685	LIHC	0
AAK1	0.704195	Log-rank	p = 0.7	1310	1720	COAD	0
AAK1	0.901247	Log-rank	p = 0.9	1366	1466	SARC	0
AAK1	0.875195	Log-rank	p = 0.88	1426	1470	LUSC	0
AAK1	0.187834	Log-rank	p = 0.19	1613	NA	ACC	0
AAK1	0.267435	Log-rank	p = 0.27	2090	1714	KIRC	0
AAK1	5.55e-05	Log-rank	p < 0.0001	2192	3836	BRCA	1
AAK1	0.20921	Log-rank	p = 0.21	2859	2520	CESC	0
AAK1	0.00270876	Log-rank	p = 0.0027	3251	NA	UCEC	NA
AAK1	0.331004	Log-rank	p = 0.33	3467	NA	PRAD	0
AAK1	0.00489471	Log-rank	p = 0.0049	NA	NA	KICH	NA
AAK1	0.254124	Log-rank	p = 0.25	NA	NA	KIRP	0
AAK1	0.159261	Log-rank	p = 0.16	NA	1566	READ	0
AAK1	0.135404	Log-rank	p = 0.14	NA	NA	PCPG	0
AAK1	0.164223	Log-rank	p = 0.16	NA	NA	THCA	0
AAK1	0.65604	Log-rank	p = 0.66	NA	NA	THYM	0
AAK1	0.317311	Log-rank	p = 0.32	NA	NA	TGCT	0
AATK	0.496454	Log-rank	p = 0.5	270	399	GBM	0
AATK	0.475293	Log-rank	p = 0.48	590	599	BLCA	0
AATK	0.0281624	Log-rank	p = 0.028	667	949	UCS	1
AATK	0.0157968	Log-rank	p = 0.016	702	485	PAAD	0
AATK	0.439441	Log-rank	p = 0.44	741	168	CHOL	0
AATK	0.00576465	Log-rank	p = 0.0058	792	297	STAD	0
AATK	0.0133001	Log-rank	p = 0.013	808	NA	UVM	NA
AATK	0.0372717	Log-rank	p = 0.037	951	447	ESCA	0
AATK	0.316778	Log-rank	p = 0.32	1006	1189	LUSC	0
AATK	0.978466	Log-rank	p = 0.98	1079	1081	HNSC	0
AATK	0.0936004	Log-rank	p = 0.094	1091	995	LUAD	0
AATK	0.471629	Log-rank	p = 0.47	1163	1324	OV	0
AATK	0.000513042	Log-rank	p = 0.00051	1204	NA	ACC	NA
AATK	0.862923	Log-rank	p = 0.86	1262	1420	SARC	0
AATK	0.173015	Log-rank	p = 0.17	1432	1566	READ	0
AATK	0.668787	Log-rank	p = 0.67	1490	837	LIHC	0
AATK	0.0291949	Log-rank	p = 0.029	2043	NA	KIRP	NA
AATK	0.290487	Log-rank	p = 0.29	2256	1714	KIRC	0
AATK	0.735034	Log-rank	p = 0.74	2888	3046	CESC	0
AATK	0.743947	Log-rank	p = 0.74	3042	1518	COAD	0
AATK	0.00114438	Log-rank	p = 0.0011	3112	NA	UCEC	NA
AATK	0.0944323	Log-rank	p = 0.094	3461	2763	BRCA	0
AATK	0.394944	Log-rank	p = 0.39	3488	NA	THYM	0
AATK	0.605951	Log-rank	p = 0.61	NA	2364	PRAD	0
AATK	0.9146	Log-rank	p = 0.91	NA	NA	KICH	0
AATK	0.34763	Log-rank	p = 0.35	NA	NA	PCPG	0
AATK	0.582754	Log-rank	p = 0.58	NA	NA	THCA	0
AATK	0.171443	Log-rank	p = 0.17	NA	486	SKCM	0
AATK	0.309629	Log-rank	p = 0.31	NA	NA	TGCT	0
ABL1	0.153739	Log-rank	p = 0.15	255	403	STAD	0
ABL1	0.523048	Log-rank	p = 0.52	351	327	GBM	0
ABL1	0.737236	Log-rank	p = 0.74	378	494	ESCA	0
ABL1	0.133148	Log-rank	p = 0.13	455	941	BLCA	0
ABL1	0.902075	Log-rank	p = 0.9	498	486	SKCM	0
ABL1	0.112018	Log-rank	p = 0.11	598	467	PAAD	0
ABL1	0.00678951	Log-rank	p = 0.0068	666	1379	LUAD	1
ABL1	0.356817	Log-rank	p = 0.36	808	NA	UVM	0
ABL1	0.0211708	Log-rank	p = 0.021	835	1713	LUSC	1
ABL1	0.415967	Log-rank	p = 0.42	911	771	UCS	0
ABL1	0.531043	Log-rank	p = 0.53	924	627	CHOL	0
ABL1	0.0983575	Log-rank	p = 0.098	978	3046	CESC	0
ABL1	0.893903	Log-rank	p = 0.89	1090	915	HNSC	0
ABL1	0.00982558	Log-rank	p = 0.0098	1204	NA	ACC	NA
ABL1	0.802786	Log-rank	p = 0.8	1224	1114	OV	0
ABL1	0.327934	Log-rank	p = 0.33	1372	1685	LIHC	0
ABL1	0.703855	Log-rank	p = 0.7	1422	1162	COAD	0
ABL1	0.60051	Log-rank	p = 0.6	1536	1466	SARC	0
ABL1	0.0610623	Log-rank	p = 0.061	2469	3736	BRCA	0
ABL1	0.0600877	Log-rank	p = 0.06	2752	1639	KIRC	0
ABL1	0.503093	Log-rank	p = 0.5	2756	2488	THYM	0
ABL1	0.559993	Log-rank	p = 0.56	NA	2609	KIRP	0
ABL1	0.833679	Log-rank	p = 0.83	NA	NA	PRAD	0
ABL1	0.65217	Log-rank	p = 0.65	NA	NA	KICH	0
ABL1	0.893889	Log-rank	p = 0.89	NA	2797	UCEC	0
ABL1	0.0756771	Log-rank	p = 0.076	NA	734	READ	0
ABL1	0.373503	Log-rank	p = 0.37	NA	NA	PCPG	0
ABL1	0.451474	Log-rank	p = 0.45	NA	NA	THCA	0
ABL1	0.297147	Log-rank	p = 0.3	NA	NA	TGCT	0
ABL2	0.0176604	Log-rank	p = 0.018	272	694	ESCA	1
ABL2	0.0880421	Log-rank	p = 0.088	308	634	PAAD	0
ABL2	0.588897	Log-rank	p = 0.59	316	399	GBM	0
ABL2	0.476488	Log-rank	p = 0.48	368	486	SKCM	0
ABL2	0.022692	Log-rank	p = 0.023	398	NA	UVM	NA
ABL2	0.117938	Log-rank	p = 0.12	422	507	STAD	0
ABL2	0.0873884	Log-rank	p = 0.087	495	859	BLCA	0
ABL2	0.0171736	Log-rank	p = 0.017	601	1459	HNSC	1
ABL2	0.846152	Log-rank	p = 0.85	667	550	UCS	0
ABL2	0.114265	Log-rank	p = 0.11	826	1081	LUAD	0
ABL2	0.0189641	Log-rank	p = 0.019	837	NA	CESC	NA
ABL2	0.70262	Log-rank	p = 0.7	924	640	CHOL	0
ABL2	0.94572	Log-rank	p = 0.95	1069	1144	OV	0
ABL2	0.831749	Log-rank	p = 0.83	1114	962	LUSC	0
ABL2	0.063372	Log-rank	p = 0.063	1149	1791	LIHC	0
ABL2	0.32855	Log-rank	p = 0.33	1366	1478	SARC	0
ABL2	0.474573	Log-rank	p = 0.47	1595	1849	COAD	0
ABL2	0.049467	Log-rank	p = 0.049	1613	NA	ACC	NA
ABL2	0.014174	Log-rank	p = 0.014	2182	NA	KIRP	NA
ABL2	0.587304	Log-rank	p = 0.59	2227	2090	KIRC	0
ABL2	0.152561	Log-rank	p = 0.15	2798	4267	BRCA	0
ABL2	0.151126	Log-rank	p = 0.15	3112	NA	UCEC	0
ABL2	0.873913	Log-rank	p = 0.87	NA	2753	PRAD	0
ABL2	0.263552	Log-rank	p = 0.26	NA	NA	KICH	0
ABL2	0.775786	Log-rank	p = 0.78	NA	734	READ	0
ABL2	0.0743563	Log-rank	p = 0.074	NA	NA	PCPG	0
ABL2	0.29621	Log-rank	p = 0.3	NA	NA	THCA	0
ABL2	0.983624	Log-rank	p = 0.98	NA	NA	THYM	0
ABL2	0.57534	Log-rank	p = 0.58	NA	NA	TGCT	0
ACVR1	0.0264232	Log-rank	p = 0.026	296	554	STAD	1
ACVR1	0.852552	Log-rank	p = 0.85	319	359	GBM	0
ACVR1	0.115525	Log-rank	p = 0.12	361	634	PAAD	0
ACVR1	0.0291705	Log-rank	p = 0.029	413	819	BLCA	1
ACVR1	0.935174	Log-rank	p = 0.94	484	494	ESCA	0
ACVR1	0.934233	Log-rank	p = 0.93	701	627	CHOL	0
ACVR1	0.427681	Log-rank	p = 0.43	821	486	SKCM	0
ACVR1	0.94594	Log-rank	p = 0.95	836	NA	UVM	0
ACVR1	0.845308	Log-rank	p = 0.85	911	771	UCS	0
ACVR1	0.161431	Log-rank	p = 0.16	927	1747	HNSC	0
ACVR1	0.355415	Log-rank	p = 0.36	929	1073	LUAD	0
ACVR1	0.0202447	Log-rank	p = 0.02	931	1622	LIHC	1
ACVR1	0.856845	Log-rank	p = 0.86	1150	962	LUSC	0
ACVR1	0.318925	Log-rank	p = 0.32	1310	1518	COAD	0
ACVR1	0.425923	Log-rank	p = 0.43	1348	1059	OV	0
ACVR1	0.185204	Log-rank	p = 0.19	1394	2888	CESC	0
ACVR1	0.401519	Log-rank	p = 0.4	1432	1566	READ	0
ACVR1	0.732007	Log-rank	p = 0.73	1677	NA	ACC	0
ACVR1	0.0893308	Log-rank	p = 0.089	1825	978	SARC	0
ACVR1	0.0767004	Log-rank	p = 0.077	2182	2043	KIRP	0
ACVR1	0.0562934	Log-rank	p = 0.056	2256	1657	KIRC	0
ACVR1	0.0325547	Log-rank	p = 0.033	2273	3736	BRCA	1
ACVR1	0.170394	Log-rank	p = 0.17	NA	NA	PRAD	0
ACVR1	0.790831	Log-rank	p = 0.79	NA	NA	KICH	0
ACVR1	0.0824056	Log-rank	p = 0.082	NA	3112	UCEC	0
ACVR1	0.534619	Log-rank	p = 0.53	NA	NA	PCPG	0
ACVR1	0.110237	Log-rank	p = 0.11	NA	NA	THCA	0
ACVR1	0.741939	Log-rank	p = 0.74	NA	NA	THYM	0
ACVR1	0.973124	Log-rank	p = 0.97	NA	NA	TGCT	0
ACVR1B	0.00180022	Log-rank	p = 0.0018	282	486	SKCM	1
ACVR1B	0.517992	Log-rank	p = 0.52	316	327	GBM	0
ACVR1B	0.595157	Log-rank	p = 0.6	426	476	STAD	0
ACVR1B	0.267936	Log-rank	p = 0.27	473	603	PAAD	0
ACVR1B	0.538116	Log-rank	p = 0.54	544	590	BLCA	0
ACVR1B	0.376417	Log-rank	p = 0.38	556	557	ESCA	0
ACVR1B	0.384967	Log-rank	p = 0.38	627	1939	CHOL	0
ACVR1B	0.0651211	Log-rank	p = 0.065	757	1622	LIHC	0
ACVR1B	0.861453	Log-rank	p = 0.86	836	808	UVM	0
ACVR1B	0.954672	Log-rank	p = 0.95	911	810	UCS	0
ACVR1B	0.949252	Log-rank	p = 0.95	1090	862	HNSC	0
ACVR1B	0.637154	Log-rank	p = 0.64	1094	1720	COAD	0
ACVR1B	0.610878	Log-rank	p = 0.61	1150	1045	LUSC	0
ACVR1B	0.341299	Log-rank	p = 0.34	1189	999	OV	0
ACVR1B	0.981962	Log-rank	p = 0.98	1420	1722	SARC	0
ACVR1B	0.230458	Log-rank	p = 0.23	1454	869	LUAD	0
ACVR1B	0.703304	Log-rank	p = 0.7	1566	NA	READ	0
ACVR1B	0.588028	Log-rank	p = 0.59	1949	2105	ACC	0
ACVR1B	0.734129	Log-rank	p = 0.73	2094	2888	CESC	0
ACVR1B	0.798286	Log-rank	p = 0.8	2182	NA	KIRP	0
ACVR1B	0.173226	Log-rank	p = 0.17	2299	1912	KIRC	0
ACVR1B	0.263313	Log-rank	p = 0.26	2576	3959	BRCA	0
ACVR1B	0.179576	Log-rank	p = 0.18	2756	NA	THYM	0
ACVR1B	0.105759	Log-rank	p = 0.11	3112	3251	UCEC	0
ACVR1B	0.522518	Log-rank	p = 0.52	NA	NA	PRAD	0
ACVR1B	0.832743	Log-rank	p = 0.83	NA	NA	KICH	0
ACVR1B	0.134678	Log-rank	p = 0.13	NA	NA	PCPG	0
ACVR1B	0.560711	Log-rank	p = 0.56	NA	NA	THCA	0
ACVR1B	0.503387	Log-rank	p = 0.5	NA	NA	TGCT	0
ACVR1C	0.0389345	Log-rank	p = 0.039	226	551	ESCA	1
ACVR1C	0.429698	Log-rank	p = 0.43	316	357	GBM	0
ACVR1C	0.973153	Log-rank	p = 0.97	360	481	PAAD	0
ACVR1C	0.609538	Log-rank	p = 0.61	467	710	BLCA	0
ACVR1C	0.722462	Log-rank	p = 0.72	661	717	STAD	0
ACVR1C	0.637711	Log-rank	p = 0.64	685	481	UCS	0
ACVR1C	0.588507	Log-rank	p = 0.59	741	1402	CHOL	0
ACVR1C	0.228609	Log-rank	p = 0.23	836	946	UVM	0
ACVR1C	0.381375	Log-rank	p = 0.38	995	949	LUAD	0
ACVR1C	0.551179	Log-rank	p = 0.55	1037	1430	HNSC	0
ACVR1C	0.748524	Log-rank	p = 0.75	1070	486	SKCM	0
ACVR1C	0.563297	Log-rank	p = 0.56	1149	1372	LIHC	0
ACVR1C	0.34435	Log-rank	p = 0.34	1329	1103	OV	0
ACVR1C	0.00782939	Log-rank	p = 0.0078	1364	2941	KIRP	1
ACVR1C	0.0873399	Log-rank	p = 0.087	1423	835	LUSC	0
ACVR1C	0.00165261	Log-rank	p = 0.0017	1620	2601	KIRC	1
ACVR1C	0.399462	Log-rank	p = 0.4	1722	1424	SARC	0
ACVR1C	0.146638	Log-rank	p = 0.15	2385	1197	ACC	0
ACVR1C	0.401327	Log-rank	p = 0.4	2475	1503	COAD	0
ACVR1C	0.575311	Log-rank	p = 0.58	2859	NA	CESC	0
ACVR1C	0.832247	Log-rank	p = 0.83	3126	3462	BRCA	0
ACVR1C	0.261944	Log-rank	p = 0.26	3251	NA	UCEC	0
ACVR1C	0.243172	Log-rank	p = 0.24	3488	NA	THYM	0
ACVR1C	0.205123	Log-rank	p = 0.21	3563	NA	PCPG	0
ACVR1C	0.671333	Log-rank	p = 0.67	NA	NA	PRAD	0
ACVR1C	0.268209	Log-rank	p = 0.27	NA	NA	KICH	0
ACVR1C	0.930085	Log-rank	p = 0.93	NA	1741	READ	0
ACVR1C	0.513332	Log-rank	p = 0.51	NA	NA	THCA	0
ACVR1C	0.209792	Log-rank	p = 0.21	NA	NA	TGCT	0
ACVR2A	0.753326	Log-rank	p = 0.75	316	327	GBM	0
ACVR2A	0.530905	Log-rank	p = 0.53	368	1354	SKCM	0
ACVR2A	0.539973	Log-rank	p = 0.54	378	457	STAD	0
ACVR2A	0.590641	Log-rank	p = 0.59	488	308	PAAD	0
ACVR2A	0.831502	Log-rank	p = 0.83	556	484	ESCA	0
ACVR2A	0.715142	Log-rank	p = 0.72	612	544	BLCA	0
ACVR2A	0.883792	Log-rank	p = 0.88	701	741	CHOL	0
ACVR2A	0.0210214	Log-rank	p = 0.021	837	1694	LIHC	1
ACVR2A	0.897549	Log-rank	p = 0.9	1079	564	HNSC	0
ACVR2A	0.993538	Log-rank	p = 0.99	1169	1163	OV	0
ACVR2A	0.175519	Log-rank	p = 0.18	1258	949	LUAD	0
ACVR2A	0.576188	Log-rank	p = 0.58	1310	2475	COAD	0
ACVR2A	0.899373	Log-rank	p = 0.9	1581	946	UVM	0
ACVR2A	0.199442	Log-rank	p = 0.2	1591	771	UCS	0
ACVR2A	0.335481	Log-rank	p = 0.34	1613	NA	ACC	0
ACVR2A	0.141115	Log-rank	p = 0.14	1640	956	LUSC	0
ACVR2A	0.0432592	Log-rank	p = 0.043	1688	897	SARC	0
ACVR2A	0.312854	Log-rank	p = 0.31	1741	NA	READ	0
ACVR2A	0.296657	Log-rank	p = 0.3	2182	2684	KIRP	0
ACVR2A	0.166893	Log-rank	p = 0.17	2520	2032	CESC	0
ACVR2A	0.227084	Log-rank	p = 0.23	2797	NA	UCEC	0
ACVR2A	0.954567	Log-rank	p = 0.95	2830	3063	BRCA	0
ACVR2A	1.47e-08	Log-rank	p < 0.0001	NA	1404	KIRC	NA
ACVR2A	0.855136	Log-rank	p = 0.86	NA	3467	PRAD	0
ACVR2A	0.94085	Log-rank	p = 0.94	NA	NA	KICH	0
ACVR2A	0.371628	Log-rank	p = 0.37	NA	NA	PCPG	0
ACVR2A	0.792179	Log-rank	p = 0.79	NA	NA	THCA	0
ACVR2A	0.875079	Log-rank	p = 0.88	NA	3488	THYM	0
ACVR2A	1	Log-rank	p = 1	NA	NA	TGCT	0
ACVR2B	0.338236	Log-rank	p = 0.34	342	320	GBM	0
ACVR2B	0.732136	Log-rank	p = 0.73	368	486	SKCM	0
ACVR2B	0.834	Log-rank	p = 0.83	385	640	CHOL	0
ACVR2B	0.37784	Log-rank	p = 0.38	386	650	ESCA	0
ACVR2B	0.472045	Log-rank	p = 0.47	467	394	PAAD	0
ACVR2B	0.427075	Log-rank	p = 0.43	567	530	BLCA	0
ACVR2B	0.632531	Log-rank	p = 0.63	570	507	STAD	0
ACVR2B	0.889056	Log-rank	p = 0.89	862	882	HNSC	0
ACVR2B	0.0901413	Log-rank	p = 0.09	887	1423	LIHC	0
ACVR2B	0.903322	Log-rank	p = 0.9	1067	1107	LUSC	0
ACVR2B	0.654766	Log-rank	p = 0.65	1164	1478	SARC	0
ACVR2B	0.157135	Log-rank	p = 0.16	1249	982	OV	0
ACVR2B	0.220801	Log-rank	p = 0.22	1293	995	LUAD	0
ACVR2B	0.538157	Log-rank	p = 0.54	1422	1492	COAD	0
ACVR2B	0.522829	Log-rank	p = 0.52	1526	810	UCS	0
ACVR2B	0.00192144	Log-rank	p = 0.0019	1581	808	UVM	0
ACVR2B	0.44734	Log-rank	p = 0.45	2032	2520	CESC	0
ACVR2B	0.425526	Log-rank	p = 0.43	2182	2941	KIRP	0
ACVR2B	0.717682	Log-rank	p = 0.72	2364	NA	PRAD	0
ACVR2B	0.278963	Log-rank	p = 0.28	2385	2105	ACC	0
ACVR2B	0.845748	Log-rank	p = 0.85	2534	3409	BRCA	0
ACVR2B	5.3e-05	Log-rank	p < 0.0001	2830	1626	KIRC	0
ACVR2B	0.87192	Log-rank	p = 0.87	3112	3251	UCEC	0
ACVR2B	0.511683	Log-rank	p = 0.51	NA	NA	KICH	0
ACVR2B	0.674657	Log-rank	p = 0.67	NA	NA	READ	0
ACVR2B	0.48884	Log-rank	p = 0.49	NA	NA	PCPG	0
ACVR2B	0.372351	Log-rank	p = 0.37	NA	NA	THCA	0
ACVR2B	0.0950179	Log-rank	p = 0.095	NA	3488	THYM	0
ACVR2B	0.329114	Log-rank	p = 0.33	NA	NA	TGCT	0
ACVRL1	0.296347	Log-rank	p = 0.3	270	319	GBM	0
ACVRL1	0.414566	Log-rank	p = 0.41	282	1070	SKCM	0
ACVRL1	0.00407396	Log-rank	p = 0.0041	396	805	STAD	1
ACVRL1	0.760071	Log-rank	p = 0.76	467	485	PAAD	0
ACVRL1	0.952756	Log-rank	p = 0.95	550	685	UCS	0
ACVRL1	0.489585	Log-rank	p = 0.49	558	764	ESCA	0
ACVRL1	0.420322	Log-rank	p = 0.42	579	734	BLCA	0
ACVRL1	0.54908	Log-rank	p = 0.55	627	1220	CHOL	0
ACVRL1	0.0107741	Log-rank	p = 0.011	822	1713	LUSC	1
ACVRL1	0.193023	Log-rank	p = 0.19	946	NA	UVM	0
ACVRL1	0.125984	Log-rank	p = 0.13	993	577	HNSC	0
ACVRL1	0.257549	Log-rank	p = 0.26	1094	1595	COAD	0
ACVRL1	0.509306	Log-rank	p = 0.51	1147	1043	LUAD	0
ACVRL1	0.755426	Log-rank	p = 0.76	1229	1144	OV	0
ACVRL1	0.66297	Log-rank	p = 0.66	1423	1210	LIHC	0
ACVRL1	0.169078	Log-rank	p = 0.17	1677	NA	ACC	0
ACVRL1	0.591598	Log-rank	p = 0.59	1845	1301	SARC	0
ACVRL1	0.797236	Log-rank	p = 0.8	2032	NA	CESC	0
ACVRL1	0.00052302	Log-rank	p = 0.00052	2601	1567	KIRC	0
ACVRL1	0.206476	Log-rank	p = 0.21	2684	NA	KIRP	0
ACVRL1	0.804339	Log-rank	p = 0.8	3418	3472	BRCA	0
ACVRL1	0.283689	Log-rank	p = 0.28	NA	3467	PRAD	0
ACVRL1	0.586702	Log-rank	p = 0.59	NA	NA	KICH	0
ACVRL1	0.333215	Log-rank	p = 0.33	NA	3112	UCEC	0
ACVRL1	0.88721	Log-rank	p = 0.89	NA	1741	READ	0
ACVRL1	0.331041	Log-rank	p = 0.33	NA	3563	PCPG	0
ACVRL1	0.996331	Log-rank	p = 1	NA	NA	THCA	0
ACVRL1	0.83711	Log-rank	p = 0.84	NA	NA	THYM	0
ACVRL1	0.135289	Log-rank	p = 0.14	NA	NA	TGCT	0
ADCK1	0.391058	Log-rank	p = 0.39	316	375	GBM	0
ADCK1	0.850972	Log-rank	p = 0.85	544	655	BLCA	0
ADCK1	0.577822	Log-rank	p = 0.58	553	410	ESCA	0
ADCK1	0.467338	Log-rank	p = 0.47	570	633	STAD	0
ADCK1	0.758962	Log-rank	p = 0.76	597	667	UCS	0
ADCK1	0.0217067	Log-rank	p = 0.022	688	1624	LIHC	1
ADCK1	0.455813	Log-rank	p = 0.46	695	1202	HNSC	0
ADCK1	0.659655	Log-rank	p = 0.66	808	946	UVM	0
ADCK1	0.18419	Log-rank	p = 0.18	1194	1171	LUAD	0
ADCK1	0.0755533	Log-rank	p = 0.076	1335	965	LUSC	0
ADCK1	0.889827	Log-rank	p = 0.89	1341	1329	OV	0
ADCK1	0.126662	Log-rank	p = 0.13	1466	1049	SARC	0
ADCK1	0.0223683	Log-rank	p = 0.022	1588	NA	KIRC	NA
ADCK1	0.561516	Log-rank	p = 0.56	1595	1503	COAD	0
ADCK1	0.721268	Log-rank	p = 0.72	2385	NA	ACC	0
ADCK1	0.912567	Log-rank	p = 0.91	2888	2520	CESC	0
ADCK1	0.00665256	Log-rank	p = 0.0067	2941	1468	KIRP	0
ADCK1	0.992909	Log-rank	p = 0.99	3112	NA	UCEC	0
ADCK1	0.260296	Log-rank	p = 0.26	3462	2534	BRCA	0
ADCK1	0.000504751	Log-rank	p = 5e-04	NA	430	PAAD	NA
ADCK1	0.506946	Log-rank	p = 0.51	NA	3467	PRAD	0
ADCK1	0.69037	Log-rank	p = 0.69	NA	1220	CHOL	0
ADCK1	0.883782	Log-rank	p = 0.88	NA	NA	KICH	0
ADCK1	0.4147	Log-rank	p = 0.41	NA	1432	READ	0
ADCK1	1	Log-rank	p = 1	NA	NA	PCPG	0
ADCK1	0.791648	Log-rank	p = 0.79	NA	NA	THCA	0
ADCK1	0.622129	Log-rank	p = 0.62	NA	NA	THYM	0
ADCK1	0.506794	Log-rank	p = 0.51	NA	467	SKCM	0
ADCK1	0.293114	Log-rank	p = 0.29	NA	NA	TGCT	0
ADCK2	0.0611602	Log-rank	p = 0.061	269	448	GBM	0
ADCK2	0.878623	Log-rank	p = 0.88	457	543	STAD	0
ADCK2	0.0929047	Log-rank	p = 0.093	532	467	PAAD	0
ADCK2	0.491112	Log-rank	p = 0.49	553	424	ESCA	0
ADCK2	0.26533	Log-rank	p = 0.27	602	739	BLCA	0
ADCK2	0.46547	Log-rank	p = 0.47	714	771	UCS	0
ADCK2	0.15222	Log-rank	p = 0.15	741	339	CHOL	0
ADCK2	0.896034	Log-rank	p = 0.9	811	882	HNSC	0
ADCK2	0.77147	Log-rank	p = 0.77	821	498	SKCM	0
ADCK2	0.124811	Log-rank	p = 0.12	827	1624	LIHC	0
ADCK2	0.866672	Log-rank	p = 0.87	987	1073	LUAD	0
ADCK2	0.955693	Log-rank	p = 0.96	1366	1825	SARC	0
ADCK2	0.0558553	Log-rank	p = 0.056	1422	1881	COAD	0
ADCK2	0.684851	Log-rank	p = 0.68	1485	1154	LUSC	0
ADCK2	0.040395	Log-rank	p = 0.04	1516	1124	OV	0
ADCK2	0.362866	Log-rank	p = 0.36	2385	1750	ACC	0
ADCK2	0.486196	Log-rank	p = 0.49	2684	2609	KIRP	0
ADCK2	0.655452	Log-rank	p = 0.66	2756	3488	THYM	0
ADCK2	0.134376	Log-rank	p = 0.13	2764	1912	KIRC	0
ADCK2	0.890024	Log-rank	p = 0.89	2888	2052	CESC	0
ADCK2	0.464097	Log-rank	p = 0.46	2965	3462	BRCA	0
ADCK2	0.899328	Log-rank	p = 0.9	3112	NA	UCEC	0
ADCK2	0.284599	Log-rank	p = 0.28	NA	NA	PRAD	0
ADCK2	0.303689	Log-rank	p = 0.3	NA	NA	KICH	0
ADCK2	0.176331	Log-rank	p = 0.18	NA	992	READ	0
ADCK2	0.385588	Log-rank	p = 0.39	NA	NA	PCPG	0
ADCK2	0.705154	Log-rank	p = 0.71	NA	NA	THCA	0
ADCK2	0.202488	Log-rank	p = 0.2	NA	1581	UVM	0
ADCK2	0.240955	Log-rank	p = 0.24	NA	NA	TGCT	0
ADCK5	0.0544996	Log-rank	p = 0.054	300	474	GBM	0
ADCK5	0.000276749	Log-rank	p = 0.00028	415	1581	UVM	1
ADCK5	0.475363	Log-rank	p = 0.48	426	486	SKCM	0
ADCK5	0.0161921	Log-rank	p = 0.016	447	1591	UCS	1
ADCK5	0.407444	Log-rank	p = 0.41	491	342	STAD	0
ADCK5	0.154013	Log-rank	p = 0.15	532	476	PAAD	0
ADCK5	0.744306	Log-rank	p = 0.74	556	610	ESCA	0
ADCK5	0.324313	Log-rank	p = 0.32	640	NA	CHOL	0
ADCK5	0.583016	Log-rank	p = 0.58	695	1093	HNSC	0
ADCK5	0.282268	Log-rank	p = 0.28	734	453	BLCA	0
ADCK5	0.942439	Log-rank	p = 0.94	826	1154	LUSC	0
ADCK5	0.0841191	Log-rank	p = 0.084	897	1953	SARC	0
ADCK5	0.489226	Log-rank	p = 0.49	992	NA	READ	0
ADCK5	2.12e-06	Log-rank	p < 0.0001	1097	2299	KIRC	1
ADCK5	0.00525435	Log-rank	p = 0.0053	1197	NA	ACC	NA
ADCK5	0.0985034	Log-rank	p = 0.099	1229	987	LUAD	0
ADCK5	0.788644	Log-rank	p = 0.79	1259	1169	OV	0
ADCK5	0.0467446	Log-rank	p = 0.047	1386	1685	LIHC	1
ADCK5	0.539207	Log-rank	p = 0.54	1422	1492	COAD	0
ADCK5	0.554055	Log-rank	p = 0.55	2043	NA	KIRP	0
ADCK5	0.289916	Log-rank	p = 0.29	2888	3097	CESC	0
ADCK5	0.442208	Log-rank	p = 0.44	3251	3112	UCEC	0
ADCK5	0.864238	Log-rank	p = 0.86	3941	2534	BRCA	0
ADCK5	0.312107	Log-rank	p = 0.31	NA	NA	PRAD	0
ADCK5	0.686491	Log-rank	p = 0.69	NA	NA	KICH	0
ADCK5	0.579762	Log-rank	p = 0.58	NA	NA	PCPG	0
ADCK5	0.825944	Log-rank	p = 0.83	NA	NA	THCA	0
ADCK5	0.463675	Log-rank	p = 0.46	NA	NA	THYM	0
ADCK5	0.196821	Log-rank	p = 0.2	NA	NA	TGCT	0
ADK	0.0536605	Log-rank	p = 0.054	277	598	PAAD	0
ADK	0.177491	Log-rank	p = 0.18	385	316	GBM	0
ADK	0.5928	Log-rank	p = 0.59	469	498	SKCM	0
ADK	0.277696	Log-rank	p = 0.28	513	262	STAD	0
ADK	0.013753	Log-rank	p = 0.014	525	946	UVM	1
ADK	0.188886	Log-rank	p = 0.19	530	859	BLCA	0
ADK	0.674821	Log-rank	p = 0.67	553	558	ESCA	0
ADK	0.0451442	Log-rank	p = 0.045	572	1438	HNSC	1
ADK	0.706313	Log-rank	p = 0.71	740	1154	LUSC	0
ADK	0.386	Log-rank	p = 0.39	771	833	UCS	0
ADK	0.403132	Log-rank	p = 0.4	1301	1627	SARC	0
ADK	0.981603	Log-rank	p = 0.98	1319	1249	OV	0
ADK	0.510162	Log-rank	p = 0.51	1357	1015	LUAD	0
ADK	0.588998	Log-rank	p = 0.59	1422	1492	COAD	0
ADK	0.742131	Log-rank	p = 0.74	1566	1432	READ	0
ADK	0.043765	Log-rank	p = 0.044	2090	1588	KIRC	0
ADK	0.608376	Log-rank	p = 0.61	2385	NA	ACC	0
ADK	0.168638	Log-rank	p = 0.17	2483	3472	BRCA	0
ADK	0.0333501	Log-rank	p = 0.033	2532	1135	LIHC	0
ADK	0.819301	Log-rank	p = 0.82	NA	NA	KIRP	0
ADK	0.668087	Log-rank	p = 0.67	NA	2520	CESC	0
ADK	0.405958	Log-rank	p = 0.41	NA	NA	PRAD	0
ADK	0.431198	Log-rank	p = 0.43	NA	1939	CHOL	0
ADK	0.395654	Log-rank	p = 0.4	NA	NA	KICH	0
ADK	0.199947	Log-rank	p = 0.2	NA	NA	UCEC	0
ADK	0.333095	Log-rank	p = 0.33	NA	3563	PCPG	0
ADK	0.4575	Log-rank	p = 0.46	NA	2973	THCA	0
ADK	0.199473	Log-rank	p = 0.2	NA	NA	THYM	0
ADK	0.239	Log-rank	p = 0.24	NA	NA	TGCT	0
ADPGK	0.0218094	Log-rank	p = 0.022	119	498	SKCM	1
ADPGK	0.128535	Log-rank	p = 0.13	224	419	GBM	0
ADPGK	0.132857	Log-rank	p = 0.13	543	289	STAD	0
ADPGK	0.823949	Log-rank	p = 0.82	544	454	BLCA	0
ADPGK	0.223453	Log-rank	p = 0.22	607	598	PAAD	0
ADPGK	0.731641	Log-rank	p = 0.73	667	597	UCS	0
ADPGK	0.315562	Log-rank	p = 0.32	694	558	ESCA	0
ADPGK	0.16093	Log-rank	p = 0.16	789	1641	HNSC	0
ADPGK	0.0491898	Log-rank	p = 0.049	805	2475	COAD	1
ADPGK	0.48555	Log-rank	p = 0.49	836	946	UVM	0
ADPGK	0.587415	Log-rank	p = 0.59	887	931	LIHC	0
ADPGK	0.712224	Log-rank	p = 0.71	924	1402	CHOL	0
ADPGK	0.482989	Log-rank	p = 0.48	1265	995	LUAD	0
ADPGK	0.414812	Log-rank	p = 0.41	1366	1247	OV	0
ADPGK	0.440137	Log-rank	p = 0.44	1424	1991	SARC	0
ADPGK	0.292903	Log-rank	p = 0.29	1640	899	LUSC	0
ADPGK	0.00360581	Log-rank	p = 0.0036	1657	2764	KIRC	1
ADPGK	0.00903435	Log-rank	p = 0.009	1677	NA	ACC	NA
ADPGK	0.387977	Log-rank	p = 0.39	2684	NA	KIRP	0
ADPGK	0.620839	Log-rank	p = 0.62	2965	2573	BRCA	0
ADPGK	0.513169	Log-rank	p = 0.51	3046	4086	CESC	0
ADPGK	0.803281	Log-rank	p = 0.8	3251	NA	UCEC	0
ADPGK	0.144264	Log-rank	p = 0.14	3467	NA	PRAD	0
ADPGK	0.765337	Log-rank	p = 0.77	NA	NA	KICH	0
ADPGK	0.101032	Log-rank	p = 0.1	NA	1258	READ	0
ADPGK	0.129953	Log-rank	p = 0.13	NA	NA	PCPG	0
ADPGK	0.32226	Log-rank	p = 0.32	NA	NA	THCA	0
ADPGK	0.103952	Log-rank	p = 0.1	NA	2488	THYM	0
ADPGK	0.680134	Log-rank	p = 0.68	NA	NA	TGCT	0
AK1	0.810206	Log-rank	p = 0.81	316	327	GBM	0
AK1	0.0204465	Log-rank	p = 0.02	339	NA	CHOL	NA
AK1	0.325721	Log-rank	p = 0.33	553	1090	HNSC	0
AK1	0.532779	Log-rank	p = 0.53	599	819	BLCA	0
AK1	0.00410308	Log-rank	p = 0.0041	634	360	PAAD	0
AK1	0.0346348	Log-rank	p = 0.035	717	296	STAD	0
AK1	0.433013	Log-rank	p = 0.43	911	NA	UCS	0
AK1	0.317639	Log-rank	p = 0.32	916	1346	LUSC	0
AK1	0.143652	Log-rank	p = 0.14	987	553	ESCA	0
AK1	0.103174	Log-rank	p = 0.1	1204	NA	ACC	0
AK1	0.183833	Log-rank	p = 0.18	1213	1341	OV	0
AK1	0.429467	Log-rank	p = 0.43	1271	1490	LIHC	0
AK1	0.684158	Log-rank	p = 0.68	1354	821	SKCM	0
AK1	0.858527	Log-rank	p = 0.86	1366	1688	SARC	0
AK1	0.056788	Log-rank	p = 0.057	1421	999	LUAD	0
AK1	0.695797	Log-rank	p = 0.7	1581	836	UVM	0
AK1	0.285983	Log-rank	p = 0.29	1943	1964	KIRC	0
AK1	0.557819	Log-rank	p = 0.56	2475	1466	COAD	0
AK1	0.0993453	Log-rank	p = 0.099	2888	2094	CESC	0
AK1	0.218632	Log-rank	p = 0.22	3251	NA	UCEC	0
AK1	0.960035	Log-rank	p = 0.96	3409	2854	BRCA	0
AK1	0.483176	Log-rank	p = 0.48	3467	NA	PRAD	0
AK1	0.00303168	Log-rank	p = 0.003	NA	NA	KIRP	NA
AK1	0.32479	Log-rank	p = 0.32	NA	NA	KICH	0
AK1	0.597552	Log-rank	p = 0.6	NA	NA	READ	0
AK1	0.94091	Log-rank	p = 0.94	NA	3563	PCPG	0
AK1	0.168236	Log-rank	p = 0.17	NA	NA	THCA	0
AK1	0.118635	Log-rank	p = 0.12	NA	NA	THYM	0
AK1	0.255291	Log-rank	p = 0.26	NA	NA	TGCT	0
AK2	0.962338	Log-rank	p = 0.96	375	351	GBM	0
AK2	0.185246	Log-rank	p = 0.19	381	627	PAAD	0
AK2	0.756788	Log-rank	p = 0.76	467	498	SKCM	0
AK2	0.06287	Log-rank	p = 0.063	547	835	BLCA	0
AK2	0.97106	Log-rank	p = 0.97	551	610	ESCA	0
AK2	0.202209	Log-rank	p = 0.2	562	378	STAD	0
AK2	0.155347	Log-rank	p = 0.16	597	2043	UCS	0
AK2	0.0165434	Log-rank	p = 0.017	743	3258	LIHC	1
AK2	0.943715	Log-rank	p = 0.94	836	NA	UVM	0
AK2	0.00490341	Log-rank	p = 0.0049	850	1952	SARC	1
AK2	0.00380948	Log-rank	p = 0.0038	922	NA	ACC	NA
AK2	0.344675	Log-rank	p = 0.34	1006	1154	LUSC	0
AK2	0.692579	Log-rank	p = 0.69	1058	1093	HNSC	0
AK2	0.109332	Log-rank	p = 0.11	1171	800	LUAD	0
AK2	0.555889	Log-rank	p = 0.56	1258	1741	READ	0
AK2	0.453753	Log-rank	p = 0.45	1324	1266	OV	0
AK2	0.562081	Log-rank	p = 0.56	1402	924	CHOL	0
AK2	0.908483	Log-rank	p = 0.91	1466	1422	COAD	0
AK2	0.661705	Log-rank	p = 0.66	2299	1986	KIRC	0
AK2	0.266701	Log-rank	p = 0.27	2888	NA	CESC	0
AK2	0.228126	Log-rank	p = 0.23	3112	NA	UCEC	0
AK2	0.0401225	Log-rank	p = 0.04	3736	2551	BRCA	0
AK2	0.0365304	Log-rank	p = 0.037	NA	NA	PRAD	NA
AK2	0.247312	Log-rank	p = 0.25	NA	NA	KIRP	0
AK2	0.11651	Log-rank	p = 0.12	NA	NA	KICH	0
AK2	1	Log-rank	p = 1	NA	NA	PCPG	0
AK2	0.60868	Log-rank	p = 0.61	NA	NA	THCA	0
AK2	0.561707	Log-rank	p = 0.56	NA	NA	THYM	0
AK2	0.458151	Log-rank	p = 0.46	NA	NA	TGCT	0
AK3	0.433822	Log-rank	p = 0.43	399	300	GBM	0
AK3	0.434162	Log-rank	p = 0.43	445	NA	CHOL	0
AK3	0.984239	Log-rank	p = 0.98	447	557	ESCA	0
AK3	0.678997	Log-rank	p = 0.68	488	458	PAAD	0
AK3	0.926713	Log-rank	p = 0.93	491	336	STAD	0
AK3	0.472276	Log-rank	p = 0.47	597	833	UCS	0
AK3	0.173394	Log-rank	p = 0.17	730	486	SKCM	0
AK3	0.097347	Log-rank	p = 0.097	795	493	BLCA	0
AK3	0.732695	Log-rank	p = 0.73	927	653	HNSC	0
AK3	0.150389	Log-rank	p = 0.15	946	NA	UVM	0
AK3	0.645625	Log-rank	p = 0.65	1154	962	LUSC	0
AK3	0.313069	Log-rank	p = 0.31	1293	881	LUAD	0
AK3	0.127045	Log-rank	p = 0.13	1446	1089	OV	0
AK3	0.627412	Log-rank	p = 0.63	1536	1235	SARC	0
AK3	0.0658058	Log-rank	p = 0.066	1677	NA	ACC	0
AK3	0.0899091	Log-rank	p = 0.09	1791	837	LIHC	0
AK3	0.824253	Log-rank	p = 0.82	1881	1503	COAD	0
AK3	0.60902	Log-rank	p = 0.61	2859	2520	CESC	0
AK3	0.158721	Log-rank	p = 0.16	2965	2576	BRCA	0
AK3	0.85001	Log-rank	p = 0.85	3467	2753	PRAD	0
AK3	0.00106357	Log-rank	p = 0.0011	NA	2182	KIRP	NA
AK3	3.29e-05	Log-rank	p < 0.0001	NA	1589	KIRC	NA
AK3	0.794568	Log-rank	p = 0.79	NA	NA	KICH	0
AK3	0.553762	Log-rank	p = 0.55	NA	3112	UCEC	0
AK3	0.513114	Log-rank	p = 0.51	NA	1566	READ	0
AK3	0.0775581	Log-rank	p = 0.078	NA	NA	PCPG	0
AK3	0.802295	Log-rank	p = 0.8	NA	NA	THCA	0
AK3	0.533683	Log-rank	p = 0.53	NA	2756	THYM	0
AK3	1	Log-rank	p = 1	NA	NA	TGCT	0
AK4	0.00721459	Log-rank	p = 0.0072	334	634	PAAD	1
AK4	0.249412	Log-rank	p = 0.25	342	399	GBM	0
AK4	7.1e-06	Log-rank	p < 0.0001	389	NA	UVM	NA
AK4	0.0874702	Log-rank	p = 0.087	389	661	STAD	0
AK4	0.548164	Log-rank	p = 0.55	469	498	SKCM	0
AK4	0.172477	Log-rank	p = 0.17	525	864	BLCA	0
AK4	0.978077	Log-rank	p = 0.98	558	551	ESCA	0
AK4	0.0041447	Log-rank	p = 0.0041	584	1748	HNSC	1
AK4	0.0896382	Log-rank	p = 0.09	597	771	UCS	0
AK4	0.639257	Log-rank	p = 0.64	640	1220	CHOL	0
AK4	0.110652	Log-rank	p = 0.11	731	1209	LUAD	0
AK4	0.0140851	Log-rank	p = 0.014	827	1622	LIHC	1
AK4	0.525823	Log-rank	p = 0.53	1150	1075	LUSC	0
AK4	0.253432	Log-rank	p = 0.25	1164	1953	SARC	0
AK4	0.0615349	Log-rank	p = 0.062	1186	NA	CESC	0
AK4	0.532174	Log-rank	p = 0.53	1324	1082	OV	0
AK4	0.450036	Log-rank	p = 0.45	1422	1720	COAD	0
AK4	0.330367	Log-rank	p = 0.33	1949	NA	ACC	0
AK4	0.402659	Log-rank	p = 0.4	2756	NA	THYM	0
AK4	0.513791	Log-rank	p = 0.51	2830	2551	BRCA	0
AK4	0.27718	Log-rank	p = 0.28	2941	NA	KIRP	0
AK4	0.252823	Log-rank	p = 0.25	3467	NA	PRAD	0
AK4	0.000881639	Log-rank	p = 0.00088	NA	1639	KIRC	NA
AK4	0.0191492	Log-rank	p = 0.019	NA	3251	UCEC	NA
AK4	0.129515	Log-rank	p = 0.13	NA	NA	KICH	0
AK4	0.301001	Log-rank	p = 0.3	NA	734	READ	0
AK4	0.494504	Log-rank	p = 0.49	NA	NA	PCPG	0
AK4	0.308562	Log-rank	p = 0.31	NA	NA	THCA	0
AK4	0.960697	Log-rank	p = 0.96	NA	NA	TGCT	0
AK5	1.02e-05	Log-rank	p < 0.0001	235	1674	STAD	1
AK5	0.149083	Log-rank	p = 0.15	275	357	GBM	0
AK5	0.0525267	Log-rank	p = 0.053	467	498	SKCM	0
AK5	0.346818	Log-rank	p = 0.35	484	1361	ESCA	0
AK5	0.000544237	Log-rank	p = 0.00054	525	1581	UVM	1
AK5	0.912678	Log-rank	p = 0.91	640	701	CHOL	0
AK5	0.0843272	Log-rank	p = 0.084	738	511	PAAD	0
AK5	0.076235	Log-rank	p = 0.076	835	413	BLCA	0
AK5	0.30594	Log-rank	p = 0.31	949	999	LUAD	0
AK5	0.145144	Log-rank	p = 0.15	965	1344	LUSC	0
AK5	0.0104263	Log-rank	p = 0.01	1049	2577	SARC	1
AK5	0.376196	Log-rank	p = 0.38	1058	1081	HNSC	0
AK5	0.374665	Log-rank	p = 0.37	1310	1503	COAD	0
AK5	0.97538	Log-rank	p = 0.98	1324	1126	OV	0
AK5	0.535485	Log-rank	p = 0.54	1432	1566	READ	0
AK5	0.680436	Log-rank	p = 0.68	1490	688	LIHC	0
AK5	0.274044	Log-rank	p = 0.27	1526	550	UCS	0
AK5	0.579201	Log-rank	p = 0.58	2601	2299	KIRC	0
AK5	0.0981616	Log-rank	p = 0.098	2797	3251	UCEC	0
AK5	0.527534	Log-rank	p = 0.53	3097	NA	CESC	0
AK5	0.0496989	Log-rank	p = 0.05	3461	2534	BRCA	0
AK5	0.0327719	Log-rank	p = 0.033	3467	2753	PRAD	0
AK5	0.143403	Log-rank	p = 0.14	3563	NA	PCPG	0
AK5	0.437159	Log-rank	p = 0.44	NA	2684	KIRP	0
AK5	0.552293	Log-rank	p = 0.55	NA	NA	KICH	0
AK5	0.708991	Log-rank	p = 0.71	NA	NA	THCA	0
AK5	0.79716	Log-rank	p = 0.8	NA	NA	ACC	0
AK5	0.688655	Log-rank	p = 0.69	NA	NA	THYM	0
AK5	0.173325	Log-rank	p = 0.17	NA	NA	TGCT	0
AK6	0.0823655	Log-rank	p = 0.082	316	360	GBM	0
AK6	0.0394972	Log-rank	p = 0.039	368	498	SKCM	1
AK6	0.424547	Log-rank	p = 0.42	553	1402	ESCA	0
AK6	0.114698	Log-rank	p = 0.11	584	1289	HNSC	0
AK6	0.194451	Log-rank	p = 0.19	615	467	BLCA	0
AK6	0.623458	Log-rank	p = 0.62	669	496	STAD	0
AK6	0.000993275	Log-rank	p = 0.00099	693	1836	LIHC	1
AK6	0.0221137	Log-rank	p = 0.022	730	NA	UVM	NA
AK6	0.465891	Log-rank	p = 0.47	771	541	UCS	0
AK6	0.0395191	Log-rank	p = 0.04	826	1258	LUAD	1
AK6	0.0416439	Log-rank	p = 0.042	1130	394	PAAD	0
AK6	0.783468	Log-rank	p = 0.78	1213	1081	OV	0
AK6	0.579719	Log-rank	p = 0.58	1402	701	CHOL	0
AK6	0.237259	Log-rank	p = 0.24	1426	974	LUSC	0
AK6	0.309476	Log-rank	p = 0.31	1518	NA	COAD	0
AK6	0.639076	Log-rank	p = 0.64	1536	1825	SARC	0
AK6	0.745927	Log-rank	p = 0.75	2385	1677	ACC	0
AK6	0.538001	Log-rank	p = 0.54	2534	3126	BRCA	0
AK6	0.204951	Log-rank	p = 0.2	2764	1912	KIRC	0
AK6	0.994335	Log-rank	p = 0.99	3563	NA	PCPG	0
AK6	0.017076	Log-rank	p = 0.017	NA	NA	KICH	NA
AK6	0.559008	Log-rank	p = 0.56	NA	NA	KIRP	0
AK6	0.291328	Log-rank	p = 0.29	NA	1394	CESC	0
AK6	0.629295	Log-rank	p = 0.63	NA	NA	PRAD	0
AK6	0.146058	Log-rank	p = 0.15	NA	NA	UCEC	0
AK6	0.524899	Log-rank	p = 0.52	NA	NA	READ	0
AK6	0.437936	Log-rank	p = 0.44	NA	NA	THCA	0
AK6	0.371979	Log-rank	p = 0.37	NA	NA	THYM	0
AK6	0.339308	Log-rank	p = 0.34	NA	NA	TGCT	0
AK8	0.767363	Log-rank	p = 0.77	319	333	GBM	0
AK8	0.506323	Log-rank	p = 0.51	396	513	STAD	0
AK8	0.562165	Log-rank	p = 0.56	458	476	PAAD	0
AK8	0.867349	Log-rank	p = 0.87	498	467	SKCM	0
AK8	0.551278	Log-rank	p = 0.55	536	678	BLCA	0
AK8	0.0454574	Log-rank	p = 0.045	550	1591	UCS	1
AK8	0.700487	Log-rank	p = 0.7	553	480	ESCA	0
AK8	0.206951	Log-rank	p = 0.21	789	1398	HNSC	0
AK8	0.315903	Log-rank	p = 0.32	1000	1213	LUSC	0
AK8	0.574162	Log-rank	p = 0.57	1149	1624	LIHC	0
AK8	0.311344	Log-rank	p = 0.31	1167	1073	LUAD	0
AK8	0.220809	Log-rank	p = 0.22	1262	1164	SARC	0
AK8	0.203155	Log-rank	p = 0.2	1348	1849	COAD	0
AK8	0.414235	Log-rank	p = 0.41	1360	1114	OV	0
AK8	0.466313	Log-rank	p = 0.47	1402	701	CHOL	0
AK8	0.686755	Log-rank	p = 0.69	1566	992	READ	0
AK8	0.875285	Log-rank	p = 0.88	2756	3488	THYM	0
AK8	0.000103389	Log-rank	p = 1e-04	2764	1589	KIRC	0
AK8	0.38712	Log-rank	p = 0.39	3461	2965	BRCA	0
AK8	0.00926412	Log-rank	p = 0.0093	NA	NA	KIRP	NA
AK8	0.00715857	Log-rank	p = 0.0072	NA	2859	CESC	NA
AK8	3.76e-05	Log-rank	p < 0.0001	NA	398	UVM	NA
AK8	0.545388	Log-rank	p = 0.55	NA	NA	PRAD	0
AK8	0.705966	Log-rank	p = 0.71	NA	NA	KICH	0
AK8	0.0614025	Log-rank	p = 0.061	NA	NA	UCEC	0
AK8	0.620481	Log-rank	p = 0.62	NA	NA	PCPG	0
AK8	0.30508	Log-rank	p = 0.31	NA	NA	THCA	0
AK8	0.780311	Log-rank	p = 0.78	NA	1613	ACC	0
AK8	0.111785	Log-rank	p = 0.11	NA	NA	TGCT	0
AK9	0.616707	Log-rank	p = 0.62	254	313	GBM	0
AK9	0.748331	Log-rank	p = 0.75	598.5	486	SKCM	0
AK9	0.843599	Log-rank	p = 0.84	610	694	ESCA	0
AK9	0.231399	Log-rank	p = 0.23	633	457	STAD	0
AK9	0.849069	Log-rank	p = 0.85	714	418	UCS	0
AK9	0.0129463	Log-rank	p = 0.013	757	1694	LIHC	1
AK9	0.614433	Log-rank	p = 0.61	819	486	BLCA	0
AK9	0.126267	Log-rank	p = 0.13	1045	1528	LUSC	0
AK9	0.308758	Log-rank	p = 0.31	1366	1213	OV	0
AK9	0.0553533	Log-rank	p = 0.055	1421	896	LUAD	0
AK9	0.251691	Log-rank	p = 0.25	1466	804	HNSC	0
AK9	0.980367	Log-rank	p = 0.98	1518	NA	COAD	0
AK9	0.857213	Log-rank	p = 0.86	1536	1478	SARC	0
AK9	0.954541	Log-rank	p = 0.95	1581	946	UVM	0
AK9	0.913381	Log-rank	p = 0.91	1613	1750	ACC	0
AK9	0.711483	Log-rank	p = 0.71	1771	2684	KIRP	0
AK9	0.940018	Log-rank	p = 0.94	2052	2520	CESC	0
AK9	0.119016	Log-rank	p = 0.12	2534	5677	BRCA	0
AK9	0.013875	Log-rank	p = 0.014	2830	1855	KIRC	0
AK9	0.0101028	Log-rank	p = 0.01	NA	361	PAAD	NA
AK9	0.559764	Log-rank	p = 0.56	NA	NA	PRAD	0
AK9	0.796824	Log-rank	p = 0.8	NA	741	CHOL	0
AK9	0.231347	Log-rank	p = 0.23	NA	NA	KICH	0
AK9	0.453438	Log-rank	p = 0.45	NA	NA	UCEC	0
AK9	0.290864	Log-rank	p = 0.29	NA	1741	READ	0
AK9	0.293114	Log-rank	p = 0.29	NA	3563	PCPG	0
AK9	0.906181	Log-rank	p = 0.91	NA	NA	THCA	0
AK9	0.0518967	Log-rank	p = 0.052	NA	2488	THYM	0
AK9	0.393769	Log-rank	p = 0.39	NA	NA	TGCT	0
AKT1	0.578737	Log-rank	p = 0.58	313	323	GBM	0
AKT1	0.0965692	Log-rank	p = 0.097	385	701	CHOL	0
AKT1	0.0115974	Log-rank	p = 0.012	426	498	SKCM	1
AKT1	0.591852	Log-rank	p = 0.59	513	792	STAD	0
AKT1	0.898436	Log-rank	p = 0.9	547	655	BLCA	0
AKT1	0.436253	Log-rank	p = 0.44	675	1641	HNSC	0
AKT1	0.966675	Log-rank	p = 0.97	684	652	PAAD	0
AKT1	0.285153	Log-rank	p = 0.29	784	386	ESCA	0
AKT1	0.446998	Log-rank	p = 0.45	808	NA	UVM	0
AKT1	0.0905825	Log-rank	p = 0.091	899	1229	LIHC	0
AKT1	0.933086	Log-rank	p = 0.93	965	1161	LUSC	0
AKT1	0.0432255	Log-rank	p = 0.043	1147	785	LUAD	0
AKT1	0.68251	Log-rank	p = 0.68	1366	1466	SARC	0
AKT1	0.164049	Log-rank	p = 0.16	1435	1103	OV	0
AKT1	0.520562	Log-rank	p = 0.52	1591	667	UCS	0
AKT1	0.275615	Log-rank	p = 0.28	2256	1714	KIRC	0
AKT1	0.540473	Log-rank	p = 0.54	2821	1466	COAD	0
AKT1	0.0235314	Log-rank	p = 0.024	2941	NA	KIRP	NA
AKT1	0.925415	Log-rank	p = 0.93	3836	2965	BRCA	0
AKT1	0.745697	Log-rank	p = 0.75	NA	3046	CESC	0
AKT1	0.411756	Log-rank	p = 0.41	NA	2753	PRAD	0
AKT1	0.903627	Log-rank	p = 0.9	NA	NA	KICH	0
AKT1	0.969547	Log-rank	p = 0.97	NA	NA	UCEC	0
AKT1	0.312665	Log-rank	p = 0.31	NA	1566	READ	0
AKT1	0.106401	Log-rank	p = 0.11	NA	3563	PCPG	0
AKT1	0.906979	Log-rank	p = 0.91	NA	NA	THCA	0
AKT1	0.803964	Log-rank	p = 0.8	NA	NA	ACC	0
AKT1	0.903063	Log-rank	p = 0.9	NA	NA	THYM	0
AKT1	0.848784	Log-rank	p = 0.85	NA	NA	TGCT	0
AKT2	0.489288	Log-rank	p = 0.49	357	359	GBM	0
AKT2	0.687549	Log-rank	p = 0.69	378	562	STAD	0
AKT2	0.337236	Log-rank	p = 0.34	469	498	SKCM	0
AKT2	0.767313	Log-rank	p = 0.77	607	603	PAAD	0
AKT2	0.780121	Log-rank	p = 0.78	615	612	BLCA	0
AKT2	0.0366363	Log-rank	p = 0.037	623	1324	LUSC	1
AKT2	0.545949	Log-rank	p = 0.55	650	494	ESCA	0
AKT2	0.742104	Log-rank	p = 0.74	690.5	810	UCS	0
AKT2	0.164425	Log-rank	p = 0.16	1033	1172	OV	0
AKT2	0.220871	Log-rank	p = 0.22	1073	1202	LUAD	0
AKT2	0.000559973	Log-rank	p = 0.00056	1204	NA	ACC	NA
AKT2	0.221321	Log-rank	p = 0.22	1262	2324	SARC	0
AKT2	0.0187465	Log-rank	p = 0.019	1402	339	CHOL	0
AKT2	0.962186	Log-rank	p = 0.96	1422	1720	COAD	0
AKT2	0.15527	Log-rank	p = 0.16	1591	763	HNSC	0
AKT2	0.712454	Log-rank	p = 0.71	2182	NA	KIRP	0
AKT2	0.986495	Log-rank	p = 0.99	2454	1943	KIRC	0
AKT2	0.779881	Log-rank	p = 0.78	2532	1229	LIHC	0
AKT2	0.603188	Log-rank	p = 0.6	2573	3669	BRCA	0
AKT2	0.99836	Log-rank	p = 1	2756	NA	THYM	0
AKT2	0.00410729	Log-rank	p = 0.0041	3112	NA	UCEC	NA
AKT2	0.090693	Log-rank	p = 0.091	3467	NA	PRAD	0
AKT2	0.816611	Log-rank	p = 0.82	4086	2520	CESC	0
AKT2	0.506844	Log-rank	p = 0.51	NA	NA	KICH	0
AKT2	0.33862	Log-rank	p = 0.34	NA	992	READ	0
AKT2	0.0667822	Log-rank	p = 0.067	NA	NA	PCPG	0
AKT2	0.309664	Log-rank	p = 0.31	NA	NA	THCA	0
AKT2	0.160138	Log-rank	p = 0.16	NA	946	UVM	0
AKT2	0.837457	Log-rank	p = 0.84	NA	NA	TGCT	0
AKT3	8.63e-06	Log-rank	p < 0.0001	156	805	STAD	1
AKT3	0.789938	Log-rank	p = 0.79	316	357	GBM	0
AKT3	0.932996	Log-rank	p = 0.93	368	486	SKCM	0
AKT3	0.310653	Log-rank	p = 0.31	551	556	ESCA	0
AKT3	0.0268848	Log-rank	p = 0.027	598	308	PAAD	0
AKT3	0.48286	Log-rank	p = 0.48	685	550	UCS	0
AKT3	0.300792	Log-rank	p = 0.3	719	1163	BLCA	0
AKT3	0.00153274	Log-rank	p = 0.0015	758	2821	COAD	1
AKT3	0.095921	Log-rank	p = 0.096	864	1091	LUAD	0
AKT3	0.858609	Log-rank	p = 0.86	924	1939	CHOL	0
AKT3	0.834542	Log-rank	p = 0.83	1079	804	HNSC	0
AKT3	0.778856	Log-rank	p = 0.78	1149	1622	LIHC	0
AKT3	0.643759	Log-rank	p = 0.64	1346	1057	LUSC	0
AKT3	0.701236	Log-rank	p = 0.7	1354	1163	OV	0
AKT3	0.305683	Log-rank	p = 0.31	1355	2105	ACC	0
AKT3	0.801501	Log-rank	p = 0.8	1581	808	UVM	0
AKT3	0.230675	Log-rank	p = 0.23	1722	1366	SARC	0
AKT3	0.193323	Log-rank	p = 0.19	2182	2684	KIRP	0
AKT3	1.99e-05	Log-rank	p < 0.0001	2830	1626	KIRC	0
AKT3	0.740339	Log-rank	p = 0.74	2859	3046	CESC	0
AKT3	0.255079	Log-rank	p = 0.26	3418	3941	BRCA	0
AKT3	0.350894	Log-rank	p = 0.35	NA	NA	PRAD	0
AKT3	0.71067	Log-rank	p = 0.71	NA	NA	KICH	0
AKT3	0.969893	Log-rank	p = 0.97	NA	NA	UCEC	0
AKT3	0.263996	Log-rank	p = 0.26	NA	1566	READ	0
AKT3	0.9915	Log-rank	p = 0.99	NA	NA	PCPG	0
AKT3	0.726464	Log-rank	p = 0.73	NA	NA	THCA	0
AKT3	0.414962	Log-rank	p = 0.41	NA	NA	THYM	0
AKT3	0.847727	Log-rank	p = 0.85	NA	NA	TGCT	0
ALK	0.00390883	Log-rank	p = 0.0039	235	717	STAD	1
ALK	0.0445703	Log-rank	p = 0.045	247	480	ESCA	1
ALK	0.0715421	Log-rank	p = 0.072	282	359	GBM	0
ALK	0.0607813	Log-rank	p = 0.061	495	1163	BLCA	0
ALK	0.0321263	Log-rank	p = 0.032	607	NA	UVM	NA
ALK	0.0102715	Log-rank	p = 0.01	691	381	PAAD	0
ALK	0.579255	Log-rank	p = 0.58	741	924	CHOL	0
ALK	0.0261166	Log-rank	p = 0.026	821	426	SKCM	0
ALK	0.109713	Log-rank	p = 0.11	922	1677	ACC	0
ALK	0.778595	Log-rank	p = 0.78	1058	956	LUSC	0
ALK	0.062992	Log-rank	p = 0.063	1258	994	LUAD	0
ALK	0.648398	Log-rank	p = 0.65	1259	1126	OV	0
ALK	0.837213	Log-rank	p = 0.84	1262	1301	SARC	0
ALK	0.552174	Log-rank	p = 0.55	1289	1641	HNSC	0
ALK	8.57e-05	Log-rank	p < 0.0001	1484	NA	UCEC	NA
ALK	0.423584	Log-rank	p = 0.42	1526	911	UCS	0
ALK	0.189704	Log-rank	p = 0.19	2299	2090	KIRC	0
ALK	0.0347219	Log-rank	p = 0.035	2941	NA	KIRP	NA
ALK	0.164587	Log-rank	p = 0.16	3418	2712	BRCA	0
ALK	0.236847	Log-rank	p = 0.24	3488	NA	THYM	0
ALK	0.03346	Log-rank	p = 0.033	NA	1210	CESC	NA
ALK	0.984246	Log-rank	p = 0.98	NA	3467	PRAD	0
ALK	0.883416	Log-rank	p = 0.88	NA	NA	KICH	0
ALK	0.549709	Log-rank	p = 0.55	NA	3563	PCPG	0
ALK	0.937829	Log-rank	p = 0.94	NA	NA	THCA	0
ALK	0.4795	Log-rank	p = 0.48	NA	NA	TGCT	0
ALPK1	0.137705	Log-rank	p = 0.14	316	333	GBM	0
ALPK1	0.0603001	Log-rank	p = 0.06	473	634	PAAD	0
ALPK1	0.64671	Log-rank	p = 0.65	558	494	ESCA	0
ALPK1	0.106867	Log-rank	p = 0.11	560	396	STAD	0
ALPK1	0.734741	Log-rank	p = 0.73	597	481	UCS	0
ALPK1	0.250001	Log-rank	p = 0.25	627	1402	CHOL	0
ALPK1	0.150961	Log-rank	p = 0.15	730	946	UVM	0
ALPK1	0.953064	Log-rank	p = 0.95	976	1171	LUAD	0
ALPK1	0.372458	Log-rank	p = 0.37	1006	1045	LUSC	0
ALPK1	0.523568	Log-rank	p = 0.52	1149	899	LIHC	0
ALPK1	0.558689	Log-rank	p = 0.56	1229	1103	OV	0
ALPK1	0.0231886	Log-rank	p = 0.023	1423	575	BLCA	0
ALPK1	0.677441	Log-rank	p = 0.68	1466	1595	COAD	0
ALPK1	0.0568441	Log-rank	p = 0.057	1598	1986	KIRC	0
ALPK1	0.000115034	Log-rank	p = 0.00012	1722	850	SARC	0
ALPK1	0.23038	Log-rank	p = 0.23	1747	789	HNSC	0
ALPK1	0.0597878	Log-rank	p = 0.06	2385	1197	ACC	0
ALPK1	0.202527	Log-rank	p = 0.2	3046	4086	CESC	0
ALPK1	0.276562	Log-rank	p = 0.28	3251	NA	UCEC	0
ALPK1	0.704292	Log-rank	p = 0.7	3374	2576	BRCA	0
ALPK1	0.0719551	Log-rank	p = 0.072	3488	NA	THYM	0
ALPK1	0.606268	Log-rank	p = 0.61	NA	2684	KIRP	0
ALPK1	0.503147	Log-rank	p = 0.5	NA	3467	PRAD	0
ALPK1	0.0807438	Log-rank	p = 0.081	NA	NA	KICH	0
ALPK1	0.406461	Log-rank	p = 0.41	NA	NA	READ	0
ALPK1	0.947842	Log-rank	p = 0.95	NA	NA	PCPG	0
ALPK1	0.944682	Log-rank	p = 0.94	NA	NA	THCA	0
ALPK1	0.732263	Log-rank	p = 0.73	NA	1070	SKCM	0
ALPK1	0.187461	Log-rank	p = 0.19	NA	NA	TGCT	0
ALPK2	0.451881	Log-rank	p = 0.45	313	300	GBM	0
ALPK2	0.34902	Log-rank	p = 0.35	368	1070	SKCM	0
ALPK2	0.143664	Log-rank	p = 0.14	386	694	ESCA	0
ALPK2	0.0542567	Log-rank	p = 0.054	496	881	STAD	0
ALPK2	0.188408	Log-rank	p = 0.19	568	634	PAAD	0
ALPK2	0.301173	Log-rank	p = 0.3	607	946	UVM	0
ALPK2	0.694909	Log-rank	p = 0.69	701	1402	CHOL	0
ALPK2	0.579097	Log-rank	p = 0.58	719	941	BLCA	0
ALPK2	0.669776	Log-rank	p = 0.67	862	1081	HNSC	0
ALPK2	0.777944	Log-rank	p = 0.78	911	714	UCS	0
ALPK2	0.055736	Log-rank	p = 0.056	937	1485	LUSC	0
ALPK2	0.657179	Log-rank	p = 0.66	987	899	LIHC	0
ALPK2	0.620604	Log-rank	p = 0.62	1135	994	LUAD	0
ALPK2	0.245025	Log-rank	p = 0.25	1324	1158	OV	0
ALPK2	0.825852	Log-rank	p = 0.83	1492	2475	COAD	0
ALPK2	0.289028	Log-rank	p = 0.29	1825	1262	SARC	0
ALPK2	0.776166	Log-rank	p = 0.78	1986	1912	KIRC	0
ALPK2	0.336503	Log-rank	p = 0.34	2182	2941	KIRP	0
ALPK2	0.842335	Log-rank	p = 0.84	2756	3488	THYM	0
ALPK2	0.883728	Log-rank	p = 0.88	3097	3046	CESC	0
ALPK2	0.185915	Log-rank	p = 0.19	3126	3941	BRCA	0
ALPK2	0.198283	Log-rank	p = 0.2	3251	2797	UCEC	0
ALPK2	0.78845	Log-rank	p = 0.79	NA	3467	PRAD	0
ALPK2	0.246263	Log-rank	p = 0.25	NA	NA	KICH	0
ALPK2	0.356239	Log-rank	p = 0.36	NA	1566	READ	0
ALPK2	0.739097	Log-rank	p = 0.74	NA	3563	PCPG	0
ALPK2	0.795119	Log-rank	p = 0.8	NA	NA	THCA	0
ALPK2	0.966507	Log-rank	p = 0.97	NA	NA	TGCT	0
ALPK3	0.0618912	Log-rank	p = 0.062	272	717	STAD	0
ALPK3	0.994968	Log-rank	p = 0.99	342	333	GBM	0
ALPK3	0.199125	Log-rank	p = 0.2	368	498	SKCM	0
ALPK3	0.0602245	Log-rank	p = 0.06	476	347	PAAD	0
ALPK3	0.913579	Log-rank	p = 0.91	551	557	ESCA	0
ALPK3	0.0405477	Log-rank	p = 0.041	590	1709	BLCA	1
ALPK3	0.00804554	Log-rank	p = 0.008	607	1581	UVM	1
ALPK3	0.322442	Log-rank	p = 0.32	811	1081	HNSC	0
ALPK3	0.013028	Log-rank	p = 0.013	822	1713	LUSC	1
ALPK3	0.946365	Log-rank	p = 0.95	833	714	UCS	0
ALPK3	0.0209034	Log-rank	p = 0.021	899	1518	COAD	1
ALPK3	0.00741511	Log-rank	p = 0.0074	987	2131	LIHC	1
ALPK3	0.424687	Log-rank	p = 0.42	1194	896	LUAD	0
ALPK3	0.567954	Log-rank	p = 0.57	1220	1402	CHOL	0
ALPK3	0.44066	Log-rank	p = 0.44	1319	1114	OV	0
ALPK3	0.0680638	Log-rank	p = 0.068	1845	1129	SARC	0
ALPK3	0.0204311	Log-rank	p = 0.02	2454	1589	KIRC	0
ALPK3	0.318353	Log-rank	p = 0.32	2797	NA	UCEC	0
ALPK3	0.0222318	Log-rank	p = 0.022	2798	3736	BRCA	1
ALPK3	0.397135	Log-rank	p = 0.4	3097	2094	CESC	0
ALPK3	0.261734	Log-rank	p = 0.26	3488	NA	THYM	0
ALPK3	0.132812	Log-rank	p = 0.13	NA	NA	KIRP	0
ALPK3	0.55121	Log-rank	p = 0.55	NA	NA	PRAD	0
ALPK3	0.342775	Log-rank	p = 0.34	NA	NA	KICH	0
ALPK3	0.42611	Log-rank	p = 0.43	NA	NA	READ	0
ALPK3	0.534278	Log-rank	p = 0.53	NA	NA	PCPG	0
ALPK3	0.148856	Log-rank	p = 0.15	NA	NA	THCA	0
ALPK3	0.0617698	Log-rank	p = 0.062	NA	1355	ACC	0
ALPK3	0.220671	Log-rank	p = 0.22	NA	NA	TGCT	0
AMHR2	0.124973	Log-rank	p = 0.12	272	712	STAD	0
AMHR2	0.186569	Log-rank	p = 0.19	511	684	PAAD	0
AMHR2	0.288042	Log-rank	p = 0.29	550	481	UCS	0
AMHR2	0.483249	Log-rank	p = 0.48	701	1402	CHOL	0
AMHR2	0.25143	Log-rank	p = 0.25	769	279	ESCA	0
AMHR2	0.622265	Log-rank	p = 0.62	1000	827	LUSC	0
AMHR2	0.113325	Log-rank	p = 0.11	1171	711	LUAD	0
AMHR2	0.820561	Log-rank	p = 0.82	1435	1366	OV	0
AMHR2	0.00133321	Log-rank	p = 0.0013	1536	NA	KIRP	NA
AMHR2	0.135864	Log-rank	p = 0.14	1747	631	HNSC	0
AMHR2	0.514601	Log-rank	p = 0.51	2343	2353	KIRC	0
AMHR2	0.868936	Log-rank	p = 0.87	3461	3945	BRCA	0
AMHR2	0.553512	Log-rank	p = 0.55	NA	NA	PRAD	0
AMHR2	0.732981	Log-rank	p = 0.73	NA	2797	UCEC	0
AMHR2	0.592368	Log-rank	p = 0.59	NA	NA	PCPG	0
AMHR2	0.492986	Log-rank	p = 0.49	NA	1854	THCA	0
AMHR2	0.636813	Log-rank	p = 0.64	NA	1949	ACC	0
AMHR2	0.203351	Log-rank	p = 0.2	NA	NA	THYM	0
AMHR2	0.982607	Log-rank	p = 0.98	NA	NA	TGCT	0
ANKK1	0.095499	Log-rank	p = 0.095	279	427	GBM	0
ANKK1	0.0638724	Log-rank	p = 0.064	469	730	SKCM	0
ANKK1	0.0348025	Log-rank	p = 0.035	560	342	STAD	0
ANKK1	0.385311	Log-rank	p = 0.39	568	430	PAAD	0
ANKK1	0.760166	Log-rank	p = 0.76	597	771	UCS	0
ANKK1	0.317889	Log-rank	p = 0.32	690	530	BLCA	0
ANKK1	0.98618	Log-rank	p = 0.99	741	627	CHOL	0
ANKK1	0.558966	Log-rank	p = 0.56	931	1386	LIHC	0
ANKK1	0.733948	Log-rank	p = 0.73	987	494	ESCA	0
ANKK1	0.409279	Log-rank	p = 0.41	1065	953	CESC	0
ANKK1	0.629728	Log-rank	p = 0.63	1073	1171	LUAD	0
ANKK1	0.769229	Log-rank	p = 0.77	1093	927	HNSC	0
ANKK1	0.598225	Log-rank	p = 0.6	1114	835	LUSC	0
ANKK1	0.355765	Log-rank	p = 0.36	1262	1424	SARC	0
ANKK1	0.510238	Log-rank	p = 0.51	1341	1161	OV	0
ANKK1	0.554464	Log-rank	p = 0.55	1466	1503	COAD	0
ANKK1	0.653447	Log-rank	p = 0.65	1566	NA	READ	0
ANKK1	0.00611222	Log-rank	p = 0.0061	1625	2601	KIRC	1
ANKK1	0.0400013	Log-rank	p = 0.04	2385	1613	ACC	0
ANKK1	0.404011	Log-rank	p = 0.4	2756	NA	THYM	0
ANKK1	0.419499	Log-rank	p = 0.42	2797	3112	UCEC	0
ANKK1	0.0882216	Log-rank	p = 0.088	3418	2551	BRCA	0
ANKK1	0.400936	Log-rank	p = 0.4	NA	2684	KIRP	0
ANKK1	0.52412	Log-rank	p = 0.52	NA	NA	PRAD	0
ANKK1	0.112254	Log-rank	p = 0.11	NA	NA	KICH	0
ANKK1	0.973332	Log-rank	p = 0.97	NA	NA	PCPG	0
ANKK1	0.402987	Log-rank	p = 0.4	NA	NA	THCA	0
ANKK1	0.715775	Log-rank	p = 0.72	NA	808	UVM	0
ANKK1	0.285049	Log-rank	p = 0.29	NA	NA	TGCT	0
ARAF	0.922825	Log-rank	p = 0.92	342	323	GBM	0
ARAF	0.298634	Log-rank	p = 0.3	511	488	PAAD	0
ARAF	0.916802	Log-rank	p = 0.92	562	403	STAD	0
ARAF	0.0923112	Log-rank	p = 0.092	650	447	ESCA	0
ARAF	0.510064	Log-rank	p = 0.51	667	833	UCS	0
ARAF	0.842867	Log-rank	p = 0.84	808	1581	UVM	0
ARAF	0.602463	Log-rank	p = 0.6	823	985	HNSC	0
ARAF	0.160642	Log-rank	p = 0.16	859	544	BLCA	0
ARAF	0.130597	Log-rank	p = 0.13	931	2131	LIHC	0
ARAF	0.566453	Log-rank	p = 0.57	965	1006	LUSC	0
ARAF	0.890359	Log-rank	p = 0.89	1082	1144	OV	0
ARAF	0.961739	Log-rank	p = 0.96	1091	1015	LUAD	0
ARAF	0.769418	Log-rank	p = 0.77	1220	1939	CHOL	0
ARAF	0.429503	Log-rank	p = 0.43	1348	1518	COAD	0
ARAF	0.198107	Log-rank	p = 0.2	1420	2324	SARC	0
ARAF	0.803095	Log-rank	p = 0.8	1949	NA	ACC	0
ARAF	0.213686	Log-rank	p = 0.21	2684	1771	KIRP	0
ARAF	0.353317	Log-rank	p = 0.35	2753	NA	PRAD	0
ARAF	0.000215875	Log-rank	p = 0.00022	2764	1626	KIRC	0
ARAF	0.270983	Log-rank	p = 0.27	2859	2520	CESC	0
ARAF	0.0835779	Log-rank	p = 0.084	3409	3461	BRCA	0
ARAF	0.425812	Log-rank	p = 0.43	3488	NA	THYM	0
ARAF	0.0119354	Log-rank	p = 0.012	NA	NA	UCEC	NA
ARAF	0.672584	Log-rank	p = 0.67	NA	NA	KICH	0
ARAF	0.939743	Log-rank	p = 0.94	NA	1432	READ	0
ARAF	0.171965	Log-rank	p = 0.17	NA	NA	PCPG	0
ARAF	0.327441	Log-rank	p = 0.33	NA	NA	THCA	0
ARAF	0.740361	Log-rank	p = 0.74	NA	486	SKCM	0
ARAF	0.339647	Log-rank	p = 0.34	NA	NA	TGCT	0
ATM	0.657588	Log-rank	p = 0.66	282	359	GBM	0
ATM	0.629575	Log-rank	p = 0.63	467	486	SKCM	0
ATM	0.462756	Log-rank	p = 0.46	556	494	ESCA	0
ATM	0.581499	Log-rank	p = 0.58	560	426	STAD	0
ATM	0.211771	Log-rank	p = 0.21	590	941	BLCA	0
ATM	0.739817	Log-rank	p = 0.74	598	460	PAAD	0
ATM	0.0683636	Log-rank	p = 0.068	730	946	UVM	0
ATM	0.678062	Log-rank	p = 0.68	810	667	UCS	0
ATM	0.155022	Log-rank	p = 0.16	837	1423	LIHC	0
ATM	0.757766	Log-rank	p = 0.76	899	1503	COAD	0
ATM	0.505587	Log-rank	p = 0.51	924	640	CHOL	0
ATM	0.308692	Log-rank	p = 0.31	1093	577	HNSC	0
ATM	0.961891	Log-rank	p = 0.96	1161	962	LUSC	0
ATM	0.908862	Log-rank	p = 0.91	1161	1224	OV	0
ATM	0.714626	Log-rank	p = 0.71	1265	999	LUAD	0
ATM	0.484027	Log-rank	p = 0.48	1536	1478	SARC	0
ATM	0.0442642	Log-rank	p = 0.044	1613	NA	ACC	NA
ATM	0.257532	Log-rank	p = 0.26	2043	2684	KIRP	0
ATM	0.224727	Log-rank	p = 0.22	2256	1913	KIRC	0
ATM	0.0802198	Log-rank	p = 0.08	2551	3836	BRCA	0
ATM	0.510322	Log-rank	p = 0.51	3097	2094	CESC	0
ATM	0.899277	Log-rank	p = 0.9	NA	NA	PRAD	0
ATM	0.121147	Log-rank	p = 0.12	NA	NA	KICH	0
ATM	0.856826	Log-rank	p = 0.86	NA	NA	UCEC	0
ATM	0.244649	Log-rank	p = 0.24	NA	734	READ	0
ATM	0.941868	Log-rank	p = 0.94	NA	NA	PCPG	0
ATM	0.241401	Log-rank	p = 0.24	NA	NA	THCA	0
ATM	0.444431	Log-rank	p = 0.44	NA	NA	THYM	0
ATM	0.534619	Log-rank	p = 0.53	NA	NA	TGCT	0
ATR	0.000445075	Log-rank	p = 0.00045	216	568	PAAD	1
ATR	0.540609	Log-rank	p = 0.54	316	359	GBM	0
ATR	0.335672	Log-rank	p = 0.34	368	1354	SKCM	0
ATR	0.0737083	Log-rank	p = 0.074	410	610	ESCA	0
ATR	0.929758	Log-rank	p = 0.93	579	690	BLCA	0
ATR	0.0624384	Log-rank	p = 0.062	633	366	STAD	0
ATR	0.69814	Log-rank	p = 0.7	685	1591	UCS	0
ATR	0.00529735	Log-rank	p = 0.0053	743	1685	LIHC	1
ATR	0.538833	Log-rank	p = 0.54	924	701	CHOL	0
ATR	0.0664417	Log-rank	p = 0.066	929	1147	LUAD	0
ATR	0.419529	Log-rank	p = 0.42	1090	602	HNSC	0
ATR	0.905435	Log-rank	p = 0.91	1163	1158	OV	0
ATR	0.586786	Log-rank	p = 0.59	1420	2464	SARC	0
ATR	0.107079	Log-rank	p = 0.11	1466	1492	COAD	0
ATR	0.951161	Log-rank	p = 0.95	1581	946	UVM	0
ATR	0.141629	Log-rank	p = 0.14	1655	1058	LUSC	0
ATR	0.102493	Log-rank	p = 0.1	1677	2105	ACC	0
ATR	0.584994	Log-rank	p = 0.58	2182	2684	KIRP	0
ATR	0.905213	Log-rank	p = 0.91	2227	1913	KIRC	0
ATR	0.0474163	Log-rank	p = 0.047	2534	3941	BRCA	1
ATR	0.0428467	Log-rank	p = 0.043	3046	1245	CESC	0
ATR	0.0337586	Log-rank	p = 0.034	3112	NA	UCEC	NA
ATR	0.0289442	Log-rank	p = 0.029	NA	NA	THCA	NA
ATR	0.668897	Log-rank	p = 0.67	NA	2753	PRAD	0
ATR	0.141136	Log-rank	p = 0.14	NA	NA	KICH	0
ATR	0.379498	Log-rank	p = 0.38	NA	734	READ	0
ATR	0.531365	Log-rank	p = 0.53	NA	NA	PCPG	0
ATR	0.856271	Log-rank	p = 0.86	NA	NA	THYM	0
ATR	0.620923	Log-rank	p = 0.62	NA	NA	TGCT	0
AURKA	0.00200445	Log-rank	p = 0.002	250	702	PAAD	1
AURKA	0.510692	Log-rank	p = 0.51	351	327	GBM	0
AURKA	0.674007	Log-rank	p = 0.67	410	650	ESCA	0
AURKA	0.501426	Log-rank	p = 0.5	467	498	SKCM	0
AURKA	0.026724	Log-rank	p = 0.027	525	NA	UVM	NA
AURKA	1.37e-05	Log-rank	p < 0.0001	552	NA	ACC	NA
AURKA	0.142495	Log-rank	p = 0.14	560	336	STAD	0
AURKA	0.60064	Log-rank	p = 0.6	599	823	BLCA	0
AURKA	0.0815944	Log-rank	p = 0.082	631	1459	HNSC	0
AURKA	2.01e-05	Log-rank	p < 0.0001	660	2116	LIHC	1
AURKA	0.969261	Log-rank	p = 0.97	714	949	UCS	0
AURKA	0.172699	Log-rank	p = 0.17	741	NA	CHOL	0
AURKA	0.0173049	Log-rank	p = 0.017	826	1778	LUAD	1
AURKA	0.549422	Log-rank	p = 0.55	881	974	LUSC	0
AURKA	0.00015024	Log-rank	p = 0.00015	1070	2941	KIRP	1
AURKA	0.0130071	Log-rank	p = 0.013	1106	2324	SARC	1
AURKA	0.734536	Log-rank	p = 0.73	1249	1247	OV	0
AURKA	0.0294325	Log-rank	p = 0.029	1626	2190	KIRC	1
AURKA	0.742891	Log-rank	p = 0.74	1882	1849	COAD	0
AURKA	0.0937935	Log-rank	p = 0.094	2551	3409	BRCA	0
AURKA	0.212741	Log-rank	p = 0.21	2973	NA	THCA	0
AURKA	0.000382918	Log-rank	p = 0.00038	3112	NA	UCEC	NA
AURKA	0.00983019	Log-rank	p = 0.0098	NA	NA	KICH	NA
AURKA	0.031605	Log-rank	p = 0.032	NA	2756	THYM	NA
AURKA	0.492184	Log-rank	p = 0.49	NA	2888	CESC	0
AURKA	0.43668	Log-rank	p = 0.44	NA	NA	PRAD	0
AURKA	0.917351	Log-rank	p = 0.92	NA	1566	READ	0
AURKA	0.1257	Log-rank	p = 0.13	NA	NA	PCPG	0
AURKA	0.206875	Log-rank	p = 0.21	NA	NA	TGCT	0
AURKB	0.0165972	Log-rank	p = 0.017	250	1130	PAAD	1
AURKB	0.0526859	Log-rank	p = 0.053	263	730	SKCM	0
AURKB	0.0449224	Log-rank	p = 0.045	279	769	ESCA	1
AURKB	0.956525	Log-rank	p = 0.96	300	280	GBM	0
AURKB	0.0996945	Log-rank	p = 0.1	457	281	STAD	0
AURKB	0.845896	Log-rank	p = 0.85	536	612	BLCA	0
AURKB	1.73e-06	Log-rank	p < 0.0001	551	NA	ACC	NA
AURKB	0.000601784	Log-rank	p = 6e-04	724	1791	LIHC	1
AURKB	0.26994	Log-rank	p = 0.27	730	NA	UVM	0
AURKB	0.339963	Log-rank	p = 0.34	771	833	UCS	0
AURKB	0.000402348	Log-rank	p = 4e-04	861	2324	SARC	1
AURKB	0.025438	Log-rank	p = 0.025	949	1622	LUAD	1
AURKB	0.17511	Log-rank	p = 0.18	1067	962	LUSC	0
AURKB	0.86572	Log-rank	p = 0.87	1079	1641	HNSC	0
AURKB	0.114927	Log-rank	p = 0.11	1220	NA	CHOL	0
AURKB	0.721273	Log-rank	p = 0.72	1278	1247	OV	0
AURKB	0.000108191	Log-rank	p = 0.00011	1306	2684	KIRP	1
AURKB	3.99e-07	Log-rank	p < 0.0001	1337	2752	KIRC	1
AURKB	0.0602653	Log-rank	p = 0.06	1590	NA	KICH	0
AURKB	0.949862	Log-rank	p = 0.95	1595	1466	COAD	0
AURKB	0.391379	Log-rank	p = 0.39	2888	2520	CESC	0
AURKB	0.381108	Log-rank	p = 0.38	2965	3409	BRCA	0
AURKB	0.369383	Log-rank	p = 0.37	NA	NA	PRAD	0
AURKB	0.288741	Log-rank	p = 0.29	NA	NA	UCEC	0
AURKB	0.819398	Log-rank	p = 0.82	NA	1741	READ	0
AURKB	0.125873	Log-rank	p = 0.13	NA	NA	PCPG	0
AURKB	0.740636	Log-rank	p = 0.74	NA	NA	THCA	0
AURKB	0.153844	Log-rank	p = 0.15	NA	2756	THYM	0
AURKB	0.278796	Log-rank	p = 0.28	NA	NA	TGCT	0
AURKC	0.551297	Log-rank	p = 0.55	275	316	GBM	0
AURKC	0.741069	Log-rank	p = 0.74	378	562	STAD	0
AURKC	0.0740745	Log-rank	p = 0.074	426	498	SKCM	0
AURKC	0.864982	Log-rank	p = 0.86	484	610	ESCA	0
AURKC	0.024705	Log-rank	p = 0.025	678	344	BLCA	0
AURKC	0.0301357	Log-rank	p = 0.03	691	467	PAAD	0
AURKC	0.387408	Log-rank	p = 0.39	695	927	HNSC	0
AURKC	0.112075	Log-rank	p = 0.11	808	NA	UVM	0
AURKC	0.833719	Log-rank	p = 0.83	833	949	UCS	0
AURKC	0.295253	Log-rank	p = 0.3	962	1655	LUSC	0
AURKC	0.00998532	Log-rank	p = 0.01	1105	NA	ACC	NA
AURKC	0.505969	Log-rank	p = 0.51	1135	827	LIHC	0
AURKC	0.503926	Log-rank	p = 0.5	1220	445	CHOL	0
AURKC	0.060963	Log-rank	p = 0.061	1293	896	LUAD	0
AURKC	0.484015	Log-rank	p = 0.48	1341	1266	OV	0
AURKC	0.413102	Log-rank	p = 0.41	1466	1722	SARC	0
AURKC	0.440741	Log-rank	p = 0.44	1492	1882	COAD	0
AURKC	0.0150185	Log-rank	p = 0.015	1626	NA	KIRC	NA
AURKC	0.289173	Log-rank	p = 0.29	1741	NA	READ	0
AURKC	0.440552	Log-rank	p = 0.44	3251	3112	UCEC	0
AURKC	0.912181	Log-rank	p = 0.91	3409	3126	BRCA	0
AURKC	0.571852	Log-rank	p = 0.57	4086	NA	CESC	0
AURKC	0.0136018	Log-rank	p = 0.014	NA	1771	KIRP	NA
AURKC	0.895807	Log-rank	p = 0.9	NA	NA	PRAD	0
AURKC	0.827902	Log-rank	p = 0.83	NA	NA	KICH	0
AURKC	0.538459	Log-rank	p = 0.54	NA	NA	PCPG	0
AURKC	0.530613	Log-rank	p = 0.53	NA	NA	THCA	0
AURKC	0.80033	Log-rank	p = 0.8	NA	NA	THYM	0
AURKC	0.456057	Log-rank	p = 0.46	NA	NA	TGCT	0
AXL	3.05e-09	Log-rank	p < 0.0001	122	792	STAD	1
AXL	0.427553	Log-rank	p = 0.43	224	323	GBM	0
AXL	0.0494218	Log-rank	p = 0.049	361	634	PAAD	1
AXL	0.0964042	Log-rank	p = 0.096	454	1064	BLCA	0
AXL	0.602548	Log-rank	p = 0.6	551	855	ESCA	0
AXL	0.270254	Log-rank	p = 0.27	602	882	HNSC	0
AXL	0.885404	Log-rank	p = 0.89	701	640	CHOL	0
AXL	0.919465	Log-rank	p = 0.92	714	685	UCS	0
AXL	0.0131913	Log-rank	p = 0.013	758	1849	COAD	1
AXL	0.0847914	Log-rank	p = 0.085	821	469	SKCM	0
AXL	0.907611	Log-rank	p = 0.91	836	1581	UVM	0
AXL	0.765825	Log-rank	p = 0.77	995	999	LUAD	0
AXL	0.409483	Log-rank	p = 0.41	1000	1423	LUSC	0
AXL	0.607134	Log-rank	p = 0.61	1046	1163	OV	0
AXL	0.957439	Log-rank	p = 0.96	1423	848	LIHC	0
AXL	0.85253	Log-rank	p = 0.85	1677	1613	ACC	0
AXL	0.158037	Log-rank	p = 0.16	1722	861	SARC	0
AXL	0.513661	Log-rank	p = 0.51	1913	2090	KIRC	0
AXL	0.473451	Log-rank	p = 0.47	2469	3736	BRCA	0
AXL	0.647324	Log-rank	p = 0.65	2684	NA	KIRP	0
AXL	0.0616121	Log-rank	p = 0.062	2756	NA	THYM	0
AXL	0.883698	Log-rank	p = 0.88	3112	NA	UCEC	0
AXL	0.943322	Log-rank	p = 0.94	NA	NA	CESC	0
AXL	0.502585	Log-rank	p = 0.5	NA	3467	PRAD	0
AXL	0.213042	Log-rank	p = 0.21	NA	NA	KICH	0
AXL	0.144395	Log-rank	p = 0.14	NA	NA	READ	0
AXL	0.239756	Log-rank	p = 0.24	NA	3563	PCPG	0
AXL	0.435672	Log-rank	p = 0.44	NA	NA	THCA	0
AXL	0.396144	Log-rank	p = 0.4	NA	NA	TGCT	0
BCKDK	0.545307	Log-rank	p = 0.55	300	419	GBM	0
BCKDK	0.0238999	Log-rank	p = 0.024	366	712	STAD	1
BCKDK	0.974563	Log-rank	p = 0.97	368	270	SKCM	0
BCKDK	0.34756	Log-rank	p = 0.35	458	486	PAAD	0
BCKDK	0.0383354	Log-rank	p = 0.038	498.5	1591	UCS	1
BCKDK	0.382352	Log-rank	p = 0.38	536	655	BLCA	0
BCKDK	0.739483	Log-rank	p = 0.74	741	924	CHOL	0
BCKDK	0.132636	Log-rank	p = 0.13	764	386	ESCA	0
BCKDK	0.808261	Log-rank	p = 0.81	808	1581	UVM	0
BCKDK	0.177369	Log-rank	p = 0.18	862	1093	HNSC	0
BCKDK	0.683549	Log-rank	p = 0.68	916	1213	LUSC	0
BCKDK	0.974098	Log-rank	p = 0.97	1235	1536	SARC	0
BCKDK	0.921176	Log-rank	p = 0.92	1265	999	LUAD	0
BCKDK	0.531166	Log-rank	p = 0.53	1321	1169	OV	0
BCKDK	0.23717	Log-rank	p = 0.24	1836	1490	LIHC	0
BCKDK	0.877709	Log-rank	p = 0.88	1882	1503	COAD	0
BCKDK	0.893252	Log-rank	p = 0.89	1912	2227	KIRC	0
BCKDK	0.396051	Log-rank	p = 0.4	2888	3046	CESC	0
BCKDK	0.653554	Log-rank	p = 0.65	2941	2182	KIRP	0
BCKDK	0.767769	Log-rank	p = 0.77	3126	3472	BRCA	0
BCKDK	0.0388678	Log-rank	p = 0.039	NA	1197	ACC	NA
BCKDK	0.809034	Log-rank	p = 0.81	NA	2364	PRAD	0
BCKDK	0.820924	Log-rank	p = 0.82	NA	NA	KICH	0
BCKDK	0.308335	Log-rank	p = 0.31	NA	NA	UCEC	0
BCKDK	0.916573	Log-rank	p = 0.92	NA	992	READ	0
BCKDK	0.176142	Log-rank	p = 0.18	NA	3563	PCPG	0
BCKDK	0.822085	Log-rank	p = 0.82	NA	NA	THCA	0
BCKDK	0.487355	Log-rank	p = 0.49	NA	3488	THYM	0
BCKDK	0.317311	Log-rank	p = 0.32	NA	NA	TGCT	0
BLK	0.416165	Log-rank	p = 0.42	316	399	GBM	0
BLK	0.0716423	Log-rank	p = 0.072	356	881	STAD	0
BLK	0.368079	Log-rank	p = 0.37	498	469	SKCM	0
BLK	0.948168	Log-rank	p = 0.95	568	347	PAAD	0
BLK	0.609397	Log-rank	p = 0.61	579	615	BLCA	0
BLK	0.667533	Log-rank	p = 0.67	610	764	ESCA	0
BLK	0.336442	Log-rank	p = 0.34	667	714	UCS	0
BLK	0.132979	Log-rank	p = 0.13	949	1259	OV	0
BLK	0.558125	Log-rank	p = 0.56	1114	1150	LUSC	0
BLK	0.0823053	Log-rank	p = 0.082	1202	976	LUAD	0
BLK	0.271105	Log-rank	p = 0.27	1364	2182	KIRP	0
BLK	0.00297299	Log-rank	p = 0.003	1459	545	HNSC	0
BLK	0.0585391	Log-rank	p = 0.059	1685	899	LIHC	0
BLK	0.305822	Log-rank	p = 0.31	1714	2353	KIRC	0
BLK	0.0603198	Log-rank	p = 0.06	2034	861	SARC	0
BLK	0.276625	Log-rank	p = 0.28	3042	1720	COAD	0
BLK	0.00180405	Log-rank	p = 0.0018	3097	1065	CESC	0
BLK	0.853683	Log-rank	p = 0.85	3251	NA	UCEC	0
BLK	0.0411984	Log-rank	p = 0.041	3409	2534	BRCA	0
BLK	0.153577	Log-rank	p = 0.15	NA	NA	PRAD	0
BLK	0.275228	Log-rank	p = 0.28	NA	385	CHOL	0
BLK	0.0510242	Log-rank	p = 0.051	NA	1432	READ	0
BLK	0.169158	Log-rank	p = 0.17	NA	NA	PCPG	0
BLK	0.32251	Log-rank	p = 0.32	NA	NA	THCA	0
BLK	0.22995	Log-rank	p = 0.23	NA	NA	THYM	0
BLK	0.509475	Log-rank	p = 0.51	NA	946	UVM	0
BLK	0.687823	Log-rank	p = 0.69	NA	NA	TGCT	0
BMP2K	0.710639	Log-rank	p = 0.71	316	357	GBM	0
BMP2K	0.382836	Log-rank	p = 0.38	447	610	ESCA	0
BMP2K	0.465896	Log-rank	p = 0.47	467	498	SKCM	0
BMP2K	0.443392	Log-rank	p = 0.44	488	511	PAAD	0
BMP2K	0.518939	Log-rank	p = 0.52	543	633	STAD	0
BMP2K	0.574304	Log-rank	p = 0.57	545.5	771	UCS	0
BMP2K	0.768908	Log-rank	p = 0.77	599	690	BLCA	0
BMP2K	0.33661	Log-rank	p = 0.34	684	1220	CHOL	0
BMP2K	0.216906	Log-rank	p = 0.22	730	946	UVM	0
BMP2K	0.0571873	Log-rank	p = 0.057	987	1622	LIHC	0
BMP2K	0.36292	Log-rank	p = 0.36	987	896	LUAD	0
BMP2K	0.501867	Log-rank	p = 0.5	1075	1006	LUSC	0
BMP2K	0.6133	Log-rank	p = 0.61	1124	1103	OV	0
BMP2K	0.00637637	Log-rank	p = 0.0064	1202	545	HNSC	0
BMP2K	0.292314	Log-rank	p = 0.29	1688	1061	SARC	0
BMP2K	0.377439	Log-rank	p = 0.38	1741	1258	READ	0
BMP2K	0.123755	Log-rank	p = 0.12	1849	1348	COAD	0
BMP2K	0.126914	Log-rank	p = 0.13	2227	1912	KIRC	0
BMP2K	0.737518	Log-rank	p = 0.74	2364	NA	PRAD	0
BMP2K	0.8181	Log-rank	p = 0.82	2520	2888	CESC	0
BMP2K	0.322099	Log-rank	p = 0.32	2798	3941	BRCA	0
BMP2K	0.0119566	Log-rank	p = 0.012	2973	NA	THCA	NA
BMP2K	0.0751863	Log-rank	p = 0.075	NA	NA	KIRP	0
BMP2K	0.126473	Log-rank	p = 0.13	NA	NA	KICH	0
BMP2K	0.411763	Log-rank	p = 0.41	NA	3112	UCEC	0
BMP2K	0.759654	Log-rank	p = 0.76	NA	NA	PCPG	0
BMP2K	0.231136	Log-rank	p = 0.23	NA	2105	ACC	0
BMP2K	0.328865	Log-rank	p = 0.33	NA	NA	THYM	0
BMP2K	0.383329	Log-rank	p = 0.38	NA	NA	TGCT	0
BMPR1A	0.0715276	Log-rank	p = 0.072	297	560	STAD	0
BMPR1A	0.434486	Log-rank	p = 0.43	360	394	PAAD	0
BMPR1A	0.272767	Log-rank	p = 0.27	467	821	SKCM	0
BMPR1A	0.0398992	Log-rank	p = 0.04	474	327	GBM	0
BMPR1A	0.847299	Log-rank	p = 0.85	480	650	ESCA	0
BMPR1A	0.519607	Log-rank	p = 0.52	575	340	BLCA	0
BMPR1A	0.802561	Log-rank	p = 0.8	701	924	CHOL	0
BMPR1A	0.402986	Log-rank	p = 0.4	836	946	UVM	0
BMPR1A	0.0033211	Log-rank	p = 0.0033	899	1791	LIHC	1
BMPR1A	0.378621	Log-rank	p = 0.38	1079	1398	HNSC	0
BMPR1A	0.488901	Log-rank	p = 0.49	1135	999	LUAD	0
BMPR1A	0.896816	Log-rank	p = 0.9	1163	1264	OV	0
BMPR1A	0.0349521	Log-rank	p = 0.035	1204	NA	ACC	NA
BMPR1A	0.401722	Log-rank	p = 0.4	1324	937	LUSC	0
BMPR1A	0.21596	Log-rank	p = 0.22	1348	1881	COAD	0
BMPR1A	0.00776412	Log-rank	p = 0.0078	1526	541	UCS	0
BMPR1A	0.892305	Log-rank	p = 0.89	1991	2324	SARC	0
BMPR1A	0.782597	Log-rank	p = 0.78	2094	2888	CESC	0
BMPR1A	0.00983783	Log-rank	p = 0.0098	2353	1714	KIRC	0
BMPR1A	0.443905	Log-rank	p = 0.44	2364	NA	PRAD	0
BMPR1A	0.92127	Log-rank	p = 0.92	2712	3472	BRCA	0
BMPR1A	0.939056	Log-rank	p = 0.94	2756	NA	THYM	0
BMPR1A	0.958019	Log-rank	p = 0.96	3563	NA	PCPG	0
BMPR1A	0.348941	Log-rank	p = 0.35	NA	2941	KIRP	0
BMPR1A	0.185219	Log-rank	p = 0.19	NA	NA	KICH	0
BMPR1A	0.6936	Log-rank	p = 0.69	NA	NA	UCEC	0
BMPR1A	0.483195	Log-rank	p = 0.48	NA	NA	READ	0
BMPR1A	0.532528	Log-rank	p = 0.53	NA	NA	THCA	0
BMPR1A	0.238095	Log-rank	p = 0.24	NA	NA	TGCT	0
BMPR1B	0.222367	Log-rank	p = 0.22	342	316	GBM	0
BMPR1B	0.00743175	Log-rank	p = 0.0074	360	652	PAAD	1
BMPR1B	0.308147	Log-rank	p = 0.31	413	1163	BLCA	0
BMPR1B	0.385777	Log-rank	p = 0.39	469	498	SKCM	0
BMPR1B	0.485689	Log-rank	p = 0.49	513	496	STAD	0
BMPR1B	0.0117023	Log-rank	p = 0.012	525	NA	UVM	NA
BMPR1B	0.27158	Log-rank	p = 0.27	557	556	ESCA	0
BMPR1B	0.00873529	Log-rank	p = 0.0087	666	1229	LUAD	1
BMPR1B	0.652191	Log-rank	p = 0.65	701	1220	CHOL	0
BMPR1B	0.567366	Log-rank	p = 0.57	862	985	HNSC	0
BMPR1B	0.884837	Log-rank	p = 0.88	911	597	UCS	0
BMPR1B	0.0880298	Log-rank	p = 0.088	955	2859	CESC	0
BMPR1B	0.78368	Log-rank	p = 0.78	1067	1324	LUSC	0
BMPR1B	0.418538	Log-rank	p = 0.42	1116	1845	SARC	0
BMPR1B	0.497733	Log-rank	p = 0.5	1264	1247	OV	0
BMPR1B	0.595575	Log-rank	p = 0.6	1310	2821	COAD	0
BMPR1B	0.601658	Log-rank	p = 0.6	1432	1566	READ	0
BMPR1B	0.781964	Log-rank	p = 0.78	1490	2532	LIHC	0
BMPR1B	0.00433927	Log-rank	p = 0.0043	1661	2601	KIRC	1
BMPR1B	0.785238	Log-rank	p = 0.79	2364	NA	PRAD	0
BMPR1B	0.891256	Log-rank	p = 0.89	2534	4456	BRCA	0
BMPR1B	0.00544097	Log-rank	p = 0.0054	NA	NA	KIRP	NA
BMPR1B	0.00359647	Log-rank	p = 0.0036	NA	3251	UCEC	NA
BMPR1B	0.00387565	Log-rank	p = 0.0039	NA	2756	THYM	NA
BMPR1B	0.105508	Log-rank	p = 0.11	NA	NA	KICH	0
BMPR1B	0.0937816	Log-rank	p = 0.094	NA	NA	PCPG	0
BMPR1B	0.104241	Log-rank	p = 0.1	NA	NA	THCA	0
BMPR1B	0.0853536	Log-rank	p = 0.085	NA	1613	ACC	0
BMPR1B	0.263472	Log-rank	p = 0.26	NA	NA	TGCT	0
BMPR2	0.0370974	Log-rank	p = 0.037	215	403	STAD	1
BMPR2	0.536123	Log-rank	p = 0.54	342	286	GBM	0
BMPR2	0.0276423	Log-rank	p = 0.028	361	568	PAAD	1
BMPR2	0.642971	Log-rank	p = 0.64	467	486	SKCM	0
BMPR2	0.520257	Log-rank	p = 0.52	556	694	ESCA	0
BMPR2	0.706066	Log-rank	p = 0.71	590	547	BLCA	0
BMPR2	0.441931	Log-rank	p = 0.44	701	1021	CHOL	0
BMPR2	0.717776	Log-rank	p = 0.72	714	771	UCS	0
BMPR2	0.313813	Log-rank	p = 0.31	730	946	UVM	0
BMPR2	0.900172	Log-rank	p = 0.9	987	1210	LIHC	0
BMPR2	0.346758	Log-rank	p = 0.35	994	1015	LUAD	0
BMPR2	0.0279322	Log-rank	p = 0.028	1000	1679	LUSC	1
BMPR2	0.793957	Log-rank	p = 0.79	1081	882	HNSC	0
BMPR2	0.872272	Log-rank	p = 0.87	1213	1089	OV	0
BMPR2	0.896358	Log-rank	p = 0.9	1310	1492	COAD	0
BMPR2	0.115392	Log-rank	p = 0.12	1613	NA	ACC	0
BMPR2	0.202911	Log-rank	p = 0.2	1722	1106	SARC	0
BMPR2	0.737129	Log-rank	p = 0.74	2032	2888	CESC	0
BMPR2	0.404708	Log-rank	p = 0.4	2534	3736	BRCA	0
BMPR2	0.86948	Log-rank	p = 0.87	2756	2488	THYM	0
BMPR2	0.732517	Log-rank	p = 0.73	3467	NA	PRAD	0
BMPR2	1.01e-06	Log-rank	p < 0.0001	NA	1378	KIRC	NA
BMPR2	0.388594	Log-rank	p = 0.39	NA	2684	KIRP	0
BMPR2	0.251491	Log-rank	p = 0.25	NA	NA	KICH	0
BMPR2	0.854015	Log-rank	p = 0.85	NA	NA	UCEC	0
BMPR2	0.580948	Log-rank	p = 0.58	NA	1741	READ	0
BMPR2	0.991425	Log-rank	p = 0.99	NA	NA	PCPG	0
BMPR2	0.172133	Log-rank	p = 0.17	NA	NA	THCA	0
BMPR2	0.175265	Log-rank	p = 0.18	NA	NA	TGCT	0
BMX	0.539432	Log-rank	p = 0.54	269	286	GBM	0
BMX	0.95079	Log-rank	p = 0.95	282	486	SKCM	0
BMX	0.172939	Log-rank	p = 0.17	467	598	PAAD	0
BMX	0.00903157	Log-rank	p = 0.009	491	717	STAD	1
BMX	0.643359	Log-rank	p = 0.64	612	690	BLCA	0
BMX	0.731201	Log-rank	p = 0.73	763	447	ESCA	0
BMX	0.989946	Log-rank	p = 0.99	823	1430	HNSC	0
BMX	0.25728	Log-rank	p = 0.26	872	667	UCS	0
BMX	0.0815747	Log-rank	p = 0.082	916	1006	LUSC	0
BMX	0.979619	Log-rank	p = 0.98	946	NA	UVM	0
BMX	0.983099	Log-rank	p = 0.98	1126	1278	OV	0
BMX	0.327301	Log-rank	p = 0.33	1421	1015	LUAD	0
BMX	0.0369931	Log-rank	p = 0.037	1627	897	SARC	0
BMX	0.262584	Log-rank	p = 0.26	1849	1720	COAD	0
BMX	0.241444	Log-rank	p = 0.24	2052	2520	CESC	0
BMX	0.012175	Log-rank	p = 0.012	2385	1197	ACC	0
BMX	0.00243515	Log-rank	p = 0.0024	2456	693	LIHC	0
BMX	0.000160136	Log-rank	p = 0.00016	2601	1584	KIRC	0
BMX	0.0445467	Log-rank	p = 0.045	2756	NA	THYM	NA
BMX	0.105184	Log-rank	p = 0.11	2973	NA	THCA	0
BMX	0.253044	Log-rank	p = 0.25	3418	3472	BRCA	0
BMX	0.424924	Log-rank	p = 0.42	3467	NA	PRAD	0
BMX	0.867246	Log-rank	p = 0.87	NA	2684	KIRP	0
BMX	0.792663	Log-rank	p = 0.79	NA	1220	CHOL	0
BMX	0.784574	Log-rank	p = 0.78	NA	NA	KICH	0
BMX	0.0624489	Log-rank	p = 0.062	NA	NA	UCEC	0
BMX	0.864219	Log-rank	p = 0.86	NA	1741	READ	0
BMX	0.472244	Log-rank	p = 0.47	NA	NA	PCPG	0
BMX	0.66248	Log-rank	p = 0.66	NA	NA	TGCT	0
BRAF	0.340547	Log-rank	p = 0.34	247	557	ESCA	0
BRAF	0.0865738	Log-rank	p = 0.087	270	486	SKCM	0
BRAF	0.657979	Log-rank	p = 0.66	342	406	GBM	0
BRAF	0.557619	Log-rank	p = 0.56	476	568	PAAD	0
BRAF	0.963589	Log-rank	p = 0.96	496	396	STAD	0
BRAF	0.852693	Log-rank	p = 0.85	685	771	UCS	0
BRAF	0.665016	Log-rank	p = 0.67	734	690	BLCA	0
BRAF	0.548969	Log-rank	p = 0.55	836	946	UVM	0
BRAF	0.952792	Log-rank	p = 0.95	960.5	741	CHOL	0
BRAF	0.165037	Log-rank	p = 0.17	987	1622	LIHC	0
BRAF	0.747384	Log-rank	p = 0.75	1150	962	LUSC	0
BRAF	0.848105	Log-rank	p = 0.85	1171	999	LUAD	0
BRAF	0.25829	Log-rank	p = 0.26	1229	1025	OV	0
BRAF	0.129259	Log-rank	p = 0.13	1348	1910	COAD	0
BRAF	0.149439	Log-rank	p = 0.15	1420	1991	SARC	0
BRAF	0.092912	Log-rank	p = 0.093	1438	695	HNSC	0
BRAF	0.429453	Log-rank	p = 0.43	2182	2941	KIRP	0
BRAF	0.944499	Log-rank	p = 0.94	2385	2105	ACC	0
BRAF	0.557044	Log-rank	p = 0.56	2712	3472	BRCA	0
BRAF	2.84e-05	Log-rank	p < 0.0001	2830	1584	KIRC	0
BRAF	0.00526568	Log-rank	p = 0.0053	3112	NA	UCEC	NA
BRAF	0.866404	Log-rank	p = 0.87	3467	NA	PRAD	0
BRAF	0.699891	Log-rank	p = 0.7	NA	2859	CESC	0
BRAF	0.483985	Log-rank	p = 0.48	NA	NA	KICH	0
BRAF	0.689353	Log-rank	p = 0.69	NA	992	READ	0
BRAF	0.865184	Log-rank	p = 0.87	NA	NA	PCPG	0
BRAF	0.168853	Log-rank	p = 0.17	NA	NA	THCA	0
BRAF	0.993085	Log-rank	p = 0.99	NA	NA	THYM	0
BRAF	0.546984	Log-rank	p = 0.55	NA	NA	TGCT	0
BRSK1	0.00142238	Log-rank	p = 0.0014	156	661	STAD	1
BRSK1	0.918906	Log-rank	p = 0.92	300	319	GBM	0
BRSK1	0.0417551	Log-rank	p = 0.042	386	1263	ESCA	1
BRSK1	0.000129207	Log-rank	p = 0.00013	660	1685	LIHC	1
BRSK1	0.573928	Log-rank	p = 0.57	739	536	BLCA	0
BRSK1	0.946554	Log-rank	p = 0.95	771	481	UCS	0
BRSK1	0.779724	Log-rank	p = 0.78	821	498	SKCM	0
BRSK1	0.114084	Log-rank	p = 0.11	823	1134	HNSC	0
BRSK1	0.0262695	Log-rank	p = 0.026	946	NA	UVM	NA
BRSK1	0.307817	Log-rank	p = 0.31	1067	1324	LUSC	0
BRSK1	0.93067	Log-rank	p = 0.93	1126	1169	OV	0
BRSK1	0.0207273	Log-rank	p = 0.021	1204	NA	ACC	NA
BRSK1	0.0466722	Log-rank	p = 0.047	1210	3046	CESC	1
BRSK1	0.354763	Log-rank	p = 0.35	1220	627	CHOL	0
BRSK1	0.808436	Log-rank	p = 0.81	1262	1478	SARC	0
BRSK1	0.784651	Log-rank	p = 0.78	1293	1202	LUAD	0
BRSK1	0.979351	Log-rank	p = 0.98	1422	1518	COAD	0
BRSK1	0.272177	Log-rank	p = 0.27	1432	NA	READ	0
BRSK1	0.00016219	Log-rank	p = 0.00016	1567	2830	KIRC	1
BRSK1	0.784126	Log-rank	p = 0.78	1771	2609	KIRP	0
BRSK1	7.54e-05	Log-rank	p < 0.0001	2182	250	PAAD	0
BRSK1	0.356136	Log-rank	p = 0.36	2756	3488	THYM	0
BRSK1	0.118893	Log-rank	p = 0.12	3112	3251	UCEC	0
BRSK1	0.259178	Log-rank	p = 0.26	3409	2520	BRCA	0
BRSK1	0.990074	Log-rank	p = 0.99	3467	NA	PRAD	0
BRSK1	0.706427	Log-rank	p = 0.71	NA	NA	KICH	0
BRSK1	0.963947	Log-rank	p = 0.96	NA	NA	PCPG	0
BRSK1	0.403403	Log-rank	p = 0.4	NA	NA	THCA	0
BRSK1	0.140011	Log-rank	p = 0.14	NA	NA	TGCT	0
BRSK2	0.443762	Log-rank	p = 0.44	279	342	GBM	0
BRSK2	0.0468534	Log-rank	p = 0.047	418	714	UCS	1
BRSK2	0.076677	Log-rank	p = 0.077	422	457	STAD	0
BRSK2	0.353047	Log-rank	p = 0.35	469	467	SKCM	0
BRSK2	0.765596	Log-rank	p = 0.77	494	556	ESCA	0
BRSK2	0.845426	Log-rank	p = 0.85	624	631	HNSC	0
BRSK2	0.00342903	Log-rank	p = 0.0034	633	2116	LIHC	1
BRSK2	0.339611	Log-rank	p = 0.34	652	394	PAAD	0
BRSK2	0.691515	Log-rank	p = 0.69	795	615	BLCA	0
BRSK2	0.248252	Log-rank	p = 0.25	808	1581	UVM	0
BRSK2	0.615333	Log-rank	p = 0.62	1147	1043	LUAD	0
BRSK2	0.623394	Log-rank	p = 0.62	1150	1656	LUSC	0
BRSK2	0.389193	Log-rank	p = 0.39	1213	1266	OV	0
BRSK2	0.162759	Log-rank	p = 0.16	1258	NA	READ	0
BRSK2	0.14615	Log-rank	p = 0.15	1422	1720	COAD	0
BRSK2	0.420354	Log-rank	p = 0.42	1466	1845	SARC	0
BRSK2	0.817032	Log-rank	p = 0.82	1939	NA	CHOL	0
BRSK2	0.126031	Log-rank	p = 0.13	1943	2454	KIRC	0
BRSK2	0.443997	Log-rank	p = 0.44	2520	2052	CESC	0
BRSK2	0.0773791	Log-rank	p = 0.077	2941	NA	KIRP	0
BRSK2	0.790532	Log-rank	p = 0.79	2965	3374	BRCA	0
BRSK2	0.0243447	Log-rank	p = 0.024	2973	NA	THCA	NA
BRSK2	0.904768	Log-rank	p = 0.9	3467	NA	PRAD	0
BRSK2	0.730373	Log-rank	p = 0.73	NA	NA	KICH	0
BRSK2	0.212753	Log-rank	p = 0.21	NA	3112	UCEC	0
BRSK2	0.485836	Log-rank	p = 0.49	NA	NA	PCPG	0
BRSK2	0.727999	Log-rank	p = 0.73	NA	NA	ACC	0
BRSK2	0.152773	Log-rank	p = 0.15	NA	NA	THYM	0
BRSK2	0.747439	Log-rank	p = 0.75	NA	NA	TGCT	0
BTK	0.0155388	Log-rank	p = 0.016	274	717	STAD	1
BTK	0.558689	Log-rank	p = 0.56	320	419	GBM	0
BTK	0.184229	Log-rank	p = 0.18	488	532	PAAD	0
BTK	0.961988	Log-rank	p = 0.96	498	486	SKCM	0
BTK	0.438968	Log-rank	p = 0.44	522	771	UCS	0
BTK	0.876371	Log-rank	p = 0.88	602	819	BLCA	0
BTK	0.069778	Log-rank	p = 0.07	670	1720	COAD	0
BTK	0.0206824	Log-rank	p = 0.021	730	NA	UVM	NA
BTK	0.367997	Log-rank	p = 0.37	769	764	ESCA	0
BTK	0.403251	Log-rank	p = 0.4	1154	1641	LUSC	0
BTK	0.588298	Log-rank	p = 0.59	1324	1169	OV	0
BTK	0.787772	Log-rank	p = 0.79	1423	1210	LIHC	0
BTK	0.0381619	Log-rank	p = 0.038	1600	950	LUAD	0
BTK	0.0484011	Log-rank	p = 0.048	1747	577	HNSC	0
BTK	0.977132	Log-rank	p = 0.98	2190	2090	KIRC	0
BTK	0.0571679	Log-rank	p = 0.057	2575	1235	SARC	0
BTK	0.471211	Log-rank	p = 0.47	2684	2182	KIRP	0
BTK	0.0433539	Log-rank	p = 0.043	2756	NA	THYM	NA
BTK	0.0174949	Log-rank	p = 0.017	3097	1210	CESC	0
BTK	0.325202	Log-rank	p = 0.33	3251	2797	UCEC	0
BTK	0.57895	Log-rank	p = 0.58	3472	3941	BRCA	0
BTK	0.675743	Log-rank	p = 0.68	NA	3467	PRAD	0
BTK	0.542689	Log-rank	p = 0.54	NA	741	CHOL	0
BTK	0.157299	Log-rank	p = 0.16	NA	NA	KICH	0
BTK	0.711872	Log-rank	p = 0.71	NA	1566	READ	0
BTK	0.963963	Log-rank	p = 0.96	NA	3563	PCPG	0
BTK	0.446922	Log-rank	p = 0.45	NA	NA	THCA	0
BTK	0.336658	Log-rank	p = 0.34	NA	1949	ACC	0
BTK	0.118278	Log-rank	p = 0.12	NA	NA	TGCT	0
BUB1	0.260225	Log-rank	p = 0.26	270	486	SKCM	0
BUB1	0.000545667	Log-rank	p = 0.00055	277	652	PAAD	1
BUB1	0.586245	Log-rank	p = 0.59	333	280	GBM	0
BUB1	0.442469	Log-rank	p = 0.44	418	810	UCS	0
BUB1	0.46553	Log-rank	p = 0.47	494	650	ESCA	0
BUB1	1.53e-06	Log-rank	p < 0.0001	562	NA	ACC	NA
BUB1	0.108724	Log-rank	p = 0.11	570	212	STAD	0
BUB1	0.949328	Log-rank	p = 0.95	590	655	BLCA	0
BUB1	1.96e-05	Log-rank	p < 0.0001	711	2116	LIHC	1
BUB1	0.387131	Log-rank	p = 0.39	730	NA	UVM	0
BUB1	0.0149435	Log-rank	p = 0.015	807	1622	LUAD	1
BUB1	0.22259	Log-rank	p = 0.22	916	962	LUSC	0
BUB1	0.487588	Log-rank	p = 0.49	924	1402	CHOL	0
BUB1	0.34521	Log-rank	p = 0.35	927	1641	HNSC	0
BUB1	0.511704	Log-rank	p = 0.51	1083	1210	CESC	0
BUB1	0.396083	Log-rank	p = 0.4	1249	1169	OV	0
BUB1	0.0012224	Log-rank	p = 0.0012	1306	NA	KIRP	NA
BUB1	0.000128369	Log-rank	p = 0.00013	1493	2752	KIRC	1
BUB1	0.0997753	Log-rank	p = 0.1	1536	2324	SARC	0
BUB1	0.00726233	Log-rank	p = 0.0073	1590	NA	KICH	NA
BUB1	0.154789	Log-rank	p = 0.15	2854	3461	BRCA	0
BUB1	0.205303	Log-rank	p = 0.21	3042	1849	COAD	0
BUB1	0.00165086	Log-rank	p = 0.0017	3112	NA	UCEC	NA
BUB1	0.00645298	Log-rank	p = 0.0065	NA	2756	THYM	NA
BUB1	0.60912	Log-rank	p = 0.61	NA	2753	PRAD	0
BUB1	0.07506	Log-rank	p = 0.075	NA	992	READ	0
BUB1	0.121966	Log-rank	p = 0.12	NA	NA	PCPG	0
BUB1	0.925249	Log-rank	p = 0.93	NA	NA	THCA	0
BUB1	0.984054	Log-rank	p = 0.98	NA	NA	TGCT	0
BUB1B	0.228827	Log-rank	p = 0.23	263	486	SKCM	0
BUB1B	0.00610455	Log-rank	p = 0.0061	308	NA	PAAD	NA
BUB1B	0.335427	Log-rank	p = 0.34	360	280	GBM	0
BUB1B	0.223162	Log-rank	p = 0.22	418	719	BLCA	0
BUB1B	0.505762	Log-rank	p = 0.51	480	769	ESCA	0
BUB1B	0.104934	Log-rank	p = 0.1	525	NA	UVM	0
BUB1B	0.021596	Log-rank	p = 0.022	543	212	STAD	0
BUB1B	2e-05	Log-rank	p < 0.0001	579	NA	ACC	NA
BUB1B	0.0329996	Log-rank	p = 0.033	666	1421	LUAD	1
BUB1B	0.746889	Log-rank	p = 0.75	667	550	UCS	0
BUB1B	7.23e-05	Log-rank	p < 0.0001	724	1791	LIHC	1
BUB1B	0.551769	Log-rank	p = 0.55	924	NA	CHOL	0
BUB1B	0.480412	Log-rank	p = 0.48	1037	1641	HNSC	0
BUB1B	0.563615	Log-rank	p = 0.56	1189	1354	OV	0
BUB1B	0.10389	Log-rank	p = 0.1	1301	2324	SARC	0
BUB1B	0.000222833	Log-rank	p = 0.00022	1306	2941	KIRP	1
BUB1B	6.11e-06	Log-rank	p < 0.0001	1337	2752	KIRC	1
BUB1B	0.0944692	Log-rank	p = 0.094	1423	826	LUSC	0
BUB1B	0.504013	Log-rank	p = 0.5	1466	1881	COAD	0
BUB1B	0.179944	Log-rank	p = 0.18	2551	3418	BRCA	0
BUB1B	0.951382	Log-rank	p = 0.95	3097	2888	CESC	0
BUB1B	0.16326	Log-rank	p = 0.16	3467	NA	PRAD	0
BUB1B	0.0304545	Log-rank	p = 0.03	NA	NA	UCEC	NA
BUB1B	0.0307627	Log-rank	p = 0.031	NA	734	READ	NA
BUB1B	0.0423564	Log-rank	p = 0.042	NA	NA	PCPG	NA
BUB1B	0.0103186	Log-rank	p = 0.01	NA	2756	THYM	NA
BUB1B	0.0612958	Log-rank	p = 0.061	NA	NA	KICH	0
BUB1B	0.837543	Log-rank	p = 0.84	NA	NA	THCA	0
BUB1B	0.618092	Log-rank	p = 0.62	NA	NA	TGCT	0
CAMK1	0.56792	Log-rank	p = 0.57	254	399	GBM	0
CAMK1	0.012295	Log-rank	p = 0.012	255	570	STAD	1
CAMK1	0.307904	Log-rank	p = 0.31	424	1263	ESCA	0
CAMK1	0.000962473	Log-rank	p = 0.00096	455	NA	UVM	NA
CAMK1	0.989119	Log-rank	p = 0.99	550	949	UCS	0
CAMK1	0.0156432	Log-rank	p = 0.016	738	361	PAAD	0
CAMK1	0.422892	Log-rank	p = 0.42	739	495	BLCA	0
CAMK1	0.0701863	Log-rank	p = 0.07	821	270	SKCM	0
CAMK1	0.0134342	Log-rank	p = 0.013	887	1624	LIHC	1
CAMK1	0.316797	Log-rank	p = 0.32	974	962	LUSC	0
CAMK1	0.399094	Log-rank	p = 0.4	992	1566	READ	0
CAMK1	0.270411	Log-rank	p = 0.27	1134	862	HNSC	0
CAMK1	0.211763	Log-rank	p = 0.21	1147	950	LUAD	0
CAMK1	0.616604	Log-rank	p = 0.62	1249	1278	OV	0
CAMK1	0.583235	Log-rank	p = 0.58	1310	1466	COAD	0
CAMK1	0.393595	Log-rank	p = 0.39	1402	631.5	CHOL	0
CAMK1	0.45434	Log-rank	p = 0.45	1627	1262	SARC	0
CAMK1	0.0033497	Log-rank	p = 0.0033	1815	NA	KICH	NA
CAMK1	0.701101	Log-rank	p = 0.7	1986	2090	KIRC	0
CAMK1	0.45974	Log-rank	p = 0.46	2105	2385	ACC	0
CAMK1	0.406025	Log-rank	p = 0.41	2488	NA	THYM	0
CAMK1	0.26758	Log-rank	p = 0.27	3112	NA	UCEC	0
CAMK1	0.640176	Log-rank	p = 0.64	3126	2712	BRCA	0
CAMK1	0.252771	Log-rank	p = 0.25	3467	NA	PRAD	0
CAMK1	0.0709401	Log-rank	p = 0.071	NA	2043	KIRP	0
CAMK1	0.478763	Log-rank	p = 0.48	NA	NA	CESC	0
CAMK1	0.849134	Log-rank	p = 0.85	NA	NA	PCPG	0
CAMK1	0.499732	Log-rank	p = 0.5	NA	NA	THCA	0
CAMK1	0.317311	Log-rank	p = 0.32	NA	NA	TGCT	0
CAMK1D	0.000420169	Log-rank	p = 0.00042	212	661	STAD	1
CAMK1D	0.157989	Log-rank	p = 0.16	272	494	ESCA	0
CAMK1D	0.931031	Log-rank	p = 0.93	279	323	GBM	0
CAMK1D	0.535767	Log-rank	p = 0.54	282	263	SKCM	0
CAMK1D	0.664206	Log-rank	p = 0.66	488	473	PAAD	0
CAMK1D	0.00200549	Log-rank	p = 0.002	525	NA	UVM	NA
CAMK1D	0.15975	Log-rank	p = 0.16	678	454	BLCA	0
CAMK1D	0.727881	Log-rank	p = 0.73	685	771	UCS	0
CAMK1D	0.0881199	Log-rank	p = 0.088	899	1910	COAD	0
CAMK1D	0.208765	Log-rank	p = 0.21	960	1627	SARC	0
CAMK1D	0.0538476	Log-rank	p = 0.054	1081	1354	OV	0
CAMK1D	0.00963751	Log-rank	p = 0.0096	1293	881	LUAD	0
CAMK1D	0.0990893	Log-rank	p = 0.099	1459	993	HNSC	0
CAMK1D	0.291505	Log-rank	p = 0.29	1640	758	LUSC	0
CAMK1D	0.412444	Log-rank	p = 0.41	1949	994	ACC	0
CAMK1D	0.0302907	Log-rank	p = 0.03	2190	1588	KIRC	0
CAMK1D	0.0986564	Log-rank	p = 0.099	2456	887	LIHC	0
CAMK1D	0.0662332	Log-rank	p = 0.066	2965	4267	BRCA	0
CAMK1D	0.440976	Log-rank	p = 0.44	4086	1065	CESC	0
CAMK1D	0.00940598	Log-rank	p = 0.0094	NA	271	CHOL	NA
CAMK1D	0.00792429	Log-rank	p = 0.0079	NA	NA	UCEC	NA
CAMK1D	0.0242601	Log-rank	p = 0.024	NA	NA	THCA	NA
CAMK1D	0.151325	Log-rank	p = 0.15	NA	NA	KIRP	0
CAMK1D	0.237034	Log-rank	p = 0.24	NA	2753	PRAD	0
CAMK1D	0.564873	Log-rank	p = 0.56	NA	NA	KICH	0
CAMK1D	0.97574	Log-rank	p = 0.98	NA	1741	READ	0
CAMK1D	0.385349	Log-rank	p = 0.39	NA	NA	PCPG	0
CAMK1D	0.136306	Log-rank	p = 0.14	NA	3488	THYM	0
CAMK1D	0.324756	Log-rank	p = 0.32	NA	NA	TGCT	0
CAMK1G	0.13069	Log-rank	p = 0.13	279	447	ESCA	0
CAMK1G	0.269267	Log-rank	p = 0.27	282	342	GBM	0
CAMK1G	0.0984426	Log-rank	p = 0.098	366	661	STAD	0
CAMK1G	0.261546	Log-rank	p = 0.26	418	1036	BLCA	0
CAMK1G	0.0927147	Log-rank	p = 0.093	426	730	SKCM	0
CAMK1G	0.0264057	Log-rank	p = 0.026	607	1581	UVM	1
CAMK1G	0.948289	Log-rank	p = 0.95	607	485	PAAD	0
CAMK1G	0.187084	Log-rank	p = 0.19	897	1301	SARC	0
CAMK1G	0.173522	Log-rank	p = 0.17	899	1344	LUSC	0
CAMK1G	0.773907	Log-rank	p = 0.77	929	994	LUAD	0
CAMK1G	0.361775	Log-rank	p = 0.36	1310	1849	COAD	0
CAMK1G	0.713709	Log-rank	p = 0.71	1372	1560	LIHC	0
CAMK1G	0.114604	Log-rank	p = 0.11	1402	627	CHOL	0
CAMK1G	0.169819	Log-rank	p = 0.17	1432	NA	READ	0
CAMK1G	0.000323639	Log-rank	p = 0.00032	1708	946	OV	0
CAMK1G	0.480757	Log-rank	p = 0.48	1747	985	HNSC	0
CAMK1G	0.596824	Log-rank	p = 0.6	1750	1355	ACC	0
CAMK1G	0.635572	Log-rank	p = 0.64	2256	2353	KIRC	0
CAMK1G	0.203705	Log-rank	p = 0.2	2364	NA	PRAD	0
CAMK1G	0.584886	Log-rank	p = 0.58	2684	NA	KIRP	0
CAMK1G	0.163668	Log-rank	p = 0.16	3112	NA	UCEC	0
CAMK1G	0.508911	Log-rank	p = 0.51	3115	1526	UCS	0
CAMK1G	0.749746	Log-rank	p = 0.75	3959	3941	BRCA	0
CAMK1G	0.276077	Log-rank	p = 0.28	NA	NA	CESC	0
CAMK1G	0.280236	Log-rank	p = 0.28	NA	NA	KICH	0
CAMK1G	0.355519	Log-rank	p = 0.36	NA	NA	PCPG	0
CAMK1G	0.70499	Log-rank	p = 0.7	NA	NA	THCA	0
CAMK1G	0.0574738	Log-rank	p = 0.057	NA	NA	THYM	0
CAMK1G	0.799247	Log-rank	p = 0.8	NA	NA	TGCT	0
CAMK2A	0.0011414	Log-rank	p = 0.0011	200	640	STAD	1
CAMK2A	0.00664145	Log-rank	p = 0.0066	286	399	GBM	1
CAMK2A	0.230317	Log-rank	p = 0.23	426	730	SKCM	0
CAMK2A	0.145639	Log-rank	p = 0.15	551	764	ESCA	0
CAMK2A	0.00126229	Log-rank	p = 0.0013	560	1671	HNSC	1
CAMK2A	0.0605881	Log-rank	p = 0.061	565	1971	BLCA	0
CAMK2A	0.220075	Log-rank	p = 0.22	734	1432	READ	0
CAMK2A	0.452378	Log-rank	p = 0.45	738	485	PAAD	0
CAMK2A	0.0424419	Log-rank	p = 0.042	740	1485	LUSC	1
CAMK2A	0.813141	Log-rank	p = 0.81	833	771	UCS	0
CAMK2A	0.0216114	Log-rank	p = 0.022	836	NA	UVM	NA
CAMK2A	0.590596	Log-rank	p = 0.59	924	1402	CHOL	0
CAMK2A	0.222691	Log-rank	p = 0.22	978	2888	CESC	0
CAMK2A	0.830535	Log-rank	p = 0.83	987	1091	LUAD	0
CAMK2A	0.0206484	Log-rank	p = 0.021	1046	1435	OV	1
CAMK2A	0.105478	Log-rank	p = 0.11	1627	1262	SARC	0
CAMK2A	0.9585	Log-rank	p = 0.96	1694	1560	LIHC	0
CAMK2A	0.382892	Log-rank	p = 0.38	1881	NA	COAD	0
CAMK2A	0.0739847	Log-rank	p = 0.074	1913	2343	KIRC	0
CAMK2A	0.137133	Log-rank	p = 0.14	5677	2551	BRCA	0
CAMK2A	0.0374031	Log-rank	p = 0.037	NA	2105	ACC	NA
CAMK2A	0.445846	Log-rank	p = 0.45	NA	3467	PRAD	0
CAMK2A	0.919314	Log-rank	p = 0.92	NA	3251	UCEC	0
CAMK2A	0.521507	Log-rank	p = 0.52	NA	NA	PCPG	0
CAMK2A	0.907429	Log-rank	p = 0.91	NA	NA	THCA	0
CAMK2A	0.445872	Log-rank	p = 0.45	NA	NA	THYM	0
CAMK2A	0.352723	Log-rank	p = 0.35	NA	NA	TGCT	0
CAMK2B	0.117162	Log-rank	p = 0.12	185	1526	UCS	0
CAMK2B	0.181063	Log-rank	p = 0.18	342	327	GBM	0
CAMK2B	0.0403913	Log-rank	p = 0.04	378	557	ESCA	1
CAMK2B	0.133177	Log-rank	p = 0.13	403	792	STAD	0
CAMK2B	0.704689	Log-rank	p = 0.7	426	467	SKCM	0
CAMK2B	0.117425	Log-rank	p = 0.12	467	823	BLCA	0
CAMK2B	0.105195	Log-rank	p = 0.11	691	460	PAAD	0
CAMK2B	0.013223	Log-rank	p = 0.013	789	1718	HNSC	1
CAMK2B	0.947743	Log-rank	p = 0.95	896	976	LUAD	0
CAMK2B	0.771275	Log-rank	p = 0.77	946	NA	UVM	0
CAMK2B	0.880978	Log-rank	p = 0.88	1006	1324	LUSC	0
CAMK2B	0.0353679	Log-rank	p = 0.035	1061	NA	SARC	NA
CAMK2B	0.748565	Log-rank	p = 0.75	1213	1190	OV	0
CAMK2B	0.187285	Log-rank	p = 0.19	1220	385	CHOL	0
CAMK2B	0.731325	Log-rank	p = 0.73	1422	1720	COAD	0
CAMK2B	0.511789	Log-rank	p = 0.51	1624	NA	LIHC	0
CAMK2B	0.00162937	Log-rank	p = 0.0016	1661	2764	KIRC	1
CAMK2B	0.896026	Log-rank	p = 0.9	1741	NA	READ	0
CAMK2B	0.910849	Log-rank	p = 0.91	1949	2385	ACC	0
CAMK2B	0.121695	Log-rank	p = 0.12	2052	4086	CESC	0
CAMK2B	0.0697675	Log-rank	p = 0.07	2797	3251	UCEC	0
CAMK2B	0.0144998	Log-rank	p = 0.014	3462	2798	BRCA	0
CAMK2B	0.457268	Log-rank	p = 0.46	3488	NA	THYM	0
CAMK2B	0.00372605	Log-rank	p = 0.0037	NA	2609	KIRP	NA
CAMK2B	0.91069	Log-rank	p = 0.91	NA	2364	PRAD	0
CAMK2B	0.331446	Log-rank	p = 0.33	NA	NA	KICH	0
CAMK2B	0.184594	Log-rank	p = 0.18	NA	NA	PCPG	0
CAMK2B	0.8409	Log-rank	p = 0.84	NA	NA	THCA	0
CAMK2B	0.234764	Log-rank	p = 0.23	NA	NA	TGCT	0
CAMK2D	0.288123	Log-rank	p = 0.29	300	327	GBM	0
CAMK2D	0.468198	Log-rank	p = 0.47	467	486	SKCM	0
CAMK2D	0.329937	Log-rank	p = 0.33	467	627	PAAD	0
CAMK2D	0.159706	Log-rank	p = 0.16	530	1163	BLCA	0
CAMK2D	0.649459	Log-rank	p = 0.65	543	457	STAD	0
CAMK2D	0.988893	Log-rank	p = 0.99	685	714	UCS	0
CAMK2D	0.097452	Log-rank	p = 0.097	764	424	ESCA	0
CAMK2D	0.187778	Log-rank	p = 0.19	827	1229	LIHC	0
CAMK2D	0.805509	Log-rank	p = 0.81	927	1081	HNSC	0
CAMK2D	0.514772	Log-rank	p = 0.51	1067	962	LUSC	0
CAMK2D	0.937838	Log-rank	p = 0.94	1091	999	LUAD	0
CAMK2D	0.012991	Log-rank	p = 0.013	1116	1991	SARC	1
CAMK2D	0.840555	Log-rank	p = 0.84	1220	924	CHOL	0
CAMK2D	0.135723	Log-rank	p = 0.14	1360	1102	OV	0
CAMK2D	0.999835	Log-rank	p = 1	1394	NA	CESC	0
CAMK2D	0.117762	Log-rank	p = 0.12	1566	1741	READ	0
CAMK2D	0.684102	Log-rank	p = 0.68	2182	NA	KIRP	0
CAMK2D	0.0234409	Log-rank	p = 0.023	2364	NA	PRAD	NA
CAMK2D	0.654938	Log-rank	p = 0.65	2821	1348	COAD	0
CAMK2D	0.0702185	Log-rank	p = 0.07	2830	1912	KIRC	0
CAMK2D	0.10595	Log-rank	p = 0.11	3063	3374	BRCA	0
CAMK2D	0.756422	Log-rank	p = 0.76	3251	NA	UCEC	0
CAMK2D	0.99477	Log-rank	p = 0.99	3563	NA	PCPG	0
CAMK2D	0.0136065	Log-rank	p = 0.014	NA	662	ACC	NA
CAMK2D	0.750609	Log-rank	p = 0.75	NA	NA	KICH	0
CAMK2D	0.827889	Log-rank	p = 0.83	NA	NA	THCA	0
CAMK2D	0.617066	Log-rank	p = 0.62	NA	3488	THYM	0
CAMK2D	0.941084	Log-rank	p = 0.94	NA	946	UVM	0
CAMK2D	0.248213	Log-rank	p = 0.25	NA	NA	TGCT	0
CAMK2G	0.0528318	Log-rank	p = 0.053	270	486	SKCM	0
CAMK2G	0.561445	Log-rank	p = 0.56	316	320	GBM	0
CAMK2G	0.467018	Log-rank	p = 0.47	430	568	PAAD	0
CAMK2G	0.804514	Log-rank	p = 0.8	513	422	STAD	0
CAMK2G	0.45671	Log-rank	p = 0.46	558	557	ESCA	0
CAMK2G	0.896183	Log-rank	p = 0.9	714	550	UCS	0
CAMK2G	0.605189	Log-rank	p = 0.61	719	565	BLCA	0
CAMK2G	0.25549	Log-rank	p = 0.26	730	1189	LUSC	0
CAMK2G	0.263021	Log-rank	p = 0.26	987	1791	LIHC	0
CAMK2G	0.73091	Log-rank	p = 0.73	1088	1224	OV	0
CAMK2G	0.874172	Log-rank	p = 0.87	1090	1090	HNSC	0
CAMK2G	6.02e-06	Log-rank	p < 0.0001	1105	NA	ACC	NA
CAMK2G	0.901462	Log-rank	p = 0.9	1220	924	CHOL	0
CAMK2G	0.473011	Log-rank	p = 0.47	1454	987	LUAD	0
CAMK2G	0.0726365	Log-rank	p = 0.073	1466	1910	COAD	0
CAMK2G	0.466269	Log-rank	p = 0.47	1581	808	UVM	0
CAMK2G	0.332064	Log-rank	p = 0.33	1636	2684	KIRP	0
CAMK2G	0.0227468	Log-rank	p = 0.023	2448	1129	SARC	0
CAMK2G	0.57731	Log-rank	p = 0.58	2454	2090	KIRC	0
CAMK2G	0.00195101	Log-rank	p = 0.002	2551	3945	BRCA	1
CAMK2G	0.620193	Log-rank	p = 0.62	3046	2859	CESC	0
CAMK2G	0.0232891	Log-rank	p = 0.023	3251	2797	UCEC	0
CAMK2G	0.628899	Log-rank	p = 0.63	NA	NA	PRAD	0
CAMK2G	0.373647	Log-rank	p = 0.37	NA	NA	KICH	0
CAMK2G	0.431928	Log-rank	p = 0.43	NA	1566	READ	0
CAMK2G	0.949605	Log-rank	p = 0.95	NA	NA	PCPG	0
CAMK2G	0.0964009	Log-rank	p = 0.096	NA	NA	THCA	0
CAMK2G	0.99982	Log-rank	p = 1	NA	NA	THYM	0
CAMK2G	0.653534	Log-rank	p = 0.65	NA	NA	TGCT	0
CAMK4	0.0112547	Log-rank	p = 0.011	255	717	STAD	1
CAMK4	0.0118644	Log-rank	p = 0.012	282	474	GBM	1
CAMK4	0.00430531	Log-rank	p = 0.0043	418	1163	BLCA	1
CAMK4	0.685941	Log-rank	p = 0.69	426	730	SKCM	0
CAMK4	0.226563	Log-rank	p = 0.23	553	764	ESCA	0
CAMK4	0.773781	Log-rank	p = 0.77	598	473	PAAD	0
CAMK4	0.245457	Log-rank	p = 0.25	911	714	UCS	0
CAMK4	0.578609	Log-rank	p = 0.58	922	1750	ACC	0
CAMK4	0.730979	Log-rank	p = 0.73	1161	1057	LUSC	0
CAMK4	0.685563	Log-rank	p = 0.69	1164	1424	SARC	0
CAMK4	0.529845	Log-rank	p = 0.53	1202	882	HNSC	0
CAMK4	0.852391	Log-rank	p = 0.85	1209	1081	LUAD	0
CAMK4	0.593439	Log-rank	p = 0.59	1249	1089	OV	0
CAMK4	0.869363	Log-rank	p = 0.87	1518	2475	COAD	0
CAMK4	0.141102	Log-rank	p = 0.14	1581	946	UVM	0
CAMK4	0.0282416	Log-rank	p = 0.028	1624	693	LIHC	0
CAMK4	0.367502	Log-rank	p = 0.37	2032	NA	CESC	0
CAMK4	0.0141095	Log-rank	p = 0.014	2299	1625	KIRC	0
CAMK4	0.237175	Log-rank	p = 0.24	3251	NA	UCEC	0
CAMK4	0.0401808	Log-rank	p = 0.04	3409	2469	BRCA	0
CAMK4	0.00333386	Log-rank	p = 0.0033	NA	2756	THYM	NA
CAMK4	0.246596	Log-rank	p = 0.25	NA	NA	KIRP	0
CAMK4	0.552855	Log-rank	p = 0.55	NA	3467	PRAD	0
CAMK4	0.848706	Log-rank	p = 0.85	NA	640	CHOL	0
CAMK4	0.309927	Log-rank	p = 0.31	NA	NA	KICH	0
CAMK4	0.716473	Log-rank	p = 0.72	NA	1432	READ	0
CAMK4	0.581682	Log-rank	p = 0.58	NA	NA	PCPG	0
CAMK4	0.913818	Log-rank	p = 0.91	NA	NA	THCA	0
CAMK4	0.818546	Log-rank	p = 0.82	NA	NA	TGCT	0
CAMKK1	0.0154314	Log-rank	p = 0.015	254	474	GBM	1
CAMKK1	0.0466842	Log-rank	p = 0.047	263	469	SKCM	1
CAMKK1	0.857303	Log-rank	p = 0.86	513	717	STAD	0
CAMKK1	0.802257	Log-rank	p = 0.8	551	484	ESCA	0
CAMKK1	0.527603	Log-rank	p = 0.53	771	949	UCS	0
CAMKK1	0.474337	Log-rank	p = 0.47	835	579	BLCA	0
CAMKK1	0.368503	Log-rank	p = 0.37	1057	1161	LUSC	0
CAMKK1	0.92546	Log-rank	p = 0.93	1220	640	CHOL	0
CAMKK1	0.602796	Log-rank	p = 0.6	1235	1420	SARC	0
CAMKK1	0.773562	Log-rank	p = 0.77	1278	1158	OV	0
CAMKK1	0.811354	Log-rank	p = 0.81	1423	887	LIHC	0
CAMKK1	0.0576922	Log-rank	p = 0.058	1438	654	HNSC	0
CAMKK1	0.0177239	Log-rank	p = 0.018	1445	864	LUAD	0
CAMKK1	0.201499	Log-rank	p = 0.2	1581	NA	UVM	0
CAMKK1	0.0547695	Log-rank	p = 0.055	1849	1348	COAD	0
CAMKK1	0.99702	Log-rank	p = 1	2145	1943	KIRC	0
CAMKK1	0.09987	Log-rank	p = 0.1	2830	3472	BRCA	0
CAMKK1	0.0959174	Log-rank	p = 0.096	2941	2182	KIRP	0
CAMKK1	0.767497	Log-rank	p = 0.77	3046	2094	CESC	0
CAMKK1	0.00915831	Log-rank	p = 0.0092	3112	NA	UCEC	NA
CAMKK1	0.767947	Log-rank	p = 0.77	3467	NA	PRAD	0
CAMKK1	0.048705	Log-rank	p = 0.049	3488	NA	THYM	NA
CAMKK1	0.550081	Log-rank	p = 0.55	3563	NA	PCPG	0
CAMKK1	0.0368217	Log-rank	p = 0.037	NA	1432	READ	NA
CAMKK1	0.00221134	Log-rank	p = 0.0022	NA	1355	ACC	NA
CAMKK1	0.00117467	Log-rank	p = 0.0012	NA	334	PAAD	NA
CAMKK1	0.567442	Log-rank	p = 0.57	NA	NA	KICH	0
CAMKK1	0.890108	Log-rank	p = 0.89	NA	NA	THCA	0
CAMKK1	0.386476	Log-rank	p = 0.39	NA	NA	TGCT	0
CAMKK2	0.086566	Log-rank	p = 0.087	270	498	SKCM	0
CAMKK2	0.666061	Log-rank	p = 0.67	316	327	GBM	0
CAMKK2	0.0633133	Log-rank	p = 0.063	361	652	PAAD	0
CAMKK2	0.633907	Log-rank	p = 0.63	476	562	STAD	0
CAMKK2	0.861704	Log-rank	p = 0.86	480	494	ESCA	0
CAMKK2	0.881821	Log-rank	p = 0.88	597	833	UCS	0
CAMKK2	0.293913	Log-rank	p = 0.29	602	495	BLCA	0
CAMKK2	0.00606239	Log-rank	p = 0.0061	693	1685	LIHC	1
CAMKK2	0.153474	Log-rank	p = 0.15	836	NA	UVM	0
CAMKK2	0.647944	Log-rank	p = 0.65	915	823	HNSC	0
CAMKK2	0.0214218	Log-rank	p = 0.021	1043	1421	LUAD	1
CAMKK2	0.186479	Log-rank	p = 0.19	1075	1335	LUSC	0
CAMKK2	0.829891	Log-rank	p = 0.83	1124	1161	OV	0
CAMKK2	0.23877	Log-rank	p = 0.24	1220	640	CHOL	0
CAMKK2	0.741632	Log-rank	p = 0.74	1366	1536	SARC	0
CAMKK2	0.945631	Log-rank	p = 0.95	1636	2941	KIRP	0
CAMKK2	0.0309389	Log-rank	p = 0.031	1750	NA	ACC	NA
CAMKK2	0.325058	Log-rank	p = 0.33	1882	1881	COAD	0
CAMKK2	0.316668	Log-rank	p = 0.32	1964	2090	KIRC	0
CAMKK2	0.990821	Log-rank	p = 0.99	2753	NA	PRAD	0
CAMKK2	0.866925	Log-rank	p = 0.87	2854	2573	BRCA	0
CAMKK2	0.818065	Log-rank	p = 0.82	3488	NA	THYM	0
CAMKK2	0.711856	Log-rank	p = 0.71	4086	2520	CESC	0
CAMKK2	0.787824	Log-rank	p = 0.79	NA	NA	KICH	0
CAMKK2	0.816675	Log-rank	p = 0.82	NA	NA	UCEC	0
CAMKK2	0.853145	Log-rank	p = 0.85	NA	992	READ	0
CAMKK2	0.342782	Log-rank	p = 0.34	NA	NA	PCPG	0
CAMKK2	0.609841	Log-rank	p = 0.61	NA	NA	THCA	0
CAMKK2	1	Log-rank	p = 1	NA	NA	TGCT	0
CAMKV	0.375087	Log-rank	p = 0.38	286	357	GBM	0
CAMKV	0.186756	Log-rank	p = 0.19	368	469	SKCM	0
CAMKV	0.0883071	Log-rank	p = 0.088	396	1023	STAD	0
CAMKV	0.906678	Log-rank	p = 0.91	447	435	ESCA	0
CAMKV	0.664401	Log-rank	p = 0.66	667	541	UCS	0
CAMKV	0.0400388	Log-rank	p = 0.04	691	481	PAAD	0
CAMKV	0.127764	Log-rank	p = 0.13	730	NA	UVM	0
CAMKV	0.5215	Log-rank	p = 0.52	1126	1172	OV	0
CAMKV	0.233221	Log-rank	p = 0.23	1150	758	LUSC	0
CAMKV	0.419603	Log-rank	p = 0.42	1348	2475	COAD	0
CAMKV	0.013405	Log-rank	p = 0.013	1466	546	HNSC	0
CAMKV	0.000443112	Log-rank	p = 0.00044	1484	3251	UCEC	1
CAMKV	0.857582	Log-rank	p = 0.86	1741	NA	READ	0
CAMKV	0.915435	Log-rank	p = 0.92	2043	NA	KIRP	0
CAMKV	0.0602417	Log-rank	p = 0.06	2105	NA	ACC	0
CAMKV	0.967465	Log-rank	p = 0.97	3472	3462	BRCA	0
CAMKV	0.00293676	Log-rank	p = 0.0029	NA	2488	THYM	NA
CAMKV	0.947184	Log-rank	p = 0.95	NA	3563	PCPG	0
CAMKV	0.831363	Log-rank	p = 0.83	NA	NA	THCA	0
CAMKV	0.244288	Log-rank	p = 0.24	NA	NA	TGCT	0
CASK	0.00217262	Log-rank	p = 0.0022	347	2182	PAAD	1
CASK	0.506967	Log-rank	p = 0.51	385	280	GBM	0
CASK	0.205592	Log-rank	p = 0.21	410	650	ESCA	0
CASK	0.886445	Log-rank	p = 0.89	565	567	BLCA	0
CASK	0.368218	Log-rank	p = 0.37	570	366	STAD	0
CASK	0.333958	Log-rank	p = 0.33	685	667	UCS	0
CASK	0.242945	Log-rank	p = 0.24	730	486	SKCM	0
CASK	0.211561	Log-rank	p = 0.21	741	640	CHOL	0
CASK	0.0368316	Log-rank	p = 0.037	743	1685	LIHC	1
CASK	0.251774	Log-rank	p = 0.25	1090	654	HNSC	0
CASK	0.134056	Log-rank	p = 0.13	1091	1202	LUAD	0
CASK	0.768576	Log-rank	p = 0.77	1126	1046	OV	0
CASK	0.0346802	Log-rank	p = 0.035	1366	2324	SARC	1
CASK	0.216504	Log-rank	p = 0.22	1423	835	LUSC	0
CASK	0.497749	Log-rank	p = 0.5	1466	1595	COAD	0
CASK	0.0152973	Log-rank	p = 0.015	1548	NA	UCEC	NA
CASK	0.33371	Log-rank	p = 0.33	1581	946	UVM	0
CASK	0.00428472	Log-rank	p = 0.0043	1771	2941	KIRP	1
CASK	0.486584	Log-rank	p = 0.49	1949	NA	ACC	0
CASK	0.619877	Log-rank	p = 0.62	2094	2888	CESC	0
CASK	0.17137	Log-rank	p = 0.17	2576	3959	BRCA	0
CASK	0.026995	Log-rank	p = 0.027	2752	1639	KIRC	0
CASK	0.558031	Log-rank	p = 0.56	3467	NA	PRAD	0
CASK	0.0428695	Log-rank	p = 0.043	NA	NA	THCA	NA
CASK	0.0555182	Log-rank	p = 0.056	NA	NA	KICH	0
CASK	0.816423	Log-rank	p = 0.82	NA	NA	READ	0
CASK	0.568622	Log-rank	p = 0.57	NA	NA	PCPG	0
CASK	0.539085	Log-rank	p = 0.54	NA	NA	THYM	0
CASK	0.0615204	Log-rank	p = 0.062	NA	NA	TGCT	0
CDC42BPA	0.102516	Log-rank	p = 0.1	270	821	SKCM	0
CDC42BPA	0.315395	Log-rank	p = 0.32	300	359	GBM	0
CDC42BPA	0.313792	Log-rank	p = 0.31	486	627	PAAD	0
CDC42BPA	0.0267785	Log-rank	p = 0.027	525	NA	UVM	NA
CDC42BPA	0.0618604	Log-rank	p = 0.062	547	1348	BLCA	0
CDC42BPA	0.387973	Log-rank	p = 0.39	560	422	STAD	0
CDC42BPA	0.180523	Log-rank	p = 0.18	769	557	ESCA	0
CDC42BPA	0.0750619	Log-rank	p = 0.075	812.5	1939	CHOL	0
CDC42BPA	0.778273	Log-rank	p = 0.78	911	714	UCS	0
CDC42BPA	0.280929	Log-rank	p = 0.28	927	1430	HNSC	0
CDC42BPA	0.045189	Log-rank	p = 0.045	995	1229	LUAD	1
CDC42BPA	0.233251	Log-rank	p = 0.23	1147	1694	LIHC	0
CDC42BPA	0.900756	Log-rank	p = 0.9	1213	962	LUSC	0
CDC42BPA	0.487833	Log-rank	p = 0.49	1213	1073	OV	0
CDC42BPA	0.885538	Log-rank	p = 0.89	1432	1258	READ	0
CDC42BPA	0.192043	Log-rank	p = 0.19	1613	2105	ACC	0
CDC42BPA	0.490889	Log-rank	p = 0.49	1952	1424	SARC	0
CDC42BPA	0.177581	Log-rank	p = 0.18	2475	1503	COAD	0
CDC42BPA	0.00714302	Log-rank	p = 0.0071	2483	3472	BRCA	1
CDC42BPA	0.0541121	Log-rank	p = 0.054	2756	NA	THYM	0
CDC42BPA	4.1e-05	Log-rank	p < 0.0001	2830	1714	KIRC	0
CDC42BPA	0.984184	Log-rank	p = 0.98	4086	2888	CESC	0
CDC42BPA	0.275125	Log-rank	p = 0.28	NA	2684	KIRP	0
CDC42BPA	0.245813	Log-rank	p = 0.25	NA	NA	PRAD	0
CDC42BPA	0.600642	Log-rank	p = 0.6	NA	NA	KICH	0
CDC42BPA	0.627755	Log-rank	p = 0.63	NA	3251	UCEC	0
CDC42BPA	0.854325	Log-rank	p = 0.85	NA	NA	PCPG	0
CDC42BPA	0.223706	Log-rank	p = 0.22	NA	NA	THCA	0
CDC42BPA	0.71654	Log-rank	p = 0.72	NA	NA	TGCT	0
CDC42BPB	0.605247	Log-rank	p = 0.61	351	323	GBM	0
CDC42BPB	0.279978	Log-rank	p = 0.28	385	1402	CHOL	0
CDC42BPB	0.0444436	Log-rank	p = 0.044	393	864	BLCA	1
CDC42BPB	0.380198	Log-rank	p = 0.38	513	297	STAD	0
CDC42BPB	0.28431	Log-rank	p = 0.28	522	771	UCS	0
CDC42BPB	0.534839	Log-rank	p = 0.53	598	568	PAAD	0
CDC42BPB	0.0138222	Log-rank	p = 0.014	730	1679	LUSC	1
CDC42BPB	0.420006	Log-rank	p = 0.42	730	467	SKCM	0
CDC42BPB	0.0246796	Log-rank	p = 0.025	784	217	ESCA	0
CDC42BPB	0.276024	Log-rank	p = 0.28	808	NA	UVM	0
CDC42BPB	0.0238532	Log-rank	p = 0.024	864	1171	LUAD	1
CDC42BPB	0.0797055	Log-rank	p = 0.08	899	1685	LIHC	0
CDC42BPB	0.63555	Log-rank	p = 0.64	985	1090	HNSC	0
CDC42BPB	0.501218	Log-rank	p = 0.5	1163	1247	OV	0
CDC42BPB	0.013906	Log-rank	p = 0.014	1677	NA	ACC	NA
CDC42BPB	0.813353	Log-rank	p = 0.81	1845	1424	SARC	0
CDC42BPB	0.432616	Log-rank	p = 0.43	1882	1720	COAD	0
CDC42BPB	0.184215	Log-rank	p = 0.18	2483	3959	BRCA	0
CDC42BPB	0.0359362	Log-rank	p = 0.036	2756	NA	THYM	NA
CDC42BPB	0.251026	Log-rank	p = 0.25	3112	NA	UCEC	0
CDC42BPB	0.490702	Log-rank	p = 0.49	4086	2888	CESC	0
CDC42BPB	0.000541281	Log-rank	p = 0.00054	NA	1855	KIRC	NA
CDC42BPB	0.196708	Log-rank	p = 0.2	NA	2941	KIRP	0
CDC42BPB	0.347708	Log-rank	p = 0.35	NA	2753	PRAD	0
CDC42BPB	0.831975	Log-rank	p = 0.83	NA	NA	KICH	0
CDC42BPB	0.650881	Log-rank	p = 0.65	NA	1741	READ	0
CDC42BPB	0.276986	Log-rank	p = 0.28	NA	NA	PCPG	0
CDC42BPB	0.10424	Log-rank	p = 0.1	NA	NA	THCA	0
CDC42BPB	0.340356	Log-rank	p = 0.34	NA	NA	TGCT	0
CDC42BPG	0.0830187	Log-rank	p = 0.083	316	399	GBM	0
CDC42BPG	0.973295	Log-rank	p = 0.97	381	486	PAAD	0
CDC42BPG	0.0605067	Log-rank	p = 0.061	486	467	SKCM	0
CDC42BPG	0.978937	Log-rank	p = 0.98	597	566	UCS	0
CDC42BPG	0.000726309	Log-rank	p = 0.00073	633	156	STAD	0
CDC42BPG	0.169472	Log-rank	p = 0.17	650	435	ESCA	0
CDC42BPG	0.166546	Log-rank	p = 0.17	827	1423	LUSC	0
CDC42BPG	0.523005	Log-rank	p = 0.52	915	584	HNSC	0
CDC42BPG	0.660617	Log-rank	p = 0.66	1043	1167	LUAD	0
CDC42BPG	0.252457	Log-rank	p = 0.25	1220	701	CHOL	0
CDC42BPG	0.802718	Log-rank	p = 0.8	1258	1741	READ	0
CDC42BPG	0.751575	Log-rank	p = 0.75	1259	1157	OV	0
CDC42BPG	0.353161	Log-rank	p = 0.35	1466	1492	COAD	0
CDC42BPG	0.596592	Log-rank	p = 0.6	1466	1420	SARC	0
CDC42BPG	0.977986	Log-rank	p = 0.98	1560	1210	LIHC	0
CDC42BPG	0.00464183	Log-rank	p = 0.0046	1581	455	UVM	0
CDC42BPG	0.23903	Log-rank	p = 0.24	1718	579	BLCA	0
CDC42BPG	0.581136	Log-rank	p = 0.58	2385	NA	ACC	0
CDC42BPG	0.244979	Log-rank	p = 0.24	2756	NA	THYM	0
CDC42BPG	3.89e-06	Log-rank	p < 0.0001	2830	1625	KIRC	0
CDC42BPG	0.183531	Log-rank	p = 0.18	2965	2763	BRCA	0
CDC42BPG	0.980189	Log-rank	p = 0.98	3046	2888	CESC	0
CDC42BPG	0.00379633	Log-rank	p = 0.0038	NA	NA	KIRP	NA
CDC42BPG	0.850653	Log-rank	p = 0.85	NA	2753	PRAD	0
CDC42BPG	0.709144	Log-rank	p = 0.71	NA	NA	KICH	0
CDC42BPG	0.529865	Log-rank	p = 0.53	NA	NA	UCEC	0
CDC42BPG	0.917797	Log-rank	p = 0.92	NA	3563	PCPG	0
CDC42BPG	0.414469	Log-rank	p = 0.41	NA	NA	THCA	0
CDC42BPG	0.340608	Log-rank	p = 0.34	NA	NA	TGCT	0
CDC7	0.641068	Log-rank	p = 0.64	316	280	GBM	0
CDC7	0.0732316	Log-rank	p = 0.073	410	650	ESCA	0
CDC7	0.212358	Log-rank	p = 0.21	486	627	PAAD	0
CDC7	0.361107	Log-rank	p = 0.36	522	550	UCS	0
CDC7	6.9e-07	Log-rank	p < 0.0001	552	NA	ACC	NA
CDC7	0.402349	Log-rank	p = 0.4	565	486	BLCA	0
CDC7	0.00124785	Log-rank	p = 0.0012	660	1560	LIHC	1
CDC7	0.149199	Log-rank	p = 0.15	661	336	STAD	0
CDC7	0.348846	Log-rank	p = 0.35	701	1402	CHOL	0
CDC7	0.247247	Log-rank	p = 0.25	879	1421	LUAD	0
CDC7	0.171645	Log-rank	p = 0.17	1070	1354	SKCM	0
CDC7	0.0120972	Log-rank	p = 0.012	1116	2575	SARC	1
CDC7	0.140082	Log-rank	p = 0.14	1380	1103	OV	0
CDC7	8.66e-08	Log-rank	p < 0.0001	1417	2764	KIRC	1
CDC7	0.0165349	Log-rank	p = 0.017	1536	NA	KIRP	NA
CDC7	0.205119	Log-rank	p = 0.21	1566	1432	READ	0
CDC7	0.00933724	Log-rank	p = 0.0093	1655	730	LUSC	0
CDC7	0.284281	Log-rank	p = 0.28	1747	1081	HNSC	0
CDC7	0.265596	Log-rank	p = 0.27	2551	3409	BRCA	0
CDC7	0.900702	Log-rank	p = 0.9	2973	NA	THCA	0
CDC7	0.287691	Log-rank	p = 0.29	3042	1310	COAD	0
CDC7	0.00681328	Log-rank	p = 0.0068	3112	NA	UCEC	NA
CDC7	0.673666	Log-rank	p = 0.67	3563	NA	PCPG	0
CDC7	0.00778478	Log-rank	p = 0.0078	NA	2756	THYM	NA
CDC7	0.200169	Log-rank	p = 0.2	NA	2032	CESC	0
CDC7	0.0995853	Log-rank	p = 0.1	NA	NA	PRAD	0
CDC7	0.0660296	Log-rank	p = 0.066	NA	NA	KICH	0
CDC7	0.522187	Log-rank	p = 0.52	NA	NA	UVM	0
CDC7	0.163938	Log-rank	p = 0.16	NA	NA	TGCT	0
CDK1	0.00102588	Log-rank	p = 0.001	277	695	PAAD	1
CDK1	0.525879	Log-rank	p = 0.53	333	275	GBM	0
CDK1	0.199966	Log-rank	p = 0.2	368	498	SKCM	0
CDK1	1.97e-05	Log-rank	p < 0.0001	452	1791	LIHC	1
CDK1	0.0241439	Log-rank	p = 0.024	480	987	ESCA	1
CDK1	0.526099	Log-rank	p = 0.53	550	667	UCS	0
CDK1	0.137812	Log-rank	p = 0.14	554	212	STAD	0
CDK1	1.81e-06	Log-rank	p < 0.0001	562	NA	ACC	NA
CDK1	0.000439563	Log-rank	p = 0.00044	628	1653	LUAD	1
CDK1	0.412605	Log-rank	p = 0.41	730	NA	UVM	0
CDK1	0.649545	Log-rank	p = 0.65	795	612	BLCA	0
CDK1	0.456689	Log-rank	p = 0.46	924	701	CHOL	0
CDK1	4.37e-06	Log-rank	p < 0.0001	1070	NA	KIRP	NA
CDK1	0.403687	Log-rank	p = 0.4	1079	1641	HNSC	0
CDK1	0.0144464	Log-rank	p = 0.014	1106	2324	SARC	1
CDK1	0.647505	Log-rank	p = 0.65	1189	1355	OV	0
CDK1	0.7044	Log-rank	p = 0.7	1258	1432	READ	0
CDK1	0.128746	Log-rank	p = 0.13	1344	1000	LUSC	0
CDK1	0.856356	Log-rank	p = 0.86	1348	1595	COAD	0
CDK1	0.0271507	Log-rank	p = 0.027	1584	2145	KIRC	1
CDK1	0.0361768	Log-rank	p = 0.036	1590	NA	KICH	NA
CDK1	0.728574	Log-rank	p = 0.73	2854	2830	BRCA	0
CDK1	0.164427	Log-rank	p = 0.16	2859	978	CESC	0
CDK1	0.68334	Log-rank	p = 0.68	2973	NA	THCA	0
CDK1	0.0435045	Log-rank	p = 0.044	NA	NA	UCEC	NA
CDK1	0.0486974	Log-rank	p = 0.049	NA	2756	THYM	NA
CDK1	0.498321	Log-rank	p = 0.5	NA	NA	PRAD	0
CDK1	0.059831	Log-rank	p = 0.06	NA	NA	PCPG	0
CDK1	0.228183	Log-rank	p = 0.23	NA	NA	TGCT	0
CDK10	0.348627	Log-rank	p = 0.35	300	427	GBM	0
CDK10	0.408746	Log-rank	p = 0.41	422	255	STAD	0
CDK10	0.31912	Log-rank	p = 0.32	426	486	SKCM	0
CDK10	0.01191	Log-rank	p = 0.012	525	NA	UVM	NA
CDK10	0.333102	Log-rank	p = 0.33	551	557	ESCA	0
CDK10	0.393244	Log-rank	p = 0.39	810	685	UCS	0
CDK10	0.00741253	Log-rank	p = 0.0074	922	NA	ACC	NA
CDK10	0.270561	Log-rank	p = 0.27	937	1324	LUSC	0
CDK10	0.00975232	Log-rank	p = 0.0098	1036	453	BLCA	0
CDK10	0.000550802	Log-rank	p = 0.00055	1059	361	PAAD	0
CDK10	0.786784	Log-rank	p = 0.79	1079	1202	HNSC	0
CDK10	0.840187	Log-rank	p = 0.84	1189	1169	OV	0
CDK10	0.808841	Log-rank	p = 0.81	1220	741	CHOL	0
CDK10	0.536451	Log-rank	p = 0.54	1262	1952	SARC	0
CDK10	0.0454396	Log-rank	p = 0.045	1595	1503	COAD	0
CDK10	0.0809006	Log-rank	p = 0.081	1653	1081	LUAD	0
CDK10	0.128922	Log-rank	p = 0.13	1657	2299	KIRC	0
CDK10	0.941599	Log-rank	p = 0.94	1694	1622	LIHC	0
CDK10	0.415895	Log-rank	p = 0.42	3251	NA	UCEC	0
CDK10	0.453189	Log-rank	p = 0.45	3467	2364	PRAD	0
CDK10	0.441022	Log-rank	p = 0.44	4456	2712	BRCA	0
CDK10	0.0286881	Log-rank	p = 0.029	NA	NA	KIRP	NA
CDK10	0.87306	Log-rank	p = 0.87	NA	3097	CESC	0
CDK10	0.13887	Log-rank	p = 0.14	NA	NA	KICH	0
CDK10	0.112634	Log-rank	p = 0.11	NA	1432	READ	0
[truncated: 15,714 more rows]

## Sheet: Survival_Score
Gene	ACC	BLCA	BRCA	CESC	CHOL	COAD	ESCA	GBM	HNSC	KICH	KIRC	KIRP	LIHC	LUAD	LUSC	OV	PAAD	PCPG	PRAD	READ	SARC	SKCM	STAD	TGCT	THCA	THYM	UCEC	UCS	UVM	Total
PGK1	0	0	1	NA	0	1	1	1	1	NA	0	0	1	0	0	0	1	0	0	0	1	0	0	0	0	0	0	0	0	8
PLK1	NA	0	1	0	0	0	0	0	0	0	1	1	1	1	0	0	1	0	0	0	1	1	0	0	0	NA	0	0	0	8
PRKDC	1	1	1	0	0	0	0	0	0	NA	0	0	1	1	0	0	1	0	0	0	1	0	0	0	0	0	1	0	NA	8
AURKB	NA	0	0	0	0	0	1	0	0	0	1	1	1	1	0	0	1	0	0	0	1	0	0	0	0	0	0	0	0	7
PKM	0	0	0	0	0	1	0	0	1	0	0	0	1	1	0	1	1	0	0	0	0	0	0	0	0	0	0	0	1	7
TK1	1	0	0	0	0	0	0	0	0	NA	1	1	1	1	0	0	1	0	0	0	1	0	0	0	0	0	NA	0	0	7
TRIB3	0	1	0	0	0	0	1	0	1	0	1	1	1	0	0	0	0	0	0	0	1	0	0	0	0	0	NA	0	0	7
ALPK3	0	1	1	0	0	1	0	0	0	0	0	0	1	0	1	0	0	0	0	0	0	0	0	0	0	0	0	0	1	6
AURKA	NA	0	0	0	0	0	0	0	0	NA	1	1	1	1	0	0	1	0	0	0	1	0	0	0	0	NA	NA	0	NA	6
CDK1	NA	0	0	0	0	0	1	0	0	NA	1	NA	1	1	0	0	1	0	0	0	1	0	0	0	0	NA	NA	0	0	6
NEK6	NA	0	1	0	0	0	0	0	1	0	NA	0	1	0	1	0	1	0	0	0	1	0	0	0	0	0	0	0	0	6
PTK2	0	0	1	0	0	0	0	0	0	NA	0	1	1	0	0	0	0	0	0	0	1	0	0	0	0	0	NA	1	1	6
SPEG	0	0	0	NA	0	1	0	1	1	0	1	1	0	0	0	0	0	0	0	0	0	0	1	0	0	0	NA	0	0	6
SPHK1	NA	0	0	0	0	1	1	1	0	0	1	0	1	0	0	0	0	0	0	0	0	0	1	0	0	0	0	0	NA	6
SRPK1	NA	0	1	0	0	0	0	0	0	NA	0	NA	1	1	0	0	1	0	0	0	1	1	0	0	0	0	NA	0	0	6
TTK	NA	0	0	0	0	0	0	0	0	NA	1	1	1	0	0	0	1	0	0	0	1	0	0	0	0	NA	NA	0	1	6
BRSK1	NA	0	0	1	0	0	1	0	0	0	1	0	1	0	0	0	0	0	0	0	0	0	1	0	0	0	0	0	NA	5
CAMK2A	NA	0	0	0	0	0	0	1	1	NA	0	NA	0	0	1	1	0	0	0	0	0	0	1	0	0	0	0	0	NA	5
CDK14	0	1	0	0	0	1	1	0	0	NA	0	0	0	0	0	0	1	0	NA	0	0	0	1	0	0	0	0	0	0	5
CSNK1E	NA	0	0	0	0	0	0	0	1	0	1	0	1	1	0	0	0	0	0	0	1	0	0	0	0	0	0	0	0	5
CSNK2A3	0	0	1	1	0	0	0	0	0	0	0	0	1	0	0	0	1	0	0	0	1	0	0	0	0	0	NA	0	0	5
DSTYK	0	1	1	1	0	0	0	0	0	0	0	0	0	0	0	0	0	0	0	0	0	0	1	0	0	0	1	0	0	5
GSK3B	0	0	1	0	0	0	1	0	0	NA	NA	0	1	1	0	0	1	0	0	0	0	0	0	0	0	0	NA	0	0	5
MELK	NA	0	0	0	0	0	0	0	0	0	1	1	1	1	0	0	1	0	0	0	0	0	0	0	0	NA	NA	0	0	5
NEK2	NA	0	0	0	0	0	0	0	0	NA	1	NA	1	1	0	0	1	0	0	0	0	1	0	0	0	NA	0	0	0	5
PBK	NA	0	0	0	0	0	0	0	0	0	1	1	1	1	0	0	1	0	0	0	0	0	0	0	0	0	NA	0	0	5
PLK4	NA	0	0	0	0	0	0	0	0	NA	1	NA	1	1	0	0	1	0	0	NA	0	1	0	0	0	NA	0	0	0	5
STK3	0	0	0	0	0	0	0	0	1	0	0	NA	1	0	0	0	1	0	0	0	1	0	0	0	0	0	0	0	1	5
TRIO	0	0	1	1	0	0	0	0	0	0	0	0	1	0	1	0	0	0	0	0	0	0	0	0	0	0	NA	0	1	5
UCK2	NA	0	0	0	0	0	0	0	0	0	1	NA	1	1	0	0	0	0	0	0	0	1	0	0	0	0	0	0	1	5
ACVR1	0	1	1	0	0	0	0	0	0	0	0	0	1	0	0	0	0	0	0	0	0	0	1	0	0	0	0	0	0	4
ADCK5	NA	0	0	0	0	0	0	0	0	0	1	0	1	0	0	0	0	0	0	0	0	0	0	0	0	0	0	1	1	4
BUB1	NA	0	0	0	0	0	0	0	0	NA	1	NA	1	1	0	0	1	0	0	0	0	0	0	0	0	NA	NA	0	0	4
BUB1B	NA	0	0	0	0	0	0	0	0	0	1	1	1	1	0	0	NA	NA	0	NA	0	0	0	0	0	NA	NA	0	0	4
CASK	0	0	0	0	0	0	0	0	0	0	0	1	1	0	0	0	1	0	0	0	1	0	0	0	NA	0	NA	0	0	4
CDK2	NA	0	0	0	0	0	0	0	0	0	1	NA	1	0	0	0	1	0	0	0	0	0	0	0	0	0	1	0	0	4
CHEK1	NA	0	0	0	0	0	0	0	0	0	1	NA	1	1	0	0	1	0	0	0	0	0	0	0	0	NA	0	0	0	4
CHKA	NA	0	0	0	0	0	0	0	0	0	1	0	1	0	0	1	0	0	0	0	0	1	0	0	0	0	0	0	0	4
CSNK1A1L	0	0	1	0	0	0	0	0	0	0	0	0	1	0	0	NA	1	0	0	0	0	0	0	0	0	0	NA	0	1	4
CSNK2A1	0	0	0	0	0	1	0	0	1	0	0	NA	1	0	0	0	0	0	0	0	1	0	0	0	NA	NA	NA	0	NA	4
DCLK3	0	1	0	NA	0	0	0	0	0	0	0	1	1	0	0	0	0	0	0	0	0	1	0	0	0	0	NA	0	0	4
EIF2AK1	NA	0	1	0	0	0	0	0	1	NA	0	NA	1	0	0	0	0	0	0	0	0	0	0	0	NA	0	0	0	1	4
EIF2AK2	NA	0	1	0	0	0	0	0	0	0	0	0	1	1	0	0	1	0	0	0	0	0	0	0	0	0	NA	0	0	4
EPHB2	0	0	1	0	0	NA	0	0	1	0	0	0	0	0	0	0	1	0	0	0	1	0	0	0	0	NA	0	0	NA	4
ERN2	0	0	1	0	NA	0	0	1	0	NA	NA	0	1	0	0	0	0	0	0	0	0	0	0	0	0	0	0	0	1	4
FES	0	0	0	0	0	1	0	1	0	0	0	0	0	0	1	0	0	0	0	0	0	NA	1	0	0	0	0	0	0	4
FGFR1	0	1	0	0	0	0	0	1	0	0	0	NA	0	0	0	0	0	0	0	0	1	0	1	0	0	0	0	0	NA	4
GALK1	1	1	0	0	0	0	0	0	0	0	1	0	0	0	0	0	0	0	0	0	0	0	0	0	0	0	0	0	1	4
IRAK1	NA	0	0	0	0	0	0	0	1	0	0	0	1	0	0	0	0	0	0	0	0	1	0	0	NA	0	NA	0	1	4
LATS1	0	0	1	1	0	0	1	0	0	0	0	0	0	1	0	0	0	0	0	0	0	0	0	0	0	0	0	0	0	4
LIMK1	NA	0	0	0	0	1	0	1	0	0	1	NA	1	0	0	0	0	0	0	0	0	0	0	0	0	0	0	0	0	4
MAP2K1	0	0	1	0	0	0	0	0	1	0	0	0	0	1	0	0	1	0	0	0	0	0	0	0	0	0	0	0	0	4
MAP2K3	NA	0	0	0	0	0	0	1	0	0	0	0	0	1	1	0	0	0	0	0	0	0	0	0	0	0	0	0	1	4
MAPK12	NA	0	0	0	0	1	0	0	1	0	1	0	0	0	0	0	0	NA	0	0	0	0	0	0	NA	0	0	0	1	4
MARK2	NA	0	1	0	0	0	0	0	0	0	0	0	1	1	0	0	1	0	0	0	0	0	0	0	0	0	0	0	0	4
MASTL	NA	0	1	0	0	0	0	0	0	0	0	NA	1	1	0	0	1	0	0	0	0	0	0	0	0	0	NA	0	0	4
NPR2	0	0	0	1	0	1	0	0	0	0	1	0	0	0	0	0	0	0	0	0	0	0	1	0	0	0	0	0	0	4
PAK2	1	0	0	0	0	0	0	0	0	0	0	NA	1	1	0	0	1	0	0	0	0	0	0	0	0	NA	NA	0	0	4
PDGFRB	0	1	1	0	0	0	0	0	0	0	0	NA	0	0	1	0	0	0	0	0	0	0	1	0	0	0	0	0	0	4
PHKG1	0	0	0	1	0	0	0	0	0	0	1	0	1	0	0	0	0	0	0	0	0	0	0	0	0	0	0	0	1	4
PIK3CA	NA	0	1	0	0	0	1	0	0	0	NA	0	0	1	0	0	1	0	NA	0	0	0	0	0	0	0	NA	0	0	4
PNCK	0	0	0	0	0	0	0	0	0	0	0	0	1	0	0	0	0	0	0	0	0	0	1	0	0	0	1	1	0	4
PRKG1	NA	1	1	0	0	0	0	0	0	0	0	0	0	0	0	0	1	0	0	0	0	0	1	0	0	0	0	0	0	4
PRPF4B	NA	0	1	0	0	0	1	0	0	0	0	0	1	0	0	0	0	0	0	NA	1	0	0	0	NA	NA	0	0	0	4
RIPK2	NA	0	0	0	0	0	0	0	0	0	1	NA	1	1	0	0	1	0	0	0	0	0	0	0	0	NA	0	0	0	4
RYK	0	0	0	0	0	0	1	0	1	0	0	0	1	0	0	0	1	0	0	0	0	0	0	0	0	0	0	0	0	4
SHPK	0	1	0	0	0	0	0	1	0	0	0	NA	0	0	1	0	0	0	0	0	1	0	0	0	0	0	0	0	NA	4
SMG1	0	0	1	0	0	0	0	0	0	0	0	0	0	1	0	0	1	0	0	NA	0	1	0	0	0	NA	0	0	0	4
SRMS	NA	0	0	0	0	1	0	0	0	0	1	0	0	0	0	0	1	0	0	0	0	1	0	0	0	0	0	0	0	4
STK17A	0	0	0	0	0	0	1	0	1	0	0	NA	1	0	0	0	0	0	0	0	0	0	1	0	0	0	0	0	0	4
STK26	0	0	0	0	0	0	0	0	0	0	0	0	1	1	0	0	1	0	0	0	0	0	0	0	0	0	NA	0	1	4
STK38L	0	0	1	0	0	0	0	0	0	0	0	0	0	1	0	0	1	0	0	0	0	0	0	0	0	0	0	1	0	4
TYRO3	NA	0	0	0	0	0	0	0	0	NA	1	1	1	1	0	0	0	0	0	0	0	0	0	0	0	0	0	0	0	4
VRK2	0	0	0	0	0	0	0	0	0	NA	0	1	1	1	0	0	1	0	0	0	0	0	0	0	0	0	NA	0	0	4
WNK3	NA	0	0	NA	0	0	1	0	0	NA	0	0	0	0	0	0	0	0	0	0	1	0	1	0	0	0	1	0	0	4
AAK1	0	0	1	0	0	0	1	0	0	NA	0	0	0	0	0	1	0	0	0	0	0	0	0	0	0	0	NA	0	NA	3
ACVR1C	0	0	0	0	0	0	1	0	0	0	1	1	0	0	0	0	0	0	0	0	0	0	0	0	0	0	0	0	0	3
ADPGK	NA	0	0	0	0	1	0	0	0	0	1	0	0	0	0	0	0	0	0	0	0	1	0	0	0	0	0	0	0	3
AK4	0	0	0	0	0	0	0	0	1	0	NA	0	1	0	0	0	1	0	0	0	0	0	0	0	0	0	NA	0	NA	3
AK5	0	0	0	0	0	0	0	0	0	0	0	0	0	0	0	0	0	0	0	0	1	0	1	0	0	0	0	0	1	3
AK6	0	0	0	0	0	0	0	0	0	NA	0	0	1	1	0	0	0	0	0	0	0	1	0	0	0	0	0	0	NA	3
ATR	0	0	1	0	0	0	0	0	0	0	0	0	1	0	0	0	1	0	0	0	0	0	0	0	NA	0	NA	0	0	3
AXL	0	0	0	0	0	1	0	0	0	0	0	0	0	0	0	0	1	0	0	0	0	0	1	0	0	0	0	0	0	3
BMPR1B	0	0	0	0	0	0	0	0	0	0	1	NA	0	1	0	0	1	0	0	0	0	0	0	0	0	NA	NA	0	NA	3
BMPR2	0	0	0	0	0	0	0	0	0	0	NA	0	0	0	1	0	1	0	0	0	0	0	1	0	0	0	0	0	0	3
CAMK2B	0	0	0	0	0	0	1	0	1	0	1	NA	0	0	0	0	0	0	0	0	NA	0	0	0	0	0	0	0	0	3
CAMK4	0	1	0	0	0	0	0	1	0	0	0	0	0	0	0	0	0	0	0	0	0	0	1	0	0	NA	0	0	0	3
CDC42BPB	NA	1	0	0	0	0	0	0	0	0	NA	0	0	1	1	0	0	0	0	0	0	0	0	0	0	NA	0	0	0	3
CDC7	NA	0	0	0	0	0	0	0	0	0	1	NA	1	0	0	0	0	0	0	0	1	0	0	0	0	NA	NA	0	0	3
CDK16	NA	0	0	0	0	0	0	0	0	0	1	0	1	0	0	0	0	0	0	0	1	0	0	0	0	0	NA	0	0	3
CDK4	0	0	0	0	0	0	0	0	0	0	0	NA	1	0	0	0	0	0	0	0	1	1	0	0	0	0	0	0	0	3
CDK5	0	0	0	0	0	0	0	0	0	NA	1	0	1	0	0	0	0	0	0	0	0	0	0	0	0	0	0	0	1	3
CDK7	0	0	0	0	0	0	0	0	0	NA	0	1	1	0	0	0	0	0	0	0	0	0	0	0	0	0	0	1	0	3
CDK8	0	0	1	NA	0	0	0	0	1	NA	0	0	1	0	0	0	0	0	0	0	0	0	0	0	0	0	NA	0	0	3
CDKL5	0	0	1	0	0	0	0	0	0	0	0	0	0	0	0	0	1	0	0	0	0	0	1	0	0	0	NA	0	0	3
CERK	0	1	1	0	0	0	0	0	0	NA	0	0	0	0	0	0	0	0	0	0	1	0	0	0	0	0	0	0	0	3
CIT	NA	0	0	0	0	0	0	0	0	0	0	0	1	0	0	0	1	0	0	0	0	0	0	0	0	0	1	0	NA	3
CLK3	NA	0	0	0	0	1	0	0	0	0	0	0	0	0	1	0	0	0	0	0	0	1	0	0	0	0	0	0	0	3
CSNK1A1	0	0	1	0	0	0	1	0	0	NA	0	0	1	0	0	0	0	0	0	0	0	0	0	0	0	0	0	0	NA	3
CSNK1D	0	0	0	0	0	0	0	0	1	NA	1	0	1	0	0	0	0	0	NA	0	0	0	0	0	0	0	0	0	0	3
CSNK2A2	0	0	0	0	0	0	1	0	1	0	0	0	1	0	0	0	0	0	0	0	0	0	0	0	0	0	0	0	0	3
DYRK2	0	0	1	0	0	0	0	0	0	NA	0	0	1	0	0	0	0	0	0	0	0	0	0	0	0	NA	NA	0	1	3
EGFR	0	1	0	0	0	0	0	0	0	0	0	0	0	0	0	0	1	0	0	0	0	1	0	0	0	0	0	0	0	3
EPHA6	NA	0	0	NA	0	NA	1	0	0	0	0	0	NA	0	0	0	0	0	0	NA	0	NA	1	0	NA	0	1	0	NA	3
EPHA8	0	NA	0	0	NA	NA	0	1	0	NA	NA	NA	NA	NA	0	1	0	0	0	NA	0	0	0	0	NA	NA	NA	0	1	3
FASTK	NA	0	0	0	0	0	0	1	0	0	NA	0	0	0	0	0	0	0	0	0	0	0	0	0	0	0	0	1	1	3
FER	0	1	0	0	0	0	0	0	0	0	0	0	0	1	0	0	0	NA	0	0	0	0	1	0	0	0	NA	0	0	3
FLT1	0	1	0	NA	0	1	0	0	0	0	NA	NA	0	0	1	0	0	0	0	0	0	0	0	0	0	0	0	0	0	3
FLT4	0	0	0	0	0	1	0	0	0	0	NA	0	0	0	1	0	0	0	0	0	0	0	1	0	0	0	0	0	0	3
GUCY2C	0	0	0	0	0	0	0	1	0	0	0	0	1	0	0	0	0	0	0	0	0	1	0	0	0	0	0	0	NA	3
HCK	0	0	0	0	0	1	0	0	0	0	0	0	0	0	0	0	0	0	0	0	0	0	1	0	0	NA	0	0	1	3
HK1	NA	0	0	0	0	0	0	1	1	0	0	0	0	0	0	0	1	0	0	0	0	0	0	0	0	0	0	0	0	3
HK2	NA	0	0	0	0	0	0	0	0	NA	0	0	1	1	0	0	1	0	0	0	0	0	0	0	0	0	0	0	0	3
IKBKE	0	0	0	0	0	0	0	0	0	0	1	0	1	0	0	0	0	0	0	0	0	0	0	0	0	0	0	0	1	3
ITPKA	0	0	0	0	0	0	0	1	0	0	1	1	0	0	0	0	0	0	0	0	0	0	0	0	0	0	NA	0	NA	3
JAK1	0	0	0	0	0	0	0	0	0	0	NA	0	0	1	0	0	1	0	0	0	1	0	0	0	0	0	0	0	0	3
LMTK3	0	0	0	0	0	0	0	0	0	NA	1	0	0	0	0	1	0	0	0	0	0	0	0	0	0	0	0	1	0	3
MAP3K10	0	0	0	0	0	0	0	0	0	0	1	0	1	0	0	1	NA	0	0	0	0	0	0	0	0	0	0	0	NA	3
MAP3K12	0	0	0	0	0	0	1	0	0	0	1	0	1	0	0	0	0	0	0	0	0	0	0	0	0	0	NA	0	NA	3
MAP4K3	0	0	1	0	0	0	0	0	0	0	NA	0	1	0	0	0	1	0	0	0	0	0	0	0	0	0	0	0	0	3
MAP4K4	NA	0	0	NA	0	0	0	0	0	0	0	0	0	1	0	0	1	0	0	0	1	0	0	0	0	NA	0	0	0	3
MAP4K5	NA	0	0	0	0	0	1	0	0	0	0	1	0	0	0	0	1	0	0	0	0	0	0	0	NA	0	0	0	0	3
MARK1	0	0	0	0	0	0	1	0	0	NA	0	0	0	0	0	0	0	0	0	0	0	1	0	0	0	0	0	0	1	3
MARK4	NA	0	0	0	0	0	0	0	1	0	0	0	0	0	0	1	0	0	0	0	1	0	0	0	0	0	NA	0	NA	3
MATK	0	0	0	0	0	1	0	0	0	0	0	0	0	0	0	1	0	NA	0	0	0	0	1	0	0	0	0	0	NA	3
MINK1	0	0	0	0	0	0	0	0	0	0	0	0	1	0	1	0	0	0	NA	0	1	0	0	0	0	0	0	0	0	3
MVK	0	0	0	0	0	0	0	0	0	0	0	0	0	0	0	1	0	0	0	0	1	1	0	0	0	0	0	0	0	3
NAGK	NA	0	0	0	0	0	1	0	0	0	0	0	1	0	0	0	0	0	0	0	0	0	1	0	NA	0	NA	0	NA	3
NME1	NA	0	0	0	0	0	0	0	0	NA	1	1	1	0	0	0	0	0	0	0	0	0	0	0	0	0	0	0	NA	3
NME6	0	0	1	0	0	0	0	0	0	0	0	0	1	0	0	0	0	0	0	NA	1	0	0	0	0	0	0	0	0	3
NRBP1	NA	0	0	0	0	0	0	0	0	0	0	NA	1	1	0	0	0	0	0	0	1	0	0	0	0	0	0	0	0	3
NRBP2	0	0	0	0	0	0	0	0	0	0	1	0	0	0	0	0	0	0	0	0	0	0	0	0	0	0	1	1	0	3
NRK	0	0	1	0	0	NA	0	NA	0	0	0	0	0	0	0	0	1	0	0	0	0	NA	1	0	0	0	0	0	NA	3
PAK6	0	0	1	0	0	0	0	1	0	0	0	0	0	0	0	0	0	0	NA	NA	0	1	0	0	0	0	0	0	0	3
PDK3	0	0	0	0	0	0	0	0	0	NA	0	0	1	0	0	0	0	0	0	0	0	1	1	0	0	0	0	0	0	3
PFKM	0	0	0	1	0	0	0	0	1	0	NA	0	0	0	0	0	0	0	0	0	0	0	0	0	NA	0	1	0	0	3
PFKP	NA	0	0	0	0	0	0	0	1	NA	NA	0	1	1	0	0	0	0	0	0	0	0	0	0	0	0	0	0	NA	3
PIM2	0	0	0	0	0	1	0	0	0	0	1	NA	0	0	0	0	0	0	0	0	0	0	0	0	0	0	0	0	1	3
PINK1	NA	0	1	0	0	0	0	0	0	0	NA	0	0	0	1	0	0	0	0	0	0	0	1	0	0	0	NA	0	0	3
PIP4K2A	0	0	0	0	0	1	0	0	0	0	0	0	1	0	0	0	0	0	0	0	0	0	1	0	0	0	0	0	0	3
PKMYT1	NA	0	0	0	0	0	0	0	0	0	NA	NA	1	1	0	0	0	0	0	0	1	0	0	0	0	0	0	0	0	3
PKN1	0	0	0	0	0	1	0	0	0	0	0	0	1	0	0	0	0	0	0	0	0	0	1	0	0	NA	0	0	0	3
PRKAA2	0	0	0	0	0	0	0	0	1	0	NA	0	1	0	0	0	0	0	0	0	0	0	1	0	NA	0	NA	0	0	3
PRKAG1	0	0	0	0	0	0	0	0	1	0	0	0	1	0	0	0	0	0	0	0	0	1	0	0	0	0	0	0	0	3
PRKD3	NA	0	0	1	0	0	0	0	0	NA	0	0	1	0	0	0	0	0	0	0	1	0	0	0	0	0	NA	0	0	3
PRPS2	0	0	0	NA	0	0	0	1	0	0	0	1	0	0	0	0	1	0	0	0	0	0	0	0	0	NA	0	0	0	3
PSKH1	0	1	1	0	0	0	0	0	0	NA	NA	NA	0	0	0	0	0	0	0	0	0	0	1	0	0	0	0	0	0	3
RET	0	0	0	0	0	0	0	0	1	0	1	0	0	0	0	0	0	0	0	0	0	0	1	0	0	0	NA	0	0	3
ROCK2	NA	0	1	NA	0	0	0	0	0	0	NA	1	1	0	0	0	0	0	0	0	0	0	0	0	0	0	0	0	0	3
ROR1	0	0	0	0	0	0	0	0	0	0	NA	0	1	0	0	0	1	0	0	0	0	0	1	0	0	0	0	0	NA	3
RPS6KA2	0	0	0	0	0	0	0	0	0	NA	NA	0	0	0	0	1	0	0	0	0	0	0	1	0	0	0	0	0	1	3
RPS6KC1	NA	0	0	0	0	0	1	0	0	0	0	1	1	0	0	0	0	0	0	0	0	0	0	0	0	0	0	0	0	3
SBK3	NA	NA	NA	NA	0	NA	0	NA	0	NA	0	0	1	1	1	0	0	NA	NA	NA	NA	NA	0	NA	0	NA	NA	0	NA	3
SCYL2	0	0	1	0	0	0	1	0	0	NA	0	0	1	0	0	0	0	0	0	0	0	0	0	0	0	0	0	0	0	3
SGK494	NA	0	0	0	0	NA	0	0	0	0	1	0	1	0	0	0	0	0	0	NA	0	1	0	0	0	0	0	0	0	3
SRPK3	0	0	0	0	0	1	0	0	1	0	NA	1	0	0	0	0	0	0	0	0	0	0	0	0	0	0	0	0	0	3
STK24	NA	0	0	0	0	0	0	0	1	NA	NA	0	0	1	0	0	1	0	0	0	0	0	0	0	NA	0	NA	0	0	3
STK32B	0	1	0	0	0	0	0	0	0	NA	NA	NA	1	0	0	0	0	0	0	0	0	0	1	0	0	NA	0	0	NA	3
STK32C	0	0	0	0	0	1	0	0	0	0	1	0	1	0	0	0	0	0	0	0	0	0	0	0	0	NA	NA	0	0	3
STK35	0	0	1	0	0	0	0	0	0	0	0	0	1	0	0	0	0	0	0	0	1	0	0	0	0	0	NA	0	0	3
STK36	1	0	0	0	0	0	0	0	0	0	1	0	1	0	0	0	0	0	0	0	0	0	0	0	0	0	0	0	NA	3
STK4	0	0	1	0	0	0	0	0	0	0	0	NA	1	0	0	0	0	0	0	0	0	0	0	0	0	0	NA	0	1	3
TAF1	0	0	1	0	0	0	0	0	0	0	0	1	0	0	0	0	0	NA	0	0	0	1	0	0	0	0	0	0	0	3
TGFBR1	NA	0	1	0	0	0	0	0	0	0	NA	0	0	1	0	0	0	0	0	0	0	0	1	0	0	0	0	0	0	3
TIE1	0	0	0	0	0	0	0	0	0	0	NA	NA	0	0	1	0	0	0	0	NA	0	0	1	0	NA	0	0	1	NA	3
UHMK1	NA	0	0	0	0	0	0	0	0	0	0	0	0	1	0	0	1	0	0	0	0	0	0	0	0	0	0	0	1	3
ULK1	0	0	0	0	0	1	0	0	0	0	1	0	0	0	0	0	0	0	0	0	0	1	0	0	NA	0	NA	0	0	3
YES1	NA	0	0	0	0	0	0	0	0	NA	0	0	0	1	0	0	1	0	0	0	1	0	0	0	0	0	0	0	0	3
ABL1	NA	0	0	0	0	0	0	0	0	0	0	0	0	1	1	0	0	0	0	0	0	0	0	0	0	0	0	0	0	2
ABL2	NA	0	0	NA	0	0	1	0	1	0	0	NA	0	0	0	0	0	0	0	0	0	0	0	0	0	0	0	0	NA	2
ACVRL1	0	0	0	0	0	0	0	0	0	0	0	0	0	0	1	0	0	0	0	0	0	0	1	0	0	0	0	0	0	2
ADK	0	0	0	0	0	0	0	0	1	0	0	0	0	0	0	0	0	0	0	0	0	0	0	0	0	0	0	0	1	2
AK2	NA	0	0	0	0	0	0	0	0	0	0	0	1	0	0	0	0	0	NA	0	1	0	0	0	0	0	0	0	0	2
AKT3	0	0	0	0	0	1	0	0	0	0	0	0	0	0	0	0	0	0	0	0	0	0	1	0	0	0	0	0	0	2
ALK	0	0	0	NA	0	NA	1	0	0	0	0	NA	NA	0	0	0	0	0	0	NA	0	0	1	0	0	0	NA	0	NA	2
BCKDK	NA	0	0	0	0	0	0	0	0	0	0	0	0	0	0	0	0	0	0	0	0	0	1	0	0	0	0	1	0	2
BRSK2	0	0	0	0	0	0	0	0	0	0	0	0	1	0	0	0	0	0	0	0	0	0	0	0	NA	0	0	1	0	2
CAMK1	0	0	0	0	0	0	0	0	0	NA	0	0	1	0	0	0	0	0	0	0	0	0	1	0	0	0	0	0	NA	2
CAMKK1	NA	0	0	0	0	0	0	1	0	0	0	0	0	0	0	0	NA	0	0	NA	0	1	0	0	0	NA	NA	0	0	2
CAMKK2	NA	0	0	0	0	0	0	0	0	0	0	0	1	1	0	0	0	0	0	0	0	0	0	0	0	0	0	0	0	2
CDC42BPA	0	0	1	0	0	0	0	0	0	0	0	0	0	1	0	0	0	0	0	0	0	0	0	0	0	0	0	0	NA	2
CDK11A	0	0	0	0	0	0	0	0	0	0	1	0	0	0	1	0	0	0	0	0	0	0	0	0	0	0	0	0	0	2
CDK15	0	0	0	0	0	0	0	0	0	0	NA	0	NA	0	0	1	0	0	0	0	0	0	1	0	0	0	0	0	0	2
CDK17	NA	0	0	0	0	0	1	0	0	0	0	NA	0	0	0	0	0	0	0	0	0	0	1	0	0	0	0	0	0	2
CDK19	0	0	1	0	0	0	0	0	0	NA	0	NA	1	0	0	0	0	NA	0	0	0	0	0	0	0	NA	NA	0	0	2
CDK20	0	0	0	0	0	0	0	0	0	0	0	0	1	0	1	0	0	0	0	0	0	0	0	0	0	0	0	0	0	2
CDK6	NA	1	0	0	0	0	0	0	0	NA	0	0	0	0	0	0	1	0	0	0	0	0	0	0	NA	NA	0	0	0	2
CDK9	NA	NA	0	0	0	0	0	0	0	0	1	0	0	0	0	0	0	0	0	0	0	0	0	0	0	0	0	0	1	2
CHEK2	NA	0	0	0	0	0	0	0	0	NA	1	0	1	0	0	0	0	0	0	NA	0	0	0	0	0	NA	0	0	NA	2
CKMT2	0	1	0	0	0	0	0	0	0	0	0	NA	0	0	1	0	0	0	0	0	0	0	0	0	0	0	0	0	0	2
CLK2	NA	0	0	0	0	0	0	0	0	0	1	NA	1	0	0	0	0	0	0	0	0	0	0	0	0	0	0	0	0	2
CSF1R	0	0	0	0	0	1	0	0	0	0	0	0	0	0	0	0	0	0	0	0	0	0	1	0	0	NA	0	0	0	2
DCLK2	0	0	0	0	0	0	0	0	0	0	0	NA	0	0	1	0	0	0	0	0	0	0	1	0	0	0	0	0	0	2
DDR2	NA	0	0	0	0	0	0	0	0	0	NA	NA	0	0	0	0	0	0	0	1	0	0	1	0	0	0	0	0	0	2
DGKA	NA	0	0	0	0	0	0	0	0	0	1	0	0	0	0	0	0	0	0	0	NA	0	0	0	0	NA	0	0	1	2
DGKH	NA	0	0	0	0	0	0	0	1	NA	0	0	0	0	0	0	0	0	0	0	0	0	0	0	0	0	0	0	1	2
DMPK	0	0	0	0	0	0	0	0	0	0	1	NA	0	0	0	0	0	0	0	0	0	0	1	0	0	NA	0	0	0	2
DTYMK	NA	0	0	0	0	0	0	0	0	0	1	0	1	0	0	0	0	0	0	0	0	0	0	0	0	0	0	0	NA	2
DYRK4	0	0	0	0	0	0	0	0	1	0	1	0	0	0	0	0	0	0	0	0	0	0	0	0	0	0	0	0	0	2
EFNA1	0	0	0	NA	0	0	1	0	0	0	0	0	1	0	0	0	0	0	0	0	0	0	0	0	0	0	0	0	0	2
EIF2AK4	0	1	0	0	0	0	0	0	0	0	0	0	0	0	0	0	1	0	0	0	0	0	0	0	0	0	0	0	0	2
EPHA2	0	0	0	0	0	0	0	0	0	0	0	0	0	1	0	0	1	0	0	0	0	0	0	0	0	0	0	0	0	2
EPHA3	NA	0	1	0	0	0	0	0	0	0	0	NA	0	0	0	0	0	0	0	0	0	0	1	0	0	0	0	0	0	2
EPHA5	NA	NA	1	NA	NA	NA	0	0	NA	NA	NA	NA	NA	NA	NA	0	0	0	0	NA	0	0	1	NA	NA	0	NA	0	NA	2
EPHB1	NA	1	0	0	0	0	0	0	0	0	0	0	0	0	0	0	0	0	0	0	0	0	0	0	0	0	1	0	NA	2
EPHB3	NA	1	1	0	0	0	0	0	0	NA	0	0	0	0	0	0	0	0	0	0	0	0	0	0	0	0	0	0	0	2
EPHB4	NA	1	1	NA	0	0	0	0	0	0	NA	0	0	0	0	0	0	0	0	0	0	0	0	0	0	0	0	0	0	2
EPHB6	0	0	0	0	0	1	0	1	0	0	0	0	0	0	0	0	0	0	0	0	0	0	0	0	0	NA	0	0	0	2
ETNK2	0	0	0	0	0	1	0	1	0	0	NA	0	0	0	0	0	0	0	0	0	0	0	0	0	0	0	0	0	0	2
FGR	0	0	0	0	0	0	0	0	0	0	0	0	0	0	0	0	0	0	0	0	0	0	1	0	0	0	0	0	1	2
GCK	0	0	0	0	0	0	0	0	0	0	0	0	0	0	0	0	0	0	0	0	0	1	1	0	0	0	NA	0	0	2
GSK3A	NA	0	0	0	0	0	0	0	0	0	0	0	1	1	0	0	0	0	0	0	0	0	0	0	NA	NA	NA	0	0	2
HIPK3	1	1	0	0	0	0	0	0	0	0	0	0	0	0	0	0	0	0	0	0	0	0	0	0	0	0	0	0	0	2
HIPK4	NA	0	0	0	0	1	0	0	0	0	0	0	0	0	1	0	0	NA	0	0	0	0	0	0	0	0	0	0	0	2
HK3	0	0	0	0	0	0	0	1	0	0	NA	0	0	0	0	0	0	0	0	0	0	0	0	0	0	0	0	0	1	2
HKDC1	0	0	0	0	0	0	0	0	0	0	0	0	1	0	1	0	0	0	0	0	0	0	0	0	NA	NA	0	0	0	2
ICK	0	0	1	0	0	0	0	0	0	0	0	0	0	0	0	0	0	0	0	0	1	0	0	0	0	0	0	0	0	2
ILK	0	0	0	0	0	0	0	0	0	0	NA	NA	1	0	0	0	0	0	0	0	0	0	1	0	0	0	NA	0	0	2
IP6K1	0	0	0	0	0	0	0	0	0	NA	NA	0	1	0	0	0	0	0	0	0	0	0	1	0	0	0	0	0	NA	2
IP6K2	NA	0	0	0	0	0	0	0	0	0	1	0	1	0	0	0	0	0	0	0	0	0	0	0	0	NA	0	0	0	2
IP6K3	NA	0	0	0	0	0	0	0	1	0	0	NA	0	0	0	0	0	0	0	0	0	0	0	0	0	0	0	0	1	2
IPMK	0	0	1	0	0	0	0	0	0	0	0	0	1	0	0	0	0	0	0	0	0	0	0	0	NA	0	0	0	0	2
IRAK2	NA	0	0	0	0	0	0	0	0	0	0	0	1	0	0	0	1	0	0	0	0	0	0	0	0	0	0	0	0	2
ITK	0	0	0	0	0	0	0	1	0	0	0	0	0	0	0	0	0	0	0	0	0	0	1	0	0	0	0	0	NA	2
ITPKC	0	0	0	0	0	0	0	1	0	NA	0	0	0	1	0	0	0	0	0	0	0	0	0	0	0	0	0	0	0	2
JAK3	NA	0	0	NA	0	1	0	0	0	0	1	0	0	0	0	0	0	0	0	0	0	0	0	0	0	0	0	0	0	2
KDR	0	0	0	0	0	0	0	0	0	0	NA	NA	0	0	0	0	0	0	0	0	0	1	1	0	0	0	0	0	NA	2
KIT	0	0	0	0	0	0	0	0	0	0	0	0	0	0	0	0	0	0	0	0	0	1	1	0	0	0	0	0	0	2
KSR2	0	0	0	0	0	0	0	0	0	0	0	0	1	0	1	0	0	0	0	0	0	0	0	0	0	0	0	0	0	2
LRRK2	0	NA	0	0	0	1	0	0	0	0	NA	0	0	0	0	0	0	0	0	0	0	0	1	0	0	0	0	0	0	2
MAK	0	0	0	0	0	0	0	0	0	0	NA	0	1	0	0	0	0	0	0	0	1	0	0	0	NA	0	0	0	0	2
MAP2K2	0	0	0	0	0	0	0	0	0	0	1	0	1	0	0	0	0	0	0	0	0	0	0	0	0	0	0	0	0	2
MAP3K3	0	0	1	0	0	0	0	0	0	0	0	0	0	0	0	0	0	0	0	0	0	0	1	0	0	0	0	0	NA	2
MAP3K4	0	0	1	0	0	0	0	0	0	0	0	NA	1	0	0	0	0	0	0	NA	0	0	0	0	0	0	0	0	0	2
MAP3K7	0	0	0	0	0	0	0	0	0	0	0	0	1	0	0	0	0	0	0	0	1	0	0	0	0	0	0	0	0	2
MAP3K8	0	0	0	0	0	0	0	0	0	0	1	0	0	0	0	0	0	0	0	0	0	0	0	0	NA	NA	0	0	1	2
MAP3K9	0	0	0	0	0	0	0	1	0	0	0	0	1	0	0	0	0	NA	0	0	0	0	0	0	0	0	0	0	0	2
MAP4K2	NA	0	0	0	0	0	0	0	0	0	0	0	1	0	1	0	0	0	0	0	0	0	0	0	0	0	NA	0	0	2
MAPK1	NA	0	0	0	0	0	0	0	0	0	0	0	1	0	0	0	1	0	0	0	0	0	0	0	0	0	0	0	NA	2
MAPK13	0	0	0	0	0	0	0	1	0	0	NA	0	1	0	0	0	0	0	0	0	0	0	0	0	0	0	0	0	0	2
MAPK15	NA	0	0	0	0	1	0	1	0	0	0	0	0	0	0	0	0	0	0	0	0	0	0	0	0	0	0	0	0	2
MAPK6	NA	0	0	0	0	0	0	0	0	0	0	1	0	1	0	0	0	0	0	0	0	0	0	0	0	0	0	0	NA	2
MAPK7	NA	0	0	0	0	0	0	0	0	0	0	0	1	0	1	0	0	0	0	0	0	0	0	0	0	0	0	0	0	2
MAPK8	NA	0	0	0	0	0	0	0	0	0	0	0	1	0	0	0	0	0	0	0	1	0	0	0	0	NA	0	0	0	2
MAPK9	0	0	0	0	0	0	0	0	1	0	0	0	1	0	0	0	0	0	0	NA	0	0	0	0	0	0	0	0	0	2
MAPKAPK5	0	0	0	0	0	0	0	0	0	0	0	0	1	0	0	0	0	0	0	0	0	1	0	0	0	0	0	0	0	2
MAST2	NA	0	0	0	0	0	0	0	0	0	1	NA	1	0	0	0	0	0	0	0	0	0	0	0	0	0	0	0	NA	2
MERTK	0	0	0	0	0	1	0	0	0	0	0	0	0	0	0	0	0	0	0	0	0	0	1	0	0	0	0	0	0	2
MET	0	0	0	0	0	0	0	0	1	0	0	0	0	0	0	0	1	0	0	0	0	0	0	0	0	0	0	0	NA	2
MKNK1	0	0	0	0	0	0	0	0	0	0	1	0	1	0	0	0	0	0	0	0	0	0	0	0	0	0	0	0	0	2
MKNK2	0	0	0	0	0	0	0	0	0	0	0	0	1	0	0	0	0	0	0	0	0	0	0	0	0	NA	0	1	0	2
MYLK	0	1	0	0	0	0	0	0	0	0	0	0	0	0	0	0	0	0	0	0	0	0	1	0	0	0	0	0	0	2
MYLK2	NA	0	0	0	0	0	0	0	0	0	1	0	NA	0	0	0	0	0	0	0	1	0	0	0	0	0	0	0	NA	2
MYLK3	NA	0	1	0	0	0	0	0	1	0	0	0	0	0	0	0	0	0	0	0	0	0	0	0	0	0	0	0	0	2
MYO3B	0	0	0	0	0	0	0	0	0	0	0	0	0	0	0	0	1	0	0	0	0	1	0	0	0	0	0	0	NA	2
NADK	0	0	0	0	0	0	0	0	0	0	1	0	0	0	0	0	0	0	0	0	0	1	0	0	0	0	0	0	NA	2
NEK11	0	0	0	NA	0	0	0	0	0	0	NA	0	1	0	1	0	0	0	0	0	0	0	0	0	0	0	0	0	0	2
NPR1	0	0	0	0	0	1	0	0	0	0	0	NA	0	0	0	0	0	0	0	0	0	0	1	0	0	0	NA	0	0	2
NTRK1	0	0	0	0	0	0	0	0	0	0	0	NA	0	0	0	0	0	0	0	0	0	0	1	0	0	0	0	0	1	2
NTRK2	0	0	0	0	0	1	0	0	0	0	NA	0	0	0	0	0	0	0	0	0	0	0	1	0	0	0	0	0	0	2
NTRK3	0	0	0	0	0	0	0	0	0	0	0	NA	0	0	1	0	0	0	0	NA	0	0	1	0	0	0	0	0	NA	2
NUAK1	0	0	1	0	0	0	0	0	0	0	NA	0	0	0	0	0	0	0	0	0	0	0	1	0	0	0	NA	0	0	2
OBSCN	0	0	0	0	0	0	0	1	0	0	0	0	1	0	0	0	0	0	0	0	0	0	0	0	0	0	NA	0	0	2
OXSR1	0	0	0	0	0	0	0	0	0	NA	NA	0	1	0	0	0	1	0	0	NA	0	0	0	0	0	0	NA	0	0	2
PAK1	NA	0	0	0	0	0	0	1	0	NA	0	0	0	1	0	0	NA	0	0	0	0	0	0	0	0	0	0	0	0	2
PAK3	0	0	0	0	0	1	0	0	0	NA	0	0	0	0	0	0	0	0	0	0	0	0	1	0	0	0	NA	0	NA	2
PAK4	NA	0	0	0	0	0	0	0	0	NA	0	0	1	1	0	0	0	0	0	0	0	0	0	0	0	NA	0	0	0	2
PANK2	0	0	0	0	0	0	0	0	0	0	0	0	1	0	0	0	0	0	0	0	1	0	0	0	0	0	0	0	0	2
PANK4	1	0	0	0	0	0	0	0	0	NA	0	0	0	0	0	0	0	0	0	0	1	0	0	0	0	0	0	0	0	2
PASK	NA	0	0	0	0	0	0	0	0	0	0	0	1	0	0	0	0	0	0	NA	0	1	0	0	0	0	0	0	0	2
PDXK	0	0	0	0	0	0	0	0	0	0	0	0	1	1	0	0	0	0	0	0	0	0	0	0	0	0	0	0	NA	2
PEAK1	0	1	0	0	0	0	0	0	0	0	NA	0	0	0	0	0	1	0	0	0	0	0	0	0	0	0	0	0	NA	2
PHKA1	0	0	1	0	0	0	0	0	0	0	0	0	0	1	0	0	0	0	0	0	0	0	0	0	0	NA	NA	0	0	2
PHKG2	0	0	0	0	0	0	0	0	0	0	1	0	0	0	0	0	0	0	0	0	0	1	0	0	0	0	0	0	0	2
PI4K2A	0	0	0	0	0	1	0	0	0	0	0	0	0	0	0	0	0	0	0	0	0	0	1	0	0	0	0	0	0	2
PIK3C2A	0	0	0	0	0	0	0	0	0	0	0	0	0	0	0	0	1	0	0	0	0	0	0	0	0	0	0	0	1	2
PIK3CB	0	0	1	0	0	0	0	0	0	0	0	0	1	0	0	0	NA	0	0	0	0	0	0	0	0	0	0	0	0	2
PIK3CD	NA	0	0	0	0	0	0	1	0	0	0	0	0	0	0	0	0	0	0	0	0	0	1	0	0	NA	0	0	NA	2
PIK3R4	0	0	0	0	0	0	1	0	0	0	NA	0	0	0	0	0	1	0	0	0	0	0	0	0	0	0	NA	0	0	2
PIM1	0	0	0	0	0	0	0	0	0	0	1	0	0	0	0	0	0	0	NA	0	0	0	1	0	0	0	0	0	0	2
PIP4K2C	0	0	1	0	0	0	0	0	0	0	0	0	1	0	0	0	0	0	0	NA	0	0	0	0	0	0	0	0	0	2
PIP5K1A	NA	0	0	0	0	0	0	0	1	0	0	NA	1	0	0	0	0	0	0	0	0	0	0	0	0	0	NA	0	0	2
PLK2	NA	1	0	0	0	0	0	1	0	0	0	0	0	0	0	0	0	0	0	0	0	0	0	0	0	0	0	0	0	2
PLK3	0	0	0	0	0	0	0	0	0	0	1	0	0	0	1	0	0	0	0	0	0	0	0	0	0	0	0	0	NA	2
POMK	NA	0	1	0	0	0	0	0	0	NA	0	0	0	0	0	0	1	0	0	0	0	0	0	0	0	0	0	0	0	2
PRKAB1	0	0	0	0	0	0	0	0	0	0	0	NA	1	0	0	0	0	0	0	0	0	1	0	0	0	0	0	0	0	2
PRKACB	0	0	0	0	0	0	0	0	0	0	0	0	0	1	0	0	0	0	0	0	0	0	1	0	0	NA	0	0	0	2
PRKCA	NA	0	0	0	0	0	0	0	1	0	0	0	0	0	1	0	0	0	0	0	0	0	0	0	NA	0	0	0	NA	2
PRKD1	0	0	0	0	0	0	0	0	0	0	NA	0	1	0	0	0	0	0	0	NA	0	0	1	0	0	0	0	0	0	2
PRKD2	1	0	0	0	0	0	0	0	0	0	0	1	0	0	0	0	0	0	0	0	0	0	0	0	NA	0	0	0	0	2
PRPS1L1	0	0	0	0	0	0	NA	0	1	0	0	0	0	0	0	NA	0	0	0	0	1	0	NA	0	0	0	NA	0	0	2
PTK6	NA	0	1	0	0	0	0	0	0	0	NA	0	0	0	0	0	1	0	0	0	0	0	0	0	0	0	0	0	0	2
PTK7	NA	0	0	NA	0	0	0	0	0	0	0	0	0	0	0	0	0	0	0	0	1	1	0	0	0	NA	0	0	0	2
RAF1	0	0	0	0	0	0	0	0	0	NA	0	NA	1	0	0	0	1	0	0	0	0	0	0	0	0	NA	0	0	0	2
RIOK1	NA	0	0	0	0	0	0	0	0	0	0	0	1	0	0	0	0	0	0	0	1	0	0	0	0	0	NA	0	0	2
RIOK3	NA	0	0	0	0	0	0	0	0	NA	0	0	1	0	0	0	1	0	0	0	0	0	0	0	0	0	0	0	0	2
RIPK4	NA	0	0	0	0	1	0	0	0	NA	0	NA	0	0	0	0	1	0	0	0	0	0	0	0	0	0	0	0	NA	2
ROCK1	1	0	0	0	0	0	0	0	0	0	0	0	0	0	0	0	1	0	0	0	0	0	0	0	0	NA	0	0	0	2
ROR2	0	0	0	0	0	0	0	0	0	0	1	0	0	0	0	0	0	0	0	0	0	0	1	0	NA	0	0	0	0	2
ROS1	NA	NA	0	0	NA	0	0	0	1	NA	NA	NA	NA	0	1	0	0	NA	0	0	NA	NA	0	NA	NA	NA	0	NA	NA	2
RPS6KB2	NA	0	0	0	0	0	0	0	0	NA	1	0	0	0	0	0	0	0	0	0	0	1	0	0	0	0	NA	0	0	2
SGK1	0	0	0	0	0	0	0	0	0	0	0	0	0	0	0	0	1	0	0	0	0	0	0	0	0	0	0	0	1	2
SLK	NA	0	0	0	0	0	0	0	0	0	0	0	0	1	0	0	1	0	0	0	0	0	0	0	0	0	0	0	0	2
SRC	0	0	0	0	0	0	0	0	0	0	1	0	1	0	0	0	0	0	0	0	0	0	0	0	0	NA	0	0	0	2
STK25	NA	0	0	0	0	1	0	0	0	0	0	0	1	0	0	0	0	0	0	0	0	0	0	0	0	0	0	0	0	2
STK31	0	0	0	0	0	0	0	0	0	0	NA	0	0	1	0	0	1	0	0	0	0	NA	0	0	0	0	0	0	NA	2
STK40	0	1	0	0	0	0	0	0	0	0	0	0	1	0	0	0	0	0	0	0	0	0	0	0	0	0	0	0	0	2
TBK1	0	0	0	0	0	0	1	0	0	NA	0	0	0	0	0	0	1	0	0	0	0	0	0	0	0	NA	0	0	NA	2
TEK	0	0	0	0	0	0	0	0	0	0	NA	0	0	0	0	0	0	0	0	0	0	1	1	0	0	0	0	0	0	2
TGFBR2	NA	0	0	0	0	0	0	0	0	0	NA	0	0	0	0	0	1	0	0	0	0	0	1	0	0	0	0	0	0	2
TLK2	NA	0	1	0	0	0	0	0	0	NA	0	0	1	0	0	0	0	0	0	NA	0	0	0	0	0	NA	0	0	NA	2
TNK1	0	0	0	0	0	0	0	0	0	0	0	0	0	0	0	1	0	0	0	0	0	0	0	0	0	NA	NA	1	NA	2
TRIB1	NA	0	0	0	0	0	0	0	0	NA	1	0	0	0	1	0	0	0	0	0	NA	0	0	0	0	0	0	0	NA	2
TYK2	1	0	0	0	0	0	0	0	0	0	1	0	0	0	0	0	0	0	0	0	0	0	0	0	0	0	0	0	0	2
UCK1	1	0	0	NA	0	0	0	0	0	0	0	0	0	0	0	1	0	0	0	0	0	0	0	0	0	0	0	0	0	2
UCKL1	NA	0	0	0	0	0	0	0	0	0	0	0	1	0	1	0	0	0	0	0	0	0	0	0	0	0	0	0	0	2
WNK1	0	0	0	0	0	0	0	0	0	0	0	NA	1	0	0	0	0	0	0	0	0	0	0	0	0	0	0	0	1	2
AATK	NA	0	0	0	0	0	0	0	0	0	0	NA	0	0	0	0	0	0	0	0	0	0	0	0	0	0	NA	1	NA	1
ACVR1B	0	0	0	0	0	0	0	0	0	0	0	0	0	0	0	0	0	0	0	0	0	1	0	0	0	0	0	0	0	1
ACVR2A	0	0	0	0	0	0	0	0	0	0	NA	0	1	0	0	0	0	0	0	0	0	0	0	0	0	0	0	0	0	1
ADCK1	0	0	0	0	0	0	0	0	0	0	NA	0	1	0	0	0	NA	0	0	0	0	0	0	0	0	0	0	0	0	1
AK8	0	0	0	NA	0	0	0	0	0	0	0	NA	0	0	0	0	0	0	0	0	0	0	0	0	0	0	0	1	NA	1
AK9	0	0	0	0	0	0	0	0	0	0	0	0	1	0	0	0	NA	0	0	0	0	0	0	0	0	0	0	0	0	1
AKT1	0	0	0	0	0	0	0	0	0	0	0	NA	0	0	0	0	0	0	0	0	0	1	0	0	0	0	0	0	0	1
AKT2	NA	0	0	0	0	0	0	0	0	0	0	0	0	0	1	0	0	0	0	0	0	0	0	0	0	0	NA	0	0	1
ANKK1	0	0	0	0	0	0	0	0	0	0	1	0	0	0	0	0	0	0	0	0	0	0	0	0	0	0	0	0	0	1
BMPR1A	NA	0	0	0	0	0	0	0	0	0	0	0	1	0	0	0	0	0	0	0	0	0	0	0	0	0	0	0	0	1
BMX	0	0	0	0	0	0	0	0	0	0	0	0	0	0	0	0	0	0	0	0	0	0	1	0	0	NA	0	0	0	1
BTK	0	0	0	0	0	0	0	0	0	0	0	0	0	0	0	0	0	0	0	0	0	0	1	0	0	NA	0	0	NA	1
CAMK1D	0	0	0	0	NA	0	0	0	0	0	0	0	0	0	0	0	0	0	0	0	0	0	1	0	NA	0	NA	0	NA	1
CAMK1G	0	0	0	0	0	0	0	0	0	0	0	0	0	0	0	0	0	0	0	0	0	0	0	0	0	0	0	0	1	1
CAMK2D	NA	0	0	0	0	0	0	0	0	0	0	0	0	0	0	0	0	0	NA	0	1	0	0	0	0	0	0	0	0	1
CAMK2G	NA	0	1	0	0	0	0	0	0	0	0	0	0	0	0	0	0	0	0	0	0	0	0	0	0	0	0	0	0	1
CAMKV	0	NA	0	NA	NA	0	0	0	0	NA	NA	0	NA	NA	0	0	0	0	NA	0	NA	0	0	0	0	NA	1	0	0	1
CDK11B	NA	0	0	0	0	0	0	0	0	0	1	0	0	0	0	0	0	0	0	0	0	0	0	0	0	0	0	0	0	1
CDK12	0	0	0	0	0	0	0	0	0	NA	0	NA	0	0	0	0	1	0	0	0	0	0	0	0	0	0	0	0	0	1
CDK13	NA	0	0	0	0	0	0	0	0	0	0	0	1	0	0	0	0	0	0	0	0	0	0	0	0	0	0	0	0	1
CDK3	0	0	0	0	0	0	0	0	0	0	NA	0	0	0	0	0	0	0	0	NA	0	1	0	0	0	0	0	0	0	1
CDKL1	0	1	0	0	0	0	0	0	0	0	0	0	0	0	0	0	0	0	0	0	0	0	0	0	NA	0	0	0	0	1
CHKB	0	0	0	0	0	0	0	0	0	NA	1	0	0	0	0	0	0	NA	0	0	0	0	0	0	0	0	NA	0	0	1
CHUK	NA	0	1	0	0	0	0	0	0	0	0	0	0	0	0	0	0	0	0	0	0	0	0	0	0	NA	0	0	0	1
CKM	NA	0	0	0	0	0	0	0	0	0	1	0	0	0	0	0	0	0	0	0	0	0	0	0	0	0	0	0	0	1
CKMT1A	0	0	0	0	0	0	0	0	0	0	0	NA	0	0	0	0	0	0	0	0	0	0	0	0	0	0	NA	1	0	1
CLK1	NA	0	0	0	0	0	1	0	0	0	0	0	0	0	0	0	0	0	0	0	0	0	0	0	0	0	0	0	0	1
CLK4	0	0	0	0	0	0	1	0	0	0	0	0	0	0	0	0	0	0	0	0	0	0	0	0	0	0	0	0	0	1
CMPK1	0	0	0	0	0	0	0	0	0	0	0	0	0	0	0	0	0	0	0	0	1	0	0	0	0	0	0	0	0	1
CMPK2	0	0	0	0	0	0	0	0	0	0	0	0	0	0	0	0	1	0	0	0	0	0	0	0	0	0	NA	0	NA	1
CSNK1G1	NA	0	0	0	0	0	0	0	0	NA	0	0	1	0	0	0	0	0	0	0	0	0	0	0	0	0	0	0	NA	1
CSNK1G2	NA	0	0	0	0	0	0	0	0	0	0	0	0	0	0	0	0	0	0	NA	1	0	0	0	0	0	0	0	0	1
CSNK1G3	0	0	0	0	0	0	0	0	0	NA	NA	0	0	0	0	0	1	0	0	0	0	0	0	0	NA	0	0	0	0	1
CSNK2B	NA	0	0	0	0	0	0	0	0	0	0	0	1	0	0	0	0	0	0	0	0	0	0	0	0	0	NA	0	NA	1
DAPK1	0	0	0	0	0	1	0	0	0	0	0	0	0	0	0	0	0	0	0	0	0	0	0	0	0	NA	0	0	0	1
DAPK2	0	0	0	0	0	0	0	0	0	0	1	NA	0	0	0	0	0	NA	0	0	0	0	0	0	NA	0	0	0	NA	1
DAPK3	0	0	0	0	0	0	0	0	0	0	0	0	1	0	0	0	0	0	0	0	0	0	0	0	0	0	NA	0	0	1
DCK	0	0	0	0	0	0	0	0	0	NA	0	0	1	0	0	0	0	0	0	0	0	0	0	0	0	NA	0	0	0	1
DCLK1	0	NA	0	0	0	0	0	0	0	NA	0	0	0	0	0	0	0	0	0	0	0	0	1	0	0	0	0	0	0	1
DDR1	0	0	0	0	0	0	0	0	1	0	0	0	0	0	0	0	0	0	0	0	0	0	0	0	NA	0	0	0	0	1
DYRK3	NA	0	0	0	0	0	0	0	0	0	0	NA	1	0	0	0	0	0	0	0	0	0	0	0	NA	NA	0	0	0	1
EEF2K	0	0	0	0	0	0	0	0	0	0	0	0	0	0	0	0	1	0	0	0	0	0	0	0	0	NA	0	0	0	1
EIF2AK3	NA	0	1	0	0	0	0	0	0	0	0	0	0	0	0	0	0	0	0	0	0	0	0	0	0	0	0	0	0	1
EPHA1	0	0	0	0	0	0	0	0	0	0	1	0	0	0	0	0	0	0	0	0	0	0	0	0	0	0	0	0	0	1
EPHA10	NA	0	0	0	0	0	0	0	0	0	1	0	0	0	0	0	0	NA	0	0	0	0	0	0	0	0	NA	0	0	1
EPHA4	0	0	0	0	0	0	0	0	0	0	0	0	0	0	0	0	0	0	0	0	0	0	1	0	0	0	0	0	NA	1
EPHA7	0	0	0	0	0	0	0	0	0	NA	0	0	NA	0	0	0	0	0	0	0	0	NA	1	0	0	0	0	0	NA	1
ERBB2	0	0	0	0	0	0	0	0	0	NA	NA	0	0	0	0	0	1	0	0	0	0	0	0	0	0	0	NA	0	0	1
ERBB3	0	0	0	0	0	0	0	0	0	0	NA	0	1	0	0	0	0	0	0	0	0	0	0	0	NA	0	0	0	NA	1
ERBB4	NA	0	0	0	0	NA	0	0	0	0	0	0	NA	0	0	0	0	0	0	NA	0	NA	0	0	0	0	1	0	0	1
ERN1	NA	0	0	0	0	0	0	0	0	NA	0	0	0	0	1	0	0	0	0	0	0	0	0	0	0	0	NA	0	0	1
ETNK1	0	0	0	0	0	0	0	0	0	0	0	0	1	0	0	0	0	0	0	0	0	0	0	0	0	0	0	0	0	1
FGFR2	0	0	0	0	0	0	0	0	0	0	0	0	0	0	0	0	0	0	0	0	0	0	0	0	0	0	0	0	1	1
FGFR3	0	0	0	0	0	0	0	0	0	0	0	0	0	0	0	0	0	0	0	0	0	1	0	0	0	0	NA	0	0	1
FGFR4	0	0	0	0	0	0	0	0	0	0	0	0	0	0	0	0	0	0	0	0	1	0	0	0	NA	0	NA	0	0	1
FGGY	0	0	0	0	0	0	0	0	1	0	NA	0	0	0	0	0	0	0	0	0	0	0	0	0	0	NA	0	0	0	1
FN3K	NA	0	0	0	0	0	0	0	0	0	0	0	0	0	0	0	0	0	0	0	0	0	0	0	0	NA	NA	1	0	1
FN3KRP	NA	0	0	0	0	0	1	0	0	0	0	0	0	0	0	0	0	0	0	0	0	0	0	0	0	0	0	0	0	1
FYN	0	0	0	0	0	0	0	0	0	0	NA	0	0	0	0	0	0	0	0	0	0	0	1	0	0	NA	0	0	0	1
GALK2	0	0	1	0	0	0	0	0	0	0	0	0	0	0	0	0	0	0	0	0	0	0	0	0	0	0	0	0	0	1
GK	0	0	NA	0	0	0	1	0	0	0	0	0	0	0	0	0	0	0	NA	0	0	0	0	0	0	0	0	0	NA	1
GK3P	NA	0	0	0	0	0	0	0	0	0	0	0	0	0	0	0	0	0	0	0	0	0	0	0	0	0	0	0	1	1
GK5	0	0	0	0	0	0	0	0	0	0	1	0	0	0	0	0	0	0	0	NA	0	0	0	0	0	0	0	0	0	1
GLYCTK	0	0	0	0	0	0	0	0	0	0	0	0	0	0	0	0	0	0	0	0	0	1	0	0	0	NA	0	0	0	1
GRK2	NA	0	0	0	0	0	0	0	0	0	0	0	0	0	1	0	0	0	0	0	0	0	0	0	0	0	0	0	0	1
GRK4	NA	0	0	0	0	0	0	0	0	0	0	0	0	0	0	0	0	0	0	0	0	0	1	0	0	0	0	0	0	1
GUCY2D	NA	0	0	0	0	0	0	0	0	0	1	0	0	0	0	0	0	0	0	NA	NA	0	0	0	0	0	0	0	0	1
GUK1	NA	0	0	0	0	1	0	0	0	0	0	0	0	0	0	0	0	0	0	NA	0	0	0	0	0	0	0	0	0	1
HIPK1	0	0	0	0	0	0	0	0	0	0	0	0	0	0	0	0	1	0	0	0	0	0	0	0	0	NA	0	0	0	1
HIPK2	0	0	0	0	0	0	0	0	0	0	NA	0	0	0	1	0	0	0	0	0	0	0	0	0	0	NA	0	0	0	1
IKBKG	0	0	0	NA	0	0	0	0	0	0	1	0	0	0	0	0	0	0	0	0	0	0	0	0	0	0	NA	0	0	1
IRAK3	0	0	0	0	0	0	0	0	0	0	0	0	0	0	0	0	1	0	0	0	0	0	0	0	0	NA	0	0	0	1
ITPKB	0	0	0	0	0	0	0	0	0	0	NA	0	0	0	0	0	0	0	0	0	0	0	1	0	0	0	0	0	0	1
KALRN	0	0	0	0	0	0	0	0	0	0	0	0	0	0	0	0	0	0	0	0	0	0	0	0	0	0	1	0	0	1
KSR1	NA	0	0	0	0	0	0	0	0	0	NA	0	1	0	0	0	0	0	0	0	0	0	0	0	NA	0	NA	0	0	1
LATS2	0	0	0	NA	0	0	0	0	0	0	0	0	0	1	0	0	0	0	0	0	0	0	0	0	0	0	0	0	0	1
LIMK2	0	0	0	0	0	0	0	0	0	0	1	0	0	0	0	0	0	0	0	0	0	0	0	0	0	0	0	0	0	1
LMTK2	0	0	0	0	NA	0	0	0	0	0	NA	0	0	0	0	1	0	0	0	0	0	0	0	0	0	0	NA	0	0	1
MAP2K6	0	0	0	0	0	0	0	0	0	0	NA	0	1	0	0	0	0	0	0	0	0	0	0	0	0	0	0	0	NA	1
MAP2K7	NA	0	0	0	0	0	0	0	0	0	0	0	0	0	0	0	0	0	0	0	0	0	1	0	0	NA	0	0	0	1
MAP3K1	0	0	0	0	0	0	0	0	0	0	0	0	0	0	0	0	1	0	0	0	0	0	0	0	0	0	0	0	0	1
MAP3K13	0	0	0	0	0	0	0	0	0	0	0	0	0	0	0	0	1	0	0	0	0	0	0	0	0	NA	0	0	0	1
MAP3K14	NA	0	0	NA	0	1	0	0	0	0	0	0	0	0	0	0	0	0	0	0	0	0	0	0	0	NA	0	0	0	1
MAP3K15	0	0	0	0	0	0	1	0	0	NA	0	0	0	0	0	0	0	0	0	0	0	0	0	0	0	0	NA	0	0	1
MAP3K19	0	0	0	0	0	NA	0	0	0	NA	1	NA	NA	0	0	0	0	0	0	NA	NA	NA	0	0	0	0	NA	0	NA	1
MAP3K5	0	0	0	0	0	0	0	0	0	0	0	0	0	0	0	0	1	0	0	0	0	0	0	0	0	0	0	0	0	1
MAP3K6	0	0	0	0	0	0	0	1	0	0	0	0	0	0	0	0	0	0	0	NA	0	0	0	0	0	NA	0	0	0	1
MAP4K1	0	0	0	0	0	0	0	0	0	0	1	0	0	0	0	0	0	0	0	0	0	0	0	0	NA	0	0	0	0	1
MAPK10	0	0	0	0	0	0	0	0	0	0	NA	0	0	0	0	0	0	0	0	0	0	0	1	0	0	0	0	0	NA	1
MAPK11	NA	0	0	0	0	0	0	1	0	0	0	0	0	0	0	0	0	NA	0	0	0	0	0	0	0	0	0	0	0	1
MAPK3	NA	0	0	0	0	0	0	0	0	0	NA	0	1	0	0	0	0	0	0	0	0	0	0	0	0	0	0	0	0	1
MAPK4	0	0	0	0	0	0	0	0	0	0	0	NA	0	0	0	0	0	0	0	0	0	0	1	NA	0	0	0	0	0	1
MARK3	NA	0	0	0	0	0	0	0	0	0	0	0	1	0	0	0	0	0	0	0	0	0	0	0	0	0	0	0	0	1
MAST1	0	0	0	0	0	0	0	0	0	0	1	NA	0	0	0	0	0	0	0	0	0	0	0	0	0	0	NA	0	0	1
MAST4	NA	0	0	0	0	0	0	1	0	0	NA	0	0	0	0	0	0	0	0	0	0	0	0	0	0	0	0	0	0	1
MLKL	0	0	0	0	0	0	0	0	0	0	0	0	0	1	0	0	0	0	0	0	0	0	0	0	0	0	0	0	0	1
MST1R	0	0	0	0	0	0	0	0	0	0	0	0	0	0	0	0	0	0	0	0	0	1	0	0	0	0	NA	0	0	1
MTOR	NA	0	0	0	0	0	0	0	0	0	NA	0	0	0	0	0	1	0	0	0	0	0	0	0	0	0	0	0	0	1
MUSK	NA	0	NA	NA	0	NA	0	0	1	NA	NA	NA	NA	0	0	NA	0	0	NA	0	0	NA	0	0	NA	NA	NA	0	NA	1
NEK1	0	0	0	0	0	0	0	0	0	0	0	0	0	1	0	0	0	0	0	0	0	0	0	0	0	0	0	0	0	1
NEK10	NA	0	0	0	0	0	0	0	0	0	1	0	0	0	0	0	0	0	0	0	0	0	0	0	NA	0	0	0	0	1
NEK7	0	0	0	0	0	0	0	0	0	0	0	0	0	0	0	0	1	0	0	NA	0	0	0	0	NA	0	0	0	0	1
NEK8	NA	0	0	0	0	0	0	0	0	NA	0	0	0	0	0	0	0	0	0	0	0	0	0	0	0	0	0	0	1	1
NIM1K	0	0	0	0	0	0	0	0	0	0	1	0	0	0	0	0	0	0	0	0	0	0	0	0	0	0	0	0	0	1
NME4	0	0	0	NA	0	0	0	0	0	0	NA	0	0	0	0	0	0	NA	0	0	0	0	1	0	0	0	0	0	NA	1
NME5	NA	0	0	0	0	0	0	0	0	0	0	NA	0	0	0	0	0	0	0	NA	0	0	1	NA	0	0	NA	0	0	1
NMRK1	0	0	0	0	0	0	0	1	0	0	0	NA	0	0	0	0	0	0	0	0	0	0	0	0	0	0	0	0	0	1
NUAK2	0	0	0	0	0	0	0	1	0	0	0	0	0	0	0	0	NA	0	0	0	0	0	0	0	0	0	NA	0	NA	1
PANK1	0	0	0	0	0	0	0	0	0	0	NA	0	0	0	0	0	0	NA	0	0	1	0	0	0	NA	0	0	0	0	1
PANK3	0	0	1	0	0	0	0	0	0	0	NA	0	0	0	0	0	0	0	0	0	0	0	0	0	0	0	NA	0	0	1
PDGFRA	0	0	0	0	0	0	0	0	0	0	0	0	0	0	0	0	0	0	0	0	0	0	1	0	0	0	0	0	0	1
PDIK1L	0	0	0	0	0	0	0	0	0	0	NA	0	0	0	0	0	0	0	0	0	1	0	0	0	0	0	0	0	0	1
PDK1	NA	0	0	NA	1	0	0	0	0	NA	0	0	0	0	0	0	0	0	0	0	0	0	0	0	0	0	0	0	NA	1
PDK4	0	0	0	0	0	0	0	0	0	0	NA	0	0	0	0	0	0	0	0	0	0	0	1	0	0	0	0	0	0	1
PFKFB1	0	0	0	0	0	0	0	0	0	0	1	0	0	0	0	0	0	0	0	0	0	0	0	0	0	0	NA	0	0	1
PFKFB3	NA	0	0	0	0	0	0	0	0	0	0	0	1	0	0	0	0	0	0	0	0	0	0	0	0	0	0	0	0	1
PHKA2	0	0	0	0	0	0	0	0	0	NA	0	0	1	0	0	0	0	0	0	0	0	0	0	0	0	NA	0	0	NA	1
PI4KA	0	0	1	0	0	0	0	0	0	0	0	0	0	0	0	0	0	0	0	0	0	0	0	0	0	NA	0	0	0	1
PI4KB	NA	0	0	0	0	0	0	0	0	0	0	0	1	0	0	0	0	NA	0	0	0	0	0	0	NA	NA	0	0	0	1
PIK3C2G	NA	NA	0	0	0	NA	0	NA	0	0	NA	NA	0	0	0	NA	1	NA	0	NA	NA	NA	0	0	NA	NA	0	0	NA	1
PIK3R1	NA	0	0	0	0	0	0	0	0	NA	0	0	0	0	0	0	0	0	0	0	0	0	1	0	0	0	0	0	0	1
PIM3	0	0	0	NA	0	0	0	0	0	0	0	0	0	0	0	1	0	NA	0	0	0	0	0	0	0	0	0	0	0	1
PKDCC	0	0	0	0	0	0	0	0	0	0	0	0	0	0	0	0	0	0	0	0	0	1	0	0	NA	0	NA	0	0	1
PKN2	0	0	0	0	0	0	0	0	0	0	NA	0	0	0	0	0	1	0	0	0	0	0	0	0	0	0	0	0	0	1
PRKAA1	0	0	0	0	0	0	0	0	0	0	0	0	0	0	0	0	1	0	0	0	0	0	0	0	0	0	0	0	0	1
PRKCB	0	0	0	0	0	0	0	0	0	0	0	0	0	0	0	0	0	0	0	0	0	0	1	0	0	NA	0	0	0	1
PRKCD	0	0	0	0	0	0	0	0	0	0	0	0	1	0	0	0	0	0	0	0	0	0	0	0	NA	0	0	0	NA	1
PRKCE	0	0	0	0	0	0	0	0	0	0	0	0	0	0	0	0	0	0	0	0	0	0	0	0	NA	0	1	0	0	1
PRKCH	0	0	0	0	0	1	0	0	0	0	0	0	0	0	0	0	0	0	0	0	0	0	0	0	0	0	0	0	0	1
PRKCI	NA	0	0	0	0	0	0	0	0	0	0	0	1	0	0	0	NA	0	0	0	0	0	0	0	0	0	NA	0	0	1
PRKRA	NA	0	0	0	0	0	0	0	0	0	0	0	1	0	0	0	0	0	0	0	0	0	0	0	0	0	0	0	0	1
PRPS1	0	0	0	0	0	0	0	0	0	NA	0	0	0	0	0	0	0	0	0	0	1	0	0	0	0	0	NA	0	0	1
RBKS	NA	0	0	0	0	0	0	1	0	0	0	NA	0	0	0	0	0	0	0	0	0	0	0	0	0	0	0	0	NA	1
RIOK2	0	0	0	0	0	0	0	0	0	NA	NA	0	0	0	0	0	0	0	0	0	0	0	0	0	0	0	0	0	1	1
RPS6KA1	NA	0	0	0	0	0	0	0	0	0	0	0	0	0	1	0	0	0	0	0	0	0	0	0	0	0	0	0	0	1
RPS6KA6	0	0	0	0	0	0	0	0	0	0	0	0	NA	1	0	0	0	0	0	0	0	0	0	0	0	NA	0	0	0	1
RPS6KL1	0	0	0	0	0	0	0	0	0	0	1	0	0	0	0	0	0	0	0	0	0	0	0	0	0	0	0	0	0	1
SCYL1	NA	0	0	0	0	0	0	0	0	NA	0	0	0	0	1	0	0	0	0	0	0	0	0	0	0	0	0	0	0	1
SCYL3	NA	0	0	0	0	0	0	0	0	0	0	0	0	0	0	0	0	0	0	0	0	1	0	0	0	0	0	0	0	1
SGK2	0	0	0	0	0	0	0	0	0	0	0	0	0	0	1	0	0	0	0	0	0	0	0	0	0	0	0	0	0	1
SIK1	NA	0	0	0	0	0	0	0	0	0	0	0	0	0	0	0	1	0	0	0	0	0	0	0	0	0	0	0	0	1
SNRK	0	0	0	0	0	0	0	0	0	0	NA	0	0	0	0	0	0	0	0	0	0	0	1	0	NA	NA	0	0	0	1
SRPK2	0	0	0	1	0	0	0	0	0	NA	0	0	0	0	0	0	0	0	0	0	0	0	0	0	0	NA	0	0	NA	1
STK10	0	0	0	0	0	0	0	0	0	0	0	0	0	0	1	0	0	0	0	0	0	0	0	0	0	NA	0	0	NA	1
STK32A	NA	0	0	0	0	0	0	0	0	0	0	0	0	0	0	0	0	0	0	0	0	0	1	0	0	NA	0	0	0	1
STK33	0	0	0	0	0	0	0	0	0	0	0	0	0	0	0	0	0	0	0	0	0	1	0	0	0	0	0	0	NA	1
STK38	NA	0	0	0	0	0	0	0	0	0	0	0	1	0	0	0	0	0	0	0	0	0	0	0	0	NA	NA	0	0	1
STK39	NA	0	0	0	0	0	0	0	0	0	0	0	1	0	0	0	0	0	0	0	0	0	0	0	0	0	0	0	NA	1
STYK1	NA	0	0	0	0	0	0	0	0	0	NA	NA	0	1	0	0	0	0	0	0	NA	0	0	0	0	0	0	0	NA	1
SYK	0	0	0	0	0	0	0	0	0	0	0	0	0	0	0	0	0	0	0	0	0	0	0	0	0	0	0	0	1	1
TAOK2	0	0	0	0	0	0	0	0	0	0	0	0	0	0	1	0	0	0	0	0	0	0	0	0	0	0	0	0	0	1
TBCK	0	0	0	0	0	0	0	0	1	0	0	0	0	0	0	0	0	NA	0	0	0	0	0	0	0	0	0	0	0	1
TEC	0	0	0	0	0	0	0	0	0	NA	0	NA	0	0	0	0	1	0	0	0	0	0	0	0	0	0	NA	0	0	1
TESK1	NA	0	0	0	0	0	0	0	0	0	0	0	1	0	0	0	0	0	0	0	0	0	0	0	0	0	0	0	NA	1
TESK2	0	0	0	0	0	0	0	0	0	0	0	0	1	0	0	0	0	0	0	0	0	0	0	0	0	0	NA	0	0	1
TEX14	NA	0	0	0	0	0	0	0	0	0	NA	0	0	0	0	0	0	0	0	0	0	1	0	0	0	0	0	0	0	1
TLK1	NA	0	0	0	0	0	0	0	0	0	0	0	0	1	0	0	0	0	0	0	0	0	0	0	0	0	0	0	0	1
TNK2	0	0	0	0	0	0	0	0	0	0	1	0	0	0	0	0	0	0	0	0	0	0	0	0	0	0	NA	0	NA	1
TSSK3	NA	0	0	0	0	0	0	0	0	0	1	0	0	0	0	0	0	0	0	0	0	0	0	0	0	0	0	0	0	1
TSSK6	0	0	0	0	0	0	0	0	0	0	0	0	0	0	0	0	0	0	0	0	0	1	0	0	NA	0	0	0	0	1
TTBK1	0	0	0	0	0	0	0	0	0	0	0	0	0	0	0	0	0	0	0	0	0	0	0	0	0	0	0	0	1	1
TTBK2	0	0	0	0	0	0	0	0	0	NA	0	0	0	0	0	0	0	0	0	0	0	0	1	0	0	0	0	0	0	1
TTN	1	0	0	0	0	0	0	0	0	0	0	0	0	0	0	0	0	0	0	0	0	0	0	0	0	0	0	0	0	1
TXK	0	0	0	0	0	0	0	1	0	0	0	0	0	0	0	0	0	0	0	NA	0	0	0	0	0	0	0	0	0	1
ULK2	0	1	0	0	0	0	0	0	0	0	0	NA	0	0	0	0	0	0	0	0	0	0	0	0	0	0	0	0	0	1
ULK3	NA	0	0	0	0	1	0	0	0	0	NA	0	0	0	0	0	0	0	0	0	0	0	0	0	0	0	0	0	NA	1
ULK4	0	0	0	0	0	0	0	0	0	NA	0	0	0	0	0	0	0	0	0	0	0	0	0	0	0	0	0	0	1	1
VRK1	NA	0	0	0	0	0	0	0	0	0	0	0	1	0	0	0	0	0	0	0	0	0	0	0	NA	0	NA	0	0	1
WEE1	NA	0	0	0	0	0	0	0	0	0	0	NA	1	0	0	0	0	0	0	NA	0	0	0	0	0	0	0	0	0	1
WEE2	0	0	0	0	0	0	0	0	0	0	0	0	0	0	0	0	0	0	0	0	0	0	0	0	NA	1	0	0	0	1
WNK4	NA	0	0	0	0	0	0	1	0	0	0	0	0	0	0	0	0	0	0	0	0	0	0	0	0	0	0	0	NA	1
XYLB	0	0	0	0	0	0	0	0	0	NA	NA	0	0	0	0	0	0	0	0	0	1	0	0	0	0	0	0	0	0	1
ZAP70	0	0	0	NA	0	0	0	0	0	0	0	0	0	0	0	0	0	0	0	0	0	0	0	0	0	NA	NA	0	1	1
ACVR2B	0	0	0	0	0	0	0	0	0	0	0	0	0	0	0	0	0	0	0	0	0	0	0	0	0	0	0	0	0	0
ADCK2	0	0	0	0	0	0	0	0	0	0	0	0	0	0	0	0	0	0	0	0	0	0	0	0	0	0	0	0	0	0
AK1	0	0	0	0	NA	0	0	0	0	0	0	NA	0	0	0	0	0	0	0	0	0	0	0	0	0	0	0	0	0	0
AK3	0	0	0	0	0	0	0	0	0	0	NA	NA	0	0	0	0	0	0	0	0	0	0	0	0	0	0	0	0	0	0
ALPK1	0	0	0	0	0	0	0	0	0	0	0	0	0	0	0	0	0	0	0	0	0	0	0	0	0	0	0	0	0	0
ALPK2	NA	0	0	0	0	0	0	0	0	0	0	0	0	0	0	0	0	0	0	0	0	0	0	0	0	0	0	0	0	0
AMHR2	0	NA	0	NA	0	NA	0	NA	0	NA	0	NA	NA	0	0	0	0	0	0	NA	NA	NA	0	0	0	0	0	0	NA	0
ARAF	0	0	0	0	0	0	0	0	0	0	0	0	0	0	0	0	0	0	0	0	0	0	0	0	0	0	NA	0	0	0
ATM	NA	0	0	0	0	0	0	0	0	0	0	0	0	0	0	0	0	0	0	0	0	0	0	0	0	0	0	0	0	0
AURKC	NA	0	0	0	0	0	0	0	0	0	NA	NA	0	0	0	0	0	0	0	0	0	0	0	0	0	0	0	0	0	0
BLK	NA	0	0	0	0	0	0	0	0	NA	0	0	0	0	0	0	0	0	0	0	0	0	0	0	0	0	0	0	0	0
BMP2K	0	0	0	0	0	0	0	0	0	0	0	0	0	0	0	0	0	0	0	0	0	0	0	0	NA	0	0	0	0	0
BRAF	0	0	0	0	0	0	0	0	0	0	0	0	0	0	0	0	0	0	0	0	0	0	0	0	0	0	NA	0	0	0
CDC42BPG	0	0	0	0	0	0	0	0	0	0	0	NA	0	0	0	0	0	0	0	0	0	0	0	0	0	0	0	0	0	0
CDK10	NA	0	0	0	0	0	0	0	0	0	0	NA	0	0	0	0	0	0	0	0	0	0	0	0	0	0	0	0	NA	0
CDK18	0	0	0	0	0	0	0	0	0	0	0	NA	0	0	0	0	0	0	0	0	0	0	0	0	0	NA	0	0	0	0
CDKL2	0	0	0	0	0	0	0	0	0	0	NA	0	NA	0	0	0	0	0	0	0	0	0	0	0	0	0	NA	0	0	0
CDKL3	0	0	0	0	0	0	0	0	0	0	0	0	0	0	0	0	0	0	0	0	0	0	0	0	0	0	0	0	0	0
CDKL4	0	0	NA	0	0	NA	0	0	NA	NA	NA	NA	NA	0	0	0	0	0	0	NA	NA	NA	0	0	NA	0	0	0	NA	0
CKB	0	0	0	0	0	0	0	0	0	0	0	NA	0	0	0	0	0	0	NA	0	0	0	0	0	NA	0	0	0	0	0
COQ8A	NA	0	0	0	0	0	0	0	0	0	0	0	0	0	0	0	0	0	0	NA	0	0	0	0	0	0	0	0	0	0
COQ8B	0	0	0	0	0	0	0	0	0	0	0	0	0	0	0	0	0	0	0	0	0	0	0	0	0	0	0	0	0	0
CSK	NA	0	0	NA	0	0	0	0	0	0	0	0	0	0	0	0	0	0	0	0	0	0	0	0	0	0	0	0	0	0
DGKQ	0	0	0	0	0	0	0	0	0	0	0	0	0	0	0	0	0	0	0	0	0	0	0	0	NA	0	0	0	0	0
DGUOK	NA	0	0	0	0	0	0	0	0	0	NA	0	0	0	0	0	0	0	0	0	0	0	0	0	0	0	0	0	0	0
DYRK1A	0	0	0	0	0	0	0	0	0	0	0	0	0	0	0	0	0	0	0	0	0	0	0	0	0	0	0	0	0	0
DYRK1B	0	0	0	0	0	0	0	0	0	0	0	0	0	0	0	0	0	0	0	0	0	0	0	0	0	0	0	0	0	0
FLT3	0	0	0	0	0	0	0	0	0	NA	0	0	0	0	0	0	0	0	0	0	0	0	0	0	0	0	0	0	NA	0
FRK	0	0	0	0	0	0	0	0	0	NA	NA	0	0	0	0	0	0	0	0	0	0	0	0	0	0	NA	0	0	0	0
FUK	0	0	0	0	0	0	0	0	0	NA	0	NA	0	0	0	0	0	0	0	0	0	0	0	0	0	NA	0	0	0	0
GAK	0	0	0	0	0	0	0	0	0	0	0	0	0	0	0	0	0	0	0	0	0	0	0	0	0	0	0	0	0	0
GRK1	NA	NA	NA	NA	NA	0	NA	0	NA	0	NA	NA	NA	0	NA	0	NA	0	0	0	NA	NA	NA	0	0	NA	NA	0	0	0
GRK3	0	0	0	0	0	0	0	0	0	NA	0	0	0	0	0	0	0	0	0	0	0	0	0	0	0	0	0	0	0	0
GRK5	0	0	0	0	0	0	0	0	0	0	0	NA	0	0	0	0	0	0	0	0	0	0	0	0	0	0	0	0	NA	0
GRK6	0	0	0	0	0	0	0	0	0	NA	0	0	0	0	0	0	0	0	0	0	0	0	0	0	0	0	0	0	0	0
GRK7	0	0	0	0	0	0	0	0	0	NA	0	NA	NA	0	0	0	0	NA	0	0	0	NA	0	0	NA	0	0	0	NA	0
GUCY2F	NA	NA	NA	NA	NA	NA	NA	0	NA	NA	NA	NA	NA	NA	NA	NA	NA	NA	NA	NA	NA	NA	NA	NA	NA	NA	NA	NA	NA	0
HUNK	0	0	0	0	0	0	0	0	0	0	0	0	0	0	0	0	0	NA	0	0	0	0	0	0	0	0	NA	0	0	0
IDNK	0	0	0	0	0	0	0	0	0	NA	0	0	0	0	0	0	0	0	0	0	0	0	0	0	0	NA	NA	0	0	0
IGF1R	0	0	0	0	0	0	0	0	0	0	NA	0	0	0	0	0	0	0	0	0	0	0	0	0	0	0	0	0	0	0
IKBKB	0	0	0	0	0	0	0	0	0	NA	0	0	0	0	0	0	0	0	0	0	0	0	0	0	0	0	NA	0	0	0
INSR	0	0	0	0	0	0	0	0	0	0	NA	0	0	0	0	0	0	0	0	0	0	0	0	0	0	0	0	0	NA	0
INSRR	NA	NA	0	0	0	NA	0	0	0	0	0	NA	NA	0	0	0	0	0	0	NA	0	0	0	0	NA	0	0	0	NA	0
IRAK4	0	0	NA	0	0	0	0	0	0	0	0	0	0	0	0	0	0	0	0	0	0	0	0	0	0	0	NA	0	0	0
ITPK1	0	0	0	0	0	0	0	0	0	0	0	0	0	0	0	0	0	0	0	0	0	0	0	0	0	0	0	0	0	0
JAK2	0	0	0	0	0	0	0	0	0	0	0	0	0	0	0	0	0	0	0	0	0	0	0	0	0	NA	0	0	0	0
KHK	0	0	0	0	0	0	0	0	0	0	NA	0	0	0	0	0	0	0	0	0	0	0	0	0	0	0	NA	0	0	0
LCK	0	0	0	0	0	0	0	0	0	0	0	0	0	0	0	0	0	0	0	0	0	0	0	0	0	NA	NA	0	NA	0
LRRK1	0	0	0	0	0	0	0	0	0	0	0	0	0	0	0	0	0	0	0	0	0	0	0	0	0	0	0	0	0	0
LTK	0	0	0	0	0	0	0	0	0	0	0	0	0	0	0	0	0	0	0	0	0	0	0	0	0	0	0	0	0	0
LYN	0	0	0	0	0	0	0	0	0	0	0	0	0	0	0	0	0	0	0	0	0	0	0	0	0	NA	0	0	NA	0
MAP2K4	0	0	0	0	0	0	0	0	0	NA	0	0	0	0	0	0	0	0	0	0	0	0	0	0	0	0	0	0	0	0
MAP2K5	0	0	0	0	0	0	0	0	0	0	NA	0	0	0	0	0	0	0	0	0	0	0	0	0	NA	0	0	0	NA	0
MAP3K11	0	0	0	0	0	0	0	0	0	0	0	0	0	0	0	0	0	0	0	0	0	0	0	0	0	0	0	0	0	0
MAP3K2	0	0	0	0	0	0	0	0	0	0	0	0	0	0	0	0	0	0	0	0	0	0	0	0	NA	0	0	0	0	0
MAPK14	NA	0	0	0	0	0	0	0	0	NA	0	0	0	0	0	0	0	0	0	0	0	0	0	0	0	NA	0	0	0	0
MAPKAPK2	0	0	0	0	0	0	0	0	0	0	0	0	0	0	0	0	0	0	0	0	0	0	0	0	0	0	0	0	0	0
MAPKAPK3	NA	0	0	0	0	0	0	0	0	0	0	NA	0	0	0	0	0	NA	0	NA	0	0	0	0	0	NA	0	0	NA	0
MAST3	0	0	0	0	0	0	0	0	0	NA	0	0	0	0	0	0	0	0	0	0	0	0	0	0	0	0	0	0	0	0
MOK	NA	0	0	0	0	0	0	0	0	NA	0	0	0	0	0	0	0	NA	0	0	0	0	0	0	0	0	0	0	0	0
MYLK4	0	0	0	0	0	0	0	0	0	0	0	0	0	0	0	0	0	0	0	0	0	0	0	0	NA	0	0	0	0	0
MYO3A	NA	NA	0	0	0	0	0	NA	0	NA	0	0	NA	0	0	0	0	0	0	0	NA	NA	0	0	0	NA	NA	NA	0	0
NADK2	0	0	0	0	0	0	0	0	0	NA	0	0	0	0	0	0	0	0	0	0	0	0	0	0	0	0	NA	0	0	0
NEK3	NA	0	0	0	0	0	0	0	0	0	0	0	0	0	0	0	0	0	0	0	0	0	0	0	0	0	0	0	0	0
NEK4	0	0	0	0	0	0	0	0	0	NA	0	0	0	0	0	0	0	0	0	NA	0	0	0	0	0	0	0	0	0	0
NEK5	0	0	0	0	0	0	0	0	0	NA	0	0	0	0	0	0	0	0	0	0	0	0	0	0	0	0	0	0	0	0
NEK9	0	0	0	0	0	0	0	0	0	0	NA	0	0	0	0	0	0	0	0	0	0	0	0	0	0	0	0	0	NA	0
NLK	NA	0	0	0	0	0	0	0	0	0	0	0	0	0	0	0	0	0	0	0	0	0	0	0	0	0	0	0	NA	0
NME3	0	0	0	0	0	0	0	0	0	0	NA	0	0	0	0	0	0	0	0	0	0	0	0	0	0	0	0	0	NA	0
NMRK2	0	NA	NA	NA	NA	NA	NA	NA	NA	0	NA	0	NA	NA	NA	NA	NA	NA	0	NA	NA	0	NA	0	NA	NA	NA	NA	0	0
PAK5	NA	NA	0	NA	0	NA	NA	0	NA	0	NA	NA	NA	NA	0	0	0	0	0	NA	NA	NA	0	0	0	0	0	0	NA	0
PAN3	NA	0	0	0	0	0	0	0	0	0	0	0	0	0	0	0	0	0	0	0	0	0	0	0	0	0	0	0	0	0
PCK1	0	NA	0	NA	0	0	0	0	NA	0	0	NA	0	NA	NA	0	0	NA	0	NA	NA	NA	0	NA	NA	NA	0	0	NA	0
PCK2	NA	0	0	0	0	0	0	0	0	0	0	0	0	0	0	0	0	0	0	0	0	0	0	0	0	NA	0	0	0	0
PDK2	NA	0	0	NA	0	0	0	0	0	0	0	0	0	0	0	0	0	0	0	0	0	0	0	0	0	0	NA	0	NA	0
PDPK1	0	0	0	0	0	0	0	0	0	0	0	0	0	0	0	0	0	0	0	NA	0	0	0	0	0	0	0	0	0	0
PFKFB2	0	0	0	0	0	0	0	0	0	0	0	0	0	0	0	0	0	0	0	0	0	0	0	0	0	0	0	0	0	0
PFKL	0	0	0	0	0	0	0	0	0	0	NA	0	0	0	0	0	0	0	0	0	0	0	0	0	0	0	0	0	0	0
PGK2	0	0	NA	0	0	NA	0	0	0	0	0	0	NA	0	0	0	0	NA	0	NA	0	0	NA	0	0	NA	NA	0	NA	0
PIK3C2B	0	0	0	0	0	0	0	0	0	0	NA	0	0	0	0	0	0	0	0	0	0	0	0	0	0	NA	0	0	NA	0
PIK3C3	NA	0	0	0	0	0	0	0	0	0	NA	0	0	0	0	0	0	0	0	0	0	0	0	0	0	0	0	0	0	0
PIK3CG	0	0	0	0	0	0	0	0	0	0	0	0	0	0	0	0	0	0	0	0	0	0	0	0	0	NA	0	0	NA	0
PIKFYVE	NA	0	0	0	0	0	0	0	0	0	0	0	0	0	0	0	0	0	0	0	0	0	0	0	0	0	0	0	0	0
PIP4K2B	0	0	0	0	0	0	0	0	0	0	0	0	0	0	0	0	0	0	0	0	0	0	0	0	0	0	0	0	0	0
PIP5K1B	0	0	0	0	0	0	0	0	0	0	0	NA	0	0	0	0	0	NA	0	0	0	0	0	0	0	0	0	0	0	0
PIP5K1C	0	0	0	0	0	0	0	0	0	0	0	0	0	0	0	0	0	0	0	0	0	0	0	0	0	0	0	0	0	0
PKLR	NA	NA	NA	0	0	0	0	0	0	NA	0	0	0	NA	NA	0	0	0	NA	0	0	0	0	0	NA	0	NA	0	0	0
PKN3	NA	0	0	0	0	0	0	0	0	0	0	0	0	0	0	0	0	0	0	0	0	0	0	0	0	0	0	0	0	0
PLK5	0	0	0	0	0	0	0	0	NA	NA	NA	NA	0	NA	NA	NA	0	0	0	0	NA	0	0	0	NA	0	0	0	NA	0
PRKACA	0	0	0	0	0	0	0	0	0	0	0	0	0	0	0	0	0	0	0	0	0	0	0	0	0	0	0	0	NA	0
PRKACG	0	NA	NA	0	NA	NA	NA	NA	0	0	NA	0	NA	NA	NA	NA	NA	0	0	NA	0	0	0	0	0	NA	NA	0	0	0
PRKCG	NA	NA	0	0	0	0	0	0	0	NA	NA	NA	NA	0	0	0	0	0	NA	0	0	NA	0	0	NA	NA	0	0	NA	0
PRKCQ	0	0	0	0	0	0	0	0	0	NA	0	0	0	0	0	0	0	0	0	0	0	0	0	0	0	NA	0	0	0	0
PRKCZ	NA	0	0	0	0	0	0	0	0	0	NA	0	0	0	0	0	0	0	0	0	0	0	0	0	0	0	0	0	0	0
PRKG2	NA	0	0	0	0	0	0	0	0	0	NA	0	NA	0	0	0	0	0	0	0	0	0	0	0	0	0	NA	0	NA	0
PRKX	0	0	0	0	0	0	0	0	0	0	0	0	0	0	0	0	0	0	0	0	0	0	0	0	0	0	0	0	0	0
PRKY	0	0	0	0	0	0	0	0	0	0	0	0	0	0	0	0	0	0	0	NA	0	0	0	0	0	0	0	0	0	0
PSTK	NA	0	0	0	0	0	0	0	0	0	0	0	0	0	0	0	0	0	0	0	0	0	0	0	0	0	NA	0	0	0
PTK2B	0	0	0	0	0	0	0	0	0	0	0	0	0	0	0	0	0	0	0	0	0	0	0	0	NA	0	0	0	0	0
PXK	0	0	0	0	0	0	0	0	0	0	0	0	0	0	0	0	0	NA	0	0	0	0	0	0	0	0	0	0	0	0
RIPK1	0	0	0	0	0	0	0	0	0	0	0	0	0	0	0	0	0	0	0	0	0	0	0	0	0	0	0	0	0	0
RIPK3	0	0	0	0	0	0	0	0	0	0	0	0	0	0	0	0	0	0	0	0	0	0	0	0	0	0	0	0	0	0
RNASEL	0	0	0	0	0	0	0	0	0	0	0	0	0	0	0	0	0	0	0	0	0	0	0	0	0	0	0	0	0	0
RPS6KA3	NA	0	0	0	0	0	0	0	0	0	0	0	0	0	0	0	0	0	0	0	0	0	0	0	0	0	0	0	0	0
RPS6KA4	NA	0	0	0	0	0	0	0	0	0	0	0	0	0	0	0	0	0	NA	0	0	0	0	0	0	0	0	0	0	0
RPS6KA5	0	0	0	0	0	0	0	0	0	0	0	NA	0	0	0	0	0	0	0	0	0	0	0	0	0	0	0	0	0	0
RPS6KB1	0	0	0	0	0	0	0	0	0	NA	0	NA	0	0	0	0	0	0	0	0	0	0	0	0	0	0	NA	0	0	0
SBK1	NA	0	0	0	0	0	0	0	0	0	0	0	0	0	0	0	0	0	0	0	0	0	0	0	0	NA	0	0	0	0
SBK2	NA	NA	NA	NA	NA	NA	NA	NA	NA	0	NA	NA	NA	NA	NA	0	0	NA	NA	NA	NA	NA	NA	0	NA	NA	NA	NA	NA	0
SGK3	0	0	0	0	0	0	0	0	0	0	0	0	0	0	0	0	0	0	0	0	0	0	0	0	0	0	0	0	0	0
SIK2	NA	0	0	0	0	0	0	0	0	0	0	NA	0	0	0	0	0	0	0	0	0	0	0	0	0	0	0	0	NA	0
SIK3	NA	0	0	0	0	0	0	0	0	0	0	0	0	0	0	0	0	0	0	0	0	0	0	0	0	0	0	0	0	0
SPHK2	NA	0	0	0	0	0	0	0	0	0	0	NA	0	0	0	0	0	0	0	0	0	0	0	0	0	0	0	0	0	0
STK11	0	0	0	0	0	0	0	0	0	0	0	0	0	0	0	0	0	0	0	0	0	0	0	0	0	0	NA	0	0	0
STK16	0	0	0	0	0	0	0	0	0	0	0	0	0	0	0	0	0	0	0	0	0	0	0	0	0	0	0	0	0	0
STK17B	0	0	0	0	0	0	0	0	0	0	0	NA	0	0	0	0	0	0	0	0	0	0	0	0	0	NA	0	0	NA	0
STKLD1	0	0	0	0	0	0	0	0	0	0	0	0	0	0	0	0	0	0	0	0	0	0	0	0	0	0	0	0	0	0
STRADA	0	0	0	0	0	0	0	0	0	0	NA	0	0	0	0	0	0	0	0	0	0	0	0	0	0	0	0	0	NA	0
STRADB	0	0	0	0	0	0	0	0	0	0	0	0	0	0	0	0	0	0	0	0	0	0	0	0	0	0	NA	0	NA	0
TAB1	NA	0	0	0	0	0	0	0	0	0	0	0	0	0	0	0	0	0	0	NA	0	0	0	0	0	0	0	0	0	0
TAOK1	NA	0	0	NA	0	0	0	0	0	NA	0	0	0	0	0	0	0	0	0	0	0	0	0	0	0	0	0	0	0	0
TAOK3	0	0	0	0	0	0	0	0	0	0	0	0	0	0	0	0	0	0	0	0	0	0	0	0	0	0	NA	0	0	0
TK2	NA	0	0	0	0	0	0	0	0	0	0	NA	0	0	0	0	0	0	0	0	0	0	0	0	0	0	NA	0	0	0
TNIK	0	0	0	0	0	0	0	0	0	0	0	0	0	0	0	0	0	0	0	0	0	0	0	0	0	0	0	0	NA	0
TNNI3K	NA	0	0	0	0	0	0	0	0	0	0	0	0	0	0	0	0	0	0	0	0	0	0	0	NA	0	0	0	0	0
TP53RK	0	0	0	0	0	0	0	0	0	0	0	0	0	0	0	0	0	0	0	0	0	0	0	0	0	0	NA	0	NA	0
TPK1	NA	0	0	0	0	0	0	0	0	0	0	0	0	0	0	0	0	0	0	0	0	0	0	0	0	0	0	0	NA	0
TRIB2	NA	0	0	0	0	0	0	0	0	0	0	0	0	0	0	0	0	0	0	0	0	0	0	0	0	0	0	0	0	0
TRPM6	0	0	0	0	0	0	0	0	0	0	0	0	0	0	0	0	0	0	0	NA	0	0	0	0	0	0	0	0	0	0
TSSK1B	NA	0	0	0	NA	NA	0	0	0	0	NA	NA	NA	NA	0	NA	NA	0	NA	NA	NA	NA	NA	0	NA	NA	NA	0	NA	0
TSSK2	0	0	0	0	0	0	0	0	0	0	0	0	0	0	0	0	0	0	0	0	0	0	0	0	0	0	0	0	NA	0
TSSK4	0	0	0	0	0	0	0	0	0	0	0	0	0	0	0	0	0	NA	0	NA	0	0	0	0	NA	0	0	0	0	0
VRK3	0	0	0	0	0	0	0	0	0	0	0	0	0	0	0	0	0	0	0	0	0	0	0	0	0	NA	0	0	0	0
WNK2	0	0	0	0	0	0	0	0	0	0	0	0	0	0	0	0	0	0	0	0	0	0	0	0	NA	0	0	0	NA	0

## Sheet: Tdark_Survival
Gene	pval	method	pval.txt	high_expression	low_expression	Cancer
ADCK1	0.0217067	Log-rank	p = 0.022	688	1624	LIHC
ADCK5	2.11711e-06	Log-rank	p < 0.0001	1097	2299	KIRC
ADCK5	0.0467446	Log-rank	p = 0.047	1386	1685	LIHC
ADCK5	0.0161921	Log-rank	p = 0.016	447	1591	UCS
ADCK5	0.000276749	Log-rank	p = 0.00028	415	1581	UVM
ALPK3	0.0405477	Log-rank	p = 0.041	590	1709	BLCA
ALPK3	0.0222318	Log-rank	p = 0.022	2798	3736	BRCA
ALPK3	0.0209034	Log-rank	p = 0.021	899	1518	COAD
ALPK3	0.00741511	Log-rank	p = 0.0074	987	2131	LIHC
ALPK3	0.013028	Log-rank	p = 0.013	822	1713	LUSC
ALPK3	0.00804554	Log-rank	p = 0.008	607	1581	UVM
CSNK1A1L	0.0332723	Log-rank	p = 0.033	2520	3941	BRCA
CSNK1A1L	0.00581091	Log-rank	p = 0.0058	827	1685	LIHC
CSNK1A1L	0.016687	Log-rank	p = 0.017	334	627	PAAD
CSNK1A1L	0.0316195	Log-rank	p = 0.032	607	946	UVM
CSNK2A3	0.021794	Log-rank	p = 0.022	2576	3409	BRCA
CSNK2A3	0.0368997	Log-rank	p = 0.037	1083	2888	CESC
CSNK2A3	0.0103019	Log-rank	p = 0.01	887	1694	LIHC
CSNK2A3	0.00935126	Log-rank	p = 0.0094	361	652	PAAD
CSNK2A3	0.0489824	Log-rank	p = 0.049	1142	1952	SARC
ETNK2	0.00313542	Log-rank	p = 0.0031	1348	2475	COAD
ETNK2	7.06755e-05	Log-rank	p < 0.0001	254	505	GBM
GK3P	0.0255003	Log-rank	p = 0.026	525	946	UVM
NEK10	0.0256029	Log-rank	p = 0.026	2090	2601	KIRC
NRBP2	5.43312e-05	Log-rank	p < 0.0001	1588	2601	KIRC
NRBP2	0.0397495	Log-rank	p = 0.04	2797	3251	UCEC
NRBP2	0.049	Log-rank	p = 0.049	481	1526	UCS
NRK	0.0382315	Log-rank	p = 0.038	2712	3736	BRCA
NRK	0.0370832	Log-rank	p = 0.037	486	603	PAAD
NRK	2.17854e-10	Log-rank	p < 0.0001	113	881	STAD
PANK4	0.0206594	Log-rank	p = 0.021	579	1949	ACC
PANK4	0.0463975	Log-rank	p = 0.046	1106	1952	SARC
PDIK1L	0.0246949	Log-rank	p = 0.025	1420	2324	SARC
POMK	0.0272058	Log-rank	p = 0.027	2551	5749	BRCA
POMK	0.00319188	Log-rank	p = 0.0032	467	652	PAAD
PRPS1L1	0.0455434	Log-rank	p = 0.046	606	1641	HNSC
PRPS1L1	0.00886561	Log-rank	p = 0.0089	1262	2575	SARC
PSKH1	0.00601438	Log-rank	p = 0.006	467	1709	BLCA
PSKH1	0.0386087	Log-rank	p = 0.039	3409	3472	BRCA
PSKH1	0.0247245	Log-rank	p = 0.025	378	1023	STAD
RPS6KC1	0.0168259	Log-rank	p = 0.017	386	784	ESCA
RPS6KC1	0.0242896	Log-rank	p = 0.024	2182	2941	KIRP
RPS6KC1	0.0333991	Log-rank	p = 0.033	1149	1624	LIHC
RPS6KL1	0.000319991	Log-rank	p = 0.00032	1567	2764	KIRC
SCYL3	0.0147583	Log-rank	p = 0.015	263	1070	SKCM
SGK494	0.000175962	Log-rank	p = 0.00018	1588	2601	KIRC
SGK494	0.033811	Log-rank	p = 0.034	757	1386	LIHC
SGK494	0.0178267	Log-rank	p = 0.018	119	498	SKCM
UCKL1	0.0425375	Log-rank	p = 0.043	887	1560	LIHC
UCKL1	0.0321645	Log-rank	p = 0.032	826	1470	LUSC
