# Supplementary material for: The Clinical Kinase Index: A Method to Prioritize Understudied Kinases as Drug Targets for the Treatment of Cancer
Source: Cell Rep Med. 2020 Oct 20;1(7):100128. doi: 10.1016/j.xcrm.2020.100128 (PMC7659504; doi:10.1016/j.xcrm.2020.100128)
Supplement: Table S7. CKI Score per Parameter, Related to Figure 3 and STAR Methods [file mmc8.xlsx]

## Sheet: Overview
Supplemental Table 7: Clinical Kinase Index Scores (Related to Methods)
	Sheet 1: Final Clinical Kinase Index Score (CKI) Per Kinase Per TCGA cohort
	Sheet 2: Clinical Score- Breakdown of T, N and M scores & Final Clinical Score
	Sheets 3-28: Individual Cancer Cohort CKI Scores

## Sheet: S2_FullKinase
Gene	TDL	Clinical_Trial	CKI_BLCA	CKI_BRCA	CKI_CESC	CKI_CHOL	CKI_COAD	CKI_ESCA	CKI_HNSC	CKI_KICH	CKI_KIRC	CKI_KIRP	CKI_LIHC	CKI_LUAD	CKI_LUSC	CKI_PRAD	CKI_READ	CKI_STAD	CKI_THCA	CKI_AVG	IDG_Status	UniprotID	Kinase_Type	Kinase_Group	Protein_Kinase_Family	Non-protein_Kinase_Family	Kinase_protein	Pseudokinase?
ABL2	Tchem	Yes	0	0	2.08333	12.5	0	13.75	37.1429	16.1905	0	10.9524	18.75	0	0	3.33333	0	20.8333	14.2857	8.81303	Studied	P42684	protein kinase	TK group	ABL family		abelson tyrosine-protein kinase 2	N
AKT1	Tchem	Yes	0	26.1905	12.5	12.5	0	0	1.42857	0	2.08333	0	18.75	0	0	0	0	0	14.2857	5.16106	Studied	P31749	protein kinase	AGC group	AKT family		RAC-alpha serine/threonine-protein kinase	N
AKT2	Tchem	Yes	0	0	12.5	0	0	0	0	0	0	0	0	0	16.6667	3.33333	0	0	7.14286	2.33193	Studied	P31751	protein kinase	AGC group	AKT family		RAC-beta serine/threonine-protein kinase	N
AKT3	Tchem	Yes	1.25	0	0	12.5	15.7143	2.5	16.6667	0	2.08333	13.3333	4.16667	0	0	0	0	20.8333	14.2857	6.07843	Studied	Q9Y243	protein kinase	AGC group	AKT family		RAC-gamma serine/threonine-protein kinase	N
AURKA	Tchem	Yes	12.5	21.4286	12.5	12.5	14.2857	29.1667	14.2857	14.2857	56.25	41.9048	33.3333	28.5714	19.0476	30	14.2857	12.5	0	21.5791	Studied	O14965	protein kinase	other group	AUR family		aurora kinase a	N
AURKB	Tchem	Yes	12.5	19.0476	12.5	12.5	14.2857	28.3333	14.2857	30.4762	68.75	60	33.3333	28.5714	16.6667	46.6667	14.2857	12.5	14.2857	25.8228	Studied	Q96GD4	protein kinase	other group	AUR family		aurora kinase b	N
AURKC	Tchem	Yes	0	0	0	12.5	0	0	0	0	25	0	12.5	0	0	0	0	0	0	2.94118	Studied	Q9UQB9	protein kinase	other group	AUR family		aurora kinase c	N
AXL	Tchem	Yes	0	4.7619	2.08333	12.5	15.7143	3.33333	14.2857	13.8095	22.9167	14.2857	4.16667	0	0	0	0	20.8333	16.6667	8.55042	Studied	P30530	protein kinase	TK group	AXL family		tyrosine-protein kinase receptor ufo	N
CAMK2G	Tchem	Yes	4.16667	19.0476	0	12.5	0	0	14.2857	0	0	1.42857	12.5	7.14286	0	3.33333	0	0	4.7619	4.65686	Studied	Q13555	protein kinase	CAMK group	CAMK2 family		calcium/calmodulin-dependent protein kinase type ii subunit gamma	N
CDK1	Tchem	Yes	12.5	23.8095	12.5	12.5	14.2857	25	14.2857	20.9524	52.0833	27.619	25	46.6667	16.6667	46.6667	14.2857	12.5	0	22.1954	Studied	P06493	protein kinase	CMGC group	CDK family		cyclin-dependent kinase 1	N
CDK2	Tchem	Yes	12.5	0	12.5	12.5	14.2857	13.75	14.2857	20.4762	33.3333	0	20.8333	21.4286	14.2857	3.33333	0	12.5	14.2857	12.9587	Studied	P24941	protein kinase	CMGC group	CDK family		cyclin-dependent kinase 2	N
CDK7	Tchem	Yes	0	2.38095	0	12.5	14.2857	0	0	16.1905	16.6667	18.0952	29.1667	1.42857	0	0	0	0	14.2857	7.35294	Studied	P50613	protein kinase	CMGC group	CDK family		cyclin-dependent kinase 7	N
CDK9	Tchem	Yes	0	0	0	12.5	0	1.25	6.66667	0	16.6667	0	4.16667	7.14286	0	23.3333	9.52381	0	28.5714	6.46008	Studied	P50750	protein kinase	CMGC group	CDK family		cyclin-dependent kinase 9	N
CHEK1	Tchem	Yes	12.5	16.6667	12.5	12.5	14.2857	12.5	14.2857	0	54.1667	6.19048	25	44.2857	14.2857	0	14.2857	12.5	0	15.6443	Studied	O14757	protein kinase	CAMK group	CAMKL family		serine/threonine-protein kinase chk1	N
CHEK2	Tchem	Yes	0	4.7619	12.5	12.5	0	13.75	19.0476	30.4762	39.5833	14.2857	25	14.2857	14.2857	0	0	12.5	14.2857	13.3683	Studied	O96017	protein kinase	CAMK group	RAD53 family		serine/threonine-protein kinase chk2	N
CSNK2A1	Tchem	Yes	0	4.7619	0	12.5	14.2857	0	14.2857	0	10.4167	0	35.4167	0	14.2857	0	0	0	0	6.23249	Studied	P68400	protein kinase	CMGC group	CK2 family		casein kinase ii subunit alpha	N
CSNK2A2	Tchem	Yes	0	0	0	12.5	0	12.5	19.5238	0	6.25	6.19048	18.75	1.42857	0	0	2.38095	4.16667	0	4.92297	Studied	P19784	protein kinase	CMGC group	CK2 family		casein kinase ii subunit alpha	N
DDR1	Tchem	Yes	1.25	0	12.5	12.5	0	12.5	14.2857	0	2.08333	0	29.1667	0	14.2857	0	0	0	14.2857	6.63866	Studied	Q08345	protein kinase	TK group	DDR family		epithelial discoidin domain-containing receptor 1	N
DDR2	Tchem	Yes	4.16667	0	0	20.8333	0	0	0	0	4.16667	14.7619	0	0	0	0	14.2857	20.8333	4.7619	4.92997	Studied	Q16832	protein kinase	TK group	DDR family		discoidin domain-containing receptor 2	N
EPHB4	Tchem	Yes	12.5	14.2857	0	25	14.2857	12.5	15.7143	1.42857	8.33333	4.28571	12.5	0	0	0	14.2857	12.5	0	8.68347	Studied	P54760	protein kinase	TK group	Eph family		ephrin type-b receptor 4	N
ERBB3	Tchem	Yes	13.75	4.7619	12.5	12.5	0	2.08333	0	0	0	0	20.8333	0	0	0	0	0	40.4762	6.28852	Studied	P21860	protein kinase	TK group	EGFR family		receptor tyrosine-protein kinase erbb-3	Y
FRK	Tchem	Yes	0	0	12.5	0	0	12.5	0	0	2.08333	0	6.25	21.4286	0	0	0	0	7.14286	3.64146	Studied	P42685	protein kinase	TK group	SRC family		tyrosine-protein kinase frk	N
LIMK1	Tchem	Yes	12.5	0	12.5	12.5	28.5714	15	14.2857	30.4762	58.3333	18.0952	20.8333	21.4286	14.2857	3.33333	14.2857	12.5	28.5714	18.6765	Studied	P53667	protein kinase	TKL group	LISK family		LIM domain kinase 1	N
MAP3K2	Tchem	Yes	0	2.38095	0	0	0	0	0	0	0	0	16.6667	0	0	0	0	6.25	0	1.4881	Studied	Q9Y2U5	protein kinase	STE group	STE11 family		mitogen-activated protein kinase kinase kinase 2	N
MAP3K5	Tchem	Yes	1.25	0	0	0	0	2.08333	0	0	0	0	0	7.14286	0	3.33333	0	2.08333	14.2857	1.77521	Studied	Q99683	protein kinase	STE group	STE11 family		mitogen-activated protein kinase kinase kinase 5	N
MAPK1	Tchem	Yes	0	4.7619	12.5	12.5	0	0	14.2857	0	0	0	20.8333	0	0	0	0	2.08333	14.2857	4.77941	Studied	P28482	protein kinase	CMGC group	MAPK family		mitogen-activated protein kinase 1	N
MAPK11	Tchem	Yes	0	7.14286	12.5	12.5	1.42857	1.25	0	4.28571	25	0	12.5	0	0	0	0	4.16667	0	4.7514	Studied	Q15759	protein kinase	CMGC group	MAPK family		mitogen-activated protein kinase 11	N
MAPK12	Tchem	Yes	0	26.1905	0	12.5	15.7143	13.75	16.6667	16.1905	29.1667	6.19048	14.5833	7.14286	14.2857	0	14.2857	0	0	10.9804	Studied	P53778	protein kinase	CMGC group	MAPK family		mitogen-activated protein kinase 12	N
MAPK13	Tchem	Yes	0	0	12.5	12.5	0	0	0	0	0	0	14.5833	0	0	3.33333	0	0	38.0952	4.76541	Studied	O15264	protein kinase	CMGC group	MAPK family		mitogen-activated protein kinase 13	N
MAPK14	Tchem	Yes	0	4.7619	0	0	0	0	0	4.7619	0	0	6.25	0	0	3.33333	0	0	0	1.12395	Studied	Q16539	protein kinase	CMGC group	MAPK family		mitogen-activated protein kinase 14	N
MAPK3	Tchem	Yes	0	9.52381	0	12.5	0	0	0	0	6.25	5.2381	16.6667	0	0	6.66667	0	0	0	3.34384	Studied	P27361	protein kinase	CMGC group	MAPK family		mitogen-activated protein kinase 3	N
MAPK8	Tchem	Yes	0	0	0	0	0	12.5	0	14.2857	4.16667	0	14.5833	0	0	3.33333	0	4.16667	9.52381	3.67997	Studied	P45983	protein kinase	CMGC group	MAPK family		mitogen-activated protein kinase 8	N
MAPK9	Tchem	Yes	0	2.38095	6.25	12.5	0	0	14.2857	0	0	3.80952	20.8333	7.14286	0	26.6667	0	2.08333	0	5.64426	Studied	P45984	protein kinase	CMGC group	MAPK family		mitogen-activated protein kinase 9	N
MST1R	Tchem	Yes	12.5	14.2857	12.5	12.5	0	0	14.2857	0	16.6667	14.2857	27.0833	17.1429	1.42857	0	0	0	38.0952	10.6338	Studied	Q04912	protein kinase	TK group	MET family		macrophage-stimulating protein receptor	N
NEK11	Tchem	Yes	2.08333	0	0	12.5	0	0	0	0	0	0	16.6667	0	14.2857	23.3333	0	2.08333	7.14286	4.59384	Understudied	Q8NG66	protein kinase	other group	NEK family		serine/threonine-protein kinase nek11	N
NTRK2	Tchem	Yes	0	0	1.25	12.5	20	13.75	14.2857	14.2857	4.16667	2.85714	12.5	0	14.2857	0	0	12.5	2.38095	7.33894	Studied	Q16620	protein kinase	TK group	TRK family		BDNF/NT-3 growth factors receptor	N
NTRK3	Tchem	Yes	14.5833	0	0	0	0	0	0	0	4.16667	0	0	0	14.2857	3.33333	0	16.6667	14.2857	3.96008	Studied	Q16288	protein kinase	TK group	TRK family		NT-3 growth factor receptor	N
PIK3CB	Tchem	Yes	4.16667	19.0476	12.5	12.5	0	4.16667	0	0	4.16667	22.8571	14.5833	0	0	0	4.08163	2.08333	4.7619	6.17147	Studied	P42338	Non-protein kinase	lipid kinase		PI3/PI4 kinase family	phosphatidylinositol 4,5-bisphosphate 3-kinase catalytic subunit beta isoform	N
PIK3CG	Tchem	Yes	2.08333	0	6.25	12.5	0	12.5	0	0	18.75	0	0	0	0	0	0	4.16667	14.2857	4.14916	Studied	P48736	Non-protein kinase	lipid kinase		PI3/PI4 kinase family	phosphatidylinositol 4,5-bisphosphate 3-kinase catalytic subunit gamma isoform	N
PLK1	Tchem	Yes	12.5	33.3333	12.5	12.5	14.2857	12.5	14.2857	30.4762	70.8333	60	37.5	45.2381	14.2857	46.6667	14.2857	12.5	0	26.0994	Studied	P53350	protein kinase	other group	PLK family		serine/threonine-protein kinase plk1	N
PLK2	Tchem	Yes	25	0	0	12.5	0	13.75	0	9.04762	14.5833	23.8095	6.25	14.2857	2.38095	0	0	12.5	14.2857	8.72899	Studied	Q9NYY3	protein kinase	other group	PLK family		serine/threonine-protein kinase plk2	N
PTK2B	Tchem	Yes	0	0	0	25	0	0	0	0	29.1667	0	0	0	0	3.33333	0	4.16667	14.2857	4.46779	Studied	Q14289	protein kinase	TK group	FAK family		protein-tyrosine kinase 2-beta	N
PTK6	Tchem	Yes	0	50	12.5	12.5	0	0	0	4.28571	2.08333	14.2857	12.5	15.7143	14.2857	23.3333	0	0	40.4762	11.8803	Studied	Q13882	protein kinase	TK group	SRC family		protein-tyrosine kinase 6	N
ROS1	Tchem	Yes	12.5	14.2857	12.5	29.1667	0	12.5	30	14.2857	2.08333	0	12.5	0	14.2857	0	0	12.5	14.2857	10.6408	Studied	P08922	protein kinase	TK group	SEV family		proto-oncogene tyrosine-protein kinase ros	N
SIK1	Tchem	Yes	0	2.38095	0	16.6667	0	18.75	0	9.04762	2.08333	0	0	0	0	3.33333	14.2857	0	14.2857	4.7549	Studied	P57059	protein kinase	CAMK group	CAMKL family		serine/threonine-protein kinase sik1	N
SYK	Tchem	Yes	0	0	12.5	25	0	0	0	0	0	0	0	7.14286	0	26.6667	0	0	0	4.19468	Studied	P43405	protein kinase	TK group	SYK family		tyrosine-protein kinase syk	N
TGFBR1	Tchem	Yes	13.75	14.2857	0	12.5	0	0	14.2857	2.38095	12.5	3.80952	0	14.2857	0	0	11.2245	18.75	28.5714	8.60844	Studied	P36897	protein kinase	TKL group	STKR family		TGF-beta receptor type-1	N
WEE1	Tchem	Yes	0	2.38095	0	0	0	0	0	14.2857	0	0	14.5833	0	0	20	0	0	2.38095	3.15476	Studied	P30291	protein kinase	other group	WEE family		Wee1-like protein kinase	N
ABL1	Tclin	Yes	0	0	0	12.5	0	2.08333	2.38095	0	6.25	0	18.75	14.2857	14.2857	3.33333	0	0	4.7619	4.62535	Studied	P00519	protein kinase	TK group	ABL family		tyrosine-protein kinase abl1	N
ALK	Tclin	Yes	18.75	0	0	0	0	12.5	14.2857	14.2857	14.5833	14.2857	0	0	0	3.33333	0	12.5	14.2857	6.9888	Studied	Q9UM73	protein kinase	TK group	ALK family		alk tyrosine kinase receptor	N
BRAF	Tclin	Yes	3.33333	2.38095	0	12.5	14.2857	0	0	0	0	0	18.75	14.2857	0	23.3333	0	2.08333	14.2857	6.19048	Studied	P15056	protein kinase	TKL group	RAF family		serine/threonine-protein kinase b-raf	N
BTK	Tclin	Yes	0	0	6.25	25	0	0	0	0	25	14.2857	0	0	0	3.33333	7.14286	18.75	16.6667	6.84874	Studied	Q06187	protein kinase	TK group	TEC family		tyrosine-protein kinase btk	N
CDK4	Tclin	Yes	0	2.38095	0	41.6667	14.2857	12.5	14.2857	16.1905	39.5833	17.1429	20.8333	14.2857	14.2857	3.33333	14.2857	12.5	0	13.9741	Studied	P11802	protein kinase	CMGC group	CDK family		cyclin-dependent kinase 4	N
CDK6	Tclin	Yes	12.5	2.38095	0	12.5	0	12.5	14.2857	10	37.5	0	16.6667	0	14.2857	3.33333	2.04082	12.5	7.14286	9.27271	Studied	Q00534	protein kinase	CMGC group	CDK family		cyclin-dependent kinase 6	N
CSF1R	Tclin	Yes	3.33333	0	6.25	12.5	14.2857	1.25	0	16.1905	27.0833	14.2857	4.16667	0	0	0	0	20.8333	14.2857	7.90966	Studied	P07333	protein kinase	TK group	PDGFR family		macrophage colony-stimulating factor 1 receptor	N
EGFR	Tclin	Yes	25	0	0	0	0	14.5833	17.1429	0	12.5	0	12.5	30.9524	14.2857	0	0	0	0	7.46849	Studied	P00533	protein kinase	TK group	EGFR family		epidermal growth factor receptor	N
EPHA2	Tclin	Yes	0	0	0	29.1667	7.14286	14.5833	0	18.0952	2.08333	0	12.5	14.2857	0	3.33333	0	0	14.2857	6.79272	Studied	P29317	protein kinase	TK group	Eph family		ephrin type-a receptor 2	N
ERBB2	Tclin	Yes	25	14.2857	0	25	0	12.5	0	0	0	0	12.5	28.5714	0	0	28.5714	12.5	0	9.34874	Studied	P04626	protein kinase	TK group	EGFR family		receptor tyrosine-protein kinase erbb-2	N
ERBB4	Tclin	Yes	7.5	0	0	12.5	15.7143	0	0	0	0	0	12.5	7.14286	0	6.66667	0	0	0	3.64846	Studied	Q15303	protein kinase	TK group	EGFR family		receptor tyrosine-protein kinase erbb-4	N
FGFR1	Tclin	Yes	12.5	2.38095	0	12.5	3.80952	0	0	0	4.16667	4.7619	0	0	0	6.66667	14.2857	14.5833	0	4.45028	Studied	P11362	protein kinase	TK group	FGFR family		fibroblast growth factor receptor 1	N
FGFR2	Tclin	Yes	2.08333	0	0	12.5	0	0	0	0	0	0	14.5833	0	0	10	0	0	7.14286	2.72409	Studied	P21802	protein kinase	TK group	FGFR family		fibroblast growth factor receptor 2	N
FGFR3	Tclin	Yes	12.5	14.2857	12.5	12.5	0	0	0	14.2857	4.16667	0	14.5833	0	32.8571	3.33333	0	0	28.5714	8.79902	Studied	P22607	protein kinase	TK group	FGFR family		fibroblast growth factor receptor 3	N
FGFR4	Tclin	Yes	0	21.4286	0	12.5	14.2857	12.5	25.7143	0	0	3.80952	14.5833	0	0	3.33333	14.2857	12.5	0	7.93768	Studied	P22455	protein kinase	TK group	FGFR family		fibroblast growth factor receptor 4	N
FLT1	Tclin	Yes	12.5	0	0	12.5	14.2857	0	0	0	16.6667	1.42857	12.5	0	15.7143	0	30.2721	4.16667	11.9048	7.7611	Studied	P17948	protein kinase	TK group	VEGFR family		vascular endothelial growth factor receptor 1	N
FLT3	Tclin	Yes	0	14.2857	0	12.5	0	0	2.38095	0	0	0	12.5	0	0	0	0	6.25	16.6667	3.79902	Studied	P36888	protein kinase	TK group	PDGFR family		receptor-type tyrosine-protein kinase flt3	N
FLT4	Tclin	Yes	0	2.38095	12.5	0	15.7143	0	0	0	22.9167	3.80952	12.5	0	14.2857	0	41.8367	12.5	11.9048	8.84404	Studied	P35916	protein kinase	TK group	VEGFR family		vascular endothelial growth factor receptor 3	N
FYN	Tclin	Yes	3.33333	0	0	4.16667	1.42857	4.16667	0	0	12.5	1.42857	0	0	0	0	28.2313	16.6667	28.5714	5.91136	Studied	P06241	protein kinase	TK group	SRC family		tyrosine-protein kinase fyn	N
GSK3A	Tclin	Yes	3.75	0	0	12.5	0	0	0	0	2.08333	1.42857	33.3333	14.2857	0	3.33333	14.2857	0	0	5	Studied	P49840	protein kinase	CMGC group	GSK family		glycogen synthase kinase-3 alpha	N
GSK3B	Tclin	Yes	0	19.0476	12.5	12.5	0	12.5	0	0	4.16667	0	14.5833	14.2857	0	3.33333	0	4.16667	0	5.71078	Studied	P49841	protein kinase	CMGC group	GSK family		glycogen synthase kinase-3 beta	N
GUCY2C	Tclin	Yes	0	2.38095	0	41.6667	14.2857	0	0	0	4.16667	0	12.5	14.2857	19.0476	20	0	0	0	7.54902	Studied	P25092	protein kinase	RGC group	RGC family		heat-stable enterotoxin receptor	Y
HCK	Tclin	Yes	12.5	0	6.25	0	14.2857	15.8333	0	14.2857	25	14.2857	0	0	0	0	0	18.75	19.0476	8.2493	Studied	P08631	protein kinase	TK group	SRC family		tyrosine-protein kinase hck	N
IGF1R	Tclin	Yes	0	0	0	12.5	0	1.25	14.2857	0	10.4167	0	16.6667	21.4286	14.2857	3.33333	0	0	2.38095	5.67927	Studied	P08069	protein kinase	TK group	INSR family		insulin-like growth factor 1 receptor	N
INSR	Tclin	Yes	0	0	0	0	0	4.16667	0	0	20.8333	2.85714	12.5	0	0	0	0	4.16667	14.2857	3.45938	Studied	P06213	protein kinase	TK group	INSR family		insulin receptor	N
ITK	Tclin	Yes	0	0	0	16.6667	0	3.75	0	0	29.1667	0	0	0	0	20	0	22.9167	19.0476	6.56162	Studied	Q08881	protein kinase	TK group	TEC family		tyrosine-protein kinase itk/tsk	N
JAK1	Tclin	Yes	0	0	0	12.5	0	0	0	0	0	0	18.75	14.2857	0	0	0	4.16667	14.2857	3.76401	Studied	P23458	protein kinase	TK group	JAKA family		tyrosine-protein kinase jak1	Y
JAK2	Tclin	Yes	0	0	12.5	20.8333	0	0	0	0	0	0	4.16667	0	0	0	0	4.16667	2.38095	2.59104	Studied	O60674	protein kinase	TK group	JAKA family		tyrosine-protein kinase jak2	Y
JAK3	Tclin	Yes	0	0	2.08333	25	14.2857	12.5	14.2857	11.4286	64.5833	14.2857	0	14.2857	0	0	0	25	21.4286	12.8922	Studied	P52333	protein kinase	TK group	JAKA family		tyrosine-protein kinase jak3	Y
KDR	Tclin	Yes	1.25	0	0	0	0	4.16667	0	0	22.9167	1.42857	0	0	0	0	28.2313	12.5	11.9048	4.84694	Studied	P35968	protein kinase	TK group	VEGFR family		vascular endothelial growth factor receptor 2	N
KIT	Tclin	Yes	12.5	0	0	41.6667	0	0	0	14.2857	0	0	0	0	0	3.33333	0	12.5	7.14286	5.37815	Studied	P10721	protein kinase	TK group	PDGFR family		mast/stem cell growth factor receptor kit	N
LCK	Tclin	Yes	0	0	0	20.8333	2.85714	12.5	14.2857	0	50	0	0	0	0	3.33333	14.2857	0	4.7619	7.22689	Studied	P06239	protein kinase	TK group	SRC family		tyrosine-protein kinase lck	N
LYN	Tclin	Yes	0	0	12.5	16.6667	0	16.6667	0	4.7619	16.6667	0	2.08333	7.14286	0	3.33333	0	12.5	21.4286	6.69118	Studied	P07948	protein kinase	TK group	SRC family		tyrosine-protein kinase lyn	N
MAP2K1	Tclin	Yes	0	21.4286	0	0	0	0	14.2857	0	4.16667	1.42857	18.75	34.7619	0	0	0	14.5833	0	6.43557	Studied	Q02750	protein kinase	STE group	STE7 family		dual specificity mitogen-activated protein kinase kinase 1	N
MAP2K2	Tclin	Yes	6.25	4.7619	0	12.5	0	0	0	4.28571	35.4167	5.2381	20.8333	0	0	3.33333	0	0	14.2857	6.28852	Studied	P36507	protein kinase	STE group	STE7 family		dual specificity mitogen-activated protein kinase kinase 2	N
MET	Tclin	Yes	0	4.7619	6.25	0	14.2857	12.5	28.5714	14.2857	25	28.5714	12.5	15.7143	0	0	14.2857	14.5833	35.7143	13.3543	Studied	P08581	protein kinase	TK group	MET family		hepatocyte growth factor receptor	N
MTOR	Tclin	Yes	0	0	12.5	0	0	12.5	0	2.38095	0	0	12.5	0	0	3.33333	0	0	0	2.54202	Studied	P42345	protein kinase	Atypical group	PIKK family		serine/threonine-protein kinase mtor	N
NPR1	Tclin	Yes	1.25	0	12.5	0	14.2857	0	0	0	14.5833	0	0	0	0	0	7.14286	12.5	4.7619	3.94258	Studied	P16066	protein kinase	RGC group	RGC family		atrial natriuretic peptide receptor 1	Y
NTRK1	Tclin	Yes	12.5	0	0	12.5	0	0	14.2857	0	6.25	2.38095	12.5	0	0	0	0	20.8333	14.2857	5.61975	Studied	P04629	protein kinase	TK group	TRK family		high affinity nerve growth factor receptor	N
PDGFRA	Tclin	Yes	3.33333	0	0	0	0	4.16667	0	14.2857	8.33333	5.2381	0	0	4.28571	0	0	14.5833	14.2857	4.03011	Studied	P16234	protein kinase	TK group	PDGFR family		platelet-derived growth factor receptor alpha	N
PDGFRB	Tclin	Yes	19.1667	19.0476	0	12.5	4.7619	18.3333	16.6667	9.04762	8.33333	21.9048	12.5	0	14.2857	3.33333	27.8912	35.4167	0	13.1288	Studied	P09619	protein kinase	TK group	PDGFR family		platelet-derived growth factor receptor beta	N
PIK3CA	Tclin	Yes	12.5	28.5714	12.5	12.5	14.2857	27.5	19.0476	0	12.5	4.7619	16.6667	14.2857	14.2857	20	0	20.8333	14.2857	14.3838	Studied	P42336	Non-protein kinase	lipid kinase		PI3/PI4 kinase family	phosphatidylinositol 4,5-bisphosphate 3-kinase catalytic subunit alpha isoform	N
PIK3CD	Tclin	Yes	0	0	0	25	0	18.3333	14.2857	7.61905	12.5	0	0	0	0	0	0	25	16.6667	7.02381	Studied	O00329	Non-protein kinase	lipid kinase		PI3/PI4 kinase family	phosphatidylinositol 4,5-bisphosphate 3-kinase catalytic subunit delta isoform	N
RAF1	Tclin	Yes	0	4.7619	0	0	14.2857	4.16667	0	0	2.08333	0	12.5	14.2857	0	3.33333	0	0	0	3.2598	Studied	P04049	protein kinase	TKL group	RAF family		RAF proto-oncogene serine/threonine-protein kinase	N
RET	Tclin	Yes	0	14.2857	0	0	0	0	28.5714	9.52381	18.75	0	0	14.2857	14.2857	20	0	12.5	28.5714	9.45728	Studied	P07949	protein kinase	TK group	RET family		proto-oncogene tyrosine-protein kinase receptor ret	N
ROCK1	Tclin	Yes	2.08333	0	0	12.5	0	0	0	0	2.08333	0	18.75	0	0	0	0	8.33333	14.2857	3.41387	Studied	Q13464	protein kinase	AGC group	DMPK family		rho-associated protein kinase 1	N
ROCK2	Tclin	Yes	0	16.6667	0	12.5	0	0	0	0	2.08333	19.0476	16.6667	0	0	0	0	4.16667	4.7619	4.46429	Studied	O75116	protein kinase	AGC group	DMPK family		rho-associated protein kinase 2	N
SRC	Tclin	Yes	0	0	0	12.5	0	0	0	0	50	0	18.75	4.7619	0	6.66667	2.38095	0	19.0476	6.71218	Studied	P12931	protein kinase	TK group	SRC family		proto-oncogene tyrosine-protein kinase src	N
TEK	Tclin	Yes	0	0	0	0	0	4.16667	0	14.2857	8.33333	0	0	0	0	0	0	25	2.38095	3.18627	Studied	Q02763	protein kinase	TK group	TIE family		angiopoietin-1 receptor	N
TYK2	Tclin	Yes	0	0	12.5	12.5	0	0	0	3.80952	12.5	0	25	0	0	0	0	0	0	3.90056	Studied	P29597	protein kinase	TK group	JAKA family		non-receptor tyrosine-protein kinase tyk2	Y
YES1	Tclin	Yes	0	2.38095	0	0	0	0	14.2857	2.38095	0	4.7619	14.5833	14.2857	0	0	0	4.16667	2.38095	3.48389	Studied	P07947	protein kinase	TK group	SRC family		tyrosine-protein kinase yes	N
PRKCD	Tclin	Yes	0	7.14286	12.5	25	0	2.08333	2.38095	14.2857	0	0	25	0	0	3.33333	0	0	0	5.39566	Studied	Q05655	protein kinase	AGC group	PKC family		protein kinase c delta type	N
AATK	Tbio	No	0	0	0	12.5	19.0476	0	2.85714	0	14.5833	5.2381	14.5833	0	0	0	7.14286	0	19.0476	5.58824	Studied	Q6ZMQ8	protein kinase	TK group	LMR family		serine/threonine-protein kinase lmtk1	N
ACVR1C	Tbio	No	0	0	4.16667	0	0	12.5	14.2857	14.2857	14.5833	19.0476	12.5	14.2857	14.2857	3.33333	0	0	0	7.2514	Studied	Q8NER5	protein kinase	TKL group	STKR family		activin receptor type-1c	N
ADCK1	Tdark	No	0	4.7619	0	12.5	0	12.5	0	0	6.25	0	12.5	2.38095	0	6.66667	0	0	9.52381	3.94608	Understudied	Q86TW2	protein kinase	Atypical group	ABC1 family		uncharacterized aarf domain-containing protein kinase 1	N
ADCK2	Tbio	No	4.16667	0	0	12.5	0	0	0	0	12.5	0	16.6667	0	0	3.33333	0	0	0	2.89216	Understudied	Q7Z695	protein kinase	Atypical group	ABC1 family		uncharacterized aarf domain-containing protein kinase 2	N
ADCK5	Tdark	No	12.5	23.8095	12.5	45.8333	0	12.5	14.2857	1.42857	18.75	0	12.5	21.4286	14.2857	23.3333	16.6667	0	14.2857	14.3592	Understudied	Q3MIX3	protein kinase	Atypical group	ABC1 family		uncharacterized aarf domain-containing protein kinase 5	N
ADPGK	Tbio	No	2.5	0	12.5	16.6667	14.2857	0	14.2857	0	18.75	0	8.33333	0	0	3.33333	0	16.6667	14.2857	7.15336	Studied	Q9BRR6	Non-protein kinase	carbohydrate kinase		ADP-dependent glucokinase family	ADP-dependent glucokinase	N
AK1	Tbio	No	0	7.14286	0	8.33333	0	0	0	0	4.16667	0	0	0	0	3.33333	2.38095	0	14.2857	2.33193	Studied	P00568	Non-protein kinase	nucleoside/nucleotide kinase		Adenylate kinase family	adenylate kinase isoenzyme 1	N
AK2	Tbio	No	0	2.38095	12.5	0	0	0	0	0	0	1.42857	0	0	0	3.33333	2.04082	0	0	1.27551	Studied	P54819	Non-protein kinase	nucleoside/nucleotide kinase		Adenylate kinase family	adenylate kinase 2, mitochondrial	N
AK3	Tbio	No	0	0	12.5	0	0	0	0	0	0	0	0	0	0	6.66667	0	0	4.7619	1.40756	Studied	Q9UIJ7	Non-protein kinase	nucleoside/nucleotide kinase		Adenylate kinase family	GTP:AMP phosphotransferase AK3, mitochondrial	N
AK4	Tbio	No	0	0	0	0	0	0	14.2857	0	0	1.42857	12.5	14.2857	14.2857	3.33333	0	0	16.6667	4.51681	Studied	P27144	Non-protein kinase	nucleoside/nucleotide kinase		ADK family	adenylate kinase 4, mitochondrial	N
AK5	Tbio	No	0	0	12.5	12.5	0	1.25	0	11.4286	0	0	16.6667	17.1429	0	20	14.2857	12.5	16.6667	7.93768	Studied	Q9Y6K8	Non-protein kinase	nucleoside/nucleotide kinase		ADK family	adenylate kinase 5, mitochondrial	N
AK6	Tbio	No	0	4.7619	0	12.5	0	0	0	0	0	1.42857	0	14.2857	0	0	0	0	0	1.93978	Studied	Q9y3d8	Non-protein kinase	nucleoside/nucleotide kinase		ADK family	adenylate kinase 6, mitochondrial	N
AK8	Tbio	No	0	14.2857	12.5	12.5	0	0	0	0	0	0	12.5	0	1.42857	0	14.2857	0	9.52381	4.53081	Studied	Q96MA6	Non-protein kinase	nucleoside/nucleotide kinase		ADK family	adenylate kinase 8, mitochondrial	N
AK9	Tbio	No	1.25	4.7619	0	12.5	0	14.5833	0	0	2.08333	0	0	0	0	0	0	0	0	2.06933	Studied	Q5TCS8	Non-protein kinase	nucleoside/nucleotide kinase		ADK family	adenylate kinase 9, mitochondrial	N
ALPK1	Tbio	No	0	0	2.08333	12.5	0	0	2.38095	19.0476	0	0	12.5	0	0	3.33333	0	4.16667	14.2857	4.13515	Studied	Q96QP1	protein kinase	Atypical group	Alpha family		alpha-protein kinase 1	N
ALPK2	Tbio	No	18.75	7.14286	0	0	0	15	0	4.7619	12.5	0	0	14.2857	14.2857	0	14.2857	0	14.2857	6.78221	Understudied	Q86TB3	protein kinase	Atypical group	Alpha family		alpha-protein kinase 2	N
ALPK3	Tdark	No	12.5	21.4286	12.5	12.5	38.0952	0	14.2857	14.2857	4.16667	0	12.5	0	14.2857	0	0	0	0	9.20868	Understudied	Q96L96	protein kinase	Atypical group	Alpha family		alpha-protein kinase 3	N
AMHR2	Tbio	No	0	0	0	25	0	0	0	0	12.5	9.52381	2.08333	0	0	43.3333	0	12.5	0	6.17297	Studied	Q16671	protein kinase	TKL group	STKR family		anti-muellerian hormone type-2 receptor	N
ANKK1	Tbio	No	12.5	0	0	25	14.2857	12.5	0	14.2857	25	14.2857	18.75	0	14.2857	3.33333	14.2857	0	2.38095	10.0525	Studied	Q8NFD2	protein kinase	TKL group	RIPK family		ankyrin repeat and protein kinase domain-containing protein 1	N
BCKDK	Tbio	No	0	0	0	4.16667	0	0	2.85714	0	4.16667	2.38095	0	0	0	0	16.6667	12.5	0	2.51401	Understudied	O14874	protein kinase	Atypical group	PDHK family		[3-methyl-2-oxobutanoate dehydrogenase [lipoamide]] kinase, mitochondrial	N
BUB1B	Tbio	No	12.5	19.0476	12.5	12.5	14.2857	13.75	14.2857	16.6667	66.6667	53.8095	35.4167	42.8571	14.2857	46.6667	14.2857	12.5	0	23.6485	Studied	O60566	protein kinase	other group	BUB family		mitotic checkpoint serine/threonine-protein kinase bub1 beta	N
CAMK4	Tbio	No	12.5	0	1.25	4.16667	0	0	14.2857	0	0	2.85714	0	0	0	0	0	25	16.6667	4.51331	Studied	Q16566	protein kinase	CAMK group	CAMK1 family		calcium/calmodulin-dependent protein kinase type iv	N
CAMKV	Tbio	No	12.5	14.2857	0	12.5	14.2857	12.5	14.2857	0	0	14.2857	12.5	14.2857	14.2857	23.3333	14.2857	12.5	19.0476	12.0518	Understudied	Q8NCB2	protein kinase	CAMK group	CAMK-UNIQUE family		CAM kinase-like vesicle-associated protein	Y
CDC42BPB	Tbio	No	15	9.52381	0	25	0	0	1.42857	0	8.33333	0	16.6667	14.2857	14.2857	0	0	0	0	6.14846	Understudied	Q9Y5S2	protein kinase	AGC group	DMPK family		serine/threonine-protein kinase mrck beta	N
CDC42BPG	Tbio	No	0	0	12.5	12.5	0	0	0	2.38095	2.08333	0	25	0	0	0	0	0	28.5714	4.88445	Understudied	Q6DT37	protein kinase	AGC group	DMPK family		serine/threonine-protein kinase mrck gamma	N
CDK10	Tbio	No	0	0	0	12.5	0	0	3.80952	0	2.08333	14.2857	12.5	0	0	6.66667	16.6667	0	0	4.03011	Understudied	Q15131	protein kinase	CMGC group	CDK family		cyclin-dependent kinase 10	N
AAK1	Tchem	No	2.08333	14.2857	0	12.5	0	14.5833	0	7.14286	0	0	18.75	0	0	0	0	4.16667	7.14286	4.7444	Studied	Q2M2I8	protein kinase	other group	NAK family		AP2-associated protein kinase 1	N
ACVR1	Tchem	No	12.5	14.2857	0	12.5	0	1.25	19.0476	4.28571	2.08333	10	18.75	7.14286	0	3.33333	2.04082	12.5	14.2857	7.88265	Studied	Q04771	protein kinase	TKL group	STKR family		activin receptor type-1	N
ACVR1B	Tchem	No	0	0	0	12.5	0	0	0	0	2.08333	0	14.5833	0	0	0	0	12.5	11.9048	3.15126	Studied	P36896	protein kinase	TKL group	STKR family		activin receptor type-1b	N
ACVR2A	Tchem	No	2.08333	0	0	12.5	14.2857	0	0	0	2.08333	0	18.75	0	0	3.33333	7.14286	16.6667	0	4.52031	Studied	P27037	protein kinase	TKL group	STKR family		activin receptor type-2a	N
ACVR2B	Tchem	No	18.75	2.38095	0	12.5	14.2857	8.33333	0	0	10.4167	0	16.6667	0	0	0	14.2857	0	14.2857	6.58263	Studied	Q13705	protein kinase	TKL group	STKR family		activin receptor type-2b	N
ACVRL1	Tchem	No	0	0	0	14.5833	0	4.16667	0	0	8.33333	0	12.5	0	14.2857	0	0	14.5833	14.2857	4.86695	Studied	P37023	protein kinase	TKL group	STKR family		serine/threonine-protein kinase receptor r3	N
ADK	Tchem	No	0	4.7619	12.5	0	14.2857	12.5	14.2857	0	0	2.85714	0	0	2.85714	0	0	0	14.2857	4.60784	Studied	P55263	Non-protein kinase	nucleoside/nucleotide kinase			adenosine kinase	N
CDK20	Tbio	No	0	21.4286	0	12.5	14.2857	6.25	2.38095	14.2857	6.25	0	16.6667	0	14.2857	0	2.04082	0	2.38095	6.63265	Understudied	Q8IZL9	protein kinase	CMGC group	CDK family		cyclin-dependent kinase 20	N
ARAF	Tchem	No	0	11.9048	0	0	0	12.5	0	0	0	1.42857	0	14.2857	0	3.33333	0	0	0	2.55602	Studied	P10398	protein kinase	TKL group	RAF family		serine/threonine-protein kinase a-raf	N
ATM	Tchem	No	6.25	0	0	16.6667	0	0	0	19.0476	0	0	14.5833	0	0	0	0	10.4167	19.0476	5.05952	Studied	Q13315	protein kinase	Atypical group	PIKK family		serine-protein kinase atm	N
ATR	Tchem	No	0	19.0476	12.5	12.5	14.2857	12.5	0	4.7619	12.5	0	29.1667	0	14.2857	23.3333	0	20.8333	4.7619	10.6162	Studied	Q13535	protein kinase	Atypical group	PIKK family		serine/threonine-protein kinase atr	N
BLK	Tchem	No	0	14.2857	0	25	5.71429	0	14.2857	13.8095	0	0	0	0	0	0	0	0	0	4.29972	Studied	P51451	protein kinase	TK group	SRC family		tyrosine-protein kinase blk	N
BMP2K	Tchem	No	0	2.38095	0	16.6667	0	0	0	0	29.1667	0	16.6667	0	0	0	0	4.16667	0	4.06162	Studied	Q9NSY1	protein kinase	other group	NAK family		BMP-2-inducible protein kinase	N
BMPR1A	Tchem	No	0	0	0	12.5	0	0	0	0	0	0	18.75	0	0	0	0	2.08333	7.14286	2.38095	Studied	P36894	protein kinase	TKL group	STKR family		bone morphogenetic protein receptor type-1a	N
BMPR1B	Tchem	No	25	14.2857	12.5	12.5	0	0	14.2857	14.2857	22.9167	9.52381	0	14.2857	2.38095	0	0	0	16.6667	9.33123	Studied	O00238	protein kinase	TKL group	STKR family		bone morphogenetic protein receptor type-1b	N
BMPR2	Tchem	No	0	2.38095	0	12.5	0	0	2.38095	0	2.08333	0	18.75	0	14.2857	3.33333	2.04082	18.75	0	4.5003	Studied	Q13873	protein kinase	TKL group	STKR family		bone morphogenetic protein receptor type-2	N
BMX	Tchem	No	12.5	0	0	0	5.71429	0	0	0	14.5833	0	0	0	0	6.66667	0	12.5	0	3.05672	Studied	P51813	protein kinase	TK group	TEC family		cytoplasmic tyrosine-protein kinase bmx	N
BRSK1	Tchem	No	12.5	16.6667	25	12.5	7.14286	16.6667	23.8095	4.28571	12.5	14.2857	29.1667	21.4286	14.2857	0	0	12.5	28.5714	14.7829	Understudied	Q8TDC3	protein kinase	CAMK group	CAMKL family		serine/threonine-protein kinase brsk1	N
CDKL4	Tdark	No	1.25	0	0	12.5	1.42857	0	0	0	0	0	0	0	0	0	0	0	0	0.892857	Understudied	Q5MAI5	protein kinase	CMGC group	CDKL family		cyclin-dependent kinase-like 4	N
BRSK2	Tchem	No	12.5	16.6667	12.5	12.5	14.2857	0	0	0	4.16667	25.2381	18.75	0	0	20	14.2857	12.5	0	9.61134	Understudied	Q8IWQ3	protein kinase	CAMK group	CAMKL family		serine/threonine-protein kinase brsk2	N
BUB1	Tchem	No	12.5	19.0476	12.5	12.5	14.2857	12.5	14.2857	14.2857	66.6667	45.7143	27.0833	30	19.0476	50	14.2857	12.5	21.4286	23.4489	Studied	O43683	protein kinase	other group	BUB family		mitotic checkpoint serine/threonine-protein kinase bub1	N
CAMK1	Tchem	No	0	0	0	4.16667	0	2.08333	0	0	2.08333	0	14.5833	0	0	3.33333	0	12.5	0	2.27941	Studied	Q14012	protein kinase	CAMK group	CAMK1 family		calcium/calmodulin-dependent protein kinase type 1	N
CAMK1D	Tchem	No	0	4.7619	0	12.5	0	0	0	14.2857	18.75	14.2857	0	2.38095	0	0	0	14.5833	7.14286	5.21709	Understudied	Q8IU85	protein kinase	CAMK group	CAMK1 family		calcium/calmodulin-dependent protein kinase type 1d	N
CAMK1G	Tchem	No	0	14.2857	0	12.5	1.42857	13.75	14.2857	14.2857	0	0	12.5	0	0	3.33333	2.04082	0	14.2857	6.04092	Understudied	Q96NX5	protein kinase	CAMK group	CAMK1 family		calcium/calmodulin-dependent protein kinase type 1g	N
CHKB	Tbio	No	2.08333	2.38095	0	20.8333	0	0	0	0	12.5	0	16.6667	7.14286	2.38095	0	2.38095	0	0	3.90406	Studied	Q9Y259	Non-protein kinase	other small molecule kinase		Choline/ethanolamine kinase family	choline/ethanolamine kinase	N
CAMK2A	Tchem	No	5.41667	7.14286	0	12.5	0	3.33333	14.2857	0	6.25	2.85714	12.5	21.4286	14.2857	0	0	12.5	14.2857	7.45798	Studied	Q9UQM7	protein kinase	CAMK group	CAMK2 family		calcium/calmodulin-dependent protein kinase type ii subunit alpha	N
CAMK2B	Tchem	No	12.5	0	0	0	29.0476	12.5	14.2857	14.2857	12.5	14.2857	0	14.2857	14.2857	3.33333	0	0	0	8.31232	Studied	Q13554	protein kinase	CAMK group	CAMK2 family		calcium/calmodulin-dependent protein kinase type ii subunit beta	N
CKB	Tbio	No	14.5833	2.38095	0	12.5	0	0	0	14.2857	14.5833	0	20.8333	0	0	3.33333	0	0	2.38095	4.993	Studied	P12277	Non-protein kinase	nucleoside/nucleotide kinase		ATP: guanidophosphotransferase	creatine kinase B-type	N
CKM	Tbio	No	0	7.14286	0	12.5	0	0	0	14.2857	18.75	0	12.5	21.4286	14.2857	0	0	0	0	5.93487	Studied	P06732	Non-protein kinase	other small molecule kinase		ATP:guanido phosphotransferase family	creatine kinase m-type	N
CKMT1A	Tbio	No	0	28.5714	12.5	12.5	0	0	0	14.2857	4.16667	0	12.5	33.3333	14.2857	0	0	0	7.14286	8.19328	Studied	F8WCN3	Non-protein kinase	nucleoside/nucleotide kinase		ATP:guanidophosphotransferase	creatine kinase U-type, mitochondrial	N
CKMT2	Tbio	No	16.6667	7.14286	0	12.5	14.2857	0	0	14.2857	0	0	12.5	2.38095	14.2857	0	14.2857	0	7.14286	6.79272	Studied	P17540	Non-protein kinase	nucleoside/nucleotide kinase		ATP: guanidophosphotransferase	creatine kinase S-type, mitochondrial	N
CAMK2D	Tchem	No	0	0	0	0	0	2.08333	0	0	0	0	18.75	2.38095	0	3.33333	0	0	14.2857	2.40196	Studied	Q13557	protein kinase	CAMK group	CAMK2 family		calcium/calmodulin-dependent protein kinase type ii subunit delta	N
CAMKK1	Tchem	No	0	0	0	29.1667	0	13.75	3.80952	0	12.5	14.2857	14.5833	0	0	0	0	0	0	5.18207	Understudied	Q8N5S9	protein kinase	other group	CAMKK family		calcium/calmodulin-dependent protein kinase kinase 1	N
CAMKK2	Tchem	No	0	0	0	12.5	0	0	0	0	0	0	6.25	14.2857	0	20	0	2.08333	0	3.2423	Studied	Q96RR4	protein kinase	other group	CAMKK family		calcium/calmodulin-dependent protein kinase kinase 2	N
CASK	Tchem	No	0	0	0	12.5	0	4.16667	28.5714	0	0	14.2857	29.1667	1.42857	14.2857	0	0	12.5	0	6.87675	Studied	O14936	protein kinase	CAMK group	CASK family		peripheral plasma membrane protein cask	N
CMPK1	Tbio	No	2.08333	2.38095	0	0	0	0	4.7619	0	0	0	12.5	0	0	0	0	0	0	1.27801	Studied	P30085	Non-protein kinase	nucleoside/nucleotide kinase		ADK family	UMP-CMP kinase	N
CMPK2	Tbio	No	12.5	14.2857	0	12.5	0	12.5	14.2857	0	4.16667	0	0	0	0	26.6667	0	0	0	5.70028	Studied	Q5EBMO	Non-protein kinase	nucleoside/nucleotide kinase		thymidylate kinase family	UMP-CMP kinase	N
COQ8A	Tbio	No	12.5	7.14286	0	0	0	0	0	0	0	10.4762	0	19.0476	0	0	0	0	0	2.89216	Understudied	Q8N160	protein kinase	Atypical group	ABC1 family		atypical kinase COQ8A, mitochondrial	N
CDC42BPA	Tchem	No	0	19.0476	0	12.5	0	12.5	3.80952	0	6.25	5.2381	16.6667	14.2857	0	3.33333	0	4.16667	0	5.7528	Understudied	Q5VT25	protein kinase	AGC group	DMPK family		serine/threonine-protein kinase mrck alpha	N
CDC7	Tchem	No	12.5	19.0476	12.5	12.5	14.2857	12.5	14.2857	0	27.0833	14.2857	35.4167	30.9524	14.2857	26.6667	0	12.5	0	15.2241	Studied	O00311	protein kinase	other group	CDC7 family		cell division cycle 7-related protein kinase	N
CDK11A	Tchem	No	2.08333	0	0	16.6667	0	0	0	9.04762	16.6667	0	6.25	0	14.2857	0	0	2.08333	14.2857	4.78641	Understudied	Q9UQ88	protein kinase	CMGC group	CDK family		cyclin-dependent kinase 11a	N
CDK11B	Tchem	No	7.5	0	0	16.6667	0	0	0	9.04762	12.5	0	8.33333	0	0	0	0	0	0	3.17927	Understudied	P21127	protein kinase	CMGC group	CDK family		cyclin-dependent kinase 11b	N
CSNK1A1L	Tdark	No	0	23.8095	0	12.5	0	2.5	0	4.7619	0	3.80952	12.5	0	1.42857	0	0	18.75	0	4.70938	Understudied	Q8N752	protein kinase	CK1 group	CK1 family		casein kinase i isoform alpha-like	N
CDK12	Tchem	No	0	0	0	12.5	0	12.5	0	0	0	0	18.75	0	0	0	0	12.5	0	3.30882	Understudied	Q9NYV4	protein kinase	CMGC group	CDK family		cyclin-dependent kinase 12	N
CDK13	Tchem	No	2.08333	2.38095	0	12.5	0	0	0	0	0	0	4.16667	2.38095	0	3.33333	0	6.25	4.7619	2.22689	Understudied	Q14004	protein kinase	CMGC group	CDK family		cyclin-dependent kinase 13	N
CDK14	Tchem	No	12.5	0	0	12.5	17.1429	15.8333	15.7143	0	2.08333	0	6.25	0	0	0	0	12.5	0	5.56022	Understudied	O94921	protein kinase	CMGC group	CDK family		cyclin-dependent kinase 14	N
CDK15	Tchem	No	4.16667	0	0	12.5	0	3.75	0	16.1905	2.08333	0	12.5	0	0	6.66667	0	18.75	9.52381	5.06653	Understudied	Q96Q40	protein kinase	CMGC group	CDK family		cyclin-dependent kinase 15	N
CSNK1G3	Tbio	No	0	2.38095	0	12.5	0	0	0	19.0476	2.08333	3.80952	0	0	0	3.33333	0	2.08333	4.7619	2.94118	Understudied	Q9Y6M4	protein kinase	CK1 group	CK1 family		casein kinase i isoform gamma-3	N
CDK16	Tchem	No	0	4.7619	25	12.5	0	12.5	0	0	33.3333	5.2381	37.5	0	14.2857	23.3333	0	0	0	9.90896	Understudied	Q00536	protein kinase	CMGC group	CDK family		cyclin-dependent kinase 16	N
CDK17	Tchem	No	0	2.38095	0	12.5	0	21.25	0	16.1905	2.08333	6.19048	16.6667	0	0	26.6667	0	16.6667	16.6667	8.07423	Understudied	Q00537	protein kinase	CMGC group	CDK family		cyclin-dependent kinase 17	N
CSNK2A3	Tdark	No	0	19.0476	12.5	12.5	0	0	0	0	2.08333	0	18.75	0	14.2857	0	0	0	0	4.65686	Understudied	Q8NEV1	protein kinase	CMGC group	CK2 family		casein kinase ii subunit alpha 3	N
CSNK2B	Tbio	No	4.16667	0	0	12.5	0	12.5	12.381	11.4286	8.33333	1.42857	22.9167	0	0	0	2.38095	0	0	5.17857	Studied	P67870	protein kinase	CMGC group	CK2 family		casein kinase ii subunit beta	N
CDK18	Tchem	No	0	0	0	12.5	14.2857	0	14.2857	0	20.8333	3.80952	12.5	0	0	0	19.0476	0	14.2857	6.56162	Understudied	Q07002	protein kinase	CMGC group	CDK family		cyclin-dependent kinase 18	N
CDK19	Tchem	No	0	16.6667	0	12.5	0	0	0	16.6667	10.4167	4.7619	16.6667	8.57143	0	6.66667	0	4.16667	14.2857	6.55112	Understudied	Q9BWU1	protein kinase	CMGC group	CDK family		cyclin-dependent kinase 19	N
CDK3	Tchem	No	12.5	0	0	2.08333	0	0	28.5714	0	12.5	14.2857	12.5	0	0	0	0	0	14.2857	5.68978	Studied	Q00526	protein kinase	CMGC group	CDK family		cyclin-dependent kinase 3	N
CDK5	Tchem	No	18.75	14.2857	12.5	12.5	0	12.5	0	9.04762	27.0833	0	16.6667	7.14286	14.2857	0	14.2857	0	2.38095	9.4958	Studied	Q00535	protein kinase	CMGC group	CDK family		cyclin-dependent-like kinase 5	N
CDK8	Tchem	No	0	14.2857	0	12.5	16.6667	0	14.2857	0	6.25	0	18.75	21.4286	14.2857	3.33333	6.46259	2.08333	0	7.66657	Studied	P49336	protein kinase	CMGC group	CDK family		cyclin-dependent kinase 8	N
CDKL1	Tchem	No	12.5	0	0	12.5	0	0	14.2857	14.2857	0	0	8.33333	0	0	3.33333	0	2.08333	2.38095	4.10014	Understudied	Q00532	protein kinase	CMGC group	CDKL family		cyclin-dependent kinase-like 1	N
CDKL2	Tchem	No	0	0	0	12.5	2.85714	18.75	0	0	2.08333	0	0	0	0	0	0	0	0	2.12885	Understudied	Q92772	protein kinase	CMGC group	CDKL family		cyclin-dependent kinase-like 2	N
CDKL3	Tchem	No	0	2.38095	0	12.5	0	1.25	0	14.2857	0	0	12.5	1.42857	0	0	2.04082	0	2.38095	2.86865	Understudied	Q8IVW4	protein kinase	CMGC group	CDKL family		cyclin-dependent kinase-like 3	N
CDKL5	Tchem	No	0	19.0476	0	12.5	0	14.5833	0	14.2857	6.25	0	12.5	0	0	3.33333	0	12.5	0	5.58824	Studied	O76039	protein kinase	CMGC group	CDKL family		cyclin-dependent kinase-like 5	N
DGKA	Tbio	No	0	0	12.5	25	0	1.25	0	16.1905	27.0833	14.2857	0	14.2857	14.2857	3.33333	7.14286	0	19.0476	9.08263	Studied	P23743	Non-protein kinase	lipid kinase		Diacylglycerol kinase family	diacylglycerol kinase alpha	N
DGKH	Tbio	No	0	0	0	12.5	0	0	14.2857	4.7619	4.16667	14.2857	12.5	0	0	0	0	0	14.2857	4.51681	Studied	Q86XP1	Non-protein kinase	lipid kinase		Diacylglycerol kinase family	diacylglycerol kinase eta	N
DGKQ	Tbio	No	0	2.38095	0	41.6667	0	0	4.7619	2.85714	0	0	12.5	0	0	23.3333	0	2.08333	0	5.26961	Studied	P52824	Non-protein kinase	lipid kinase		Diacylglycerol kinase family	diacylglycerol kinase theta	N
DGUOK	Tbio	No	2.08333	0	2.08333	12.5	0	12.5	2.38095	25.7143	39.5833	20.4762	6.25	0	14.2857	0	11.5646	0	14.2857	9.62985	Studied	Q16854	Non-protein kinase	nucleoside/nucleotide kinase		DCK/DGK family	deoxyguanosine kinase, mitochondrial	N
CERK	Tchem	No	12.5	14.2857	12.5	12.5	0	4.16667	0	0	2.08333	0	25	0	0	0	0	2.08333	7.14286	5.42717	Studied	Q8TCT0	Non-protein kinase	lipid kinase			ceramide kinase	N
CHKA	Tchem	No	0	0	0	37.5	0	4.16667	0	0	16.6667	0	16.6667	0	0	0	0	0	19.0476	5.53221	Studied	P35790	Non-protein kinase	other small molecule kinase		Choline/ethanolamine kinase family	choline kinase alpha	N
DTYMK	Tbio	No	12.5	19.0476	12.5	12.5	14.2857	12.5	14.2857	2.85714	52.0833	0	25	16.6667	21.4286	0	14.2857	12.5	0	14.2612	Studied	P23919	Non-protein kinase	nucleoside/nucleotide kinase		Thymidylate kinase family	thymidylate kinase	N
CHUK	Tchem	No	0	16.6667	0	0	0	12.5	0	0	4.16667	0	12.5	1.42857	0	3.33333	0	4.16667	0	3.22129	Studied	O15111	protein kinase	other group	IKK family		inhibitor of nuclear factor kappa-b kinase subunit alpha	N
CIT	Tchem	No	12.5	19.0476	12.5	12.5	14.2857	13.75	14.2857	0	0	0	20.8333	14.2857	4.7619	26.6667	14.2857	12.5	0	11.306	Studied	O14578	protein kinase	AGC group	DMPK family		citron rho-interacting kinase	N
CLK1	Tchem	No	0	0	0	4.16667	0	14.5833	0	0	12.5	0	0	4.7619	0	26.6667	4.42177	2.08333	16.6667	5.05002	Studied	P49759	protein kinase	CMGC group	CLK family		dual specificity protein kinase clk1	N
CLK2	Tchem	No	12.5	2.38095	0	12.5	1.42857	0	0	6.66667	27.0833	0	29.1667	30.9524	14.2857	26.6667	26.1905	0	28.5714	12.8466	Studied	P49760	protein kinase	CMGC group	CLK family		dual specificity protein kinase clk2	N
CLK3	Tchem	No	1.25	0	0	16.6667	14.2857	0	5.2381	0	0	0	6.25	16.6667	14.2857	0	0	0	0	4.39076	Understudied	P49761	protein kinase	CMGC group	CLK family		dual specificity protein kinase clk3	N
CLK4	Tchem	No	0	0	0	4.16667	0	12.5	0	14.2857	12.5	0	0	0	0	0	4.42177	2.08333	0	2.93868	Understudied	Q9HAZ1	protein kinase	CMGC group	CLK family		dual specificity protein kinase clk4	N
EFNA1	Tbio	No	18.75	14.2857	12.5	12.5	0	25	2.85714	0	14.5833	9.52381	16.6667	0	0	3.33333	32.6531	12.5	14.2857	11.1435	Studied	P20827	protein kinase	TK group	Eph family		ephrin-a1	N
COQ8B	Tchem	No	0	2.38095	0	12.5	0	0	2.38095	0	6.25	0	0	0	7.14286	3.33333	0	0	0	1.9993	Understudied	Q96dD53	protein kinase	Atypical group	ABC1 family		atypical kinase COQ8B, mitochondrial	N
CSK	Tchem	No	0	0	12.5	25	0	0	0	4.28571	18.75	2.38095	0	0	0	0	0	0	0	3.70098	Studied	P41240	protein kinase	TK group	CSK family		tyrosine-protein kinase csk	N
CSNK1A1	Tchem	No	0	21.4286	0	12.5	0	15.8333	0	9.52381	0	1.42857	16.6667	0	0	0	0	0	0	4.55182	Studied	P48729	protein kinase	CK1 group	CK1 family		casein kinase i isoform alpha	N
CSNK1D	Tchem	No	0	0	0	12.5	0	2.08333	14.2857	16.1905	16.6667	0	22.9167	7.14286	0	3.33333	0	0	2.38095	5.73529	Studied	P48730	protein kinase	CK1 group	CK1 family		casein kinase i isoform delta	N
CSNK1E	Tchem	No	0	0	0	12.5	14.2857	12.5	19.5238	2.85714	29.1667	0	31.25	28.5714	0	3.33333	14.2857	0	14.2857	10.7388	Studied	P49674	protein kinase	CK1 group	CK1 family		casein kinase i isoform epsilon	N
CSNK1G1	Tchem	No	0	0	12.5	12.5	0	0	0	16.6667	2.08333	0	33.3333	0	0	0	0	2.08333	7.14286	5.07703	Understudied	Q9HCP0	protein kinase	CK1 group	CK1 family		casein kinase i isoform gamma-1	N
EPHA10	Tbio	No	12.5	14.2857	12.5	12.5	0	4.16667	0	0	43.75	22.8571	12.5	21.4286	0	43.3333	0	12.5	33.3333	14.4503	Studied	Q5JZY3	protein kinase	TK group	Eph family		ephrin type-a receptor 10	N
CSNK1G2	Tchem	No	3.33333	2.38095	0	12.5	0	0	0	4.28571	0	0	27.0833	7.14286	0	3.33333	0	0	0	3.53291	Understudied	P78368	protein kinase	CK1 group	CK1 family		casein kinase i isoform gamma-2	N
DAPK1	Tchem	No	0	0	0	0	14.2857	6.25	2.38095	14.2857	0	0	14.5833	0	0	0	0	2.08333	2.38095	3.30882	Studied	P53355	protein kinase	CAMK group	DAPK family		death-associated protein kinase 1	N
DAPK2	Tchem	No	0	0	0	12.5	0	0	0	2.38095	12.5	0	12.5	0	0	0	0	0	28.5714	4.02661	Studied	Q9UIK4	protein kinase	CAMK group	DAPK family		death-associated protein kinase 2	N
DAPK3	Tchem	No	5.41667	4.7619	0	12.5	0	2.5	2.38095	0	6.25	2.85714	12.5	7.14286	0	3.33333	7.14286	0	0	3.92857	Studied	O43293	protein kinase	CAMK group	DAPK family		death-associated protein kinase 3	N
DCK	Tchem	No	0	0	0	16.6667	0	12.5	0	0	2.08333	0	20.8333	0	7.14286	3.33333	0	2.08333	14.2857	4.64286	Studied	P27707	Non-protein kinase	nucleoside/nucleotide kinase		DCK/DGK family	deoxycytidine kinase	N
DCLK1	Tchem	No	0	0	0	12.5	0	0	0	0	14.5833	14.2857	12.5	14.2857	0	3.33333	0	12.5	16.6667	5.92087	Studied	O15075	protein kinase	CAMK group	DCAMKL family		serine/threonine-protein kinase dclk1	N
DCLK2	Tchem	No	12.5	0	0	12.5	0	0	0	14.2857	2.08333	0	12.5	0	14.2857	6.66667	0	12.5	7.14286	5.55672	Studied	Q8N568	protein kinase	CAMK group	DCAMKL family		serine/threonine-protein kinase dclk2	N
DCLK3	Tchem	No	40	0	0	12.5	14.2857	12.5	14.2857	14.2857	20.8333	41.4286	29.1667	0	1.42857	26.6667	14.2857	14.5833	26.1905	16.6141	Understudied	Q9C098	protein kinase	CAMK group	DCAMKL family		serine/threonine-protein kinase dclk3	N
DMPK	Tchem	No	0	19.0476	0	12.5	0	0	0	0	14.5833	4.7619	16.6667	0	0	3.33333	0	12.5	0	4.90546	Studied	Q09013	protein kinase	AGC group	DMPK family		myotonin-protein kinase	N
DSTYK	Tchem	No	12.5	16.6667	12.5	12.5	0	1.25	2.38095	0	0	2.85714	18.75	0	0	3.33333	9.18367	14.5833	0	6.26501	Understudied	Q6XUX3	protein kinase	other group	SGK496 family		dual serine/threonine and tyrosine protein kinase	N
DYRK1A	Tchem	No	2.08333	0	0	12.5	0	0	0	0	0	0	16.6667	0	0	0	0	4.16667	4.7619	2.36345	Studied	Q13627	protein kinase	CMGC group	DYRK family		dual specificity tyrosine-phosphorylation-regulated kinase 1a	N
DYRK1B	Tchem	No	0	0	12.5	12.5	14.2857	0	0	0	6.25	0	12.5	0	0	3.33333	16.6667	0	14.2857	5.43067	Understudied	Q9Y463	protein kinase	CMGC group	DYRK family		dual specificity tyrosine-phosphorylation-regulated kinase 1b	N
DYRK2	Tchem	No	0	14.2857	0	12.5	0	0	4.7619	10.9524	0	14.2857	22.9167	2.38095	0	26.6667	0	0	0	6.39706	Understudied	Q92630	protein kinase	CMGC group	DYRK family		dual specificity tyrosine-phosphorylation-regulated kinase 2	N
DYRK3	Tchem	No	0	2.38095	0	12.5	0	0	0	16.1905	6.25	7.61905	4.16667	7.14286	0	0	0	2.08333	9.52381	3.9916	Understudied	O43781	protein kinase	CMGC group	DYRK family		dual specificity tyrosine-phosphorylation-regulated kinase 3	N
DYRK4	Tchem	No	0	0	14.5833	12.5	0	1.25	14.2857	9.04762	47.9167	0	4.16667	0	0	3.33333	0	12.5	4.7619	7.31443	Understudied	Q9NR20	protein kinase	CMGC group	DYRK family		dual specificity tyrosine-phosphorylation-regulated kinase 4	N
EEF2K	Tchem	No	0	0	0	12.5	0	0	0	2.85714	0	3.80952	4.16667	0	0	6.66667	0	4.16667	0	2.0098	Understudied	O00418	protein kinase	Atypical group	Alpha family		eukaryotic elongation factor 2 kinase	N
ERN2	Tbio	No	0	28.5714	0	50	0	12.5	0	0	12.5	27.619	12.5	14.2857	0	0	0	0	0	9.29272	Understudied	Q76MJ5	protein kinase	other group	IRE family		serine/threonine-protein kinase/endoribonuclease ire2	N
ETNK1	Tbio	No	0	0	0	12.5	0	14.5833	0	0	4.16667	0	16.6667	0	2.85714	0	0	8.33333	9.52381	4.03711	Studied	Q9HBU6	Non-protein kinase	other small molecule kinase		choline/ethanolamine kinase	ethanolamine kinase 1	N
ETNK2	Tdark	No	0	14.2857	0	0	38.0952	0	14.2857	0	0	2.85714	0	14.2857	14.2857	3.33333	0	0	33.3333	7.92717	Studied	Q9NVF9	Non-protein kinase	other small molecule kinase		choline/ethanolamine kinase	ethanolamine kinase 2	N
FASTK	Tbio	No	6.25	2.38095	0	12.5	0	0	0	0	16.6667	0	12.5	7.14286	14.2857	0	2.38095	0	0	4.35924	Studied	Q14296	protein kinase	Atypical group	FAST family		Fas-activated serine/threonine kinase	N
EIF2AK1	Tchem	No	12.5	14.2857	12.5	0	4.7619	0	15.7143	0	22.9167	0	2.08333	14.2857	0	3.33333	2.38095	0	2.38095	6.30252	Studied	Q9BQI3	protein kinase	other group	PEK family		eukaryotic translation initiation factor 2-alpha kinase 1	N
EIF2AK2	Tchem	No	0	14.2857	0	12.5	0	12.5	14.2857	4.7619	0	4.7619	2.08333	14.2857	0	0	0	2.08333	0	4.79692	Studied	P19525	protein kinase	other group	PEK family		interferon-induced, double-stranded rna-activated protein kinase	N
EIF2AK3	Tchem	No	0	14.2857	0	12.5	0	2.08333	0	0	0	0	16.6667	4.7619	0	0	0	0	2.38095	3.09874	Studied	Q9NZJ5	protein kinase	other group	PEK family		eukaryotic translation initiation factor 2-alpha kinase 3	N
EIF2AK4	Tchem	No	12.5	4.7619	0	0	0	1.25	0	0	6.25	0	12.5	1.42857	0	0	0	4.16667	4.7619	2.80112	Studied	Q9P2K8	protein kinase	other group	PEK family		eukaryotic translation initiation factor 2-alpha kinase 4	Y
EPHA1	Tchem	No	2.08333	0	0	2.08333	16.6667	0	0	4.28571	41.6667	0	12.5	0	0	3.33333	23.8095	0	14.2857	7.10084	Studied	P21709	protein kinase	TK group	Eph family		ephrin type-a receptor 1	N
EPHA3	Tchem	No	7.91667	14.2857	0	12.5	0	15.8333	0	4.28571	12.5	9.52381	0	0	0	0	0	22.9167	0	5.86835	Studied	P29320	protein kinase	TK group	Eph family		ephrin type-a receptor 3	N
FGGY	Tbio	No	1.25	2.38095	0	0	14.2857	0	14.2857	0	2.08333	0	0	0	0	3.33333	14.2857	0	2.38095	3.19328	Studied	Q69C11	Non-protein kinase	carbohydrate kinase		FGGY Kinase family	FGGY carbohydrate kinase domain-containing protein	N
EPHA4	Tchem	No	7.5	0	0	37.5	0	0	0	14.2857	2.08333	0	12.5	0	14.2857	3.33333	0	12.5	30.9524	7.93768	Studied	P54764	protein kinase	TK group	Eph family		ephrin type-a receptor 4	N
EPHA5	Tchem	No	0	19.0476	0	25	0	0	0	30.4762	0	10.9524	27.0833	18.5714	14.2857	3.33333	0	12.5	0	9.48529	Studied	P54756	protein kinase	TK group	Eph family		ephrin type-a receptor 5	N
EPHA6	Tchem	No	0	0	0	12.5	0	12.5	0	0	12.5	30.9524	18.75	14.2857	14.2857	20	0	12.5	7.14286	9.14216	Studied	Q9UF33	protein kinase	TK group	Eph family		ephrin type-a receptor 6	N
EPHA7	Tchem	No	0	0	0	12.5	0	0	7.14286	9.52381	0	14.2857	25	14.2857	16.6667	0	0	12.5	0	6.58263	Studied	Q15375	protein kinase	TK group	Eph family		ephrin type-a receptor 7	N
FN3K	Tbio	No	0	0	0	0	0	6.25	0	0	4.16667	3.80952	0	0	0	23.3333	0	0	2.38095	2.34944	Studied	Q9H479	Non-protein kinase	other small molecule kinase		frustocamine kinase	fructosamine-3-kinase	N
FN3KRP	Tbio	No	0	0	0	12.5	0	26.25	0	0	6.25	0	14.5833	0	0	3.33333	0	0	0	3.70098	Studied	Q9HA64	Non-protein kinase	other small molecule kinase		frustocamine kinase	ketosamine-3-kinase	N
EPHA8	Tchem	No	12.5	14.2857	12.5	0	19.0476	12.5	14.2857	0	0	3.80952	0	0	14.2857	20	14.2857	0	16.6667	9.06863	Studied	P29322	protein kinase	TK group	Eph family		ephrin type-a receptor 8	N
FUK	Tbio	No	0	0	0	12.5	0	0	0	0	4.16667	0	0	0	0	0	0	0	0	0.980392	Studied	Q8N0W3	Non-protein kinase	carbohydrate kinase		GHMP kinase	L-fucose kinase	N
EPHB1	Tchem	No	12.5	0	12.5	0	0	4.16667	14.2857	9.04762	0	3.80952	0	33.3333	14.2857	0	0	12.5	7.14286	7.26891	Studied	P54762	protein kinase	TK group	Eph family		ephrin type-b receptor 1	N
EPHB2	Tchem	No	12.5	28.5714	14.5833	12.5	14.2857	2.08333	28.5714	16.1905	27.0833	0	12.5	14.2857	14.2857	0	14.2857	12.5	2.38095	13.3298	Studied	P29323	protein kinase	TK group	Eph family		ephrin type-b receptor 2	N
GALK1	Tbio	No	20.8333	23.8095	12.5	0	14.2857	12.5	0	4.7619	45.8333	2.85714	0	9.52381	7.14286	0	14.2857	0	0	9.90196	Studied	p51570	Non-protein kinase	carbohydrate kinase		GHMP kinase	galactokinase	N
GALK2	Tbio	No	2.5	14.2857	0	0	0	0	3.80952	9.52381	0	0	0	0	0	0	0	0	4.7619	2.05182	Studied	Q01415	Non-protein kinase	carbohydrate kinase		GHMP kinase	galactokinase	N
EPHB3	Tchem	No	13.75	14.2857	0	12.5	14.2857	0	0	7.14286	4.16667	7.61905	12.5	18.5714	14.2857	0	14.2857	0	42.8571	10.3676	Studied	P54753	protein kinase	TK group	Eph family		ephrin type-b receptor 3	N
GK	Tbio	No	0	14.2857	0	0	0	33.3333	14.2857	0	2.08333	1.42857	12.5	0	0	26.6667	0	0	9.52381	6.71218	Studied	P32189	Non-protein kinase	carbohydrate kinase		FGGY kinase family	glycerol kinase	N
GK2	Tdark	No	0	0	0	0	0	0	0	0	0	2.38095	0	0	0	3.33333	0	0	0	0.336134	Studied	Q14410	Non-protein kinase	other small molecule kinase		FGGY kinase family	glycerol kinase 2	N
GK3P	Tdark	No	0	14.2857	12.5	0	0	14.5833	14.2857	0	0	2.85714	12.5	0	0	23.3333	0	0	2.38095	5.68978	Studied	Q14409	Non-protein kinase	carbohydrate kinase		FGGY kinase family	glycerol kinase 3	N
GK5	Tbio	No	0	0	0	39.5833	0	0	14.2857	0	16.6667	0	31.25	0	0	0	0	4.16667	0	6.23249	Studied	Q6ZS86	Non-protein kinase	carbohydrate kinase		FGGY kinase family	putative glycerol kinase 5	N
GLYCTK	Tbio	No	0	0	0	0	0	0	0	0	0	0	0	0	0	0	14.2857	4.16667	0	1.08543	Studied	Q8IVS8	Non-protein kinase	carbohydrate kinase		glycerate kinase type-2 family	glycerate kinase	N
EPHB6	Tchem	No	0	0	0	12.5	23.8095	0	0	0	0	0	29.1667	0	0	3.33333	0	0	9.52381	4.60784	Studied	O15197	protein kinase	TK group	Eph family		ephrin type-b receptor 6	Y
ERN1	Tchem	No	0	0	0	0	0	0	0	16.6667	4.16667	9.52381	0	0	14.2857	3.33333	2.04082	2.08333	0	3.06473	Studied	O75460	protein kinase	other group	IRE family		serine/threonine-protein kinase/endoribonuclease ire1	N
FER	Tchem	No	12.5	2.38095	0	12.5	0	0	0	0	2.08333	0	12.5	14.2857	0	3.33333	0	14.5833	0	4.36275	Studied	P16591	protein kinase	TK group	FER family		tyrosine-protein kinase fer	N
FES	Tchem	No	3.33333	0	0	31.25	14.2857	0	0	1.42857	4.16667	0	0	0	14.2857	0	7.14286	12.5	2.38095	5.33964	Studied	P07332	protein kinase	TK group	FER family		tyrosine-protein kinase fes/fps	N
FGR	Tchem	No	0	0	6.25	4.16667	0	1.25	0	2.38095	14.5833	14.2857	0	0	0	0	2.04082	18.75	16.6667	4.72789	Studied	P09769	protein kinase	TK group	SRC family		tyrosine-protein kinase fgr	N
GAK	Tchem	No	0	4.7619	0	39.5833	0	0	2.38095	0	0	0	0	0	0	0	0	0	0	2.7486	Studied	O14976	protein kinase	other group	NAK family		cyclin-g-associated kinase	N
GCK	Tchem	No	0	0	0	0	14.2857	12.5	14.2857	14.2857	0	0	12.5	0	14.2857	3.33333	0	12.5	2.38095	5.90336	Studied	P35557	Non-protein kinase	carbohydrate kinase		Hexokinase family	glucokinase	N
GRK1	Tchem	No	2.08333	0	12.5	0	14.2857	0	0	0	0	0	4.16667	14.2857	0	0	14.2857	0	0	3.62395	Studied	Q15835	protein kinase	AGC group	GRK family		rhodopsin kinase	N
GRK2	Tchem	No	0	0	0	25	0	12.5	0	0	0	0	0	0	14.2857	0	0	0	0	3.04622	Studied	P25098	protein kinase	AGC group	GRK family		beta-adrenergic receptor kinase 1	N
GRK3	Tchem	No	0	0	0	16.6667	0	2.08333	14.2857	0	0	0	12.5	0	0	0	0	8.33333	4.7619	3.44888	Studied	P35626	protein kinase	AGC group	GRK family		beta-adrenergic receptor kinase 2	N
GUCY2D	Tbio	No	12.5	0	12.5	12.5	14.2857	12.5	0	4.7619	47.9167	14.2857	12.5	0	0	3.33333	14.2857	0	19.0476	10.6127	Studied	Q02846	protein kinase	RGC group	RGC family		retinal guanylyl cyclase 1	Y
GUCY2F	Tbio	No	0	0	0	4.16667	0	0	0	0	2.08333	0	0	0	0	0	0	0	0	0.367647	Studied	P51841	protein kinase	RGC group	RGC family		retinal guanylyl cyclase 2	Y
GUK1	Tbio	No	10	7.14286	0	12.5	14.2857	0	0	0	2.08333	3.80952	12.5	0	0	3.33333	2.38095	0	0	4.0021	Studied	Q16774	Non-protein kinase	nucleoside/nucleotide kinase		Guanylate kinase family	guanylate kinase	N
GRK4	Tchem	No	0	2.38095	0	12.5	0	0	0	3.80952	0	0	0	0	0	0	2.04082	29.1667	14.2857	3.77551	Studied	P32298	protein kinase	AGC group	GRK family		G protein-coupled receptor kinase 4	N
GRK5	Tchem	No	12.5	0	0	0	0	0	0	0	16.6667	10.9524	0	0	0	0	0	0	4.7619	2.64006	Studied	P34947	protein kinase	AGC group	GRK family		G protein-coupled receptor kinase 5	N
GRK6	Tchem	No	0	0	0	4.16667	0	12.5	0	20.9524	12.5	7.61905	0	0	0	3.33333	0	0	0	3.59244	Studied	P43250	protein kinase	AGC group	GRK family		G protein-coupled receptor kinase 6	N
GRK7	Tchem	No	0	0	0	0	0	12.5	14.2857	14.2857	2.08333	0	0	0	14.2857	20	0	0	0	4.55532	Studied	Q8WTQ7	protein kinase	AGC group	GRK family		G protein-coupled receptor kinase 7	N
HASPIN	Tchem	No	0	4.7619	0	0	4.7619	0	0	11.4286	45.8333	34.2857	8.33333	14.2857	2.38095	26.6667	0	0	2.38095	9.12465	Studied	Q8TF76	protein kinase	STE group	STE Ser/Thr protein kinase family		serine/threonine-protein kinase haspin	N
HIPK1	Tchem	No	0	4.7619	0	12.5	0	0	0	0	0	0	6.25	0	0	0	0	2.08333	4.7619	1.78571	Understudied	Q86Z02	protein kinase	CMGC group	DYRK family		homeodomain-interacting protein kinase 1	N
HIPK2	Tchem	No	0	0	14.5833	0	0	0	2.38095	0	6.25	0	0	0	14.2857	0	0	0	0	2.20588	Studied	Q9H2X6	protein kinase	CMGC group	DYRK family		homeodomain-interacting protein kinase 2	N
HIPK3	Tchem	No	14.5833	0	0	12.5	0	2.08333	0	0	4.16667	0	18.75	0	0	0	0	4.16667	14.2857	4.14916	Understudied	Q9H422	protein kinase	CMGC group	DYRK family		homeodomain-interacting protein kinase 3	N
HK3	Tbio	No	12.5	0	6.25	0	0	19.5833	14.2857	16.1905	52.0833	14.2857	0	0	0	0	2.04082	12.5	21.4286	10.0675	Studied	P52790	Non-protein kinase	carbohydrate kinase		hexokinase family	hexokinase 3	N
HKDC1	Tbio	No	12.5	7.14286	0	12.5	0	12.5	28.5714	0	14.5833	8.57143	12.5	14.2857	14.2857	0	14.2857	0	4.7619	9.20518	Studied	Q2TB90	Non-protein kinase	carbohydrate kinase		hexokinase family	putative hexokinase HKDC1	N
HIPK4	Tchem	No	2.5	4.7619	2.08333	12.5	14.2857	0	2.38095	0	2.08333	0	16.6667	0	19.0476	3.33333	0	0	0	4.68487	Understudied	Q8NE63	protein kinase	CMGC group	DYRK family		homeodomain-interacting protein kinase 4	N
HK1	Tchem	No	0	0	0	12.5	0	0	14.2857	4.28571	12.5	0	18.75	0	0	3.33333	0	0	7.14286	4.28221	Studied	P19367	Non-protein kinase	carbohydrate kinase		Hexokinase family	hexokinase-1	N
IDNK	Tbio	No	0	0	0	0	0	0	0	0	4.16667	2.85714	0	0	0	3.33333	0	0	7.14286	1.02941	Studied	Q5T6J7	Non-protein kinase	carbohydrate kinase		gluconokinase GntK/GntV family	probable gluconokinase	N
HK2	Tchem	No	0	7.14286	12.5	45.8333	0	12.5	15.7143	16.1905	16.6667	19.0476	33.3333	15.7143	14.2857	0	0	12.5	4.7619	13.3053	Studied	P52789	Non-protein kinase	carbohydrate kinase		hexokinase family	hexokinase 2	N
HUNK	Tchem	No	0	0	16.25	12.5	14.2857	0	0	0	0	0	12.5	0	0	0	14.2857	16.6667	0	5.08754	Studied	P57058	protein kinase	CAMK group	CAMKL family		hormonally up-regulated neu tumor-associated kinase	N
ICK	Tchem	No	0	19.0476	0	0	0	0	14.2857	0	2.08333	4.7619	12.5	0	14.2857	0	0	0	2.38095	4.07913	Understudied	Q9UPZ9	protein kinase	CMGC group	RCK family		serine/threonine-protein kinase ick	N
IKBKG	Tbio	No	0	0	0	12.5	0	13.75	14.2857	0	20.8333	3.80952	12.5	21.4286	0	0	0	0	2.38095	5.96989	Studied	Q9Y6K9	protein kinase	Unclassified protein			nf-kappa-b essential modulator	N
IKBKB	Tchem	No	0	0	0	22.9167	0	0	0	0	2.08333	0	10.4167	0	0	23.3333	9.52381	4.16667	2.38095	4.40126	Studied	O14920	protein kinase	other group	IKK family		inhibitor of nuclear factor kappa-b kinase subunit beta	N
IKBKE	Tchem	No	0	14.2857	12.5	25	0	12.5	0	11.4286	54.1667	16.6667	16.6667	21.4286	14.2857	0	0	4.16667	0	11.9468	Studied	Q14164	protein kinase	other group	IKK family		inhibitor of nuclear factor kappa-b kinase subunit epsilon	N
ILK	Tchem	No	2.08333	2.38095	0	12.5	0	0	1.42857	0	0	0	4.16667	0	0	6.66667	0	12.5	0	2.45448	Studied	Q13418	protein kinase	TKL group	MLK family		integrin-linked protein kinase	Y
IP6K1	Tbio	No	0	0	0	12.5	0	0	0	0	0	0	16.6667	0	0	3.33333	0	12.5	2.38095	2.78711	Studied	Q92551	Non-protein kinase	lipid kinase		inositol phosphokinase (IPK) family	inositol hexakisphosphate kinase 1	N
IP6K2	Tbio	No	0	0	0	12.5	0	4.16667	0	0	22.9167	0	20.8333	2.38095	0	0	2.38095	0	0	3.83403	Studied	Q9UHH9	Non-protein kinase	lipid kinase		inositol phosphokinase (IPK) family	inositol hexakisphosphate kinase 2	N
IP6K3	Tbio	No	0	7.14286	0	0	0	0	14.2857	0	0	7.61905	0	14.2857	0	3.33333	0	0	4.7619	3.02521	Studied	Q96PC2	Non-protein kinase	lipid kinase		inositol phosphokinase (IPK) family	inositol hexakisphosphate kinase 3	N
IPMK	Tbio	No	0	19.0476	6.25	0	0	0	0	13.8095	2.08333	3.80952	8.33333	2.85714	0	3.33333	0	0	2.38095	3.64146	Studied	Q8NFU5	Non-protein kinase	lipid kinase		Inositol phosphokinase (IPK) family	inositol polyphosphate multikinase	N
INSRR	Tchem	No	25	0	0	12.5	31.4286	0	14.2857	0	0	0	12.5	14.2857	0	3.33333	0	0	14.2857	7.507	Studied	P14616	protein kinase	TK group	INSR family		insulin receptor-related protein	N
IRAK2	Tbio	No	0	0	0	0	14.2857	14.5833	0	16.1905	8.33333	0	12.5	4.28571	0	0	14.2857	12.5	21.4286	6.96429	Studied	O43187	protein kinase	TKL group	IRAK family		interleukin-1 receptor-associated kinase-like 2	Y
IRAK1	Tchem	No	0	0	12.5	12.5	14.2857	12.5	14.2857	7.14286	35.4167	10.9524	16.6667	14.2857	14.2857	3.33333	14.2857	12.5	4.7619	11.7472	Studied	P51617	protein kinase	TKL group	IRAK family		interleukin-1 receptor-associated kinase 1	N
IRAK3	Tchem	No	0	0	0	12.5	15.7143	20.8333	0	0	8.33333	0	0	0	0	3.33333	0	0	14.2857	4.41176	Studied	Q9Y616	protein kinase	TKL group	IRAK family		interleukin-1 receptor-associated kinase 3	Y
IRAK4	Tchem	No	0	4.7619	0	16.6667	0	0	0	9.52381	4.16667	0	16.6667	0	0	0	0	4.16667	2.38095	3.43137	Studied	Q9NWZ3	protein kinase	TKL group	IRAK family		interleukin-1 receptor-associated kinase 4	N
ITPK1	Tbio	No	0	2.38095	0	0	0	0	0	0	0	0	12.5	0	0	6.66667	0	2.08333	0	1.39006	Studied	Q13572	Non-protein kinase	lipid kinase		ITPK1 family	inositol-tetrakisphosphate 1-kinase	N
ITPKA	Tchem	No	12.5	16.6667	12.5	12.5	0	0	14.2857	14.2857	54.1667	51.9048	33.3333	14.2857	14.2857	0	0	0	23.8095	16.1485	Studied	P23677	Non-protein kinase	lipid kinase		Inositol phosphokinase (IPK) family	inositol-trisphosphate 3-kinase a	N
ITPKB	Tchem	No	0	0	12.5	29.1667	0	0	0	0	0	0	0	0	0	0	0	12.5	0	3.18627	Studied	P27987	Non-protein kinase	lipid kinase		Inositol phosphokinase (IPK) family	inositol-trisphosphate 3-kinase b	N
ITPKC	Tchem	No	0	0	0	12.5	0	4.16667	1.42857	0	2.08333	0	0	14.2857	7.14286	3.33333	0	0	16.6667	3.62395	Studied	Q96DU7	Non-protein kinase	lipid kinase		inositol phosphokinase (IPK) family	inositol-trisphosphate 3-kinase c	N
KHK	Tchem	No	14.5833	0	12.5	0	0	12.5	0	0	2.08333	2.85714	0	0	0	0	14.2857	0	0	3.45938	Studied	P50053	Non-protein kinase	carbohydrate kinase		carbohydrate kinase PfkB family	ketohexokinase	N
LATS2	Tchem	No	2.08333	2.38095	0	0	28.5714	0	2.38095	0	2.08333	1.42857	12.5	14.2857	0	0	29.932	8.33333	7.14286	6.53661	Studied	Q9NRM7	protein kinase	AGC group	NDR family		serine/threonine-protein kinase lats2	N
LIMK2	Tchem	No	0	0	12.5	12.5	0	0	0	0	14.5833	0	27.0833	0	0	3.33333	0	0	9.52381	4.67787	Studied	P53671	protein kinase	TKL group	LISK family		LIM domain kinase 2	N
KALRN	Tbio	No	0	0	0	0	0	8.33333	0	0	8.33333	0	0	0	0	3.33333	0	2.08333	4.7619	1.57913	Studied	O60229	protein kinase	CAMK group	TRIO family		kalirin	N
LRRK2	Tchem	No	2.08333	0	0	0	14.2857	0	0	0	18.75	14.2857	0	0	0	3.33333	0	12.5	14.2857	4.67787	Studied	Q5S007	protein kinase	TKL group	LRRK family		leucine-rich repeat serine/threonine-protein kinase 2	N
LTK	Tchem	No	12.5	2.38095	0	12.5	0	0	0	14.2857	4.16667	0	0	0	0	3.33333	7.14286	0	14.2857	4.15266	Understudied	P29376	protein kinase	TK group	ALK family		leukocyte tyrosine kinase receptor	N
MAK	Tchem	No	0	0	0	12.5	14.2857	4.16667	0	26.1905	0	0	4.16667	0	0	40	4.08163	0	4.7619	6.47959	Studied	P20794	protein kinase	CMGC group	RCK family		serine/threonine-protein kinase mak	N
KSR1	Tbio	No	0	0	0	41.6667	0	0	0	0	20.8333	0	16.6667	0	0	3.33333	0	0	7.14286	5.27311	Studied	Q8IVT5	protein kinase	TKL group	RAF family		kinase suppressor of ras 1	Y
KSR2	Tbio	No	12.5	0	12.5	12.5	0	0	0	14.2857	0	0	12.5	0	14.2857	20	0	12.5	21.4286	7.79412	Studied	Q6VAB6	protein kinase	TKL group	RAF family		kinase suppressor of ras 2	Y
LATS1	Tbio	No	0	14.2857	12.5	12.5	0	12.5	0	0	0	0	18.75	14.2857	0	3.33333	0	6.25	0	5.55322	Studied	O95835	protein kinase	AGC group	NDR family		serine/threonine-protein kinase lats1	N
MAP2K3	Tchem	No	0	0	0	0	0	0	0	0	0	0	0	17.1429	14.2857	0	0	0	0	1.84874	Studied	P46734	protein kinase	STE group	STE7 family		dual specificity mitogen-activated protein kinase kinase 3	N
MAP2K4	Tchem	No	0	2.38095	0	0	0	0	0	0	4.16667	0	12.5	0	0	3.33333	0	0	4.7619	1.59664	Studied	P45985	protein kinase	STE group	STE7 family		dual specificity mitogen-activated protein kinase kinase 4	N
MAP2K5	Tchem	No	0	0	0	12.5	0	4.16667	0	0	4.16667	0	0	0	0	0	0	2.08333	0	1.34804	Studied	Q13163	protein kinase	STE group	STE7 family		dual specificity mitogen-activated protein kinase kinase 5	N
MAP2K6	Tchem	No	0	0	12.5	0	0	0	14.2857	9.52381	0	1.42857	25	14.2857	14.2857	0	0	0	2.38095	5.5112	Studied	P52564	protein kinase	STE group	STE7 family		dual specificity mitogen-activated protein kinase kinase 6	N
LMTK2	Tbio	No	0	0	0	12.5	0	29.1667	0	4.7619	8.33333	0	14.5833	0	0	0	0	12.5	0	4.81443	Understudied	Q8IWU2	protein kinase	TK group	LMR family		serine/threonine-protein kinase lmtk2	N
LMTK3	Tbio	No	0	14.2857	25	12.5	45.2381	0	15.7143	0	12.5	0	16.6667	0	0	20	14.2857	12.5	30.9524	12.9202	Understudied	Q96Q04	protein kinase	TK group	LMR family		serine/threonine-protein kinase lmtk3	N
LRRK1	Tbio	No	0	0	0	20.8333	0	0	0	9.04762	25	14.2857	0	0	0	0	0	4.16667	16.6667	5.29412	Understudied	Q38SD2	protein kinase	TKL group	LRRK family		leucine-rich repeat serine/threonine-protein kinase 1	N
MAP2K7	Tchem	No	14.5833	2.38095	0	12.5	0	0	0	0	0	2.38095	16.6667	0	0	0	2.38095	12.5	0	3.72899	Studied	O14733	protein kinase	STE group	STE7 family		dual specificity mitogen-activated protein kinase kinase 7	N
MAP3K1	Tchem	No	0	2.38095	0	12.5	0	0	0	14.2857	4.16667	0	6.25	7.14286	0	3.33333	0	4.16667	14.2857	4.03011	Studied	Q13233	protein kinase	STE group	STE11 family		mitogen-activated protein kinase kinase kinase 1	N
MAP3K10	Tchem	No	0	2.38095	0	12.5	0	0	4.7619	0	12.5	0	12.5	0	14.2857	23.3333	14.2857	0	19.0476	6.79972	Understudied	Q02779	protein kinase	TKL group	MLK family		mitogen-activated protein kinase kinase kinase 10	N
MAP3K11	Tchem	No	2.08333	2.38095	0	0	0	0	0	0	0	0	0	0	0	0	0	0	0	0.262605	Studied	Q16584	protein kinase	TKL group	MLK family		mitogen-activated protein kinase kinase kinase 11	N
MAP3K12	Tchem	No	0	9.52381	0	12.5	0	12.5	0	0	12.5	6.19048	18.75	0	0	0	2.38095	0	16.6667	5.35364	Studied	Q12852	protein kinase	TKL group	MLK family		mitogen-activated protein kinase kinase kinase 12	N
MAP3K13	Tchem	No	0	0	12.5	12.5	0	0	0	0	6.25	0	0	7.14286	14.2857	0	0	0	2.38095	3.2388	Studied	O43283	protein kinase	TKL group	MLK family		mitogen-activated protein kinase kinase kinase 13	N
MAP3K14	Tchem	No	0	0	0	12.5	14.2857	0	0	14.2857	14.5833	15.7143	6.25	1.42857	0	0	0	0	14.2857	5.4902	Understudied	Q99558	protein kinase	STE group	STE-UNIQUE family		mitogen-activated protein kinase kinase kinase 14	N
MAP3K15	Tchem	No	0	2.38095	0	0	0	27.0833	0	0	4.16667	0	12.5	0	0	3.33333	0	0	7.14286	3.32983	Understudied	Q6ZN16	protein kinase	STE group	STE11 family		mitogen-activated protein kinase kinase kinase 15	N
MAP3K19	Tchem	No	0	19.0476	0	0	0	0	0	0	12.5	0	12.5	0	0	20	0	0	0	3.76751	Studied	Q56UN5	protein kinase	STE group	STE11 family		mitogen-activated protein kinase kinase kinase 19	N
MAP3K20	Tchem	No	2.5	7.14286	0	0	0	1.25	0	9.04762	12.5	8.57143	0	6.66667	0	6.66667	0	0	14.2857	4.03711	Studied	Q9NYL2	protein kinase	STE group	STE Ser/Thr protein kinase family		mitogen-activated protein kinase kinase kinase 20	N
MAP3K3	Tchem	No	0	14.2857	0	12.5	0	1.25	0	0	0	0	16.6667	0	0	0	0	14.5833	14.2857	4.32773	Studied	Q99759	protein kinase	STE group	STE11 family		mitogen-activated protein kinase kinase kinase 3	N
MAP3K6	Tchem	No	0	2.38095	0	33.3333	0	1.25	0	0	2.08333	0	0	0	0	0	0	0	33.3333	4.2577	Studied	O95382	protein kinase	STE group	STE11 family		mitogen-activated protein kinase kinase kinase 6	N
MAP3K7	Tchem	No	0	0	0	25	0	0	0	0	2.08333	4.7619	16.6667	7.14286	0	0	0	6.25	14.2857	4.48179	Studied	O43318	protein kinase	TKL group	MLK family		mitogen-activated protein kinase kinase kinase 7	N
MAP3K8	Tchem	No	0	2.38095	0	12.5	0	3.33333	0	9.52381	31.25	0	0	0	0	0	2.04082	0	2.38095	3.72999	Studied	P41279	protein kinase	STE group	STE-UNIQUE family		mitogen-activated protein kinase kinase kinase 8	N
MAP3K9	Tchem	No	0	4.7619	12.5	12.5	0	0	0	9.52381	22.9167	0	31.25	0	0	0	0	0	11.9048	6.19748	Studied	P80192	protein kinase	TKL group	MLK family		mitogen-activated protein kinase kinase kinase 9	N
MAP4K1	Tchem	No	0	0	0	25	2.85714	12.5	0	0	62.5	14.2857	0	0	0	20	0	4.16667	2.38095	8.45238	Studied	Q92918	protein kinase	STE group	STE20 family		mitogen-activated protein kinase kinase kinase kinase 1	N
MAP4K2	Tchem	No	0	0	0	20.8333	0	0	14.2857	0	2.08333	0	16.6667	0	14.2857	0	0	0	7.14286	4.42927	Studied	Q12851	protein kinase	STE group	STE20 family		mitogen-activated protein kinase kinase kinase kinase 2	N
MAP4K3	Tchem	No	0	16.6667	0	12.5	0	0	0	0	0	1.42857	31.25	0	0	0	0	4.16667	4.7619	4.16317	Studied	Q8IVH8	protein kinase	STE group	STE20 family		mitogen-activated protein kinase kinase kinase kinase 3	N
MAP4K4	Tchem	No	2.08333	0	0	12.5	1.42857	13.75	2.85714	16.1905	16.6667	15.7143	27.0833	14.2857	0	6.66667	4.42177	12.5	14.2857	9.43727	Studied	O95819	protein kinase	STE group	STE20 family		mitogen-activated protein kinase kinase kinase kinase 4	N
MAP4K5	Tchem	No	0	4.7619	0	12.5	0	13.75	0	0	12.5	19.0476	16.6667	0	0	0	0	2.08333	2.38095	4.92297	Studied	Q9Y4K4	protein kinase	STE group	STE20 family		mitogen-activated protein kinase kinase kinase kinase 5	N
MAPK10	Tchem	No	0	0	0	12.5	0	5.41667	0	0	2.08333	0	0	0	0	0	0	16.6667	9.52381	2.71709	Studied	P53779	protein kinase	CMGC group	MAPK family		mitogen-activated protein kinase 10	N
MAP3K21	Tdark	No	0	2.38095	0	0	0	0	0	0	0	6.19048	4.16667	20.4762	0	3.33333	0	6.25	0	2.51751	Understudied	Q5TCX8	protein kinase	STE group	STE Ser/Thr protein kinase family		mitogen-activated protein kinase kinase kinase 21	N
MAPK15	Tchem	No	25	14.2857	0	12.5	33.3333	18.75	0	14.2857	12.5	14.2857	12.5	0	0	26.6667	14.2857	25	14.2857	13.9811	Understudied	Q8TD08	protein kinase	CMGC group	MAPK family		mitogen-activated protein kinase 15	N
MAP3K4	Tbio	No	0	14.2857	0	12.5	0	0	0	19.0476	0	0	16.6667	0	0	3.33333	0	2.08333	7.14286	4.41527	Studied	Q9Y6R4	protein kinase	STE group	STE11 family		mitogen-activated protein kinase kinase kinase 4	N
MAPK7	Tchem	No	0	2.38095	0	12.5	0	0	0	11.4286	12.5	0	8.33333	7.14286	14.2857	3.33333	0	0	14.2857	5.07003	Studied	Q13164	protein kinase	CMGC group	MAPK family		mitogen-activated protein kinase 7	N
MAPKAPK2	Tchem	No	0	16.6667	0	12.5	0	0	0	4.28571	0	7.61905	12.5	7.14286	0	3.33333	11.5646	2.08333	14.2857	5.41066	Studied	P49137	protein kinase	CAMK group	MAPKAPK family		MAP kinase-activated protein kinase 2	N
MAPKAPK3	Tchem	No	0	0	0	12.5	14.2857	0	0	0	0	0	4.16667	0	0	3.33333	0	4.16667	16.6667	3.2423	Studied	Q16644	protein kinase	CAMK group	MAPKAPK family		MAP kinase-activated protein kinase 3	N
MAPKAPK5	Tchem	No	0	4.7619	0	12.5	0	0	0	0	0	0	16.6667	0	0	6.66667	0	2.08333	0	2.5105	Studied	Q8IW41	protein kinase	CAMK group	MAPKAPK family		MAP kinase-activated protein kinase 5	N
MARK1	Tchem	No	0	0	0	25	0	26.25	14.2857	0	0	0	20.8333	14.2857	14.2857	3.33333	0	0	7.14286	7.37745	Understudied	Q9P0L2	protein kinase	CAMK group	CAMKL family		serine/threonine-protein kinase mark1	N
MARK2	Tchem	No	0	14.2857	12.5	12.5	0	0	0	0	0	0	31.25	14.2857	0	0	0	0	7.14286	5.40966	Studied	Q7KZI7	protein kinase	CAMK group	CAMKL family		serine/threonine-protein kinase mark2	N
MARK3	Tchem	No	0	7.14286	0	12.5	0	0	0	9.52381	6.25	0	20.8333	2.38095	0	3.33333	0	0	7.14286	4.06513	Understudied	P27448	protein kinase	CAMK group	CAMKL family		MAP/microtubule affinity-regulating kinase 3	N
MARK4	Tchem	No	0	0	0	12.5	4.7619	0	19.5238	0	0	6.19048	14.5833	0	0	3.33333	18.7075	0	14.2857	5.52271	Understudied	Q96L34	protein kinase	CAMK group	CAMKL family		MAP/microtubule affinity-regulating kinase 4	N
MAST1	Tchem	No	25	19.0476	12.5	12.5	23.8095	13.75	28.5714	18.5714	41.6667	14.2857	12.5	14.2857	14.2857	3.33333	0	0	35.7143	17.0483	Studied	Q9Y2H9	protein kinase	AGC group	MAST family		microtubule-associated serine/threonine-protein kinase 1	N
MAST3	Tchem	No	0	0	0	25	0	0	0	1.42857	0	0	12.5	0	0	0	0	4.16667	0	2.53501	Understudied	O60307	protein kinase	AGC group	MAST family		microtubule-associated serine/threonine-protein kinase 3	N
MELK	Tchem	No	18.75	19.0476	12.5	12.5	14.2857	13.75	14.2857	14.2857	64.5833	53.8095	37.5	46.6667	21.4286	46.6667	16.6667	12.5	19.0476	25.7808	Studied	Q14680	protein kinase	CAMK group	CAMKL family		maternal embryonic leucine zipper kinase	N
MERTK	Tchem	No	0	0	0	6.25	14.2857	12.5	0	0	8.33333	0	0	1.42857	0	3.33333	2.04082	12.5	0	3.56893	Studied	Q12866	protein kinase	TK group	AXL family		tyrosine-protein kinase mer	N
MINK1	Tchem	No	0	0	25	12.5	0	0	0	0	0	0	16.6667	0	14.2857	0	0	0	0	4.02661	Studied	Q8N4C8	protein kinase	STE group	STE20 family		misshapen-like kinase 1	N
MKNK1	Tchem	No	2.5	0	0	12.5	0	0	0	3.80952	12.5	0	18.75	0	0	0	0	0	0	2.94468	Studied	Q9BUB5	protein kinase	CAMK group	MAPKAPK family		MAP kinase-interacting serine/threonine-protein kinase 1	N
MKNK2	Tchem	No	0	0	0	0	0	4.16667	0	14.2857	0	0	12.5	0	0	0	0	0	4.7619	2.10084	Understudied	Q9HBH9	protein kinase	CAMK group	MAPKAPK family		MAP kinase-interacting serine/threonine-protein kinase 2	N
MLKL	Tchem	No	0	2.38095	0	12.5	0	12.5	0	3.80952	12.5	14.2857	4.16667	15.7143	0	0	0	2.08333	0	4.70238	Studied	Q8NB16	protein kinase	TKL group	TKL-UNIQUE family		mixed lineage kinase domain-like protein	Y
MUSK	Tchem	No	0	0	0	4.16667	0	4.16667	14.2857	0	0	0	12.5	0	0	0	0	4.16667	14.2857	3.15126	Studied	O15146	protein kinase	TK group	MUSK family		muscle, skeletal receptor tyrosine-protein kinase	N
MVK	Tchem	No	12.5	4.7619	12.5	0	14.2857	0	0	14.2857	14.5833	0	0	0	4.7619	0	0	12.5	16.6667	6.28501	Studied	Q03426	Non-protein kinase	other small molecule kinase		GHMP kinase family	mevalonate kinase	N
MAPK4	Tbio	No	0	0	0	0	0	0	0	0	0	0	0	6.66667	2.38095	3.33333	0	12.5	7.14286	1.88375	Understudied	P31152	protein kinase	CMGC group	MAPK family		mitogen-activated protein kinase 4	N
MAPK6	Tbio	No	0	4.7619	12.5	0	0	13.75	0	0	6.25	14.2857	27.0833	15.7143	14.2857	3.33333	0	0	14.2857	7.42647	Studied	Q16659	protein kinase	CMGC group	MAPK family		mitogen-activated protein kinase 6	N
MYLK	Tchem	No	17.0833	0	0	0	0	0	14.2857	0	0	2.85714	0	0	0	3.33333	0	12.5	0	2.94468	Studied	Q15746	protein kinase	CAMK group	MLCK family		myosin light chain kinase, smooth muscle	N
MYLK2	Tchem	No	12.5	7.14286	0	12.5	15.7143	12.5	0	16.1905	12.5	3.80952	12.5	0	14.2857	0	16.6667	12.5	0	8.7535	Studied	Q9H1R3	protein kinase	CAMK group	MLCK family		myosin light chain kinase 2, skeletal/cardiac muscle	N
MYLK3	Tchem	No	0	21.4286	0	12.5	0	0	14.2857	0	0	6.66667	18.75	0	0	0	0	0	0	4.33123	Studied	Q32MK0	protein kinase	CAMK group	MLCK family		myosin light chain kinase 3	N
MYLK4	Tchem	No	12.5	2.38095	0	12.5	2.38095	0	0	0	2.08333	0	0	0	0	3.33333	0	0	4.7619	2.34944	Studied	Q86YV6	protein kinase	CAMK group	MLCK family		myosin light chain kinase family member 4	N
NEK1	Tchem	No	0	0	0	0	0	0	2.38095	9.52381	6.25	0	14.5833	14.2857	0	3.33333	0	4.16667	4.7619	3.48739	Understudied	Q96PY6	protein kinase	other group	NEK family		serine/threonine-protein kinase nek1	N
NEK2	Tchem	No	12.5	19.0476	12.5	25	14.2857	12.5	16.6667	21.9048	66.6667	39.5238	22.9167	44.2857	14.2857	46.6667	14.2857	12.5	14.2857	24.1071	Studied	P51955	protein kinase	other group	NEK family		serine/threonine-protein kinase nek2	N
NEK3	Tchem	No	0	0	0	12.5	14.2857	0	0	14.2857	4.16667	0	12.5	0	0	3.33333	2.38095	16.6667	14.2857	5.55322	Understudied	P51956	protein kinase	other group	NEK family		serine/threonine-protein kinase nek3	N
NEK5	Tchem	No	0	14.2857	0	29.1667	14.2857	2.08333	0	14.2857	4.16667	0	0	0	0	20	14.2857	12.5	7.14286	7.77661	Understudied	Q6P3R8	protein kinase	other group	NEK family		serine/threonine-protein kinase nek5	N
NEK6	Tchem	No	5.41667	21.4286	0	0	0	0	15.7143	16.1905	16.6667	0	6.25	7.14286	14.2857	0	0	2.08333	16.6667	7.16737	Understudied	Q9HC98	protein kinase	other group	NEK family		serine/threonine-protein kinase nek6	N
NEK7	Tchem	No	0	2.38095	0	12.5	0	1.25	2.38095	14.2857	0	6.19048	4.16667	0	0	0	0	18.75	14.2857	4.48179	Understudied	Q8TDX7	protein kinase	other group	NEK family		serine/threonine-protein kinase nek7	N
NEK9	Tchem	No	0	4.7619	0	0	0	0	0	0	10.4167	0	4.16667	3.80952	0	0	0	4.16667	7.14286	2.02731	Understudied	Q8TD19	protein kinase	other group	NEK family		serine/threonine-protein kinase nek9	N
MAST2	Tbio	No	6.25	0	0	12.5	0	0	0	9.04762	25	17.1429	31.25	14.2857	0	3.33333	0	0	0	6.9888	Understudied	Q6P0Q8	protein kinase	AGC group	MAST family		microtubule-associated serine/threonine-protein kinase 2	N
NIM1K	Tchem	No	0	0	2.08333	0	4.7619	12.5	0	2.85714	33.3333	0	0	0	0	0	0	0	7.14286	3.68697	Understudied	Q8IY84	protein kinase	CAMK group	CAMKL family		serine/threonine-protein kinase nim1	N
MAST4	Tbio	No	0	0	0	12.5	0	0	0	14.2857	10.4167	3.80952	0	4.7619	0	3.33333	0	0	0	2.88866	Understudied	O15021	protein kinase	AGC group	MAST family		microtubule-associated serine/threonine-protein kinase 4	N
MASTL	Tbio	No	12.5	19.0476	12.5	12.5	14.2857	13.75	14.2857	23.3333	6.25	3.80952	31.25	15.7143	14.2857	0	0	12.5	0	12.1183	Studied	Q96GX5	protein kinase	AGC group	MAST family		serine/threonine-protein kinase greatwall	N
MATK	Tbio	No	0	0	0	25	14.2857	13.75	0	0	12.5	14.2857	0	0	0	23.3333	0	20.8333	0	7.29342	Studied	P42679	protein kinase	TK group	CSK family		megakaryocyte-associated tyrosine-protein kinase	N
NLK	Tchem	No	0	0	0	12.5	0	0	14.2857	0	0	0	18.75	0	0	0	0	14.5833	4.7619	3.81653	Studied	Q9UBE8	protein kinase	CMGC group	MAPK family		serine/threonine-protein kinase nlk	N
NUAK1	Tchem	No	0	16.6667	0	12.5	1.42857	13.75	14.2857	0	6.25	0	12.5	0	0	3.33333	0	31.25	0	6.58613	Studied	O60285	protein kinase	CAMK group	CAMKL family		NUAK family snf1-like kinase 1	N
NUAK2	Tchem	No	0	14.2857	12.5	12.5	0	1.25	0	14.2857	0	5.2381	0	0	0	3.33333	2.38095	0	4.7619	4.14916	Understudied	Q9H093	protein kinase	CAMK group	CAMKL family		NUAK family snf1-like kinase 2	N
PAK1	Tchem	No	0	14.2857	0	12.5	0	0	15.7143	0	0	2.85714	18.75	28.5714	16.6667	0	0	0	9.52381	6.9923	Studied	Q13153	protein kinase	STE group	STE20 family		serine/threonine-protein kinase pak 1	N
PAK2	Tchem	No	0	4.7619	0	12.5	0	13.75	14.2857	9.04762	0	4.7619	22.9167	14.2857	0	0	0	2.08333	14.2857	6.62815	Studied	Q13177	protein kinase	STE group	STE20 family		serine/threonine-protein kinase pak 2	N
PAK3	Tchem	No	0	0	0	12.5	14.2857	0	0	9.52381	2.08333	6.19048	27.0833	14.2857	0	6.66667	0	12.5	0	6.18347	Understudied	O75914	protein kinase	STE group	STE20 family		serine/threonine-protein kinase pak 3	N
PAK4	Tchem	No	4.16667	19.0476	12.5	12.5	0	0	0	0	0	0	29.1667	14.2857	2.38095	3.33333	0	0	2.38095	5.86835	Studied	O96013	protein kinase	STE group	STE20 family		serine/threonine-protein kinase pak 4	N
MOK	Tbio	No	3.33333	0	0	12.5	14.2857	0	14.2857	30.4762	0	0	25	0	0	20	0	0	9.52381	7.61204	Studied	Q9UQ07	protein kinase	CMGC group	RCK family		MAPK/MAK/MRK overlapping kinase	N
MOS	Tbio	No	0	0	12.5	0	2.85714	0	14.2857	0	2.08333	0	18.75	0	0	0	0	0	14.2857	3.80952	Studied	P00540	protein kinase	other group	MOS family		proto-oncogene serine/threonine-protein kinase mos	N
PAK5	Tchem	No	12.5	0	0	12.5	14.2857	0	0	14.2857	10.4167	0	12.5	0	14.2857	3.33333	0	0	7.14286	5.95588	Understudied	Q9P286	protein kinase	STE group	STE Ser/Thr protein kinase family		Serine/Threonine-protein kinase PAK 5	N
PAK6	Tchem	No	12.5	19.0476	12.5	25	14.2857	13.75	0	0	0	0	14.5833	14.2857	14.2857	23.3333	14.2857	0	7.14286	10.8824	Understudied	Q9NQU5	protein kinase	STE group	STE20 family		serine/threonine-protein kinase pak 6	N
PANK3	Tchem	No	0	16.6667	0	0	0	0	0	9.52381	0	2.85714	0	0	0	0	0	2.08333	0	1.83123	Studied	Q9H999	Non-protein kinase	other small molecule kinase		Type II pantothenate kinase family	Pantothenate kinase 3	N
PBK	Tchem	No	12.5	23.8095	12.5	12.5	19.0476	12.5	14.2857	14.2857	64.5833	60	33.3333	30	14.2857	46.6667	0	12.5	0	22.5175	Studied	Q96KB5	protein kinase	other group	TOPK family		lymphokine-activated killer t-cell-originated protein kinase	N
PDK1	Tchem	No	0	2.38095	0	12.5	0	1.25	14.2857	0	18.75	0	16.6667	16.6667	14.2857	3.33333	0	0	0	5.88936	Studied	Q15118	protein kinase	Atypical group	PDHK family		[pyruvate dehydrogenase (acetyl-transferring)] kinase isozyme 1, mitochondrial	N
PDK2	Tchem	No	0	7.14286	0	0	0	2.08333	0	0	0	1.42857	0	0	0	6.66667	0	0	0	1.01891	Studied	Q15119	protein kinase	Atypical group	PDHK family		[pyruvate dehydrogenase (acetyl-transferring)] kinase isozyme 2, mitochondrial	N
PDK3	Tchem	No	0	0	12.5	0	0	20.8333	0	9.52381	0	1.42857	8.33333	0	0	23.3333	0	12.5	14.2857	6.04342	Studied	Q15120	protein kinase	Atypical group	PDHK family		[pyruvate dehydrogenase (acetyl-transferring)] kinase isozyme 3, mitochondrial	N
PDK4	Tchem	No	2.5	0	0	4.16667	0	18.75	0	16.6667	4.16667	2.38095	0	0	0	6.66667	0	12.5	0	3.9881	Studied	Q16654	protein kinase	Atypical group	PDHK family		[pyruvate dehydrogenase (acetyl-transferring)] kinase isozyme 4, mitochondrial	N
MYO3A	Tbio	No	12.5	0	0	12.5	0	12.5	14.2857	14.2857	18.75	23.8095	16.6667	14.2857	14.2857	0	0	0	14.2857	9.89146	Studied	Q8NEV4	protein kinase	STE group	STE20 family		myosin-IIIa	N
MYO3B	Tbio	No	0	14.2857	0	12.5	14.2857	13.75	14.2857	0	4.16667	0	0	14.2857	21.4286	0	14.2857	12.5	38.0952	10.2276	Studied	Q8WXR4	protein kinase	STE group	STE20 family		myosin-IIIb	N
NADK	Tbio	No	0	0	0	0	0	0	0	0	25	0	0	0	0	0	0	0	0	1.47059	Studied	O95544	Non-protein kinase	nucleoside/nucleotide kinase		NAD kinase family	NAD kinase	N
NADK2	Tbio	No	0	4.7619	0	0	0	0	0	14.2857	0	0	0	0	14.2857	3.33333	0	0	7.14286	2.57703	Studied	Q4G0N4	Non-protein kinase	nucleoside/nucleotide kinase		NAD kinase family	NAD kinase 2, mitochondrial	N
NAGK	Tbio	No	1.25	4.7619	0	12.5	0	12.5	0	4.28571	2.08333	0	6.25	7.14286	0	3.33333	11.2245	12.5	0	4.57833	Studied	Q9UJ70	protein kinase	other small molecule kinase	eukaryotic-type N-acetyleglucosamine kinase family		N-acetyl-D-glucosamine kinase	N
PDPK1	Tchem	No	0	2.38095	0	12.5	0	0	0	0	2.08333	0	27.0833	0	0	3.33333	0	2.08333	4.7619	3.18978	Studied	O15530	protein kinase	AGC group	PDK1 family		3-phosphoinositide-dependent protein kinase 1	N
NEK10	Tdark	No	0	0	0	0	9.52381	0	0	0	16.6667	0	0	0	0	3.33333	0	0	7.14286	2.15686	Understudied	Q6ZWH5	protein kinase	other group	NEK family		serine/threonine-protein kinase nek10	N
PFKFB2	Tchem	No	0	0	0	25	0	12.5	0	0	2.08333	0	14.5833	16.6667	0	20	0	16.6667	7.14286	6.7437	Studied	O60825	Non-protein kinase	carbohydrate kinase			6-phosphofructo-2-kinase/fructose-2,6-bisphosphatase 2	N
PFKFB3	Tchem	No	0	0	0	12.5	0	0	1.42857	14.2857	0	0	4.16667	0	0	0	0	0	14.2857	2.7451	Studied	Q16875	Non-protein kinase	carbohydrate kinase			6-phosphofructo-2-kinase/fructose-2,6-bisphosphatase 3	N
PGK1	Tchem	No	0	30.9524	12.5	12.5	14.2857	25	16.6667	4.7619	0	2.38095	18.75	23.8095	15.7143	20	0	0	7.14286	12.0273	Studied	P00558	Non-protein kinase	other small molecule kinase		Phosphoglycerate kinase family	phosphoglycerate kinase 1	N
NEK4	Tbio	No	0	0	0	0	0	0	0	14.2857	2.08333	0	16.6667	0	0	3.33333	0	6.25	7.14286	2.92717	Understudied	P51957	protein kinase	other group	NEK family		serine/threonine-protein kinase nek4	N
PHKG1	Tchem	No	0	0	12.5	12.5	7.14286	0	0	0	31.25	0	0	0	0	3.33333	2.38095	0	0	4.06513	Understudied	Q16816	protein kinase	CAMK group	PHK family		phosphorylase b kinase gamma catalytic chain, skeletal muscle/heart isoform	N
PHKG2	Tchem	No	0	14.2857	12.5	12.5	0	0	4.7619	0	31.25	0	4.16667	7.14286	0	0	2.38095	4.16667	0	5.47969	Understudied	P15735	protein kinase	CAMK group	PHK family		phosphorylase b kinase gamma catalytic chain, liver/testis isoform	N
PI4KA	Tchem	No	0	16.6667	0	12.5	0	0	0	0	6.25	0	16.6667	0	1.42857	3.33333	0	2.08333	2.38095	3.60644	Understudied	P42356	Non-protein kinase	lipid kinase		PI3/PI4 kinase family	phosphatidylinositol 4-kinase alpha	N
NEK8	Tbio	No	0	0	12.5	20.8333	9.52381	0	14.2857	0	2.08333	0	12.5	0	0	0	30.9524	0	14.2857	6.88025	Studied	Q86SG6	protein kinase	other group	NEK family		serine/threonine-protein kinase nek8	N
PI4KB	Tchem	No	0	0	0	12.5	0	0	0	0	4.16667	5.2381	20.8333	0	0	3.33333	9.18367	0	0	3.2503	Studied	Q9UBF8	Non-protein kinase	lipid kinase		PI3/PI4 kinase family	phosphatidylinositol 4-kinase beta	N
PIK3C2A	Tchem	No	0	2.38095	0	12.5	0	12.5	0	0	6.25	0	18.75	0	0	0	0	4.16667	7.14286	3.7465	Studied	O00443	Non-protein kinase	lipid kinase		Phosphoinositide 3-kinase (PI3K) family	phosphatidylinositol 4-phosphate 3-kinase c2 domain-containing subunit alpha	N
PIK3C2B	Tchem	No	0	2.38095	0	12.5	0	6.25	0	0	4.16667	0	12.5	21.4286	0	0	0	2.08333	7.14286	4.02661	Understudied	O00750	Non-protein kinase	lipid kinase		PI3/PI4 kinase family	phosphatidylinositol 4-phosphate 3-kinase c2 domain-containing subunit beta	N
NME1	Tbio	No	14.5833	14.2857	16.6667	12.5	14.2857	12.5	0	30.4762	56.25	44.2857	37.5	15.7143	14.2857	0	14.2857	12.5	0	18.2423	Studied	P15531	Non-protein kinase	nucleoside/nucleotide kinase		NDK family	nucleoside diphosphate kinase A	N
NME1-NME2	Tbio	No	0	0	0	12.5	14.2857	12.5	0	0	0	14.2857	12.5	14.2857	14.2857	0	14.2857	12.5	0	7.14286	Studied	Q32Q12	Non-protein kinase	nucleoside/nucleotide kinase		NDK family		N
NME2P1	Tdark	No	0	0	0	0	0	0	0	0	0	0	0	0	0	0	0	0	0	0	Studied	O60361	Non-protein kinase	nucleoside/nucleotide kinase		NDK family		N
NME3	Tbio	No	0	30.9524	0	12.5	0	0	0	0	50	0	16.6667	0	0	0	0	0	14.2857	7.31793	Studied	Q13232	Non-protein kinase	nucleoside/nucleotide kinase		NDK family	nucleoside diphosphate kinase 3	N
NME4	Tbio	No	0	0	12.5	0	0	4.58333	4.7619	6.66667	35.4167	6.19048	12.5	14.2857	14.2857	0	0	12.5	0	7.27591	Studied	O00746	Non-protein kinase	nucleoside/nucleotide kinase		NDK family	nucleoside diphosphate kinase, mitochondrial	N
NME5	Tbio	No	0	0	0	12.5	2.38095	0	0	14.2857	0	0	2.08333	0	0	3.33333	0	12.5	4.7619	3.04972	Studied	P56597	Non-protein kinase	nucleoside/nucleotide kinase		NDK family	nucleoside diphosphate kinase homolog 5	N
NME6	Tbio	No	0	16.6667	0	12.5	0	0	0	9.52381	4.16667	0	35.4167	0	0	0	0	0	0	4.60434	Studied	O75414	Non-protein kinase	nucleoside/nucleotide kinase		NDK family	nucleoside diphosphate kinase 6	N
NMRK1	Tbio	No	0	0	0	2.08333	0	0	4.7619	0	4.16667	0	0	0	0	3.33333	4.42177	0	2.38095	1.244	Studied	Q9NWW6	Non-protein kinase	nucleoside/nucleotide kinase		uridine kinase family	nicotinamide riboside kinase 1	N
NMRK2	Tbio	No	0	7.14286	0	4.16667	4.7619	0	0	14.2857	12.5	14.2857	12.5	0	0	0	0	0	0	4.09664	Studied	Q9NPI5	Non-protein kinase	nucleoside/nucleotide kinase		uridine kinase family	nicotinamide riboside kinase 2	N
PIK3C2G	Tchem	No	0	0	0	0	0	0	0	0	6.25	0	0	14.2857	14.2857	3.33333	0	0	0	2.2444	Understudied	O75747	Non-protein kinase	lipid kinase		PI3/PI4 kinase family	phosphatidylinositol 4-phosphate 3-kinase c2 domain-containing subunit gamma	N
NPR2	Tbio	No	0	0	12.5	0	15.7143	0	0	14.2857	25	0	12.5	0	0	6.66667	0	12.5	0	5.83333	Studied	P20594	protein kinase	RGC group	RGC family		atrial natriuretic peptide receptor 2	Y
NRBP1	Tbio	No	2.08333	7.14286	0	12.5	0	0	0	16.1905	8.33333	0	16.6667	14.2857	0	3.33333	0	0	14.2857	5.57773	Studied	Q9UHY1	protein kinase	other group	NRBP family		nuclear receptor-binding protein	Y
NRBP2	Tdark	No	6.25	2.38095	0	12.5	0	1.25	14.2857	0	39.5833	14.2857	12.5	0	0	23.3333	4.7619	0	16.6667	8.69398	Understudied	Q9NSY0	protein kinase	other group	NRBP family		nuclear receptor-binding protein 2	Y
NRK	Tdark	No	0	14.2857	0	12.5	21.9048	14.5833	0	0	4.16667	1.42857	0	14.2857	14.2857	3.33333	0	22.9167	14.2857	8.11625	Understudied	Q7Z2Y5	protein kinase	STE group	STE20 family		Nik-related protein kinase	N
PIK3C3	Tchem	No	2.5	0	0	12.5	0	0	0	0	4.16667	0	16.6667	0	0	3.33333	0	6.25	4.7619	2.95168	Studied	Q8NEB9	Non-protein kinase	lipid kinase		PI3/PI4 kinase family	phosphatidylinositol 3-kinase catalytic subunit type 3	N
PIK3R1	Tchem	No	0	0	0	0	0	0	0	14.2857	0	0	0	0	0	6.66667	0	16.6667	14.2857	3.05322	Studied	P27986	Non-protein kinase	lipid kinase		PI3K p85 subunit family	phosphatidylinositol 3-kinase regulatory subunit alpha	N
PIKFYVE	Tchem	No	0	2.38095	0	12.5	0	0	0	0	0	0	18.75	0	0	0	0	6.25	7.14286	2.76611	Studied	Q9Y2I7	Non-protein kinase	lipid kinase			1-phosphatidylinositol 3-phosphate 5-kinase	N
PIM1	Tchem	No	0	0	0	0	7.14286	0	0	0	14.5833	7.61905	0	7.14286	0	20	0	12.5	14.2857	4.89846	Studied	P11309	protein kinase	CAMK group	PIM family		serine/threonine-protein kinase pim-1	N
PIM2	Tchem	No	0	0	6.25	16.6667	14.2857	12.5	14.2857	0	60.4167	0	0	19.0476	0	3.33333	0	0	2.38095	8.77451	Studied	Q9P1W9	protein kinase	CAMK group	PIM family		serine/threonine-protein kinase pim-2	N
OBSCN	Tbio	No	0	7.14286	0	12.5	28.5714	0	0	0	6.25	3.80952	25	0	0	3.33333	30.9524	2.08333	14.2857	7.87815	Studied	Q5VST9	protein kinase	CAMK group	TRIO family		obscurin	N
OXSR1	Tbio	No	2.08333	2.38095	0	12.5	0	16.6667	0	0	4.16667	0	18.75	1.42857	1.42857	6.66667	0	0	0	3.88655	Studied	O95747	protein kinase	STE group	STE20 family		serine/threonine-protein kinase osr1	N
PIM3	Tchem	No	0	21.4286	0	12.5	0	0	2.38095	0	2.08333	0	0	0	0	0	0	0	0	2.2584	Studied	Q86V86	protein kinase	CAMK group	PIM family		serine/threonine-protein kinase pim-3	N
PIP4K2B	Tchem	No	0	2.38095	0	12.5	7.14286	0	0	2.85714	0	0	31.25	0	0	3.33333	2.38095	0	14.2857	4.47829	Studied	P78356	Non-protein kinase	lipid kinase		PI5P4K Family	phosphatidylinositol 5-phosphate 4-kinase type-2 beta	N
PIP4K2C	Tchem	No	0	16.6667	12.5	12.5	0	2.08333	0	0	0	0	25	0	0	3.33333	0	0	4.7619	4.52031	Understudied	Q8TBX8	Non-protein kinase	lipid kinase		PI5P4K Family	phosphatidylinositol 5-phosphate 4-kinase type-2 gamma	N
PIP5K1C	Tchem	No	0	0	0	12.5	0	0	2.38095	1.42857	4.16667	0	29.1667	0	0	3.33333	0	0	0	3.11625	Understudied	O60331	Non-protein kinase	lipid kinase		PI5P4K Family	phosphatidylinositol 4-phosphate 5-kinase type-1 gamma	N
PKM	Tchem	No	0	0	12.5	12.5	28.5714	19.1667	14.2857	0	0	0	20.8333	46.6667	14.2857	0	0	0	19.0476	11.0504	Studied	P14618	Non-protein kinase	other small molecule kinase			pyruvate kinase pkm	N
PKMYT1	Tchem	No	14.5833	19.0476	12.5	12.5	14.2857	15.8333	14.2857	14.2857	58.3333	22.8571	25	35.7143	16.6667	0	19.0476	12.5	14.2857	18.9251	Understudied	Q99640	protein kinase	other group	WEE family		membrane-associated tyrosine- and threonine-specific cdc2-inhibitory kinase	N
PAN3	Tdark	No	1.25	0	0	12.5	30.9524	0	0	0	0	0	18.75	2.38095	0	6.66667	21.4286	6.25	16.6667	6.87325	Understudied	Q58A45	protein kinase	other group	PAN3 family		PAB-dependent poly(A)-specific ribonuclease subunit PAN3	N
PANK1	Tbio	No	0	0	12.5	0	0	0	0	0	2.08333	4.28571	12.5	0	0	3.33333	0	0	7.14286	2.46148	Studied	Q8TE04	Non-protein kinase	other small molecule kinase		Type II pantothenate kinase family	pantothenate kinase 1	N
PANK2	Tbio	No	0	4.7619	0	12.5	0	0	0	0	0	0	20.8333	0	0	0	0	0	0	2.2409	Studied	Q9BZ23	Non-protein kinase	other small molecule kinase		Type II pantothenate kinase family	Pantothenate kinase 2, mitochondrial	N
PKN1	Tchem	No	12.5	0	12.5	12.5	15.7143	0	2.38095	4.28571	12.5	5.2381	12.5	0	0	0	2.38095	12.5	0	6.17647	Studied	Q16512	protein kinase	AGC group	PKN family		serine/threonine-protein kinase n1	N
PANK4	Tdark	No	0	2.38095	0	0	0	0	2.38095	0	0	0	14.5833	0	0	0	0	0	0	1.13796	Studied	Q9NVE7	Non-protein kinase	other small molecule kinase		type II pantothenate kinase family	pantothenate kinase 4	N
PASK	Tbio	No	15	14.2857	12.5	16.6667	14.2857	12.5	0	0	4.16667	0	16.6667	0	0	6.66667	14.2857	14.5833	14.2857	9.17017	Studied	Q96RG2	protein kinase	CAMK group	CAMKL family		PAS domain-containing serine/threonine-protein kinase	N
PKN2	Tchem	No	0	2.38095	0	12.5	0	0	0	14.2857	0	0	22.9167	0	0	0	0	4.16667	4.7619	3.58894	Studied	Q16513	protein kinase	AGC group	PKN family		serine/threonine-protein kinase n2	N
PCK1	Tbio	No	12.5	0	12.5	0	0	12.5	0	0	0	1.42857	12.5	14.2857	14.2857	0	14.2857	0	0	5.54622	Studied	P35558	Non-protein kinase	Unclassified protein		phosphoenolpyruvate carboxykinase (GTP) family	phosphoenolpyruvate carboxykinase, cytosolic [GTP]	N
PCK2	Tbio	No	12.5	0	12.5	0	0	12.5	0	0	0	7.61905	0	0	0	0	0	0	7.14286	3.07423	Studied	Q16822	Non-protein kinase	other small molecule kinase		Phosphoenolpyruvate carboxykinase [GTP] family	phosphoenolpyruvate carboxykinase [gtp], mitochondrial	N
PLK3	Tchem	No	0	0	0	12.5	28.5714	0	0	2.38095	12.5	0	0	0	14.2857	0	0	0	33.3333	6.09244	Studied	Q9H4B4	protein kinase	other group	PLK family		serine/threonine-protein kinase plk3	N
PLK4	Tchem	No	14.5833	19.0476	12.5	12.5	14.2857	14.5833	14.2857	14.7619	54.1667	10.9524	22.9167	30	16.6667	26.6667	0	12.5	14.2857	17.9237	Studied	O00444	protein kinase	other group	PLK family		serine/threonine-protein kinase plk4	N
PDIK1L	Tdark	No	4.16667	0	0	0	0	0	0	0	2.08333	0	0	0	0	23.3333	0	0	0	1.7402	Understudied	Q8N165	protein kinase	other group	NKF4 family		serine/threonine-protein kinase pdik1l	N
PRKAA1	Tchem	No	0	0	0	0	0	18.75	0	0	0	0	18.75	0	0	0	0	2.08333	0	2.32843	Studied	Q13131	protein kinase	CAMK group	CAMKL family		5-amp-activated protein kinase catalytic subunit alpha-1	N
PRKAA2	Tchem	No	0	0	0	12.5	10.9524	0	14.2857	0	8.33333	0	29.1667	14.2857	0	0	0	12.5	7.14286	6.42157	Studied	P54646	protein kinase	CAMK group	CAMKL family		5-amp-activated protein kinase catalytic subunit alpha-2	N
PRKAB1	Tchem	No	0	4.7619	0	12.5	0	0	0	0	0	0	12.5	0	0	3.33333	0	12.5	0	2.68207	Studied	Q9Y478	protein kinase	CAMK group	CAMKL family		5-AMP-activated protein kinase subunit beta-1	N
PRKACA	Tchem	No	2.08333	0	0	0	1.42857	0	4.7619	0	12.5	2.85714	12.5	0	0	3.33333	0	0	0	2.32143	Studied	P17612	protein kinase	AGC group	PKA family		camp-dependent protein kinase catalytic subunit alpha	N
PRKACB	Tchem	No	0	0	0	12.5	0	0	0	0	6.25	0	2.08333	14.2857	0	3.33333	0	14.5833	7.14286	3.53992	Understudied	P22694	protein kinase	AGC group	PKA family		camp-dependent protein kinase catalytic subunit beta	N
PDPK2P	Tdark	No	0	0	0	0	0	0	0	0	0	0	0	0	0	0	0	0	0	0	Studied	Q6A1A2	protein kinase	AGC group	PDK1 family		putative 3-phosphoinositide-dependent protein kinase 2	N
PDXK	Tbio	No	12.5	0	12.5	27.0833	0	0	0	0	0	0	31.25	14.2857	0	0	0	2.08333	0	5.86485	Studied	O00764	Non-protein kinase	other small molecule kinase		Pyridoxine kinase family	pyridoxal kinase	N
PEAK1	Tbio	No	12.5	2.38095	0	12.5	0	0	0	0	2.08333	0	29.1667	0	0	3.33333	0	4.16667	14.2857	4.73039	Studied	Q9H792	protein kinase	other group	NKF3 family		pseudopodium-enriched atypical kinase 1	Y
PFKFB1	Tbio	No	12.5	7.14286	12.5	0	0	0	0	0	12.5	0	0	0	14.2857	23.3333	9.52381	0	2.38095	5.53922	Studied	P16118	Non-protein kinase	carbohydrate kinase			6-phosphofructo-2-kinase/fructose-2,6-bisphosphatase 1	N
PRKCA	Tchem	No	12.5	0	0	12.5	0	0	15.7143	0	6.25	4.7619	29.1667	0	14.2857	0	0	0	2.38095	5.7388	Studied	P17252	protein kinase	AGC group	PKC family		protein kinase c alpha type	N
PRKCB	Tchem	No	0	0	6.25	25	0	0	0	0	12.5	0	0	0	0	6.66667	0	20.8333	2.38095	4.33123	Studied	P05771	protein kinase	AGC group	PKC family		protein kinase c beta type	N
PFKL	Tbio	No	2.5	9.52381	0	0	0	0	0	0	0	5.2381	12.5	7.14286	0	0	0	0	0	2.17087	Studied	P17858	Non-protein kinase	carbohydrate kinase		Phosphofructokinase type A (PFKA) family	ATP-dependent 6-phosphofructokinase, liver type	N
PFKM	Tbio	No	0	7.14286	12.5	12.5	0	0	14.2857	0	2.08333	0	29.1667	2.38095	0	0	0	0	7.14286	5.12955	Studied	P08237	Non-protein kinase	carbohydrate kinase		PFKA family	ATP-dependent 6-phosphofructokinase, muscle type	N
PFKP	Tbio	No	12.5	2.38095	0	12.5	0	12.5	14.2857	1.42857	14.5833	0	29.1667	32.8571	14.2857	0	0	0	0	8.61695	Studied	Q01813	Non-protein kinase	carbohydrate kinase		PFKA family	ATP-dependent 6-phosphofructokinase, platelet type	N
PRKCE	Tchem	No	0	0	0	0	0	0	0	0	2.08333	5.2381	0	0	0	3.33333	0	0	7.14286	1.04692	Studied	Q02156	protein kinase	AGC group	PKC family		protein kinase c epsilon type	N
PGK2	Tbio	No	0	0	0	12.5	0	0	0	0	6.25	0	2.08333	0	0	0	0	0	0	1.22549	Studied	P07205	Non-protein kinase	carbohydrate kinase		phosphoglycerate kinase family	phosphoglycerate kinase 2	N
PHKA1	Tbio	No	0	14.2857	0	12.5	14.2857	4.16667	2.38095	14.2857	0	0	0	28.5714	16.6667	0	14.2857	0	0	7.14286	Studied	P46020	protein kinase	Unclassified protein	Phosphorylase b kinase regulatory chain family		phosphorylase b kinase regulatory subunit alpha, skeletal muscle isoform	N
PHKA2	Tbio	No	6.25	0	0	0	0	14.5833	14.2857	0	16.6667	0	16.6667	0	0	0	0	0	0	4.02661	Studied	P46019	protein kinase	Unclassified protein	Phosphorylase b kinase regulatory chain family		phosphorylase b kinase regulatory subunit alpha, liver isoform	N
PRKCG	Tchem	No	12.5	0	2.08333	14.5833	14.2857	12.5	14.2857	0	14.5833	14.2857	0	28.5714	14.2857	0	14.2857	14.5833	0	10.049	Studied	P05129	protein kinase	AGC group	PKC family		protein kinase c gamma type	N
PRKCH	Tchem	No	0	0	0	16.6667	14.2857	2.5	0	0	2.08333	1.42857	0	0	0	0	27.8912	0	11.9048	4.51531	Studied	P24723	protein kinase	AGC group	PKC family		protein kinase c eta type	N
PI4K2A	Tbio	No	0	2.38095	0	12.5	14.2857	0	0	11.4286	0	0	0	0	0	3.33333	4.08163	12.5	19.0476	4.67987	Studied	Q9BTU6	Non-protein kinase	lipid kinase		PI3/PI4 kinase family	phosphatidylinositol 4-kinase type 2-alpha	N
PRKCI	Tchem	No	2.5	2.38095	12.5	37.5	14.2857	16.6667	0	0	0	0	31.25	0	14.2857	0	0	12.5	2.38095	8.60294	Studied	P41743	protein kinase	AGC group	PKC family		protein kinase c iota type	N
PRKCQ	Tchem	No	0	7.14286	16.25	16.6667	0	2.5	0	14.2857	0	0	0	1.42857	0	0	0	4.16667	9.52381	4.23319	Studied	Q04759	protein kinase	AGC group	PKC family		protein kinase c theta type	N
PRKCZ	Tchem	No	12.5	0	12.5	12.5	0	16.6667	0	0	6.25	0	0	0	0	3.33333	0	0	4.7619	4.03011	Studied	Q05513	protein kinase	AGC group	PKC family		protein kinase c zeta type	N
PRKD1	Tchem	No	0	0	0	12.5	0	5.83333	2.38095	0	0	0	16.6667	0	0	0	9.18367	22.9167	7.14286	4.5073	Studied	Q15139	protein kinase	CAMK group	PKD family		serine/threonine-protein kinase d1	N
PRKD2	Tchem	No	0	4.7619	0	20.8333	0	12.5	0	0	0	19.0476	25	0	0	0	0	0	0	4.83193	Studied	Q9BZL6	protein kinase	CAMK group	PKD family		serine/threonine-protein kinase d2	N
PRKD3	Tchem	No	0	2.38095	12.5	39.5833	0	0	0	0	4.16667	4.7619	4.16667	0	0	3.33333	0	8.33333	14.2857	5.5007	Studied	O94806	protein kinase	CAMK group	PKD family		serine/threonine-protein kinase d3	N
PRKDC	Tchem	No	12.5	16.6667	12.5	12.5	14.2857	12.5	14.2857	6.66667	22.9167	8.57143	20.8333	28.5714	14.2857	3.33333	28.5714	18.75	0	14.5728	Studied	P78527	protein kinase	Atypical group	PIKK family		dna-dependent protein kinase catalytic subunit	N
PRKG1	Tchem	No	20.4167	16.6667	0	12.5	4.7619	1.25	0	0	6.25	0	0	0	0	0	0	16.6667	7.14286	5.03852	Studied	Q13976	protein kinase	AGC group	PKG family		cGMP-dependent protein kinase 1	N
PRKG2	Tchem	No	15	2.38095	0	12.5	0	0	0	0	0	3.80952	27.0833	0	0	0	0	0	0	3.57493	Studied	Q13237	protein kinase	AGC group	PKG family		cGMP-dependent protein kinase 2	N
PRKX	Tchem	No	0	0	12.5	25	0	0	14.2857	14.2857	0	0	20.8333	0	14.2857	0	0	16.6667	0	6.93277	Studied	P51817	protein kinase	AGC group	PKA family		camp-dependent protein kinase catalytic subunit prkx	N
PRPF4B	Tchem	No	0	19.0476	0	12.5	0	12.5	0	0	0	4.7619	22.9167	2.38095	0	0	0	4.16667	2.38095	4.7444	Understudied	Q13523	protein kinase	CMGC group	DYRK family		serine/threonine-protein kinase prp4 homolog	N
PIK3R4	Tbio	No	0	2.38095	0	0	0	12.5	0	0	0	0	8.33333	0	0	3.33333	0	10.4167	7.14286	2.59454	Studied	Q99570	protein kinase	other group	VPS15 family		phosphoinositide 3-kinase regulatory subunit 4	N
PTK2	Tchem	No	0	19.0476	0	12.5	2.38095	0	14.2857	21.4286	0	19.5238	27.0833	0	0	3.33333	0	0	0	7.03431	Studied	Q05397	protein kinase	TK group	FAK family		focal adhesion kinase 1	N
RIOK1	Tchem	No	0	0	0	12.5	0	12.5	0	19.0476	2.08333	20.4762	20.8333	14.2857	14.2857	6.66667	0	0	2.38095	7.35644	Understudied	Q9BRS2	protein kinase	Atypical group	RIO family		serine/threonine-protein kinase rio1	N
RIOK3	Tchem	No	1.25	2.38095	0	0	0	0	0	14.2857	0	0	14.5833	0	4.28571	0	0	0	14.2857	3.0042	Understudied	O14730	protein kinase	Atypical group	RIO family		serine/threonine-protein kinase rio3	N
RIPK1	Tchem	No	0	2.38095	0	0	0	0	2.38095	0	0	0	2.08333	0	0	3.33333	0	0	7.14286	1.01891	Studied	Q13546	protein kinase	TKL group	RIPK family		receptor-interacting serine/threonine-protein kinase 1	N
PINK1	Tbio	No	0	19.0476	0	4.16667	0	0	0	0	6.25	0	0	0	14.2857	3.33333	0	12.5	9.52381	4.06513	Studied	Q9BXM7	protein kinase	other group	NKF2 family		serine/threonine-protein kinase pink1, mitochondrial	N
PIP4K2A	Tbio	No	1.25	4.7619	0	20.8333	14.2857	0	0	9.04762	18.75	3.80952	6.25	0	0	3.33333	7.14286	27.0833	16.6667	7.83613	Studied	P48426	Non-protein kinase	lipid kinase		PI5P4K Family	phosphatidylinositol 5-phosphate 4-kinase type-2 alpha	N
RIPK2	Tchem	No	12.5	2.38095	8.33333	12.5	14.2857	16.6667	14.2857	30.4762	60.4167	14.7619	18.75	15.7143	0	6.66667	18.7075	12.5	21.4286	16.4926	Studied	O43353	protein kinase	TKL group	RIPK family		receptor-interacting serine/threonine-protein kinase 2	N
RIPK3	Tchem	No	0	0	0	12.5	0	0	0	0	0	0	0	0	0	0	0	4.16667	0	0.980392	Studied	Q9Y572	protein kinase	TKL group	RIPK family		receptor-interacting serine/threonine-protein kinase 3	N
PIP5K1A	Tbio	No	0	0	0	25	0	0	16.6667	14.2857	4.16667	3.80952	31.25	0	0	23.3333	7.14286	0	14.2857	8.23179	Understudied	Q99755	Non-protein kinase	lipid kinase		PI5P4K Family	phosphatidylinositol 4-phosphate 5-kinase type-1 alpha	N
PIP5K1B	Tbio	No	12.5	2.38095	0	41.6667	0	0	0	2.38095	4.16667	0	12.5	0	0	3.33333	0	0	0	4.64286	Understudied	O14986	Non-protein kinase	lipid kinase		PI5P4K Family	phosphatidylinositol 4-phosphate 5-kinase type-1 beta	N
RIPK4	Tchem	No	0	0	12.5	0	14.2857	0	0	0	8.33333	0	12.5	0	14.2857	3.33333	0	4.16667	0	4.08263	Studied	P57078	protein kinase	TKL group	RIPK family		receptor-interacting serine/threonine-protein kinase 4	N
PKDCC	Tbio	No	5.83333	0	12.5	12.5	4.7619	0	0	14.2857	12.5	14.2857	12.5	0	0	3.33333	0	12.5	0	6.17647	Studied	Q504Y2	protein kinase	other group	SGK493 family		protein kinase domain-containing protein, cytoplasmic	N
PKLR	Tbio	No	12.5	0	12.5	0	0	12.5	14.2857	0	2.08333	2.85714	0	0	0	26.6667	0	0	0	4.90546	Studied	P30613	Non-protein kinase	other small molecule kinase			Pyruvate kinase PKLR	N
RNASEL	Tchem	No	13.75	0	0	33.3333	0	0	0	0	0	0	0	0	0	3.33333	0	2.08333	0	3.08824	Studied	Q05823	protein kinase	other group	other-UNIQUE family		2-5a-dependent ribonuclease	N
RPS6KA1	Tchem	No	0	0	12.5	25	0	0	0	19.0476	29.1667	0	0	0	14.2857	0	0	0	4.7619	6.16246	Studied	Q15418	protein kinase	AGC group	RSK family		ribosomal protein s6 kinase alpha-1	N
RPS6KA2	Tchem	No	1.25	2.38095	0	12.5	0	0	0	2.38095	10.4167	0	18.75	7.14286	0	3.33333	2.04082	12.5	0	4.27621	Studied	Q15349	protein kinase	AGC group	RSK family		ribosomal protein s6 kinase alpha-2	N
RPS6KA3	Tchem	No	0	2.38095	0	0	0	0	0	9.52381	0	3.80952	0	0	0	0	0	4.16667	14.2857	2.0098	Studied	P51812	protein kinase	AGC group	RSK family		ribosomal protein s6 kinase alpha-3	N
PKN3	Tbio	No	12.5	0	0	12.5	0	2.08333	0	0	6.25	0	20.8333	0	0	3.33333	0	2.08333	0	3.5049	Understudied	Q6P5Z2	protein kinase	AGC group	PKN family		serine/threonine-protein kinase n3	N
RPS6KA4	Tchem	No	0	0	12.5	12.5	0	12.5	0	2.85714	35.4167	0	29.1667	7.14286	0	0	0	0	0	6.59314	Studied	O75676	protein kinase	AGC group	RSK family		ribosomal protein s6 kinase alpha-4	N
RPS6KA5	Tchem	No	0	4.7619	0	12.5	0	0	0	0	2.08333	1.42857	8.33333	0	0	0	0	0	4.7619	1.9923	Studied	O75582	protein kinase	AGC group	RSK family		ribosomal protein s6 kinase alpha-5	N
RPS6KA6	Tchem	No	0	0	0	12.5	0	0	14.2857	0	0	0	6.25	35.7143	14.2857	3.33333	0	0	9.52381	5.64076	Studied	Q9UK32	protein kinase	AGC group	RSK family		ribosomal protein s6 kinase alpha-6	N
RPS6KB1	Tchem	No	0	0	0	12.5	0	0	0	0	0	0	18.75	0	2.38095	6.66667	0	2.08333	4.7619	2.77311	Studied	P23443	protein kinase	AGC group	RSK family		ribosomal protein s6 kinase beta-1	N
PLK5	Tbio	No	0	0	0	18.75	14.2857	0	0	0	12.5	14.2857	12.5	0	2.38095	0	14.2857	0	0	5.23459	Studied	Q496M5	protein kinase	other group	PLK family		inactive serine/threonine-protein kinase plk5	N
PNCK	Tbio	No	0	14.2857	0	43.75	0	1.25	14.2857	14.2857	20.8333	14.2857	20.8333	14.2857	14.2857	3.33333	0	12.5	0	11.0714	Understudied	Q6P2M8	protein kinase	CAMK group	CAMK1 family		calcium/calmodulin-dependent protein kinase type 1b	N
POMK	Tdark	No	0	14.2857	0	12.5	14.2857	0	0	9.52381	2.08333	1.42857	6.25	14.2857	14.2857	0	0	14.5833	0	6.08894	Understudied	Q9H5K3	protein kinase	other group	other-UNIQUE family		protein O-mannose kinase	Y
PRAG1	Tbio	No	0	0	0	0	0	0	0	0	0	0	0	0	0	0	0	0	0	0	Studied		protein kinase	Unclassified protein				N
SBK1	Tchem	No	12.5	14.2857	0	12.5	14.2857	12.5	0	0	2.08333	14.2857	16.6667	14.2857	14.2857	46.6667	16.6667	12.5	21.4286	13.2318	Studied	Q52WX2	protein kinase	other group	NKF1 family		serine/threonine-protein kinase sbk1	N
SBK3	Tchem	No	0	7.14286	0	12.5	0	0	0	14.2857	12.5	9.52381	12.5	15.7143	14.2857	0	25.8503	0	0	7.31192	Understudied	P0C264	protein kinase	other group	NKF1 family		uncharacterized serine/threonine-protein kinase sbk3	N
SGK1	Tchem	No	0	2.38095	0	4.16667	0	0	0	0	6.25	0	0	0	0	6.66667	0	0	4.7619	1.42507	Studied	O00141	protein kinase	AGC group	SGK family		serine/threonine-protein kinase sgk1	N
SGK2	Tchem	No	12.5	0	0	0	0	0	14.2857	2.38095	4.16667	3.80952	12.5	14.2857	23.8095	23.3333	0	0	21.4286	7.79412	Studied	Q9HBY8	protein kinase	AGC group	SGK family		serine/threonine-protein kinase sgk2	N
SGK3	Tchem	No	0	0	0	0	0	0	0	0	6.25	1.42857	0	0	0	3.33333	0	12.5	19.0476	2.5035	Studied	Q96BR1	protein kinase	AGC group	SGK family		serine/threonine-protein kinase sgk3	N
PRKACG	Tbio	No	0	11.9048	0	0	0	0	0	0	0	0	12.5	7.14286	0	3.33333	0	0	0	2.05182	Understudied	P22612	protein kinase	AGC group	PKA family		camp-dependent protein kinase catalytic subunit gamma	N
PRKAG1	Tbio	No	0	9.52381	0	12.5	0	0	14.2857	0	4.16667	0	16.6667	0	1.42857	0	0	0	4.7619	3.72549	Studied	P54619	protein kinase	CAMK group	CAMKL family		5-AMP-activated protein kinase subunit gamma-1	N
SIK2	Tchem	No	0	0	0	0	0	0	0	0	4.16667	0	0	0	0	0	0	0	7.14286	0.665266	Studied	Q9H0K1	protein kinase	CAMK group	CAMKL family		serine/threonine-protein kinase sik2	N
SIK3	Tchem	No	0	0	0	0	0	4.16667	0	0	0	0	12.5	0	0	0	0	0	9.52381	1.54062	Studied	Q9Y2K2	protein kinase	CAMK group	CAMKL family		serine/threonine-protein kinase sik3	N
SLK	Tchem	No	0	4.7619	0	12.5	0	0	0	0	4.16667	0	16.6667	14.2857	0	0	0	0	2.38095	3.22129	Studied	Q9H2G2	protein kinase	STE group	STE20 family		STE20-like serine/threonine-protein kinase	N
SMG1	Tchem	No	0	14.2857	0	12.5	0	0	0	0	0	0	18.75	14.2857	0	3.33333	0	6.25	4.7619	4.36275	Studied	Q96Q15	protein kinase	Atypical group	PIKK family		serine/threonine-protein kinase smg1	N
SPHK1	Tchem	No	14.5833	0	0	12.5	30	26.25	16.6667	16.1905	56.25	14.2857	18.75	0	18.0952	0	14.2857	27.0833	47.619	18.3859	Studied	Q9NYA1	Non-protein kinase	lipid kinase			sphingosine kinase 1	N
SPHK2	Tchem	No	0	2.38095	0	0	0	0	0	0	0	0	12.5	0	0	3.33333	0	0	21.4286	2.33193	Studied	Q9NRA0	Non-protein kinase	lipid kinase			sphingosine kinase 2	N
SRMS	Tchem	No	12.5	14.2857	12.5	12.5	52.381	0	28.5714	0	14.5833	0	16.6667	14.2857	15.7143	46.6667	14.2857	12.5	0	15.7318	Studied	Q9H3Y6	protein kinase	TK group	SRC family		tyrosine-protein kinase srms	N
SRPK1	Tchem	No	0	16.6667	12.5	12.5	14.2857	12.5	0	13.8095	6.25	6.19048	20.8333	30	14.2857	6.66667	14.2857	12.5	14.2857	12.2094	Studied	Q96SB4	protein kinase	CMGC group	SRPK family		SRSF protein kinase 1	N
SRPK2	Tchem	No	2.5	2.38095	12.5	12.5	0	13.75	1.42857	9.52381	12.5	0	27.0833	0	0	3.33333	0	0	2.38095	5.87535	Studied	P78362	protein kinase	CMGC group	SRPK family		SRSF protein kinase 2	N
SRPK3	Tchem	No	0	2.38095	0	12.5	19.0476	4.58333	28.5714	9.04762	50	18.0952	43.75	19.0476	14.2857	0	0	0	14.2857	13.8585	Understudied	Q9UPE1	protein kinase	CMGC group	SRPK family		SRSF protein kinase 3	N
STK10	Tchem	No	0	0	0	25	0	0	14.2857	11.4286	12.5	0	0	0	14.2857	3.33333	2.04082	8.33333	4.7619	5.64526	Studied	O94804	protein kinase	STE group	STE20 family		serine/threonine-protein kinase 10	N
STK11	Tchem	No	0	4.7619	0	12.5	14.2857	0	0	0	4.16667	0	0	2.38095	0	0	0	0	14.2857	3.08123	Studied	Q15831	protein kinase	CAMK group	CAMKL family		serine/threonine-protein kinase stk11	N
STK16	Tchem	No	0	0	0	12.5	0	0	0	14.2857	0	0	0	0	7.14286	0	0	0	0	1.9958	Studied	O75716	protein kinase	other group	NAK family		serine/threonine-protein kinase 16	N
STK17A	Tchem	No	0	4.7619	15	16.6667	0	13.75	28.5714	0	6.25	0	18.75	7.14286	1.42857	0	0	20.8333	16.6667	8.81303	Understudied	Q9UEE5	protein kinase	CAMK group	DAPK family		serine/threonine-protein kinase 17a	N
STK17B	Tchem	No	7.5	0	0	25	0	12.5	0	30.4762	6.25	0	0	0	0	0	0	4.16667	16.6667	6.03291	Understudied	O94768	protein kinase	CAMK group	DAPK family		serine/threonine-protein kinase 17b	N
PRKRA	Tbio	No	12.5	2.38095	0	25	0	1.25	0	0	0	4.7619	16.6667	0	0	3.33333	2.04082	0	0	3.9961	Studied	O75569	protein kinase	Unclassified protein			interferon-inducible double-stranded rna-dependent protein kinase activator a	N
STK24	Tchem	No	4.16667	0	0	12.5	16.6667	2.08333	15.7143	0	2.08333	0	16.6667	21.4286	0	0	13.6054	0	14.2857	7.0118	Studied	Q9Y6E0	protein kinase	STE group	STE20 family		serine/threonine-protein kinase 24	N
PRKY	Tdark	No	12.5	0	12.5	12.5	4.28571	13.75	0	0	10.4167	0	12.5	16.6667	0	0	0	4.16667	14.2857	6.68067	Studied	O43930	protein kinase	AGC group	PKA family		putative serine/threonine-protein kinase prky	N
STK25	Tchem	No	0	0	0	12.5	14.2857	0	0	0	4.16667	0	16.6667	7.14286	0	0	4.42177	0	4.7619	3.7615	Studied	O00506	protein kinase	STE group	STE20 family		serine/threonine-protein kinase 25	N
PRPS1	Tbio	No	2.5	4.7619	0	0	14.2857	22.5	4.7619	14.2857	6.25	3.80952	0	0	0	0	0	0	9.52381	4.86345	Studied	P60891	Non-protein kinase	carbohydrate kinase		ribose-phosphate pyrophosphokinase family	ribose-phosphate pyrophosphokinase 1	N
PRPS1L1	Tdark	No	0	0	0	0	0	0	14.2857	14.2857	6.25	3.80952	0	0	0	0	0	16.6667	9.52381	3.81303	Studied	P21108	Non-protein kinase	carbohydrate kinase		ribose-phosphate pyrophosphokinase family	ribose-phosphate pyrophosphokinase 3	N
PRPS2	Tbio	No	0	0	0	12.5	0	0	0	0	8.33333	18.0952	16.6667	0	14.2857	3.33333	0	0	14.2857	5.14706	Studied	P11908	Non-protein kinase	carbohydrate kinase		ribose-phosphate pyrophosphokinase family	ribose-phosphate pyrophosphokinase 2	N
PSKH1	Tdark	No	12.5	14.2857	0	12.5	0	0	0	2.38095	4.16667	0	14.5833	0	0	0	0	12.5	14.2857	5.12955	Understudied	P11801	protein kinase	CAMK group	PSK family		serine/threonine-protein kinase h1	N
PSKH2	Tdark	No	0	0	0	0	0	0	0	0	4.16667	0	0	0	0	0	16.6667	0	4.7619	1.5056	Understudied	Q96QS6	protein kinase	CAMK group	PSK family		serine/threonine-protein kinase h2	Y
PSTK	Tdark	No	0	0	0	0	0	6.25	14.2857	0	0	0	0	0	0	6.66667	0	0	0	1.60014	Studied	Q8IV42	Non-protein kinase	Unclassified protein		L-seryl-tRNA (Sec) kinase family	L-seryl-tRNA (Sec) kinase	N
STK26	Tchem	No	0	2.38095	0	12.5	0	12.5	0	2.38095	8.33333	6.19048	16.6667	14.2857	14.2857	3.33333	0	0	14.2857	6.30252	Studied	Q9P289	protein kinase	STE group	STE Ser/Thr protein kinase family		serine/threonine protein kinase 26	N
STK3	Tchem	No	2.08333	9.52381	0	12.5	14.2857	13.75	33.3333	4.7619	8.33333	3.80952	16.6667	1.42857	0	6.66667	23.8095	16.6667	0	9.85994	Understudied	Q13188	protein kinase	STE group	STE20 family		serine/threonine-protein kinase 3	N
STK31	Tchem	No	14.5833	19.0476	0	29.1667	14.2857	12.5	15.7143	16.6667	0	0	16.6667	35.7143	14.2857	0	14.2857	18.75	19.0476	14.1597	Understudied	Q9BXU1	protein kinase	other group	other-UNIQUE family		serine/threonine-protein kinase 31	Y
PTK7	Tbio	No	14.5833	0	6.25	37.5	21.4286	13.75	14.2857	0	6.25	7.14286	20.8333	0	0	3.33333	14.2857	12.5	0	10.1261	Studied	Q13308	protein kinase	TK group	CCK4 family		inactive tyrosine-protein kinase 7	Y
PXK	Tbio	No	0	0	0	4.16667	0	0	0	14.2857	4.16667	0	0	7.14286	0	6.66667	0	0	4.7619	2.42297	Understudied	Q7Z7A4	protein kinase	other group	SLOB family		PX domain-containing protein kinase-like protein	Y
STK32A	Tchem	No	12.5	0	0	12.5	4.7619	0	16.6667	14.2857	6.25	0	0	14.2857	0	0	0	12.5	14.2857	6.35504	Understudied	Q8WU08	protein kinase	AGC group	YANK family		serine/threonine-protein kinase 32a	N
RBKS	Tbio	No	0	0	0	4.16667	0	0	0	0	0	0	0	26.1905	0	0	0	2.08333	2.38095	2.04832	Studied	Q9H477	Non-protein kinase	carbohydrate kinase		carbohydrate kinase PfkB family	ribokinase	N
STK32B	Tchem	No	14.5833	0	0	41.6667	1.42857	18.75	0	0	6.25	0	12.5	14.2857	0	0	7.14286	12.5	0	7.59454	Understudied	Q9NY57	protein kinase	AGC group	YANK family		serine/threonine-protein kinase 32b	N
STK33	Tchem	No	0	2.38095	0	12.5	0	4.16667	0	0	0	0	12.5	0	0	3.33333	0	0	4.7619	2.33193	Understudied	Q9BYT3	protein kinase	CAMK group	CAMK-UNIQUE family		serine/threonine-protein kinase 33	N
RIOK2	Tbio	No	0	7.14286	0	12.5	0	0	0	0	0	3.80952	0	0	0	3.33333	0	2.08333	7.14286	2.11835	Understudied	Q9BVS4	protein kinase	Atypical group	RIO family		serine/threonine-protein kinase rio2	N
STK35	Tchem	No	0	19.0476	12.5	12.5	0	0	0	0	4.16667	0	29.1667	0	14.2857	0	0	0	0	5.39216	Studied	Q8TDR2	protein kinase	other group	NKF4 family		serine/threonine-protein kinase 35	N
STK38L	Tchem	No	0	14.2857	0	47.9167	0	0	0	0	6.25	1.42857	8.33333	14.2857	14.2857	0	0	2.08333	16.6667	7.38445	Understudied	Q9Y2H1	protein kinase	AGC group	NDR family		serine/threonine-protein kinase 38-like	N
STK4	Tchem	No	0	19.0476	2.08333	16.6667	14.2857	0	0	4.28571	0	2.38095	18.75	0	0	3.33333	0	20.8333	14.2857	6.82073	Studied	Q13043	protein kinase	STE group	STE20 family		serine/threonine-protein kinase 4	N
TAF1	Tchem	No	0	14.2857	0	12.5	0	4.16667	0	0	0	16.6667	18.75	0	0	3.33333	0	6.25	0	4.46779	Studied	P21675	protein kinase	Atypical group	TAF1 family		transcription initiation factor tfiid subunit 1	N
TAOK1	Tchem	No	2.08333	0	0	12.5	0	0	0	0	0	0	16.6667	0	0	0	0	4.16667	0	2.08333	Understudied	Q7L7X3	protein kinase	STE group	STE20 family		serine/threonine-protein kinase tao1	N
TAOK2	Tchem	No	0	0	0	12.5	0	0	0	0	2.08333	0	16.6667	4.7619	14.2857	20	0	0	7.14286	4.55532	Understudied	Q9UL54	protein kinase	STE group	STE20 family		serine/threonine-protein kinase tao2	N
TAOK3	Tchem	No	0	0	0	12.5	0	0	0	0	0	1.42857	0	0	0	3.33333	0	8.33333	0	1.5056	Studied	Q9H2K8	protein kinase	STE group	STE20 family		serine/threonine-protein kinase tao3	N
TBK1	Tchem	No	0	4.7619	0	12.5	0	25	0	0	4.16667	8.57143	2.08333	0	0	0	0	2.08333	14.2857	4.32073	Studied	Q9UHD2	protein kinase	other group	IKK family		serine/threonine-protein kinase tbk1	N
ROR1	Tbio	No	0	0	12.5	12.5	0	0	7.14286	9.52381	6.25	0	12.5	0	0	0	0	12.5	33.3333	6.25	Studied	Q01973	protein kinase	TK group	ROR family		tyrosine-protein kinase transmembrane receptor ror1	N
ROR2	Tbio	No	5.41667	0	0	12.5	0	1.25	14.2857	9.04762	27.0833	0	12.5	7.14286	14.2857	3.33333	0	18.75	0	7.38796	Studied	Q01974	protein kinase	TK group	ROR family		tyrosine-protein kinase transmembrane receptor ror2	N
TEC	Tchem	No	0	0	0	2.08333	0	0	0	8.57143	2.08333	0	0	0	0	0	0	0	19.0476	1.86975	Studied	P42680	protein kinase	TK group	TEC family		tyrosine-protein kinase tec	N
TESK1	Tchem	No	2.08333	0	6.25	45.8333	0	0	0	0	12.5	0	20.8333	2.38095	6.19048	0	2.38095	0	14.2857	6.63165	Understudied	Q15569	protein kinase	TKL group	LISK family		dual specificity testis-specific protein kinase 1	N
TESK2	Tchem	No	0	0	0	0	0	0	0	14.2857	0	0	12.5	0	0	0	0	0	0	1.57563	Understudied	Q96S53	protein kinase	TKL group	LISK family		dual specificity testis-specific protein kinase 2	N
TGFBR2	Tchem	No	0	0	0	0	35.7143	2.08333	14.2857	4.7619	8.33333	0	14.5833	0	0	0	0	18.75	9.52381	6.35504	Studied	P37173	protein kinase	TKL group	STKR family		TGF-beta receptor type-2	N
TIE1	Tchem	No	2.08333	9.52381	0	0	0	0	0	0	4.16667	3.80952	14.5833	0	14.2857	0	18.0272	18.75	4.7619	5.29362	Studied	P35590	protein kinase	TK group	TIE family		tyrosine-protein kinase receptor tie-1	N
TK1	Tchem	No	12.5	19.0476	12.5	12.5	14.2857	15.8333	14.2857	23.3333	52.0833	38.5714	33.3333	48.0952	16.6667	46.6667	0	12.5	0	21.8943	Studied	P04183	Non-protein kinase	nucleoside/nucleotide kinase		Thymidine kinase family	thymidine kinase, cytosolic	N
TK2	Tchem	No	0	0	0	0	0	0	2.38095	0	0	0	0	0	0	0	0	0	0	0.140056	Studied	O00142	Non-protein kinase	nucleoside/nucleotide kinase		DCK/DGK family	thymidine kinase 2, mitochondrial	N
TLK1	Tchem	No	0	0	0	12.5	0	0	0	0	2.08333	6.19048	14.5833	33.3333	0	3.33333	0	6.25	0	4.60434	Understudied	Q9UKI8	protein kinase	other group	TLK family		serine/threonine-protein kinase tousled-like 1	N
RPS6KB2	Tbio	No	0	4.7619	12.5	12.5	0	0	0	7.14286	16.6667	2.38095	0	0	0	0	0	0	2.38095	3.43137	Studied	Q9UBS0	protein kinase	AGC group	RSK family		ribosomal protein s6 kinase beta-2	N
RPS6KC1	Tdark	No	0	0	0	12.5	0	14.5833	0	7.61905	10.4167	24.2857	27.0833	0	0	0	2.04082	2.08333	2.38095	6.05842	Understudied	Q96S38	protein kinase	AGC group	RSKL family		ribosomal protein s6 kinase delta-1	Y
RPS6KL1	Tdark	No	12.5	4.7619	0	12.5	14.2857	18.75	0	14.2857	27.0833	4.7619	12.5	14.2857	0	3.33333	14.2857	12.5	2.38095	9.89496	Understudied	Q9Y6S9	protein kinase	AGC group	RSKL family		ribosomal protein s6 kinase-like 1	Y
RYK	Tbio	No	12.5	0	0	25	0	12.5	14.2857	0	2.08333	0	6.25	0	21.4286	3.33333	0	0	2.38095	5.86835	Studied	P34925	protein kinase	TK group	RYK family		tyrosine-protein kinase ryk	Y
TLK2	Tchem	No	0	21.4286	0	12.5	0	0	0	0	2.08333	0	35.4167	0	0	23.3333	0	0	7.14286	5.9944	Understudied	Q86UE8	protein kinase	other group	TLK family		serine/threonine-protein kinase tousled-like 2	N
SBK2	Tdark	No	0	19.0476	0	12.5	14.2857	0	0	14.2857	25	0	2.08333	0	4.7619	0	0	0	0	5.40966	Understudied	P0C263	protein kinase	other group	NKF1 family		serine/threonine-protein kinase sbk2	N
TNIK	Tchem	No	0	0	0	12.5	0	0	7.14286	14.2857	0	14.2857	2.08333	0	0	0	0	0	14.2857	3.79902	Studied	Q9UKE5	protein kinase	STE group	STE20 family		TRAF2 and nck-interacting protein kinase	N
SCYL1	Tbio	No	8.33333	2.38095	0	4.16667	0	0	1.42857	0	0	0	16.6667	2.38095	14.2857	3.33333	0	0	0	3.11625	Studied	Q96KG9	protein kinase	other group	SCY1 family		N-terminal kinase-like protein	Y
SCYL2	Tbio	No	0	19.0476	0	0	0	16.6667	0	4.7619	2.08333	4.7619	14.5833	0	0	3.33333	0	4.16667	0	4.08263	Understudied	Q6P3W7	protein kinase	other group	SCY1 family		SCY1-like protein 2	Y
SCYL3	Tdark	No	6.25	0	0	12.5	0	0	0	16.6667	6.25	0	4.16667	2.38095	0	0	0	0	0	2.83613	Understudied	Q8IZE3	protein kinase	other group	SCY1 family		protein-associating with the carboxyl-terminal domain of ezrin	Y
TNK1	Tchem	No	0	0	12.5	12.5	0	0	0	0	4.16667	0	0	0	0	3.33333	0	4.16667	2.38095	2.29692	Studied	Q13470	protein kinase	TK group	ACK family		non-receptor tyrosine-protein kinase tnk1	N
TNK2	Tchem	No	4.16667	4.7619	0	25	28.5714	12.5	3.80952	4.28571	29.1667	0	25	0	14.2857	20	23.8095	0	0	11.4916	Studied	Q07912	protein kinase	TK group	ACK family		activated cdc42 kinase 1	N
TNNI3K	Tchem	No	0	0	0	12.5	0	0	14.2857	0	6.25	0	0	1.42857	0	0	0	0	0	2.02731	Studied	Q59H18	protein kinase	TKL group	MLK family		serine/threonine-protein kinase tnni3k	N
SGK494	Tdark	No	12.5	0	12.5	25	0	0	28.5714	0	18.75	0	27.0833	19.0476	14.2857	23.3333	14.2857	16.6667	0	12.472	Understudied	Q96LW2	protein kinase	AGC group	RSKR family		uncharacterized serine/threonine-protein kinase sgk494	N
SHPK	Tbio	No	12.5	2.38095	0	0	0	0	0	0	6.25	0	0	0	14.2857	0	0	0	0	2.08333	Studied	Q9UHJ6	Non-protein kinase	carbohydrate kinase		FGGY kinase family	sedoheptulokinase	N
TRPM6	Tchem	No	0	0	0	0	0	12.5	0	0	0	0	16.6667	0	4.7619	3.33333	0	4.16667	2.38095	2.57703	Studied	Q9BX84	protein kinase	Atypical group	Alpha family		transient receptor potential cation channel subfamily m member 6	N
TSSK1B	Tchem	No	0	0	0	0	0	0	14.2857	0	0	0	0	0	0	0	0	0	0	0.840336	Understudied	Q9BXA7	protein kinase	CAMK group	TSSK family		testis-specific serine/threonine-protein kinase 1	N
TSSK2	Tchem	No	0	0	0	12.5	0	1.25	0	0	6.25	0	16.6667	0	0	0	0	0	21.4286	3.41737	Understudied	Q96PF2	protein kinase	CAMK group	TSSK family		testis-specific serine/threonine-protein kinase 2	N
TTK	Tchem	No	12.5	19.0476	12.5	25	14.2857	12.5	14.2857	16.6667	64.5833	56.1905	35.4167	15.7143	14.2857	46.6667	14.2857	25	14.2857	24.3067	Studied	P33981	protein kinase	other group	TTK family		dual specificity protein kinase ttk	N
TXK	Tchem	No	1.25	0	0	16.6667	0	0	0	0	0	0	0	16.6667	0	0	0	2.08333	16.6667	3.13725	Studied	P42681	protein kinase	TK group	TEC family		tyrosine-protein kinase txk	N
SNRK	Tbio	No	0	0	0	0	0	4.16667	2.38095	0	6.25	0	0	0	0	3.33333	0	18.75	9.52381	2.61204	Studied	Q9NRH2	protein kinase	CAMK group	CAMKL family		SNF-related serine/threonine-protein kinase	N
SPEG	Tbio	No	2.08333	0	0	12.5	16.6667	1.25	28.5714	13.8095	52.0833	23.8095	41.6667	0	14.2857	3.33333	0	12.5	14.2857	13.9321	Studied	Q15772	protein kinase	CAMK group	TRIO family		striated muscle preferentially expressed protein kinase	N
TYRO3	Tchem	No	2.5	0	0	12.5	14.2857	0	0	0	25	22.8571	50	14.2857	0	0	14.2857	0	16.6667	10.1401	Studied	Q06418	protein kinase	TK group	AXL family		tyrosine-protein kinase receptor tyro3	N
ULK1	Tchem	No	0	7.14286	0	12.5	14.2857	1.25	0	18.0952	14.5833	0	16.6667	0	14.2857	3.33333	0	0	14.2857	6.84874	Studied	O75385	protein kinase	other group	ULK family		serine/threonine-protein kinase ulk1	N
ULK2	Tchem	No	12.5	0	0	12.5	0	1.25	0	14.2857	0	0	2.08333	0	0	3.33333	0	2.08333	0	2.82563	Studied	Q8IYT8	protein kinase	other group	ULK family		serine/threonine-protein kinase ulk2	N
ULK3	Tchem	No	0	0	12.5	12.5	14.2857	0	14.2857	0	0	0	12.5	0	0	0	0	0	0	3.88655	Studied	Q6PHR2	protein kinase	other group	ULK family		serine/threonine-protein kinase ulk3	N
WNK1	Tchem	No	0	0	0	12.5	0	2.08333	0	0	4.16667	2.85714	14.5833	0	0	0	0	0	0	2.12885	Studied	Q9H4A3	protein kinase	other group	WNK family		serine/threonine-protein kinase wnk1	N
WNK2	Tchem	No	0	0	0	29.1667	0	0	0	0	2.08333	14.2857	14.5833	14.2857	14.2857	3.33333	0	0	4.7619	5.69328	Understudied	Q9Y3S1	protein kinase	other group	WNK family		serine/threonine-protein kinase wnk2	N
WNK3	Tchem	No	0	2.38095	0	0	0	12.5	14.2857	19.0476	2.08333	0	0	14.2857	14.2857	23.3333	7.14286	12.5	0	7.16737	Understudied	Q9BYP7	protein kinase	other group	WNK family		serine/threonine-protein kinase wnk3	N
ZAP70	Tchem	No	0	0	0	25	0	0	14.2857	0	20.8333	14.2857	0	0	0	20	0	8.33333	4.7619	6.32353	Studied	P43403	protein kinase	TK group	SYK family		tyrosine-protein kinase zap-70	N
STK32C	Tbio	No	12.5	0	0	12.5	28.5714	14.5833	0	13.8095	52.0833	16.6667	22.9167	0	0	0	14.2857	12.5	21.4286	13.0497	Understudied	Q86UX6	protein kinase	AGC group	YANK family		serine/threonine-protein kinase 32c	N
STK36	Tbio	No	0	0	0	12.5	0	8.33333	0	14.2857	25	0	29.1667	0	0	20	14.2857	2.08333	14.2857	8.23179	Understudied	Q9NRP7	protein kinase	other group	ULK family		serine/threonine-protein kinase 36	N
STK38	Tbio	No	5	0	0	12.5	0	0	0	9.52381	6.25	0	6.25	0	0	0	0	12.5	19.0476	4.18067	Studied	Q15208	protein kinase	AGC group	NDR family		serine/threonine-protein kinase 38	N
STK39	Tbio	No	1.25	0	0	12.5	0	2.08333	0	14.2857	22.9167	0	33.3333	14.2857	14.2857	3.33333	0	0	14.2857	7.79762	Studied	Q9UEW8	protein kinase	STE group	STE20 family		STE20/sps1-related proline-alanine-rich protein kinase	N
STK40	Tbio	No	15	0	0	0	14.2857	0	0	0	0	2.85714	0	2.38095	0	6.66667	0	0	9.52381	2.98319	Understudied	Q8N2I9	protein kinase	CAMK group	SGK495 family		serine/threonine-protein kinase 40	Y
STKLD1	Tdark	No	4.58333	0	12.5	0	0	0	0	14.2857	0	0	16.6667	0	0	26.6667	2.38095	0	21.4286	5.79482	Understudied	Q8NE28	protein kinase	other group	SGK071 family		serine/threonine kinase-like domain-containing protein stkld1	Y
STRADA	Tbio	No	2.08333	2.38095	0	12.5	0	0	14.2857	0	8.33333	0	31.25	7.14286	0	0	7.14286	12.5	0	5.7423	Studied	Q7RTN6	protein kinase	STE group	STE20 family		STE20-related kinase adapter protein alpha	Y
STRADB	Tbio	No	6.25	0	0	4.16667	0	4.16667	0	0	2.08333	7.61905	14.5833	7.14286	0	0	0	0	19.0476	3.82703	Studied	Q9C0K7	protein kinase	STE group	STE20 family		STE20-related kinase adapter protein beta	Y
STYK1	Tbio	No	0	0	12.5	12.5	0	12.5	0	20.4762	4.16667	15.7143	12.5	31.4286	19.0476	6.66667	0	0	38.0952	10.9174	Studied	Q6J9G0	protein kinase	TK group	TK-UNIQUE family		tyrosine-protein kinase styk1	Y
TAB1	Tbio	No	4.16667	4.7619	0	16.6667	0	0	0	0	2.08333	0	14.5833	0	0	3.33333	0	0	0	2.68207	Studied	Q15750	protein kinase	Unclassified protein			TGF-beta-activated kinase 1 and map3k7-binding protein 1	N
TBCK	Tbio	No	12.5	2.38095	0	12.5	0	0	16.6667	0	2.08333	0	12.5	0	0	0	4.42177	2.08333	4.7619	4.11164	Understudied	Q8TEA7	protein kinase	other group	TBCK family		TBCdomain-containing protein kinase-like protein	Y
TEX14	Tbio	No	12.5	14.2857	0	0	0	8.33333	0	14.2857	4.16667	0	0	0	0	3.33333	0	0	4.7619	3.62745	Studied	Q8IWB6	protein kinase	other group	NKF5 family		inactive serine/threonine-protein kinase tex14	Y
TP53RK	Tbio	No	0	4.7619	0	12.5	14.2857	0	0	9.04762	6.25	3.80952	4.16667	0	0	0	14.2857	4.16667	0	4.31022	Understudied	Q96S44	protein kinase	other group	BUD32 family		TP53-regulating kinase	N
TPK1	Tbio	No	0	0	0	0	0	4.16667	0	16.6667	6.25	14.2857	0	0	0	0	0	2.08333	0	2.55602	Studied	Q9H3S4	Non-protein kinase	other small molecule kinase		Thiamine pyrophosphokinase family	thiamin pyrophosphokinase 1	N
TRIB1	Tbio	No	0	0	0	0	0	0	0	0	12.5	3.80952	0	7.14286	14.2857	20	14.2857	0	0	4.23669	Studied	Q96RU8	protein kinase	CAMK group	TRBL family		tribbles homolog 1	Y
TRIB2	Tbio	No	0	0	0	33.3333	2.85714	0	14.2857	0	8.33333	0	12.5	14.2857	0	0	0	16.6667	14.2857	6.85574	Studied	Q92519	protein kinase	CAMK group	TRBL family		tribbles homolog 2	Y
TRIB3	Tbio	No	37.5	23.8095	2.08333	12.5	33.3333	25	30.9524	28.5714	64.5833	56.1905	14.5833	15.7143	14.2857	20	14.2857	12.5	16.6667	24.8564	Studied	Q96RU7	protein kinase	CAMK group	TRBL family		tribbles homolog 3	Y
TRIO	Tbio	No	12.5	14.2857	12.5	12.5	0	2.5	14.2857	16.1905	4.16667	2.38095	27.0833	0	14.2857	0	0	2.08333	14.2857	8.76751	Studied	O75962	protein kinase	CAMK group	TRIO family		triple functional domain protein	N
TSSK3	Tbio	No	0	0	0	14.5833	0	0	14.2857	0	25	14.2857	12.5	0	0	0	0	2.08333	14.2857	5.70728	Understudied	Q96PN8	protein kinase	CAMK group	TSSK family		testis-specific serine/threonine-protein kinase 3	N
TSSK4	Tbio	No	0	0	0	12.5	0	0	14.2857	0	2.08333	0	12.5	0	0	0	0	8.33333	2.38095	3.06373	Understudied	Q6SA08	protein kinase	CAMK group	TSSK family		testis-specific serine/threonine-protein kinase 4	N
TSSK6	Tbio	No	15	0	0	12.5	2.38095	0	28.5714	0	4.16667	0	12.5	4.7619	14.2857	0	33.3333	0	2.38095	7.64006	Understudied	Q9BXA6	protein kinase	CAMK group	TSSK family		testis-specific serine/threonine-protein kinase 6	N
TTBK1	Tbio	No	12.5	14.2857	0	0	4.7619	12.5	14.2857	0	0	0	0	14.2857	14.2857	0	14.2857	0	14.2857	6.79272	Understudied	Q5TCY1	protein kinase	CK1 group	TTBK family		Tau-tubulin kinase 1	N
TTBK2	Tbio	No	0	2.38095	0	12.5	0	4.58333	0	0	6.25	0	18.75	0	0	3.33333	0	16.6667	4.7619	4.07213	Understudied	Q6IQ55	protein kinase	CK1 group	TTBK family		Tau-tubulin kinase 2	N
TTN	Tbio	No	0	7.14286	0	12.5	14.2857	0	0	14.2857	12.5	0	0	0	0	0	0	0	0	3.57143	Studied	Q8WZ42	protein kinase	CAMK group	MLCK family		Titin	N
UCK1	Tbio	No	0	0	0	0	0	0	0	0	0	0	6.25	4.7619	0	0	2.38095	0	14.2857	1.62815	Studied	Q9HA47	Non-protein kinase	nucleoside/nucleotide kinase		Uridine kinase family	uridine-cytidine kinase 1	N
UCK2	Tbio	No	12.5	0	12.5	25	0	0	0	16.1905	33.3333	36.1905	22.9167	45.2381	14.2857	0	0	12.5	0	13.5679	Studied	Q9BZX2	Non-protein kinase	nucleoside/nucleotide kinase		Uridine kinase family	uridine-cytidine kinase 2	N
UCKL1	Tdark	No	0	9.52381	0	12.5	14.2857	0	2.38095	0	0	0	20.8333	0	14.2857	26.6667	14.2857	0	0	6.7507	Studied	Q9NWZ5	Non-protein kinase	nucleoside/nucleotide kinase		uridine kinase family	uridine-cytidine kinase-like 1	N
UHMK1	Tbio	No	12.5	0	12.5	25	0	0	0	0	4.16667	3.80952	2.08333	18.5714	0	3.33333	0	16.6667	14.2857	6.64216	Studied	Q8TAS1	protein kinase	other group	KIS family		serine/threonine-protein kinase kist	N
ULK4	Tbio	No	0	0	0	12.5	14.2857	22.9167	0	0	0	0	12.5	0	0	6.66667	0	0	4.7619	4.33123	Understudied	Q96C45	protein kinase	other group	ULK family		serine/threonine-protein kinase ulk4	Y
VRK1	Tbio	No	0	2.38095	12.5	16.6667	0	14.5833	14.2857	0	6.25	7.14286	20.8333	0	21.4286	3.33333	0	0	14.2857	7.86415	Studied	Q99986	protein kinase	CK1 group	VRK family		serine/threonine-protein kinase VRK1	N
VRK2	Tbio	No	0	0	12.5	12.5	0	12.5	0	6.19048	6.25	22.8571	35.4167	14.2857	14.2857	0	0	2.08333	14.2857	9.0091	Understudied	Q86Y07	protein kinase	CK1 group	VRK family		serine/threonine-protein kinase VRK2	N
VRK3	Tbio	No	0	0	0	0	0	0	0	0	0	0	0	2.38095	0	3.33333	0	0	7.14286	0.756303	Understudied	Q8IV63	protein kinase	CK1 group	VRK family		inactive serine/threonine-protein kinase vrk3	Y
WEE2	Tbio	No	0	0	0	12.5	0	0	0	14.2857	2.08333	0	0	0	0	0	0	12.5	4.7619	2.71359	Understudied	P0C1S8	protein kinase	other group	WEE family		Wee1-like protein kinase 2	N
WNK4	Tbio	No	0	16.6667	0	12.5	0	0	0	14.2857	14.5833	0	12.5	16.6667	14.2857	3.33333	0	0	0	6.16597	Studied	Q96J92	protein kinase	other group	WNK family		serine/threonine-protein kinase wnk4	N
XYLB	Tbio	No	12.5	0	0	0	0	14.5833	0	0	8.33333	1.42857	12.5	22.8571	14.2857	3.33333	0	2.08333	0	5.40616	Studied	O75191	Non-protein kinase	carbohydrate kinase		FGGY kinase family	xylulose kinase	N

## Sheet: S2_Clinical_Score_TNM
Gene	TDL	Protein_Kinase_Group	IDG_Status	t_avg_BLCA	t_avg_BRCA	t_avg_CESC	t_avg_CHOL	t_avg_COAD	t_avg_ESCA	t_avg_HNSC	t_avg_KICH	t_avg_KIRC	t_avg_KIRP	t_avg_LIHC	t_avg_LUAD	t_avg_LUSC	t_avg_PAAD	t_avg_READ	t_avg_STAD	t_avg_THCA	Total_T_Score	#ofCancers_T	n_avg_BLCA	n_avg_BRCA	n_avg_CESC	n_avg_CHOL	n_avg_COAD	n_avg_ESCA	n_avg_HNSC	n_avg_KICH	n_avg_KIRC	n_avg_KIRP	n_avg_LIHC	n_avg_LUAD	n_avg_LUSC	n_avg_PAAD	n_avg_READ	n_avg_STAD	n_avg_THCA	Total_N_Score	#ofCancers_N	m0.vs.m1_BLCA	m0.vs.m1_BRCA	m0.vs.m1_CESC	m0.vs.m1_CHOL	m1.vs.m0_COAD	m0.vs.m1_ESCA	m0.vs.m1_HNSC	m0.vs.m1_KICH
NEK2	Tchem	other group	Studied	0	0.166667	0	0	0	0	0	0.2	0.666667	0.1	0.333333	0.1	0	0	0	0	0	1.56667	6	0	0	0	1	0	0	0.166667	0	1	0.333333	0	0	0	0	0	0	1	3.5	5	0	0	0	0	0	0	0	0
TRIB3	Tbio	CAMK group	Studied	0	0	0	0	0	0	0	0	0.666667	0.1	0	0.1	0	0	0	0	0	0.866667	3	0	0.333333	0	0	0.333333	0	0	0	1	0.333333	0	0	0	0	0	0	0	2	4	1	0	0	0	1	0	0	1
MELK	Tchem	CAMK group	Studied	0	0.166667	0	0	0	0.1	0	0	0.5	0.1	0.333333	0.1	0	0	0	0	0	1.3	6	0.5	0	0	0	0	0	0	0	1	0.333333	0	0	0.333333	0	0	0	1	3.16667	5	0	0	0	0	0	0	0	0
EPHA2	Tclin	TK group	Studied	0	0	0	0.333333	0	0	0	0.1	0	0	0	0	0	0.166667	0	0	0	0.6	3	0	0	0	1	0.333333	0.166667	0	0	0	0	1	0	0	0	0	0	1	3.5	5	0	0	0	1	0	0	0	1
SRPK3	Tchem	CMGC group	Understudied	0	0	0	0	0	0.2	0	0.3	0.5	0.1	0	0	0	0	0	0	0	1.1	4	0	0	0	0	0.333333	0	0	0.333333	1	0	0	0.333333	0	0	0	0	0	2	4	0	0	0	0	0	0	1	0
SPEG	Tbio	CAMK group	Studied	0	0	0	0	0	0.1	0	0.3	0.666667	0	0	0	0	0	0	0	0	1.06667	3	0	0	0	0	0	0	0	0.333333	1	0.666667	1	0	0	0	0	0	0	3	4	0	0	0	0	0	0	1	0
BRSK1	Tchem	CAMK group	Understudied	0	0	0	0	0	0	0	0.3	0	0	0.166667	0	0	0	0	0	0	0.466667	2	0	0	0	0	0.333333	0	0.666667	0	0	0	1	0.5	0	0	0	0	0	2.5	4	1	0	1	0	0	0	0	0
DGUOK	Tbio	nucleoside/nucleotide kinase	Studied	0	0	0	0	0	0	0	0.3	0.5	0.1	0.166667	0	0	0	0.142857	0	0	1.20952	5	0.166667	0	0	0	0	0	0	0	1	0	0	0	0	0	0.5	0	0	1.66667	3	0	0	0	0	0	0	0	1
CDK1	Tchem	CMGC group	Studied	0	0.333333	0	0	0	0	0	0.3	0.5	0.1	0.333333	0.1	0	0	0	0	0	1.66667	6	0	0	0	0	0	0	0	0.666667	1	0.333333	0	0	0.166667	0	0	0	0	2.16667	4	0	0	0	0	0	0	0	0
RIPK2	Tchem	TKL group	Studied	0	0	0	0	0	0	0	0.3	0.666667	0.2	0	0.1	0	0	0.142857	0	0.166667	1.57619	6	0	0.166667	0	0	0	0.333333	0	0.333333	1	0.333333	0	0	0	0	0	0	1	3.16667	6	0	0	0	0	0	0	0	1
HASPIN	Tchem	STE group	Studied	0	0.166667	0	0	0	0	0	0.3	0.833333	0.4	0.166667	0	0	0	0	0	0	1.86667	5	0	0	0	0	0.333333	0	0	0	1	0.333333	0	0	0.166667	0	0	0	0	1.83333	4	0	0	0	0	0	0	0	0
HK2	Tchem	carbohydrate kinase	Studied	0	0.5	0	0.666667	0	0	0.1	0.3	0	0	0.333333	0.1	0	0	0	0	0	2	6	0	0	0	1	0	0	0	0.333333	0	0.333333	1	0	0	0	0	0	0	2.66667	4	0	0	0	1	0	0	1	0
MAST1	Tchem	AGC group	Studied	0	0.166667	0	0	0	0.1	0	0.3	0.166667	0	0	0	0	0	0	0	0.5	1.23333	5	0	0	0	0	0.333333	0	0	0	1	0	0	0	0	0	0	0	0	1.33333	2	1	0	0	0	1	0	1	0
TTK	Tchem	other group	Studied	0	0.166667	0	0	0	0	0	0	0.5	0.1	0.333333	0.1	0	0	0	0	0	1.2	5	0	0	0	1	0	0	0	0	1	0.333333	0	0	0	0	0	0	1	3.33333	4	0	0	0	0	0	0	0	0
GK5	Tbio	carbohydrate kinase	Studied	0	0	0	0	0	0	0	0	0	0	0.166667	0	0	0	0	0.333333	0	0.5	2	0	0	0	1	0	0	0	0	0	0	1	0	0	0	0	0	0	2	2	0	1	0	1	0	0	1	0
AURKB	Tchem	other group	Studied	0	0.166667	0	0	0	0.1	0	0.3	0.666667	0.2	0.166667	0	0	0	0	0	0	1.6	6	0	0	0	0	0	0	0	0.333333	1	0.333333	0	0	0.166667	0	0	0	1	2.83333	5	0	0	0	0	0	0	0	0
CDK4	Tclin	CMGC group	Studied	0	0.166667	0	0	0	0	0	0.3	0.5	0.2	0.166667	0	0	0	0	0	0	1.33333	5	0	0	0	1	0	0	0	0.333333	1	0.666667	0	0	0	0	0	0	0	3	4	0	0	0	1	0	0	0	0
PLK1	Tchem	other group	Studied	0	0.166667	0	0	0	0	0	0.3	0.666667	0.2	0.333333	0	0	0	0	0	0	1.66667	5	0	0	0	0	0	0	0	0.333333	1	0.333333	0	0	0	0	0	0	0	1.66667	3	0	0	0	0	0	0	0	0
UCK2	Tbio	nucleoside/nucleotide kinase	Studied	0	0	0	0	0	0	0	0.3	0.5	0.2	0.333333	0	0	0	0	0	0	1.33333	4	0	0	0	1	0	0	0	0.333333	1	0.666667	0	0	0	0	0	0	0	3	4	0	0	0	0	0	0	0	0
BUB1	Tchem	other group	Studied	0	0.166667	0	0	0	0	0	0	0.666667	0.2	0.5	0.1	0	0	0	0	0.166667	1.8	6	0	0	0	0	0	0	0	0	1	0.333333	0	0	0.166667	0	0	0	1	2.5	4	0	0	0	0	0	0	0	0
GALK1	Tbio	carbohydrate kinase	Studied	0	0.166667	0	0	0	0	0	0	0.166667	0.2	0	0	0	0	0	0	0	0.533333	3	0.5	0	1	0	0	0	0	0.333333	1	0	0	0.666667	0.166667	0	0	0	0	3.66667	6	0	1	0	0	0	0	0	0
TK1	Tchem	nucleoside/nucleotide kinase	Studied	0	0.166667	0	0	0	0.1	0	0.3	0.666667	0.2	0.333333	0.2	0	0	0	0	0	1.96667	7	0	0	0	0	0	0	0	0	1	0	0	0	0.166667	0	0	0	0	1.16667	2	0	0	0	0	0	0	0	1
CLK2	Tchem	CMGC group	Studied	0	0.166667	0	0	0.1	0	0	0.3	0	0	0	0	0	0	0	0	0	0.566667	3	0	0	0	0	0	0	0	0	0	0	1	0	0	0	0.5	0	1	2.5	3	0	0	0	0	0	0	0	0
STK31	Tchem	other group	Understudied	0	0	0	0	0	0	0.1	0	0	0	0.166667	0	0	0	0	0	0.333333	0.6	3	0.166667	0.333333	0	0	0	0	0	0	0	0	0	0.5	0	0	0	0.333333	0	1.33333	4	0	0	0	1	0	0	0	1
LMTK3	Tbio	TK group	Understudied	0	0	0	0	0	0	0.1	0	0	0	0.166667	0	0	0	0	0	0	0.266667	2	0	0	1	0	0.666667	0	0	0	0	0	0	0	0	0	0	0	1	2.66667	3	0	0	0	0	1	0	1	0
TNK2	Tchem	TK group	Studied	0	0.333333	0	0.666667	0	0	0.1	0.3	0	0	0	0	0	0	0	0	0	1.4	4	0.333333	0	0	0	0.666667	0	0	0	0	0	1	0	0	0	0.5	0	0	2.5	4	0	0	0	0	1	0	0	0
STK38L	Tchem	AGC group	Understudied	0	0	0	0.666667	0	0	0	0	0.5	0.1	0.333333	0	0	0	0	0.166667	0	1.76667	5	0	0	0	1	0	0	0	0	0	0	0	0	0	0	0	0	1	2	2	0	0	0	1	0	0	0	0
CHEK2	Tchem	CAMK group	Studied	0	0.166667	0	0	0	0.1	0	0.3	0.5	0	0	0	0	0	0	0	0	1.06667	4	0	0	0	0	0	0	0.333333	0.333333	1	0	1	0	0	0	0	0	1	3.66667	5	0	0	0	0	0	0	0	1
BUB1B	Tbio	other group	Studied	0	0.166667	0	0	0	0.1	0	0	0.666667	0.1	0.333333	0	0	0	0	0	0	1.36667	5	0	0	0	0	0	0	0	0	1	0.333333	0	0	0	0	0	0	0	1.33333	2	0	0	0	0	0	0	0	0
STK32C	Tbio	AGC group	Understudied	0	0	0	0	0	0	0	0.3	0.5	0	0.333333	0	0	0	0	0	0	1.13333	3	0	0	0	0	0	0.166667	0	0.333333	1	0	0	0	0	0	0	0	0	1.5	3	0	0	0	0	0	0	0	0
PRKCI	Tchem	AGC group	Studied	0.2	0.166667	0	0	0	0	0	0	0	0	0.166667	0	0	0	0	0	0	0.533333	3	0	0	0	1	0	0	0	0	0	0	1	0	0	0	0	0	0	2	2	0	0	0	1	0	1	0	0
NME1	Tbio	nucleoside/nucleotide kinase	Studied	0	0	0	0	0	0	0	0.3	0.5	0.1	0.333333	0.1	0	0	0	0	0	1.33333	5	0.166667	0	0	0	0	0	0	0.333333	1	0.666667	0	0	0	0	0	0	0	2.16667	4	0	0	0	0	0	0	0	1
TESK1	Tchem	TKL group	Understudied	0	0	0	0.666667	0	0	0	0	0	0	0.333333	0	0.1	0	0	0	0	1.1	3	0	0	0	1	0	0	0	0	1	0	0	0.166667	0.166667	0	0	0	0	2.33333	4	0	0	0	1	0	0	0	0
ERN2	Tbio	other group	Understudied	0	0	0	0.666667	0	0	0	0	0	0.1	0	0	0	0	0	0	0	0.766667	2	0	0	0	1	0	0	0	0	1	0.666667	0	0	0	0	0	0	0	2.66667	3	0	0	0	1	0	1	0	0
LIMK1	Tchem	TKL group	Studied	0	0	0	0	0	0.2	0	0.3	0.833333	0.1	0.166667	0	0	0	0	0	0	1.6	5	0	0	0	0	0	0	0	0.333333	1	0	0	0.5	0	0	0	0	1	2.83333	4	0	0	0	0	0	0	0	0
PLK4	Tchem	other group	Studied	0	0.166667	0	0	0	0	0	0.2	0.5	0.1	0.333333	0.1	0	0	0	0	0	1.4	6	0.166667	0	0	0	0	0	0	0.333333	1	0.333333	0	0	0.166667	0	0	0	1	3	6	0	0	0	0	0	0	0	0
TRIB2	Tbio	CAMK group	Studied	0	0	0	0.666667	0.2	0	0	0	0	0	0	0	0	0.166667	0	0.333333	0	1.36667	4	0	0	0	1	0	0	0	0	0	0	0	0	0	0	0	0	1	2	2	0	0	0	0	0	0	1	0
LATS2	Tchem	AGC group	Studied	0	0	0	0	0	0	0	0	0	0.1	0	0	0	0	0.428571	0.5	0	1.02857	3	0	0.166667	0	0	0.666667	0	0	0	0	0	1	0	0	0	0.5	0	0	2.33333	4	0	0	0	0	1	0	0	0
OXSR1	Tbio	STE group	Studied	0	0	0	0	0	0	0	0	0	0	0.166667	0.1	0.1	0.166667	0	0	0	0.533333	4	0.166667	0.166667	0	1	0	0.333333	0	0	0	0	1	0	0	0	0	0	0	2.66667	5	0	1	0	0	0	1	0	0
STK36	Tbio	other group	Understudied	0	0	0	0	0	0	0	0	0	0	0.166667	0	0	0	0	0	0	0.166667	1	0	0	0	0	0	0	0	0	0	0	1	0	0	0	0	0	0	1	1	0	0	0	0	0	0	0	1
EPHA1	Tchem	TK group	Studied	0	0	0	0	0	0	0	0.3	0	0	0	0	0	0.166667	0	0	0	0.466667	2	0.166667	0	0	0	0	0	0	0	1	0	0	0	0	0	0.5	0	1	2.66667	4	0	0	0	0	0	0	0	0
NME4	Tbio	nucleoside/nucleotide kinase	Studied	0	0	0	0	0	0.2	0	0.3	0.166667	0.1	0	0	0	0	0	0	0	0.766667	4	0	0	0	0	0	0	0.333333	0	1	0	1	0	0	0	0	0	0	2.33333	3	0	0	1	0	0	0	0	0
CDK2	Tchem	CMGC group	Studied	0	0	0	0	0	0.1	0	0.1	0.5	0	0.166667	0	0	0.166667	0	0	0	1.03333	5	0	0	0	0	0	0	0	0	1	0	0	0	0	0	0	0	1	2	2	0	0	0	0	0	0	0	1
PIP4K2A	Tbio	lipid kinase	Studied	0.1	0	0	0.333333	0	0	0	0.3	0.5	0.1	0.166667	0	0	0	0	0.5	0	2	7	0	0.333333	0	0	0	0	0	0	1	0	0	0	0	0	0.5	0.166667	1	3	5	0	0	0	0	0	0	0	0
NEK3	Tchem	other group	Understudied	0	0	0	0	0	0	0	0	0	0	0	0	0	0	0	0	0	0	0	0	0	0	1	0	0	0	0	0	0	0	0	0	0	0	0	1	2	2	0	0	0	0	1	0	0	1
FLT4	Tclin	TK group	Studied	0	0.166667	0	0	0.1	0	0	0	0	0.1	0	0	0	0	0.428571	0	0.166667	0.961905	5	0	0	0	0	0	0	0	0	0	0	1	0	0	0	1	0	0	2	2	0	0	1	0	0	0	0	0
SBK3	Tchem	other group	Understudied	0	0	0	0	0	0	0	0	0	0	0	0.1	0	0	0.142857	0	0	0.242857	2	0	0.5	0	0	0	0	0	0	1	0.666667	0	0	0	0	0.5	0	0	2.66667	4	0	0	0	0	0	0	0	1
INSRR	Tchem	TK group	Studied	0	0	0	0.666667	0.2	0	0	0	0	0	0	0	0	0	0	0	0	0.866667	2	0	0	0	0	0	0	0	0	0	0	0	0	0	0	0	0	1	1	1	1	0	0	0	1	0	0	0
HK3	Tbio	carbohydrate kinase	Studied	0	0	0	0	0	0.4	0	0.3	0.666667	0	0	0	0	0	0.142857	0	0	1.50952	4	0	0	0	0	0	0	0	0.333333	1	0	0	0	0	0	0	0	1	2.33333	3	0	0	0	0	0	0	0	0
SBK2	Tdark	other group	Understudied	0	0	0	0	0	0	0	0	0	0	0.166667	0	0	0	0	0	0	0.166667	1	0	0.333333	0	1	0	0	0	0	1	0	0	0	0.333333	0	0	0	0	2.66667	4	0	0	0	0	1	0	0	0
CDK20	Tbio	CMGC group	Understudied	0	0	0	0	0	0	0	0	0	0	0.166667	0	0	0	0.142857	0	0	0.309524	2	0	0	0	0	0	0.5	0	0	0	0	1	0	0	0	0	0	0	1.5	2	0	1	0	0	1	0	0	1
SIK1	Tchem	CAMK group	Studied	0	0.166667	0	0	0	0	0	0.3	0	0	0	0	0	0	0	0	0	0.466667	2	0	0	0	1	0	0	0	0.333333	0	0	0	0	0	0	0	0	1	2.33333	3	0	0	0	0	0	1	0	0
JAK3	Tclin	TK group	Studied	0	0	0	0.666667	0	0	0	0.3	0.333333	0	0	0	0	0	0	0.5	0	1.8	4	0	0	0	0	0	0	0	0	1	0	0	0	0	0	0	0	1	2	2	0	0	0	0	0	0	0	0
ADCK5	Tdark	Atypical group	Understudied	0	0	0	0.666667	0	0	0	0.1	0.166667	0	0	0	0	0	0	0	0	0.933333	3	0	0.333333	0	1	0	0	0	0	0	0	0	0.5	0	0	0	0	0	1.83333	3	0	0	0	1	0	0	0	0
RIOK1	Tchem	Atypical group	Understudied	0	0	0	0	0	0	0	0	0.166667	0.1	0.166667	0	0	0	0	0	0	0.433333	3	0	0	0	0	0	0	0	0	0	0.333333	0	0	0	0	0	0	0	0.333333	1	0	0	0	0	0	0	0	1
STK24	Tchem	STE group	Studied	0	0	0	0	0	0	0.1	0	0	0	0	0	0	0	0.285714	0	0	0.385714	2	0.166667	0	0	0	0	0.166667	0	0	0	0	1	0.5	0	0	0.5	0	1	3.33333	6	0	0	0	0	1	0	0	0
PBK	Tchem	other group	Studied	0	0.333333	0	0	0	0	0	0	0.5	0.2	0.166667	0.1	0	0	0	0	0	1.3	5	0	0	0	0	0	0	0	0	1	0.333333	0	0	0	0	0	0	0	1.33333	2	0	0	0	0	0	0	0	0
MST1R	Tchem	TK group	Studied	0	0	0	0	0	0	0	0	0	0	0	0.2	0.1	0.166667	0	0	0.166667	0.633333	4	0	0	0	0	0	0	0	0	1	0	1	0	0	0	0	0	1	3	3	0	0	0	0	0	0	0	0
OBSCN	Tbio	CAMK group	Studied	0	0.5	0	0	0	0	0	0	0	0.1	0	0	0	0	0	0	0	0.6	2	0	0	0	0	0	0	0	0	0	0	1	0	0	0	0	0	0	1	1	0	0	0	0	1	0	0	0
PIP5K1A	Tbio	lipid kinase	Understudied	0	0	0	0	0	0	0	0	0	0.1	0	0	0	0	0	0	0	0.1	1	0	0	0	1	0	0	0	0	0	0	1	0	0	0	0.5	0	1	3.5	4	0	0	0	0	0	0	0	1
STK17B	Tchem	CAMK group	Understudied	0.1	0	0	0.666667	0	0	0	0.3	0.5	0	0	0	0	0	0	0.166667	0	1.73333	5	0.5	0	0	0	0	0	0	0.333333	0	0	0	0	0	0	0	0	1	1.83333	3	0	0	0	0	0	0	0	1
CDK9	Tchem	CMGC group	Studied	0	0	0	0.666667	0	0.1	0.3	0	0.333333	0	0.166667	0	0	0	0	0	0	1.56667	5	0	0	0	0	0	0	0	0	0	0	0	0.5	0	0	0.5	0	1	2	3	0	0	0	0	0	0	0	0
NME3	Tbio	nucleoside/nucleotide kinase	Studied	0	0.166667	0	0	0	0	0	0	0.166667	0	0.166667	0	0	0	0	0	0	0.5	3	0	0	0	0	0	0	0	0	1	0	0	0	0	0	0	0	0	1	1	0	1	0	0	0	0	0	0
ALPK1	Tbio	Atypical group	Studied	0	0	0	0	0	0	0	0	0	0	0	0	0	0.166667	0	0.333333	0	0.5	2	0	0	0	0	0	0	0	0	0	0	1	0	0	0	0	0	0	1	1	0	1	0	0	0	0	0	1
AURKA	Tchem	other group	Studied	0	0.166667	0	0	0	0	0	0	0.5	0.1	0.166667	0	0	0	0	0	0	0.933333	4	0	0	0	0	0	0	0	0	1	0.333333	0	0	0.166667	0	0	0	0	1.5	3	0	0	0	0	0	1	0	0
SPHK1	Tchem	lipid kinase	Studied	0	0	0	0	0.1	0.1	0	0.3	0.666667	0	0	0	0.1	0	0	0.166667	0.666667	2.1	7	0	0	0	0	0	0	0	0.333333	0	0	0	0	0	0	0	0	1	1.33333	2	0	0	0	0	0	0	0	0
STYK1	Tbio	TK group	Studied	0	0	0	0	0	0	0	0.1	0.166667	0.1	0	0.2	0	0	0	0	0.166667	0.733333	5	0	0	0	0	0	0	0	0	0	0.666667	0	0	0	0	0	0	1	1.66667	2	0	0	0	0	0	1	0	1
NEK7	Tchem	other group	Understudied	0	0	0	0	0	0.1	0	0	0	0.1	0.166667	0	0	0	0	0.5	0	0.866667	4	0	0.166667	0	0	0	0	0	0	0	0.333333	0	0	0	0	0	0	1	1.5	3	0	1	0	0	0	0	0	1
RPS6KA4	Tchem	AGC group	Studied	0	0	0	0	0	0	0	0.2	0.5	0	0.166667	0	0	0	0	0	0	0.866667	3	0	0	0	0	0	0	0	0	1	0	1	0.5	0	0	0	0	0	2.5	3	0	0	0	0	0	0	0	0
IKBKE	Tchem	other group	Studied	0	0	0	0.666667	0	0	0	0.3	0.666667	0	0	0	0	0.166667	0	0	0	1.8	4	0	0	0	0	0	0	0	0	1	0	0	0.5	0	0	0	0	0	1.5	2	0	0	0	0	0	0	0	0
MAP4K4	Tchem	STE group	Studied	0	0	0	0	0.1	0.1	0.2	0.3	0.333333	0.1	0	0	0	0	0.142857	0	0	1.27619	7	0	0	0	0	0	0	0	0.333333	0	0.666667	1	0	0	0	0	0	1	3	4	0	0	0	0	0	0	0	0
EPHA4	Tchem	TK group	Studied	0.1	0	0	0	0	0	0	0	0	0	0	0	0	0	0	0	0	0.1	1	0.166667	0	0	1	0	0	0	0	0	0	0	0	0	0	0	0	1	2.16667	3	0	0	0	1	0	0	0	1
PTK6	Tchem	TK group	Studied	0	0	0	0	0	0	0	0.3	0	0	0	0.1	0	0.166667	0	0	0.5	1.06667	4	0	0.166667	0	0	0	0	0	0	0	0	0	0	0	0	0	0	1	1.16667	2	0	1	0	0	0	0	0	0
AATK	Tbio	TK group	Studied	0	0	0	0	0	0	0.2	0	0	0.2	0	0	0	0	0	0	0	0.4	2	0	0	0	0	0.333333	0	0	0	0	0	0	0	0	0	0.5	0	0	0.833333	2	0	0	0	0	1	0	0	0
EPHA5	Tchem	TK group	Studied	0	0.333333	0	0	0	0	0	0.3	0	0.1	0.166667	0.3	0	0	0	0	0	1.2	5	0	0	0	0	0	0	0	0.333333	0	0.666667	1	0	0	0	0	0	0	2	3	0	0	0	1	0	0	0	0
CHEK1	Tchem	CAMK group	Studied	0	0.166667	0	0	0	0	0	0	0.5	0.1	0.333333	0.1	0	0	0	0	0	1.2	5	0	0	0	0	0	0	0	0	1	0	0	0	0	0	0	0	0	1	1	0	0	0	0	0	0	0	0
ATR	Tchem	Atypical group	Studied	0	0	0	0	0	0	0	0	0	0	0.166667	0	0	0	0	0.166667	0	0.333333	2	0	0.333333	0	0	0	0	0	0.333333	1	0	1	0	0	0	0	0.166667	0	2.83333	5	0	1	0	0	0	0	0	0
MAP3K7	Tchem	TKL group	Studied	0	0	0	0	0	0	0	0	0	0	0	0	0	0	0	0.333333	0	0.333333	1	0	0	0	1	0	0	0	0	0	0.333333	1	0.5	0	0	0	0	1	3.83333	5	0	0	0	0	0	0	0	0
STK4	Tchem	STE group	Studied	0	0	0	0	0	0	0	0.3	0	0	0.166667	0	0	0	0	0.333333	0	0.8	3	0	0.333333	0	0	0	0	0	0	0	0	1	0	0	0	0	0	1	2.33333	3	0	0	0	0	1	0	0	0
ITPKA	Tchem	lipid kinase	Studied	0	0.166667	0	0	0	0	0	0	0.166667	0.3	0.166667	0	0	0	0	0	0.333333	1.13333	5	0	0	0	0	0	0	0	0	1	0	0	0	0	0	0	0	0	1	1	0	0	0	0	0	0	0	0
CDK8	Tchem	CMGC group	Studied	0	0	0	0	0	0	0	0	0.5	0	0.166667	0	0	0	0.285714	0.166667	0	1.11905	4	0	0	0	0	0	0	0	0	0	0	1	0	0	0	0	0	0	1	1	0	0	0	0	1	0	0	0
PAN3	Tdark	other group	Understudied	0.1	0	0	0	0	0	0	0	0	0	0.166667	0	0	0	0	0.333333	0	0.6	3	0	0	0	0	0	0	0	0	0	0	1	0	0	0	0.5	0	0	1.5	2	0	0	0	0	1	0	0	0
DYRK4	Tchem	CMGC group	Understudied	0	0	0	0	0	0.1	0	0.3	0.5	0	0.166667	0	0	0	0	0	0	1.06667	4	0	0	0	0	0	0	0	0	1	0	0	0	0	0	0	0	0	1	1	0	0	1	0	0	0	0	0
PKMYT1	Tchem	other group	Understudied	0	0.166667	0	0	0	0.1	0	0	0.666667	0.1	0.333333	0	0	0	0	0	0	1.36667	5	0.166667	0	0	0	0	0	0	0	1	0	0	0.5	0	0	0	0	0	1.66667	3	0	0	0	0	0	0	0	0
XYLB	Tbio	carbohydrate kinase	Studied	0	0	0	0	0	0	0	0	0	0.1	0	0.1	0	0.166667	0	0.166667	0	0.533333	4	0	0	0	0	0	0	0	0	0	0	1	0.5	0	0	0	0	0	1.5	2	0	0	0	0	0	1	0	0
MAP3K1	Tchem	STE group	Studied	0	0.166667	0	0	0	0	0	0	0	0	0.166667	0	0	0	0	0.166667	0	0.5	3	0	0	0	0	0	0	0	0	0	0	0	0.5	0	0	0	0	1	1.5	2	0	1	0	0	0	0	0	1
PKN2	Tchem	AGC group	Studied	0	0	0	0	0	0	0	0	0	0	0.5	0	0	0	0	0.333333	0	0.833333	2	0	0.166667	0	0	0	0	0	0	0	0	1	0	0	0	0	0	0	1.16667	2	0	1	0	0	0	0	0	1
PRKD3	Tchem	CAMK group	Studied	0	0	0	0	0	0	0	0	0	0	0.166667	0	0	0	0	0.333333	0	0.5	2	0	0.166667	0	1	0	0	0	0	0	0.333333	0	0	0	0	0	0	1	2.5	4	0	0	0	1	0	0	0	0
SRPK1	Tchem	CMGC group	Studied	0	0	0	0	0	0	0	0.3	0.5	0.1	0.166667	0.1	0	0	0	0	0	1.16667	5	0	0.166667	0	0	0	0	0	0.333333	0	0.333333	0	0	0	0	0	0	1	1.83333	4	0	0	0	0	0	0	0	0
ATM	Tchem	Atypical group	Studied	0	0	0	0	0	0	0	0	0	0	0	0	0	0	0	0.333333	0	0.333333	1	0.5	0	0	0	0	0	0	0	0	0	1	0	0	0	0	0.166667	1	2.66667	4	0	0	0	0	0	0	0	1
PTK2B	Tchem	TK group	Studied	0	0	0	0.666667	0	0	0	0	0	0	0	0	0	0	0	0.333333	0	1	2	0	0	0	0	0	0	0	0	1	0	0	0	0	0	0	0	1	2	2	0	0	0	0	0	0	0	0
ERBB2	Tclin	TK group	Studied	0	0	0	0	0	0	0	0	0	0	0	0	0	0	0	0	0	0	0	0	0	0	0	0	0	0	0	0	0	1	0	0	0	1	0	0	2	2	0	0	0	1	0	0	0	0
LRRK1	Tbio	TKL group	Understudied	0	0	0	0.333333	0	0	0	0.3	0	0	0	0	0	0	0	0.333333	0	0.966667	3	0	0	0	0	0	0	0	0	1	0	0	0	0	1	0	0	1	3	3	0	0	0	0	0	0	0	0
NRBP2	Tdark	other group	Understudied	0	0	0	0	0	0.1	0	0	0.166667	0	0	0	0	0	0	0	0	0.266667	2	0.5	0.166667	0	0	0	0	0	0	0	0	0	0	0	0	0	0	1	1.66667	3	0	0	0	1	0	0	0	0
CDK17	Tchem	CMGC group	Understudied	0	0	0	0	0	0.2	0	0.3	0	0.1	0	0	0	0	0	0.333333	0	0.933333	4	0	0.166667	0	0	0	0.166667	0	0.333333	0	0.333333	1	0	0	0	0	0	1	3	6	0	0	0	0	0	0	0	0
HCK	Tclin	TK group	Studied	0	0	0	0	0	0.1	0	0	0	0	0	0	0	0	0	0.166667	0	0.266667	2	0	0	0	0	0	0	0	0.666667	1	0	0	0	0	0	0	0	1	2.66667	3	1	0	0	0	0	0	0	0
STK39	Tbio	STE group	Studied	0.1	0	0	0	0	0	0	0	0.5	0	0.166667	0	0	0	0	0	0	0.766667	3	0	0	0	0	0	0.166667	0	0	0	0	1	0	0	0	0	0	1	2.16667	3	0	0	0	0	0	0	0	0
SGK2	Tchem	AGC group	Studied	0	0	0	0	0	0	0	0	0	0.1	0	0	0	0	0	0	0.5	0.6	2	0	0	0	0	0	0	0	0	0	0	1	0	0.333333	0	0	0	0	1.33333	2	0	0	0	0	0	0	1	0
PRKRA	Tbio	Unclassified protein	Studied	0	0	0	0	0	0.1	0	0	0	0	0.166667	0	0	0	0.142857	0	0	0.409524	3	0	0.166667	0	1	0	0	0	0	0	0.333333	1	0	0	0	0	0	0	2.5	4	0	1	0	0	0	0	0	0
ACVR1	Tchem	TKL group	Studied	0	0	0	0	0	0.1	0	0.3	0	0.2	0.166667	0	0	0	0.142857	0	0	0.909524	5	0	0	0	0	0	0	0.166667	0	0	0.333333	1	0.5	0	0	0	0	1	3	5	0	0	0	0	0	0	0	0
PRKDC	Tchem	Atypical group	Studied	0	0	0	0	0	0	0	0.3	0.5	0.1	0.166667	0	0	0	0	0.333333	0	1.4	5	0	0.166667	0	0	0	0	0	0	1	0.333333	0	0	0	0	0	0	0	1.5	3	0	0	0	0	0	0	0	0
PLK2	Tchem	other group	Studied	0	0	0	0	0	0.1	0	0.3	0	0	0.333333	0	0	0	0	0	0	0.733333	3	0	0	0	0	0	0	0	0.333333	0	0.666667	0	0	0.166667	0	0	0	0	1.16667	3	1	0	0	0	0	0	0	0
CSNK1E	Tchem	CK1 group	Studied	0	0	0	0	0	0	0.2	0.2	0.333333	0	0.166667	0	0	0	0	0	0	0.9	4	0	0	0	0	0	0	0	0	0	0	1	0	0	0	0	0	1	2	2	0	0	0	0	0	0	0	0
EPHB1	Tchem	TK group	Studied	0	0	0	0	0	0	0	0.3	0	0.1	0	0	0	0	0	0	0	0.4	2	0	0	1	0	0	0.166667	0	0.333333	0	0	0	0	0	0	0	0	0	1.5	3	0	0	0	0	0	0	1	0
DTYMK	Tbio	nucleoside/nucleotide kinase	Studied	0	0.333333	0	0	0	0	0	0.2	0.5	0	0.333333	0	0	0	0	0	0	1.36667	4	0	0	0	0	0	0	0	0	1	0	0	0.166667	0.333333	0	0	0	0	1.5	3	0	0	0	0	0	0	0	0
CDK16	Tchem	CMGC group	Understudied	0	0.166667	0	0	0	0	0	0	0.166667	0.2	0.333333	0	0	0	0	0	0	0.866667	4	0	0	0	0	0	0	0	0	0	0	1	0	0	0	0	0	0	1	1	0	0	1	0	0	0	0	0
MAPK1	Tchem	CMGC group	Studied	0	0	0	0	0	0	0	0	0	0	0.333333	0	0	0	0	0.166667	0	0.5	2	0	0.333333	0	0	0	0	0	0	0	0	1	0	0	0	0	0	1	2.33333	3	0	1	0	0	0	0	0	0
MAP3K9	Tchem	TKL group	Studied	0	0.333333	0	0	0	0	0	0	0.5	0	0.166667	0	0	0	0	0	0.166667	1.16667	4	0	0	0	0	0	0	0	0.666667	0	0	1	0	0	0	0	0	0	1.66667	2	0	0	0	0	0	0	0	0
ACVR2B	Tchem	TKL group	Studied	0	0	0	0	0	0	0	0	0	0	0.166667	0	0	0	0	0	0	0.166667	1	0.5	0.166667	0	1	0	0	0	0	0	0	1	0	0	0	0	0	0	2.66667	4	0	0	0	0	0	0	0	0
MAPK15	Tchem	CMGC group	Understudied	0	0	0	0	0	0	0	0	0	0	0	0	0	0	0	0	0	0	0	0	0	0	0	0.333333	0.5	0	0	0	0	0	0	0	0	0	0	0	0.833333	2	1	0	0	0	0	0	0	1
RPS6KA1	Tchem	AGC group	Studied	0	0	0	0.666667	0	0	0	0	0	0	0	0	0	0.166667	0	0	0	0.833333	2	0	0	0	0	0	0	0	0	1	0	0	0	0	0	0	0	0	1	1	0	0	0	0	0	0	0	1
AMHR2	Tbio	TKL group	Studied	0	0	0	0	0	0	0	0	0	0	0.166667	0	0	0	0	0	0	0.166667	1	0	0	0	1	0	0	0	0	1	0.666667	0	0	0	0	0	0	0	2.66667	3	0	0	0	1	0	0	0	0
SRC	Tclin	TK group	Studied	0	0	0	0	0	0	0	0	0.333333	0	0.166667	0	0	0	0	0	0	0.5	2	0	0	0	0	0	0	0	0	1	0	0	0.333333	0	0	0	0	1	2.33333	3	0	0	0	0	0	0	0	0
EFNA1	Tbio	TK group	Studied	0	0	0	0	0	0	0.2	0	0	0	0	0	0	0	0.285714	0	0	0.485714	2	0.166667	0	0	0	0	0	0	0	0	0.666667	0	0	0	0	0.5	0	1	2.33333	4	0	0	0	0	0	0	0	0
MAP3K12	Tchem	TKL group	Studied	0	0.166667	0	0	0	0	0	0	0	0.1	0.166667	0	0	0	0	0	0	0.433333	3	0	0.333333	0	1	0	0	0	0	0	0	1	0	0	0	0	0	0	2.33333	3	0	0	0	0	0	0	0	0
PKN1	Tchem	AGC group	Studied	0	0	0	0	0.1	0	0	0.3	0	0.2	0	0	0	0	0	0	0	0.6	3	0	0	0	0	0	0	0.166667	0	1	0	0	0	0	0	0	0	0	1.16667	2	1	0	1	0	0	0	0	0
PTK7	Tbio	TK group	Studied	0	0	0	0	0	0.1	0	0	0.5	0	0.333333	0	0	0	0	0	0	0.933333	3	0.166667	0	0	1	0.333333	0	0	0	0	0.333333	0	0	0	0	0	0	0	1.83333	4	0	0	0	1	0	0	0	0
AK5	Tbio	nucleoside/nucleotide kinase	Studied	0	0	0	0	0	0.1	0	0.3	0	0	0.166667	0.2	0	0	0	0	0	0.766667	4	0	0	0	0	0	0	0	0	0	0	0	0	0	0	0	0	1	1	1	0	0	1	0	0	0	0	0
MAP2K6	Tchem	STE group	Studied	0	0	0	0	0	0	0	0	0	0.1	0	0	0	0	0	0	0	0.1	1	0	0	0	0	0	0	0	0.666667	0	0	1	0	0	0	0	0	0	1.66667	2	0	0	1	0	0	0	1	0
LCK	Tclin	TK group	Studied	0	0	0	0.333333	0.2	0	0	0	0.166667	0	0	0	0	0	0	0	0	0.7	3	0	0	0	0	0	0	0	0	1	0	0	0	0	0	0	0	0	1	1	0	0	0	0	0	0	0	0
MARK3	Tchem	CAMK group	Understudied	0	0	0	0	0	0	0	0	0.5	0	0.166667	0	0	0	0	0	0	0.666667	2	0	0.333333	0	0	0	0	0	0.666667	0	0	1	0	0	0	0	0	0	2	3	0	1	0	0	0	0	0	0
MAST2	Tbio	AGC group	Understudied	0	0	0	0	0	0	0	0.3	0.666667	0.2	0.333333	0	0	0	0	0	0	1.5	4	0.5	0	0	0	0	0	0	0	0	0.666667	1	0	0	0	0	0	0	2.16667	3	0	0	0	0	0	0	0	0
PHKA2	Tbio	Unclassified protein	Studied	0	0	0	0	0	0	0	0	0	0	0.166667	0	0	0	0	0	0	0.166667	1	0.5	0	0	0	0	0	0	0	0	0	1	0	0	0	0	0	0	1.5	2	0	0	0	0	0	1	1	0
PIK3CD	Tclin	lipid kinase	Studied	0	0	0	0.666667	0	0.3	0	0.2	0	0	0	0	0	0	0	0.5	0	1.66667	4	0	0	0	0	0	0	0	0	1	0	0	0	0	0	0	0	1	2	2	0	0	0	0	0	0	0	0
NEK8	Tbio	other group	Studied	0	0	0	0.333333	0	0	0	0	0	0	0	0	0	0	0	0	0	0.333333	1	0	0	0	0	0.333333	0	0	0	0	0	0	0	0	0	0	0	0	0.333333	1	0	0	0	0	0	0	1	0
PRKX	Tchem	AGC group	Studied	0	0	0	0	0	0	0	0	0	0	0.333333	0	0	0	0	0.333333	0	0.666667	2	0	0	0	1	0	0	0	0	0	0	0	0	0	0	0	0	0	1	1	0	0	0	0	0	0	1	1
MAP3K20	Tchem	STE group	Studied	0	0.5	0	0	0	0.1	0	0.3	0.5	0.1	0	0.3	0	0	0	0	0	1.8	6	0	0	0	0	0	0	0	0.333333	0	0.333333	0	0.166667	0	0	0	0	1	1.83333	4	0	0	0	0	0	0	0	0
NRBP1	Tbio	other group	Studied	0	0	0	0	0	0	0	0.3	0.5	0	0.166667	0	0	0	0	0	0	0.966667	3	0	0.333333	0	0	0	0	0	0.333333	0	0	1	0	0	0	0	0	1	2.66667	4	0	0	0	0	0	0	0	0
PDGFRB	Tclin	TK group	Studied	0.2	0	0	0	0	0.3	0	0.3	0.166667	0.2	0	0	0	0	0.285714	0.333333	0	1.78571	7	0	0.166667	0	0	0.333333	0	0.166667	0	0	0.666667	0	0	0	0	0.5	0	0	1.83333	5	0	0	0	0	0	0	0	0
CDK19	Tchem	CMGC group	Understudied	0	0	0	0	0	0	0	0	0	0	0.166667	0.1	0	0	0	0.333333	0	0.6	3	0	0.166667	0	0	0	0	0	0	0	0.333333	0	0.5	0	0	0	0	1	2	4	0	0	0	0	0	0	0	1
IRAK3	Tchem	TKL group	Studied	0	0	0	0	0.1	0	0	0	0	0	0	0	0	0.166667	0	0	0	0.266667	2	0	0	0	0	0	0.333333	0	0	0	0	0	0	0	0	0	0	1	1.33333	2	0	0	0	0	1	1	0	0
STK32B	Tchem	AGC group	Understudied	0	0	0	0	0.1	0	0	0	0	0	0	0	0	0	0	0	0	0.1	1	0	0	0	1	0	0	0	0	0	0	0	0	0	0	0.5	0	0	1.5	2	0	0	0	1	0	1	0	0
IRAK2	Tbio	TKL group	Studied	0	0	0	0	0	0	0	0.3	0.5	0	0	0.3	0	0	0	0	0	1.1	3	0	0	0	0	0	0.166667	0	0.333333	0	0	1	0	0	0	0	0	1	2.5	4	0	0	0	0	0	0	0	0
STK17A	Tchem	CAMK group	Understudied	0	0	0.2	0	0	0.1	0	0	0.5	0	0.333333	0	0.1	0	0	0.5	0	1.73333	6	0	0.333333	0	0	0	0	0	0	0	0	0	0.5	0	0	0	0	1	1.83333	3	0	0	0	0	0	0	0	0
RIOK3	Tchem	Atypical group	Understudied	0.1	0	0	0	0	0	0	0	0	0	0	0	0.3	0	0	0	0	0.4	2	0	0.166667	0	0	0	0	0	0	0	0	1	0	0	0	0	0	1	2.16667	3	0	0	0	0	0	0	0	1
ALPK2	Tbio	Atypical group	Understudied	0	0.5	0	0	0	0.2	0	0	0	0	0	0	0	0	0	0	0	0.7	2	0.5	0	0	0	0	0	0	0.333333	0	0	0	0	0	0	0	0	1	1.83333	3	0	0	0	0	0	0	0	0
STRADB	Tbio	STE group	Studied	0	0	0	0.333333	0	0	0	0	0	0.2	0	0	0	0	0	0	0	0.533333	2	0.5	0	0	0	0	0	0	0	0	0	1	0.5	0	0	0	0	1	3	4	0	0	0	0	0	0	0	0
ETNK2	Tdark	other small molecule kinase	Studied	0	0	0	0	0	0	0	0	0	0.2	0	0	0	0	0	0	0	0.2	1	0	0	0	0	0.333333	0	0	0	0	0	0	0	0	0	0	0	1	1.33333	2	0	0	0	0	1	0	1	0
VRK2	Tbio	CK1 group	Understudied	0	0	0	0	0	0	0	0.1	0.5	0.1	0.333333	0	0	0	0	0.166667	0	1.2	5	0	0	0	0	0	0	0	0	0	0.333333	1	0	0	0	0	0	1	2.33333	3	0	0	0	0	0	0	0	0
MAP2K2	Tclin	STE group	Studied	0	0.333333	0	0	0	0	0	0.3	0.333333	0.2	0.333333	0	0	0	0	0	0	1.5	5	0	0	0	0	0	0	0	0	0	0	0	0	0	0	0	0	0	0	0	0	0	0	0	0	0	0	0
STRADA	Tbio	STE group	Studied	0	0	0	0	0	0	0	0	0	0	0.166667	0	0	0	0	0	0	0.166667	1	0.166667	0.166667	0	0	0	0	0	0	0	0	1	0.5	0	0	0.5	0	0	2.33333	5	0	0	0	0	0	0	1	0
MVK	Tchem	other small molecule kinase	Studied	0	0	0	0	0	0	0	0	0	0	0	0	0	0	0	0	0	0	0	0	0.166667	0	0	0	0	0	0	1	0	0	0	0.333333	0	0	0	0	1.5	3	0	0	0	0	0	0	0	1
GUCY2C	Tclin	RGC group	Studied	0	0	0	0	0	0	0	0	0	0	0	0	0	0	0	0	0	0	0	0	0.166667	0	1	0	0	0	0	0	0	0	0	0.333333	0	0	0	0	1.5	3	0	0	0	1	1	0	0	0
SGK494	Tdark	AGC group	Understudied	0	0	0	0	0	0	0	0	0	0	0	0	0	0	0	0.166667	0	0.166667	1	0	0	0	1	0	0	0	0	0	0	1	0.333333	0	0	0	0	0	2.33333	3	0	0	0	0	0	0	1	0
MASTL	Tbio	AGC group	Studied	0	0.166667	0	0	0	0.1	0	0.3	0.5	0.1	0.166667	0.1	0	0	0	0	0	1.43333	7	0	0	0	0	0	0	0	0	0	0	1	0	0	0	0	0	0	1	1	0	0	0	0	0	0	0	1
PDK3	Tchem	Atypical group	Studied	0	0	0	0	0	0	0	0	0	0.1	0.333333	0	0	0	0	0	0	0.433333	2	0	0	0	0	0	0.333333	0	0.666667	0	0	0	0	0	0	0	0	1	2	3	0	0	0	0	0	1	0	0
CAMK2A	Tchem	CAMK group	Studied	0.1	0.5	0	0	0	0.1	0	0	0.5	0.2	0	0	0	0	0	0	0	1.4	5	0	0	0	0	0	0	0	0	0	0	0	0	0	0	0	0	1	1	1	0	0	0	0	0	0	0	0
PAK2	Tchem	STE group	Studied	0	0	0	0	0	0.1	0	0.3	0	0	0.166667	0	0	0	0	0.166667	0	0.733333	4	0	0.333333	0	0	0	0	0	0	0	0.333333	1	0	0	0	0	0	1	2.66667	4	0	0	0	0	0	0	0	0
PIK3CB	Tchem	lipid kinase	Studied	0	0	0	0	0	0	0	0	0	0.1	0	0	0	0	0.285714	0.166667	0	0.552381	3	0.166667	0.333333	0	0	0	0.333333	0	0	0	0	1	0	0	0	0	0	0	1.83333	4	0	0	0	0	0	0	0	0
GK3P	Tdark	carbohydrate kinase	Studied	0	0	0	0	0	0	0	0	0	0.2	0	0	0	0	0	0	0	0.2	1	0	0	0	0	0	0.166667	0	0	0	0	1	0	0	0	0	0	0	1.16667	2	1	0	0	0	0	0	1	0
MAP3K14	Tchem	STE group	Understudied	0	0	0	0	0	0	0	0	0	0.1	0.5	0.1	0	0	0	0	0	0.7	3	0	0	0	0	0	0	0	0	0	0.666667	0	0	0	0	0	0	1	1.66667	2	0	0	0	0	0	0	0	1
PRKAA1	Tchem	CAMK group	Studied	0	0	0	0	0	0	0	0	0	0	0.166667	0	0	0	0	0.166667	0	0.333333	2	0	0	0	0	0	0	0	0	0	0	1	0	0	0	0	0	0	1	1	0	1	0	0	0	1	0	0
PIK3R1	Tchem	lipid kinase	Studied	0	0	0	0	0	0	0	0	0	0	0	0	0	0	0	0.333333	0	0.333333	1	0	0	0	0	0	0	0	0	0	0	0	0	0	0	0	0	1	1	1	0	1	0	0	0	0	0	1
PRKACG	Tbio	AGC group	Understudied	0	0.333333	0	0	0	0	0	0	0	0	0	0	0	0	0	0	0	0.333333	1	0	0.5	0	0	0	0	0	0	0	0	1	0.5	0	0	0	0	0	2	3	0	0	0	0	0	0	0	0
STKLD1	Tdark	other group	Understudied	0	0	0	0	0	0	0	0	0	0	0.166667	0	0	0	0	0	0	0.166667	1	0.166667	0	0	0	0	0	0	0	0	0	0	0	0	0	0	0	0	0.166667	1	0	0	1	0	0	0	0	1
CSF1R	Tclin	TK group	Studied	0.1	0	0	0	0	0.1	0	0.3	0	0	0.166667	0	0	0	0	0.333333	0	1	5	0	0	0	0	0	0	0	0.333333	1	0	0	0	0	0	0	0	1	2.33333	3	0	0	0	0	0	0	0	0
ROR1	Tbio	TK group	Studied	0	0	0	0	0	0	0	0	0.5	0	0	0	0	0	0	0	0.166667	0.666667	2	0	0	1	0	0	0	0	0.666667	0	0	0	0	0	0	0	0	1	2.66667	3	0	0	0	0	0	0	0	0
PFKFB2	Tchem	carbohydrate kinase	Studied	0	0	0	0	0	0	0	0	0	0	0	0	0	0	0	0.166667	0	0.166667	1	0	0	0	1	0	0	0	0	0	0	0	0	0	0	0	0.166667	0	1.16667	2	0	0	0	0	0	1	0	0
CHKA	Tchem	other small molecule kinase	Studied	0	0	0	0	0	0	0	0	0.333333	0	0	0	0	0	0	0	0	0.333333	1	0	0	0	1	0	0	0	0	0	0	0	0	0	0	0	0	0	1	1	0	0	0	1	0	0	0	0
TGFBR2	Tchem	TKL group	Studied	0	0	0	0	0	0	0	0	0	0	0	0	0	0	0	0.333333	0.166667	0.5	2	0	0	0	0	0.333333	0.166667	0	0.333333	0	0	1	0	0	0	0	0	0	1.83333	4	0	0	0	0	1	0	0	0
TGFBR1	Tchem	TKL group	Studied	0.1	0	0	0	0	0	0	0	0	0.1	0	0	0	0	0.285714	0.333333	0	0.819048	4	0	0	0	0	0	0	0	0	1	0	0	0	0	0	0.5	0	1	2.5	3	0	0	0	0	0	0	0	0
EPHB2	Tchem	TK group	Studied	0	0	0	0	0	0	0	0.3	0.5	0	0	0	0	0	0	0	0	0.8	2	0	0	0	0	0	0.166667	0	0.333333	0	0	0	0	0	1	0	0	0	1.5	3	0	0	0	0	0	0	0	0
FYN	Tclin	TK group	Studied	0.1	0	0	0	0.1	0	0	0	0	0.1	0	0	0	0	0.142857	0.333333	0	0.77619	5	0	0	0	0	0	0	0	0	0	0	0	0	0	0	0.5	0	1	1.5	2	0	0	0	0	0	0	0	0
PRKCQ	Tchem	AGC group	Studied	0	0.5	0.3	0	0	0.2	0	0	0	0	0	0.1	0	0	0	0.166667	0	1.26667	5	0	0	0	0	0	0	0	0	0	0	0	0	0	0	0	0	0	0	0	0	0	1	0	0	0	0	1
PDGFRA	Tclin	TK group	Studied	0.1	0	0	0	0	0	0	0	0.5	0.2	0	0	0.3	0	0	0.166667	0	1.26667	5	0	0	0	0	0	0	0	0	0	0	0	0	0	0	0	0	1	1	1	0	0	0	0	0	0	0	1
DDR1	Tchem	TK group	Studied	0.1	0	0	0	0	0	0	0	0	0	0.166667	0	0	0	0	0	0	0.266667	2	0	0	0	0	0	0	0	0	0	0	1	0	0	0	0	0	1	2	2	0	0	0	0	0	0	0	0
CSNK1A1L	Tdark	CK1 group	Understudied	0	0.166667	0	0	0	0.2	0	0	0	0.1	0	0	0.1	0	0	0	0	0.566667	4	0	0.333333	0	0	0	0	0	0.333333	0	0	1	0	0	0	0	0	0	1.66667	3	0	0	0	0	0	0	0	0
DCLK3	Tchem	CAMK group	Understudied	0.2	0	0	0	0	0	0	0	0	0.4	0.166667	0	0.1	0	0	0.166667	0.166667	1.2	6	0	0	0	0	0	0	0	0	0	0	0	0	0	0	0	0	0	0	0	1	0	0	0	0	0	0	0
FES	Tchem	TK group	Studied	0.1	0	0	0.333333	0	0	0	0.1	0	0	0	0	0	0	0	0	0	0.533333	3	0.166667	0	0	1	0	0	0	0	0	0	0	0	0	0	0.5	0	0	1.66667	3	0	0	0	1	0	0	0	0
PIK3CA	Tclin	lipid kinase	Studied	0	0	0	0	0	0.2	0	0	0	0	0.166667	0	0	0	0	0.333333	0	0.7	3	0	0	0	0	0	0	0.166667	0	0	0.333333	1	0	0	0	0	0	1	2.5	4	0	0	0	0	0	0	0	0
MOS	Tbio	other group	Studied	0	0	0	0	0.2	0	0	0	0	0	0	0	0	0	0	0	0	0.2	1	0	0	0	0	0	0	0	0	0	0	1	0	0	0	0	0	0	1	1	0	0	1	0	0	0	0	0
CDK6	Tclin	CMGC group	Studied	0	0	0	0	0	0	0	0.2	0.5	0	0	0	0	0	0.142857	0	0.166667	1.00952	4	0	0.166667	0	0	0	0	0	0	1	0	0	0	0	0	0	0	0	1.16667	2	0	0	0	0	0	0	0	0
JAK2	Tclin	TK group	Studied	0	0	0	0.666667	0	0	0	0	0	0	0.166667	0	0	0	0	0.333333	0	1.16667	3	0	0	1	0	0	0	0	0	0	0	0	0	0	0	0	0	0	1	1	0	1	0	0	0	0	0	0
NEK4	Tbio	other group	Understudied	0	0	0	0	0	0	0	0	0	0	0	0	0	0	0	0.166667	0	0.166667	1	0	0	0	0	0	0	0	0	0	0	1	0	0	0	0	0	0	1	1	0	1	0	0	0	0	0	1
ALPK3	Tdark	Atypical group	Understudied	0	0.5	0	0	0	0	0	0	0	0	0	0	0	0	0	0	0	0.5	1	0	0	0	0	0.666667	0	0	0	0	0	0	0	0	0	0	0	0	0.666667	1	0	0	1	0	0	0	1	0
AXL	Tchem	TK group	Studied	0	0	0	0	0.1	0.1	0	0.3	0.5	0	0.166667	0	0	0	0	0.333333	0	1.5	6	0	0.333333	0	0	0	0	0	0.333333	0	0	0	0	0	0	0	0	1	1.66667	3	0	0	0	0	0	0	0	0
PIP5K1B	Tbio	lipid kinase	Understudied	0	0.166667	0	0	0	0	0	0	0	0	0	0	0	0	0	0	0	0.166667	1	0	0	0	1	0	0	0	0	0	0	0	0	0	0	0	0	0	1	1	1	0	0	1	0	0	0	0
CDC7	Tchem	other group	Studied	0	0	0	0	0	0	0	0	0.666667	0	0.333333	0	0	0	0	0	0	1	2	0	0.166667	0	0	0	0	0	0	0	0	1	0	0	0	0	0	0	1.16667	2	0	0	0	0	0	0	0	0
WNK4	Tbio	other group	Studied	0	0.166667	0	0	0	0	0	0	0	0	0	0	0	0	0	0	0	0.166667	1	0	0	0	0	0	0	0	0	0	0	0	0	0	0	0	0	0	0	0	0	0	0	0	0	0	0	1
BMPR1B	Tchem	TKL group	Studied	0	0	0	0	0	0	0	0	0.166667	0	0	0	0	0	0	0	0	0.166667	1	0	0	0	0	0	0	0	0	0	0	0	0	0	0	0	0	1	1	1	1	0	1	0	0	0	0	0
TRIO	Tbio	CAMK group	Studied	0	0	0	0	0	0.2	0	0.3	0.166667	0	0	0	0	0	0	0.166667	0	0.833333	4	0	0	0	0	0	0	0	0.333333	0	0	1	0	0	0	0	0	1	2.33333	3	0	0	0	0	0	0	0	0
BTK	Tclin	TK group	Studied	0	0	0	0.666667	0	0	0	0	0	0	0	0	0	0	0	0	0	0.666667	1	0	0	0	0	0	0	0	0	1	0	0	0	0	0	0.5	0	1	2.5	3	0	0	0	0	0	0	0	0
MAPK8	Tchem	CMGC group	Studied	0	0	0	0	0	0	0	0	0	0	0	0	0	0	0	0	0.166667	0.166667	1	0	0	0	0	0	0	0	0	0	0	1	0	0	0	0	0	0	1	1	0	0	0	0	0	1	0	1
CDC42BPA	Tchem	AGC group	Understudied	0	0	0	0	0	0	0.1	0	0	0.2	0.166667	0	0	0	0	0.333333	0	0.8	4	0	0.333333	0	0	0	0	0	0	0	0	1	0	0	0	0	0	0	1.33333	2	0	0	0	0	0	0	0	0
STK3	Tchem	STE group	Understudied	0	0	0	0	0	0.1	0	0	0	0.1	0	0.1	0	0	0	0.333333	0	0.633333	4	0	0.333333	0	0	0	0	0.333333	0.333333	0	0	0	0	0	0	0.5	0	0	1.5	4	0	0	0	0	0	0	0	0
NRK	Tdark	STE group	Understudied	0	0	0	0	0.2	0	0	0	0	0.1	0	0	0	0	0	0.5	0	0.8	3	0	0	0	0	0.333333	0	0	0	0	0	0	0	0	0	0	0	0	0.333333	1	0	0	0	0	1	1	0	0
MAPK12	Tchem	CMGC group	Studied	0	0.333333	0	0	0.1	0.1	0	0.3	0	0.1	0.166667	0	0	0	0	0	0	1.1	6	0	0	0	0	0	0	0.166667	0.333333	0	0	0	0.5	0	0	0	0	0	1	3	0	1	0	0	0	0	0	0
PGK1	Tchem	other small molecule kinase	Studied	0	0.5	0	0	0	0	0	0	0	0	0.333333	0	0.1	0	0	0	0	0.933333	3	0	0.166667	0	0	0	0	0.166667	0.333333	0	0	0	0.5	0	0	0	0	0	1.16667	4	0	0	0	0	0	0	0	0
ERBB3	Tchem	TK group	Studied	0.1	0	0	0	0	0	0	0	0	0	0.333333	0	0	0	0	0	0.333333	0.766667	3	0	0.166667	0	0	0	0.166667	0	0	0	0	0	0	0	0	0	0	1	1.33333	3	0	0	0	0	0	0	0	0
MAP3K6	Tchem	STE group	Studied	0	0.166667	0	0.666667	0	0.1	0	0	0	0	0	0	0	0.166667	0	0	0	1.1	4	0	0	0	1	0	0	0	0	0	0	0	0	0	0	0	0	1	2	2	0	0	0	0	0	0	0	0
CDK18	Tchem	CMGC group	Understudied	0	0	0	0	0	0	0	0	0	0.1	0	0	0	0	0	0	0	0.1	1	0	0	0	0	0	0	0	0	0	0	0	0	0	0	0	0	0	0	0	0	0	0	0	1	0	0	0
PCK1	Tbio	Unclassified protein	Studied	0	0	0	0	0	0	0	0	0	0.1	0	0	0	0	0	0	0	0.1	1	0	0	0	0	0	0	0	0	0	0	1	0	0	0	0	0	0	1	1	0	0	1	0	0	0	0	0
IRAK1	Tchem	TKL group	Studied	0	0	0	0	0	0	0	0	0.5	0.1	0.166667	0	0	0	0	0	0	0.766667	3	0	0	0	0	0	0	0	0	1	0.333333	0	0	0	0	0	0	0	1.33333	2	0	0	0	0	0	0	0	0
ROS1	Tchem	TK group	Studied	0	0	0	0	0	0	0.1	0	0	0	0	0	0	0	0	0	0	0.1	1	0	0	0	1	0	0	0	0	0	0	0	0	0	0	0	0	0	1	1	0	0	0	1	0	0	0	1
EPHA10	Tbio	TK group	Studied	0	0	0	0	0	0	0	0	0.166667	0.1	0	0	0	0	0	0	0	0.266667	2	0	0	0	0	0	0	0	0	1	0.333333	0	0.5	0	0	0	0	1	2.83333	4	0	0	0	0	0	0	0	0
CSNK2A2	Tchem	CMGC group	Studied	0	0	0	0	0	0	0.2	0	0.166667	0.1	0.166667	0.1	0	0	0	0.333333	0	1.06667	6	0	0	0	0	0	0	0	0	0	0	1	0	0	0	0	0	0	1	1	0	0	0	0	0	0	0	0
PRKY	Tdark	AGC group	Studied	0	0	0	0	0.3	0.1	0	0	0.5	0	0	0	0	0	0	0	0	0.9	3	0	0	0	0	0	0	0	0	0	0	0	0	0	0	0	0.166667	1	1.16667	2	0	0	0	0	0	0	0	0
DGKA	Tbio	lipid kinase	Studied	0	0	0	0.666667	0	0.1	0	0.3	0	0	0	0	0	0.166667	0	0	0	1.23333	4	0	0	0	0	0	0	0	0.333333	0	0	0	0	0	0	0.5	0	1	1.83333	3	0	0	0	0	0	0	0	0
MAP2K1	Tclin	STE group	Studied	0	0.333333	0	0	0	0	0	0	0	0.1	0.166667	0.1	0	0	0	0.166667	0	0.866667	5	0	0.166667	0	0	0	0	0	0	0	0	1	0	0	0	0	0	0	1.16667	2	0	0	0	0	0	0	0	0
MAPK6	Tbio	CMGC group	Studied	0	0	0	0	0	0.1	0	0	0.5	0	0	0.1	0	0	0	0	0	0.7	3	0	0.333333	0	0	0	0	0	0	0	0	1	0	0	0	0	0	1	2.33333	3	0	0	0	0	0	0	0	0
ETNK1	Tbio	other small molecule kinase	Studied	0	0	0	0	0	0	0	0	0	0	0.166667	0	0.2	0	0	0.166667	0.333333	0.866667	4	0	0	0	0	0	0	0	0	0	0	1	0	0	0	0	0.166667	0	1.16667	2	0	0	0	0	0	1	0	0
MAP4K1	Tchem	STE group	Studied	0	0	0	0.666667	0.2	0	0	0	0.166667	0	0	0	0	0	0	0	0	1.03333	3	0	0	0	0	0	0	0	0	1	0	0	0	0	0	0	0	0	1	1	0	0	0	0	0	0	0	0
CDK7	Tchem	CMGC group	Studied	0	0	0	0	0	0	0	0.3	0	0.1	0	0.1	0	0	0	0	0	0.5	3	0	0.166667	0	0	0	0	0	0.333333	1	0	0	0	0	0	0	0	1	2.5	4	0	0	0	0	0	0	0	0
KIT	Tclin	TK group	Studied	0	0	0	0	0	0	0	0	0	0	0	0	0	0	0	0	0	0	0	0	0	0	1	0	0	0	0	0	0	0	0	0	0	0	0	0	1	1	1	0	0	1	0	0	0	0
DYRK1B	Tchem	CMGC group	Understudied	0	0	0	0	0	0	0	0	0	0	0	0	0	0	0	0	0	0	0	0	0	0	0	0	0	0	0	0	0	0	0	0	0	0	0	0	0	0	0	0	1	0	0	0	0	0
CAMKV	Tbio	CAMK group	Understudied	0	0	0	0	0	0	0	0	0	0	0	0	0	0	0	0	0	0	0	0	0	0	0	0	0	0	0	0	0	0	0	0	0	0	0	0	0	0	0	0	0	0	0	0	0	0
MAPKAPK2	Tchem	CAMK group	Studied	0	0	0	0	0	0	0	0.3	0	0.2	0	0	0	0	0.142857	0.166667	0	0.809524	4	0	0.166667	0	0	0	0	0	0	0	0	0	0.5	0	0	0.5	0	1	2.16667	4	0	0	0	0	0	0	0	0
HKDC1	Tbio	carbohydrate kinase	Studied	0	0.5	0	0	0	0	0	0	0	0.1	0	0	0	0	0	0	0	0.6	2	0	0	0	0	0	0	0	0	0	0.333333	0	0	0	0	0	0	0	0.333333	1	0	0	0	0	0	0	1	0
MAP3K5	Tchem	STE group	Studied	0.1	0	0	0	0	0	0	0	0	0	0	0	0	0	0	0.166667	0	0.266667	2	0	0	0	0	0	0.166667	0	0	0	0	0	0.5	0	0	0	0	1	1.66667	3	0	0	0	0	0	0	0	0
ABL2	Tchem	TK group	Studied	0	0	0	0	0	0.1	0.1	0.3	0	0.1	0	0	0	0	0	0.333333	0	0.933333	5	0	0	0	0	0	0	0.166667	0.333333	0	0.333333	0	0	0	0	0	0.166667	1	2	5	0	0	0	0	0	0	0	0
MAP3K8	Tchem	STE group	Studied	0	0	0	0	0	0.1	0	0	0.5	0	0	0	0	0.166667	0.142857	0	0	0.909524	4	0	0.166667	0	0	0	0.166667	0	0.666667	1	0	0	0	0	0	0	0	0	2	4	0	0	0	0	0	0	0	0
COQ8A	Tbio	Atypical group	Understudied	0	0.5	0	0	0	0	0	0	0	0.4	0	0	0	0	0	0	0	0.9	2	0	0	0	0	0	0	0	0	0	0	0	0	0	0	0	0	0	0	0	1	0	0	0	0	0	0	0
DGKQ	Tbio	lipid kinase	Studied	0	0.166667	0	0.333333	0	0	0	0.2	0	0	0	0	0	0	0	0.166667	0	0.866667	4	0	0	0	1	0	0	0	0	0	0	0	0	0	0	0	0	0	1	1	0	0	0	1	0	0	0	0
PIP4K2B	Tchem	lipid kinase	Studied	0	0	0	0	0	0	0	0.2	0	0	0.166667	0	0	0	0	0	0	0.366667	2	0	0.166667	0	0	0.333333	0	0	0	0	0	1	0	0	0	0	0	0	1.5	3	0	0	0	0	0	0	0	0
RYK	Tbio	TK group	Studied	0	0	0	0	0	0	0	0	0	0	0.166667	0	0	0.166667	0	0	0	0.333333	2	0	0	0	1	0	0	0	0	0	0	0	0	0.5	0	0	0	0	1.5	2	0	1	0	0	0	0	0	0
MAPK11	Tchem	CMGC group	Studied	0	0.166667	0	0	0.1	0.1	0	0.3	0	0	0	0	0	0	0	0	0	0.666667	4	0	0.166667	1	0	0	0	0	0	1	0	0	0	0	0	0	0	0	2.16667	3	0	0	0	0	0	0	0	0
NEK6	Tchem	other group	Understudied	0.1	0	0	0	0	0	0.1	0.3	0	0	0.166667	0	0	0	0	0	0	0.666667	4	0	0.333333	0	0	0	0	0	0.333333	0	0	0	0.5	0	0	0	0	1	2.16667	4	0	0	0	0	0	0	0	0
SCYL2	Tbio	other group	Understudied	0	0	0	0	0	0	0	0	0.166667	0	0	0	0	0	0	0.333333	0	0.5	2	0	0.333333	0	0	0	0.333333	0	0.333333	0	0.333333	1	0	0	0	0	0	0	2.33333	5	0	0	0	0	0	0	0	0
YES1	Tclin	TK group	Studied	0	0	0	0	0	0	0	0	0	0	0	0	0	0	0	0.333333	0	0.333333	1	0	0.166667	0	0	0	0	0	0	0	0.333333	1	0	0	0	0	0	0	1.5	3	0	0	0	0	0	0	1	0
AKT3	Tchem	AGC group	Studied	0.1	0	0	0	0.1	0.2	0	0	0	0.1	0.166667	0	0	0	0	0.333333	0	1	6	0	0	0	0	0	0	0.166667	0	0	0.666667	0	0	0	0	0	0	1	1.83333	3	0	0	0	0	0	0	0	0
MYO3A	Tbio	STE group	Studied	0	0	0	0	0	0	0	0	0	0	0.166667	0	0	0	0	0	0	0.166667	1	0	0	0	0	0	0	0	0	0	0.666667	0	0	0	0	0	0	0	0.666667	1	0	0	0	0	0	0	0	1
RBKS	Tbio	carbohydrate kinase	Studied	0	0	0	0.333333	0	0	0	0	0	0	0	0	0	0	0	0	0	0.333333	1	0	0	0	0	0	0	0	0	0	0	0	0.5	0	0	0	0	0	0.5	1	0	0	0	0	0	0	0	0
MAPK7	Tchem	CMGC group	Studied	0	0.166667	0	0	0	0	0	0.3	0.5	0	0.333333	0	0	0	0	0	0	1.3	4	0	0	0	0	0	0	0	0	0	0	0	0.5	0	0	0	0	1	1.5	2	0	0	0	0	0	0	0	0
MARK4	Tchem	CAMK group	Understudied	0	0	0	0	0	0	0.2	0	0	0.1	0	0	0	0	0.142857	0	0	0.442857	3	0	0	0	0	0.333333	0	0	0	0	0	0	0	0	0	0	0	0	0.333333	1	0	0	0	0	0	0	0	0
AKT1	Tchem	AGC group	Studied	0	0	0	0	0	0	0.1	0	0	0	0.166667	0	0	0	0	0	0	0.266667	2	0	0.5	0	1	0	0	0	0	0	0	1	0	0	0	0	0	0	2.5	3	0	0	0	0	0	0	0	0
TLK1	Tchem	other group	Understudied	0	0	0	0	0	0	0	0	0	0.1	0	0	0	0	0	0.333333	0	0.433333	2	0	0	0	0	0	0	0	0	0	0.333333	1	0	0	0	0	0	0	1.33333	2	0	0	0	0	0	0	0	0
EIF2AK1	Tchem	other group	Studied	0	0	0	0	0	0	0.1	0	0.333333	0	0	0	0	0	0	0	0	0.433333	2	0	0	0	0	0.333333	0	0	0	0	0	0	0	0	0	0	0	0	0.333333	1	0	0	0	0	0	0	0	0
PFKP	Tbio	carbohydrate kinase	Studied	0	0.166667	0	0	0	0	0	0.1	0	0	0.166667	0.3	0	0	0	0	0	0.733333	4	0	0	0	0	0	0	0	0	0	0	1	0	0	0	0	0	0	1	1	1	0	0	0	0	0	0	0
SRPK2	Tchem	CMGC group	Studied	0.2	0	0	0	0	0.1	0.1	0	0.5	0	0	0	0	0	0	0	0	0.9	4	0	0.166667	0	0	0	0	0	0.666667	0	0	1	0	0	0	0	0	0	1.83333	3	0	0	0	0	0	0	0	0
UHMK1	Tbio	other group	Studied	0	0	0	0	0	0	0	0	0	0.1	0	0.3	0	0	0	0.333333	0	0.733333	3	0	0	0	1	0	0	0	0	0	0	0	0	0	0	0	0	1	2	2	0	0	0	0	0	0	0	0
ULK1	Tchem	other group	Studied	0	0.166667	0	0	0	0.1	0	0.1	0	0	0.166667	0	0	0	0	0	0	0.533333	4	0	0.166667	0	0	0	0	0	0	0	0	1	0	0	0	0	0	0	1.16667	2	0	0	0	0	0	0	0	0
IKBKG	Tbio	Unclassified protein	Studied	0	0	0	0	0	0.1	0	0	0.5	0.1	0	0	0	0	0	0	0	0.7	3	0	0	0	0	0	0	0	0	0	0	0	0	0	0	0	0	0	0	0	0	0	0	0	0	0	1	0
TIE1	Tchem	TK group	Studied	0	0.166667	0	0	0	0	0	0	0	0.1	0	0	0	0	0.428571	0.166667	0	0.861905	4	0	0.333333	0	0	0	0	0	0	0	0	1	0	0	0	0.5	0	0	1.83333	3	0	0	0	0	0	0	0	0
ICK	Tchem	CMGC group	Understudied	0	0	0	0	0	0	0	0	0	0	0	0	0	0	0	0	0	0	0	0	0.333333	0	0	0	0	0	0	0	0.333333	0	0	0	0	0	0	0	0.666667	2	0	1	0	0	0	0	1	0
DYRK1A	Tchem	CMGC group	Studied	0	0	0	0	0	0	0	0	0	0	0.166667	0	0	0	0	0.333333	0	0.5	2	0.166667	0	0	0	0	0	0	0	0	0	1	0	0	0	0	0	0	1.16667	2	0	1	0	0	0	0	0	0
PAK4	Tchem	STE group	Studied	0	0	0	0	0	0	0	0	0	0	0.166667	0	0	0	0	0	0	0.166667	1	0.166667	0.166667	1	0	0	0	0	0	0	0	1	0	0.166667	0	0	0	0	2.5	5	0	0	0	0	0	0	0	0
BMP2K	Tchem	other group	Studied	0	0	0	0	0	0	0	0	0	0	0.166667	0	0	0	0	0.333333	0	0.5	2	0	0.166667	0	0	0	0	0	0	1	0	1	0	0	0	0	0	0	2.16667	3	0	0	0	0	0	0	0	0
ROCK1	Tclin	AGC group	Studied	0	0	0	0	0	0	0	0	0	0	0.166667	0	0	0	0	0.333333	0	0.5	2	0.166667	0	0	0	0	0	0	0	0	0	1	0	0	0	0	0	1	2.16667	3	0	0	0	0	0	0	0	0
EPHB4	Tchem	TK group	Studied	0	0	0	0	0	0	0.1	0.1	0	0.3	0	0	0	0.166667	0	0	0	0.666667	4	0	0	0	0	0	0	0	0	0	0	0	0	0	0	0	0	0	0	0	0	0	0	1	0	0	0	0
HIPK3	Tchem	CMGC group	Understudied	0	0	0	0	0	0	0	0	0	0	0.166667	0	0	0	0	0.333333	0	0.5	2	0	0	0	0	0	0.166667	0	0	0	0	1	0	0	0	0	0	1	2.16667	3	0	0	0	0	0	0	0	0
RET	Tclin	TK group	Studied	0	0	0	0	0	0	0	0	0	0	0	0	0	0	0	0	0	0	0	0	0	0	0	0	0	0	0.666667	0	0	0	0	0	0	0	0	1	1.66667	2	0	0	0	0	0	0	0	0
JAK1	Tclin	TK group	Studied	0	0	0	0	0	0	0	0	0	0	0.333333	0	0	0	0	0.333333	0	0.666667	2	0	0	0	0	0	0	0	0	0	0	1	0	0	0	0	0	1	2	2	0	0	0	0	0	0	0	0
PIM2	Tchem	CAMK group	Studied	0	0	0	0	0	0	0	0	0.333333	0	0	0	0	0	0	0	0	0.333333	1	0	0	0	0	0	0	0	0	1	0	0	0.333333	0	0	0	0	0	1.33333	2	0	0	0	0	0	0	0	0
PDK4	Tchem	Atypical group	Studied	0	0	0	0.333333	0	0	0	0	0	0	0	0	0	0	0	0	0	0.333333	1	0	0	0	0	0	0.333333	0	0	0	0	0	0	0	0	0	0	0	0.333333	1	0	0	0	0	0	1	0	1
CLK1	Tchem	CMGC group	Studied	0	0	0	0	0	0	0	0	0	0	0	0	0	0	0.142857	0.166667	0	0.309524	2	0	0	0	0	0	0.166667	0	0	0	0	0	0.166667	0	0	0	0	1	1.33333	3	0	1	0	0	0	0	0	0
ITK	Tclin	TK group	Studied	0	0	0	0	0	0.3	0	0	0.166667	0	0	0	0	0	0	0.166667	0	0.633333	3	0	0	0	0	0	0	0	0	0	0	0	0	0	0	0	0	1	1	1	0	0	0	0	0	0	0	0
PKM	Tchem	other small molecule kinase	Studied	0	0	0	0	0	0.2	0	0	0	0	0.333333	0.1	0	0	0	0	0	0.633333	3	0	0	0	0	0	0	0	0	0	0	0	0	0	0	0	0	1	1	1	0	0	0	0	0	0	0	0
MET	Tclin	TK group	Studied	0	0.333333	0	0	0	0	0	0	0	0	0	0.1	0	0	0	0	0	0.433333	2	0	0	0	0	0	0	0	0	1	0	0	0	0	0	0	0.166667	1	2.16667	3	0	0	0	0	0	0	0	0
CHUK	Tchem	other group	Studied	0	0	0	0	0	0	0	0	0	0	0	0.1	0	0	0	0.333333	0	0.433333	2	0	0.166667	0	0	0	0	0	0	0	0	1	0	0	0	0	0	0	1.16667	2	0	0	0	0	0	1	0	0
PRKCA	Tchem	AGC group	Studied	0	0	0	0	0	0	0.1	0	0	0	0.166667	0	0	0	0	0	0	0.266667	2	0	0	0	0	0	0	0	0	0	0.333333	1	0	0	0	0	0	0	1.33333	2	1	0	0	0	0	0	0	0
NPR1	Tclin	RGC group	Studied	0.1	0	0	0	0	0	0	0	0	0	0	0	0	0	0	0	0	0.1	1	0	0	0	0	0	0	0	0	0	0	0	0	0	0	0.5	0	0	0.5	1	0	0	1	0	0	0	0	0
GK	Tbio	carbohydrate kinase	Studied	0	0	0	0	0	0	0	0	0	0.1	0	0	0	0	0	0	0.166667	0.266667	2	0	0	0	0	0	0.333333	0	0	0	0	1	0	0	0	0	0	0	1.33333	2	0	0	0	0	0	0	1	0
PRPS1L1	Tdark	carbohydrate kinase	Studied	0	0	0	0	0	0	0	0	0.5	0.1	0	0	0	0	0	0	0	0.6	2	0	0	0	0	0	0	0	0	0	0	0	0	0	0	0	0	0	0	0	0	0	0	0	0	0	0	1
SRMS	Tchem	TK group	Studied	0	0	0	0	0	0	0	0	0	0	0.166667	0	0.1	0	0	0	0	0.266667	2	0	0	0	0	0.333333	0	0	0	0	0	0	0	0	0	0	0	0	0.333333	1	0	0	0	0	1	0	1	0
PNCK	Tbio	CAMK group	Understudied	0	0	0	0	0	0.1	0	0	0.166667	0	0.333333	0	0	0	0	0	0	0.6	3	0	0	0	1	0	0	0	0	0	0	0	0	0	0	0	0	0	1	1	0	0	0	1	0	0	0	0
BRSK2	Tchem	CAMK group	Understudied	0	0	0	0	0	0	0	0	0	0.1	0.166667	0	0	0	0	0	0	0.266667	2	0	0	0	0	0	0	0	0	0	0.333333	0	0	0	0	0	0	0	0.333333	1	0	0	1	0	0	0	0	0
PRPS1	Tbio	carbohydrate kinase	Studied	0	0	0	0	0	0.3	0	0	0.5	0.1	0	0	0	0	0	0	0	0.9	3	0	0.333333	0	0	0	0	0.333333	0	0	0	0	0	0	0	0	0	0	0.666667	2	0	0	0	0	0	0	0	1
GSK3A	Tclin	CMGC group	Studied	0.1	0	0	0	0	0	0	0	0	0.1	0.333333	0	0	0	0	0	0	0.533333	3	0	0	0	0	0	0	0	0	0	0	1	0	0	0	0	0	0	1	1	0	0	0	0	0	0	0	0
SIK3	Tchem	CAMK group	Studied	0	0	0	0	0	0	0	0	0	0	0	0	0	0	0	0	0.166667	0.166667	1	0	0	0	0	0	0.333333	0	0	0	0	1	0	0	0	0	0	0	1.33333	2	0	1	0	0	0	0	0	0
IRAK4	Tchem	TKL group	Studied	0	0	0	0	0	0	0	0	0	0	0.166667	0	0	0	0	0.333333	0	0.5	2	0	0.333333	0	0	0	0	0	0.666667	0	0	1	0	0	0	0	0	0	2	3	0	0	0	0	0	0	0	0
MAP2K7	Tchem	STE group	Studied	0	0.166667	0	0	0	0	0	0	0	0	0.166667	0	0	0	0	0	0	0.333333	2	0.166667	0	0	0	0	0	0	0	0	0	1	0	0	0	0	0	0	1.16667	2	1	0	0	0	0	0	0	0
PEAK1	Tbio	other group	Studied	0	0	0	0	0	0	0	0	0	0	0.166667	0	0	0	0	0.166667	0	0.333333	2	0	0.166667	0	0	0	0	0	0	0	0	1	0	0	0	0	0	1	2.16667	3	0	0	0	0	0	0	0	0
PIK3C2B	Tchem	lipid kinase	Understudied	0	0	0	0	0	0	0	0	0	0	0	0	0	0	0	0.166667	0	0.166667	1	0	0.166667	0	0	0	0.166667	0	0	0	0	0	0	0	0	0	0	0	0.333333	2	0	0	0	0	0	0	0	0
PIK3C2A	Tchem	lipid kinase	Studied	0	0	0	0	0	0	0	0	0	0	0.166667	0	0	0	0	0.166667	0	0.333333	2	0	0.166667	0	0	0	0	0	0	0	0	1	0	0	0	0	0	0	1.16667	2	0	0	0	0	0	1	0	0
VRK1	Tbio	CK1 group	Studied	0	0.166667	0	0	0	0	0	0	0.5	0	0.166667	0	0	0	0	0	0	0.833333	3	0	0	0	0	0	0	0	0	0	0.333333	0	0	0.333333	0	0	0	1	1.66667	3	0	0	0	0	0	0	0	0
LTK	Tchem	TK group	Understudied	0	0.166667	0	0	0	0	0	0	0.333333	0	0	0	0	0	0	0	0.5	1	3	0	0	0	1	0	0	0	0	0	0	0	0	0	0	0.5	0	0	1.5	2	0	0	0	0	0	0	0	0
SCYL3	Tdark	other group	Understudied	0	0	0	0	0	0	0	0	0	0	0	0	0	0	0	0	0	0	0	0.5	0	0	0	0	0	0	0	0	0	0	0	0	0	0	0	0	0.5	1	0	0	0	0	0	0	0	1
DCK	Tchem	nucleoside/nucleotide kinase	Studied	0	0	0	0.333333	0	0	0	0	0.166667	0	0.333333	0	0	0	0	0.166667	0	1	4	0	0	0	0	0	0	0	0	0	0	0	0	0.5	0	0	0	1	1.5	2	0	0	0	0	0	0	0	0
LYN	Tclin	TK group	Studied	0	0	0	0	0	0	0	0	0	0	0	0	0	0	0	0	0	0	0	0	0	0	0	0	0	0	0	1	0	0	0.5	0	0	0	0	1	2.5	3	0	0	0	0	0	0	0	0
GUCY2D	Tbio	RGC group	Studied	0	0	0	0	0	0	0	0	0.166667	0	0	0	0	0	0	0	0	0.166667	1	0	0	0	0	0	0	0	0.333333	1	0	0	0	0	0	0	0	1	2.33333	3	0	0	0	0	0	0	0	0
PDXK	Tbio	other small molecule kinase	Studied	0	0	0	0	0	0	0	0	0	0	0.333333	0	0	0	0	0.166667	0	0.5	2	0	0	0	0	0	0	0	0	0	0	1	0	0	0	0	0	0	1	1	0	0	0	1	0	0	0	0
DAPK1	Tchem	CAMK group	Studied	0	0	0	0	0	0	0	0	0	0	0	0	0	0	0	0	0	0	0	0	0	0	0	0	0.333333	0	0	0	0	1	0	0	0	0	0.166667	0	1.5	3	0	0	0	0	0	0	0	1
CDKL1	Tchem	CMGC group	Understudied	0	0	0	0	0	0	0	0	0	0	0.333333	0	0	0	0	0.166667	0	0.5	2	0	0	0	0	0	0	0	0	0	0	0	0	0	0	0	0	0	0	0	0	0	0	0	0	0	1	1
MAP3K13	Tchem	TKL group	Studied	0	0	0	0	0	0	0	0	0	0	0	0	0	0	0	0	0	0	0	0	0	0	1	0	0	0	0	0	0	0	0.5	0	0	0	0	0	1.5	2	0	0	0	0	0	0	0	0
CDK5	Tchem	CMGC group	Studied	0	0	0	0	0	0	0	0.3	0	0	0.166667	0	0	0	0	0	0	0.466667	2	0.5	0	0	0	0	0	0	0	1	0	0	0.5	0	0	0	0	0	2	3	0	0	0	0	0	0	0	0
PRKACA	Tchem	AGC group	Studied	0	0	0	0	0.1	0	0	0	0	0.2	0	0	0	0	0	0	0	0.3	2	0	0	0	0	0	0	0.166667	0	1	0	1	0	0	0	0	0	0	2.16667	3	0	0	0	0	0	0	0	0
CDC42BPB	Tbio	AGC group	Understudied	0	0	0	0	0	0	0.1	0	0	0	0	0	0	0	0	0	0	0.1	1	0	0.333333	0	1	0	0	0	0	0	0	1	0	0	0	0	0	0	2.33333	3	0	0	0	0	0	0	0	0
PKDCC	Tbio	other group	Studied	0.1	0	0	0	0	0	0	0	0	0	0	0	0	0	0	0	0	0.1	1	0	0	0	0	0.333333	0	0	0	1	0	0	0	0	0	0	0	0	1.33333	2	0	0	1	0	0	0	0	0
MAP3K3	Tchem	STE group	Studied	0	0	0	0	0	0.1	0	0	0	0	0.166667	0	0	0	0	0.166667	0	0.433333	3	0	0	0	0	0	0	0	0	0	0	1	0	0	0	0	0	1	2	2	0	0	0	0	0	0	0	0
FGR	Tchem	TK group	Studied	0	0	0	0	0	0.1	0	0	0	0	0	0	0	0	0.142857	0.166667	0	0.409524	3	0	0	0	0	0	0	0	0	0	0	0	0	0	1	0	0	1	2	2	0	0	0	0	0	0	0	0
EIF2AK4	Tchem	other group	Studied	0	0	0	0	0	0.1	0	0	0.5	0	0	0.1	0	0	0	0.333333	0	1.03333	4	0	0.333333	0	0	0	0	0	0	0	0	1	0	0	0	0	0	0	1.33333	2	0	0	0	0	0	0	0	0
EGFR	Tclin	TK group	Studied	0	0	0	0	0	0	0.2	0	0	0	0	0	0	0	0	0	0	0.2	1	0	0	0	0	0	0.166667	0	0	0	0	1	0	0	0	0	0	0	1.16667	2	0	0	0	0	0	0	0	0
MYLK2	Tchem	CAMK group	Studied	0	0.5	0	0	0.1	0	0	0.3	0	0.1	0	0	0	0	0	0	0	1	4	0	0	0	0	0	0	0	0.333333	0	0	0	0	0	0	0	0	0	0.333333	1	0	0	0	0	1	0	0	0
DAPK3	Tchem	CAMK group	Studied	0.1	0.333333	0	0	0	0.2	0	0	0.5	0.2	0	0	0	0	0	0	0	1.33333	5	0	0	0	0	0	0	0	0	0	0	0	0.5	0	0	0.5	0	0	1	2	0	0	0	0	0	0	0	0
CDKL5	Tchem	CMGC group	Studied	0	0	0	0	0	0	0	0	0	0	0	0	0	0	0	0	0	0	0	0	0.333333	0	0	0	0	0	0	0	0	0	0	0	0	0	0	0	0.333333	1	0	0	0	0	0	1	0	1
GAK	Tchem	other group	Studied	0	0.333333	0	0	0	0	0	0	0	0	0	0	0	0	0	0	0	0.333333	1	0	0	0	1	0	0	0	0	0	0	0	0	0	0	0	0	0	1	1	0	0	0	1	0	0	0	0
CAMK2D	Tchem	CAMK group	Studied	0	0	0	0	0	0	0	0	0	0	0.166667	0	0	0	0	0	0	0.166667	1	0	0	0	0	0	0.166667	0	0	0	0	1	0	0	0	0	0	1	2.16667	3	0	0	0	0	0	0	0	0
MAP3K4	Tbio	STE group	Studied	0	0	0	0	0	0	0	0	0	0	0.166667	0	0	0	0	0.166667	0	0.333333	2	0	0	0	0	0	0	0	0	0	0	1	0	0	0	0	0	0	1	1	0	0	0	0	0	0	0	1
EPHA7	Tchem	TK group	Studied	0	0	0	0	0	0	0	0	0	0	0	0	0	0	0	0	0	0	0	0	0	0	0	0	0	0.5	0.666667	0	0	1	0	0.166667	0	0	0	0	2.33333	4	0	0	0	0	0	0	0	0
TSSK6	Tbio	CAMK group	Understudied	0	0	0	0	0	0	0	0	0	0	0	0	0	0	0	0	0	0	0	0	0	0	0	0	0	0	0	0	0	0	0.333333	0	0	0	0	0	0.333333	1	0	0	0	0	0	0	1	0
LMTK2	Tbio	TK group	Understudied	0	0	0	0	0	0	0	0	0	0	0	0	0	0	0	0	0	0	0	0	0	0	0	0	0	0	0.333333	0	0	1	0	0	0	0	0	0	1.33333	2	0	0	0	0	0	1	0	0
FLT1	Tclin	TK group	Studied	0	0	0	0	0	0	0	0	0	0.1	0	0	0.1	0	0.285714	0.166667	0.166667	0.819048	5	0	0	0	0	0	0	0	0	0	0	0	0	0	0	0.5	0	0	0.5	1	0	0	0	0	0	0	0	0
FGFR3	Tclin	TK group	Studied	0	0	0	0	0	0	0	0	0	0	0	0	0.3	0	0	0	0	0.3	1	0	0	0	0	0	0	0	0	0	0	0	0	0	0	0	0	0	0	0	0	0	0	0	0	0	0	1
HUNK	Tchem	CAMK group	Studied	0	0	0.3	0	0	0	0	0	0	0	0	0	0	0	0	0	0	0.3	1	0	0	0	0	0	0	0	0	0	0	0	0	0	1	0	0	0	1	1	0	0	1	0	0	0	0	0
MKNK1	Tchem	CAMK group	Studied	0	0	0	0	0	0	0	0.1	0	0	0.166667	0	0	0	0	0	0	0.266667	2	0	0	0	0	0	0	0	0	0	0	1	0	0	0	0	0	0	1	1	0	1	0	0	0	0	0	0
PRKG2	Tchem	AGC group	Studied	0	0	0	0	0	0	0	0	0	0.1	0	0	0	0	0	0	0	0.1	1	0	0.166667	0	0	0	0	0	0	0	0	1	0	0	0	0	0	0	1.16667	2	1	0	0	0	0	0	0	0
PAK6	Tchem	STE group	Understudied	0	0	0	0	0	0.1	0	0	0	0	0	0	0	0	0	0	0	0.1	1	0	0.166667	0	1	0	0	0	0	0	0	0	0	0	0	0	0	0	1.16667	2	1	0	0	0	0	0	0	0
RPS6KA3	Tchem	AGC group	Studied	0	0	0	0	0	0	0	0	0	0.1	0	0	0	0	0	0.333333	0	0.433333	2	0	0.166667	0	0	0	0	0	0.666667	0	0	0	0	0	0	0	0	1	1.83333	3	0	0	0	0	0	0	0	0
TXK	Tchem	TK group	Studied	0.1	0	0	0	0	0	0	0	0	0	0	0	0	0	0	0.166667	0	0.266667	2	0	0	0	0	0	0	0	0	0	0	0	0	0	0	0	0	1	1	1	0	0	0	0	0	0	0	0
EPHB3	Tchem	TK group	Studied	0.1	0	0	0	0	0	0	0	0	0.2	0	0.3	0	0	0	0	0.333333	0.933333	4	0	0	0	0	0	0	0	0.333333	0	0	0	0	0	0	0	0	1	1.33333	2	0	0	0	0	0	0	0	0
ITPKC	Tchem	lipid kinase	Studied	0	0	0	0	0	0	0.1	0	0	0	0	0	0	0.166667	0	0	0.166667	0.433333	3	0	0	0	0	0	0.333333	0	0	0	0	0	0	0.5	0	0	0	1	1.83333	3	0	0	0	0	0	0	0	0
PFKFB3	Tchem	carbohydrate kinase	Studied	0	0	0	0	0	0	0.1	0	0	0	0.166667	0	0	0	0	0	0	0.266667	2	0	0	0	0	0	0	0	0	0	0	0	0	0	0	0	0	1	1	1	0	0	0	0	0	0	0	1
AK8	Tbio	nucleoside/nucleotide kinase	Studied	0	0	0	0	0	0	0	0	0	0	0	0	0.1	0	0	0	0.166667	0.266667	2	0	0	0	0	0	0	0	0	0	0	0	0	0	0	0	0	0	0	0	0	0	1	0	0	0	0	0
PRKCH	Tchem	AGC group	Studied	0	0	0	0	0	0.2	0	0	0	0.1	0	0	0	0	0.285714	0	0.166667	0.752381	4	0	0	0	0	0	0	0	0	0	0	0	0	0	0	0.5	0	0	0.5	1	0	0	0	0	0	0	0	0
MOK	Tbio	CMGC group	Studied	0.1	0	0	0	0	0	0	0.3	0	0	0.333333	0	0	0	0	0	0	0.733333	3	0.166667	0	0	0	0	0	0	0.333333	0	0	0	0	0	0	0	0	0	0.5	2	0	0	0	0	0	0	0	1
CSNK1A1	Tchem	CK1 group	Studied	0	0	0	0	0	0.1	0	0	0	0.1	0.166667	0	0	0	0	0	0	0.366667	3	0	0.333333	0	0	0	0.166667	0	0.333333	0	0	1	0	0	0	0	0	0	1.83333	4	0	0	0	0	0	0	0	0
KHK	Tchem	carbohydrate kinase	Studied	0	0	0	0	0	0	0	0	0	0.2	0	0	0	0	0	0	0	0.2	1	0	0	1	0	0	0	0	0	0	0	0	0	0	0	0	0	0	1	1	1	0	0	0	0	0	0	0
ERBB4	Tclin	TK group	Studied	0.1	0	0	0	0.1	0	0	0	0	0	0	0	0	0	0	0	0	0.2	2	0.5	0	0	0	0	0	0	0	0	0	0	0.5	0	0	0	0	0	1	2	0	0	0	0	1	0	0	0
PIM1	Tchem	CAMK group	Studied	0	0	0	0	0	0	0	0	0.166667	0.2	0	0	0	0	0	0	0	0.366667	2	0	0	0	0	0.333333	0	0	0	0	0	0	0.5	0	0	0	0	1	1.83333	3	0	0	0	0	0	0	0	0
SPHK2	Tchem	lipid kinase	Studied	0	0.166667	0	0	0	0	0	0	0	0	0	0	0	0	0	0	0	0.166667	1	0	0	0	0	0	0	0	0	0	0	1	0	0	0	0	0	0	1	1	0	0	0	0	0	0	0	0
WEE1	Tchem	other group	Studied	0	0	0	0	0	0	0	0	0	0	0	0	0	0	0	0	0	0	0	0	0.166667	0	0	0	0	0	0	0	0	1	0	0	0	0	0	0	1.16667	2	0	0	0	0	0	0	0	1
MAP3K15	Tchem	STE group	Understudied	0	0.166667	0	0	0	0	0	0	0	0	0	0	0	0	0	0	0	0.166667	1	0	0	0	0	0	0	0	0	0	0	1	0	0	0	0	0	0	1	1	0	0	0	0	0	1	0	0
TEX14	Tbio	other group	Studied	0	0	0	0	0	0	0	0	0.166667	0	0	0	0	0	0	0	0	0.166667	1	0	0	0	0	0	0	0	0	0	0	0	0	0	0	0	0	0	0	0	1	0	0	0	0	0	0	1
CSNK1G1	Tchem	CK1 group	Understudied	0	0	0	0	0	0	0	0	0	0	0.166667	0	0	0	0	0.166667	0.166667	0.5	3	0	0	0	0	0	0	0	0.666667	0	0	1	0	0	0	0	0	0	1.66667	2	0	0	0	0	0	0	0	0
FLT3	Tclin	TK group	Studied	0	0	0	0	0	0	0	0	0	0	0	0	0	0	0	0.166667	0	0.166667	1	0	0	0	0	0	0	0	0	0	0	1	0	0	0	0	0	1	2	2	0	0	0	0	0	0	0	0
CERK	Tchem	lipid kinase	Studied	0	0	0	0	0	0	0	0	0	0	0	0	0	0	0	0.166667	0	0.166667	1	0	0	0	0	0	0	0	0	0	0	1	0	0	0	0	0	0	1	1	0	0	1	0	0	0	0	0
RPS6KA6	Tchem	AGC group	Studied	0	0	0	0	0	0	0	0	0	0	0.166667	0	0	0	0	0	0	0.166667	1	0	0	0	0	0	0	0	0	0	0	0	0	0	0	0	0	0	0	0	0	0	0	0	0	0	1	0
NLK	Tchem	CMGC group	Studied	0	0	0	0	0	0	0	0	0	0	0.166667	0	0	0	0	0	0	0.166667	1	0	0	0	0	0	0	0	0	0	0	1	0	0	0	0	0	0	1	1	0	0	0	0	0	0	1	0
AURKC	Tchem	other group	Studied	0	0	0	0	0	0	0	0	0.166667	0	0	0	0	0	0	0	0	0.166667	1	0	0	0	0	0	0	0	0	0	0	1	0	0	0	0	0	0	1	1	0	0	0	0	0	0	0	0
GRK6	Tchem	AGC group	Studied	0	0	0	0	0	0	0	0.3	0	0.2	0	0	0	0	0	0	0	0.5	2	0	0	0	0	0	0	0	0.666667	1	0	0	0	0	0	0	0	0	1.66667	2	0	0	0	0	0	0	0	0
MAK	Tchem	CMGC group	Studied	0	0	0	0	0	0	0	0	0	0	0.166667	0	0	0	0.285714	0	0	0.452381	2	0	0	0	0	0	0.333333	0	0.333333	0	0	0	0	0	0	0	0	0	0.666667	2	0	0	0	0	0	0	0	1
NEK9	Tchem	other group	Understudied	0	0	0	0	0	0	0	0	0.5	0	0	0.1	0	0	0	0.333333	0	0.933333	3	0	0.166667	0	0	0	0	0	0	0	0	0	0	0	0	0	0	0	0.166667	1	0	1	0	0	0	0	0	0
CAMK2G	Tchem	CAMK group	Studied	0	0	0	0	0	0	0	0	0	0.1	0	0	0	0	0	0	0	0.1	1	0.166667	0.333333	0	0	0	0	0	0	0	0	0	0.5	0	0	0	0	0	1	3	0	0	0	0	0	0	1	0
SCYL1	Tbio	other group	Studied	0	0.166667	0	0.333333	0	0	0.1	0	0	0	0.166667	0	0	0	0	0	0	0.766667	4	0.166667	0	0	0	0	0	0	0	0	0	1	0.166667	0	0	0	0	0	1.33333	3	0	0	0	0	0	0	0	0
STK26	Tchem	STE group	Studied	0	0	0	0	0	0	0	0	0.5	0.1	0.166667	0	0	0.166667	0	0	0	0.933333	4	0	0.166667	0	0	0	0	0	0	0	0	0	0	0	0	0	0	1	1.16667	2	0	0	0	0	0	0	0	0
MAPK9	Tchem	CMGC group	Studied	0	0	0	0	0	0	0	0	0	0.1	0.166667	0	0	0	0	0.166667	0	0.433333	3	0	0.166667	0	0	0	0	0	0	0	0	1	0.5	0	0	0	0	0	1.66667	3	0	0	0	0	0	0	0	0
FGFR1	Tclin	TK group	Studied	0	0	0	0	0.1	0	0	0	0.333333	0	0	0	0	0	0	0.166667	0	0.6	3	0	0.166667	0	0	0	0	0	0	0	0.333333	0	0	0	0	0	0	0	0.5	2	0	0	0	0	0	0	0	0
MAST4	Tbio	AGC group	Understudied	0	0	0	0	0	0	0	0	0	0.1	0	0	0	0	0	0	0	0.1	1	0	0	0	0	0	0	0	0	0	0	0	0	0	0	0	0	0	0	0	1	0	0	0	0	0	0	1
AK4	Tbio	nucleoside/nucleotide kinase	Studied	0	0	0	0	0	0	0	0	0	0.1	0	0	0	0	0	0	0	0.1	1	0	0	0	0	0	0	0	0	0	0	1	0	0	0	0	0	1	2	2	0	0	0	0	0	0	0	0
PI4K2A	Tbio	lipid kinase	Studied	0	0	0	0	0	0	0	0.3	0	0	0	0	0	0	0.285714	0	0	0.585714	2	0	0.166667	0	0	0	0	0	0.333333	0	0	0	0	0	0	0	0	1	1.5	3	0	0	0	0	0	0	0	0
CSNK1G2	Tchem	CK1 group	Understudied	0.1	0.166667	0	0	0	0	0	0.3	0	0	0	0	0	0	0	0	0	0.566667	3	0	0	0	0	0	0	0	0	0	0	1	0.5	0	0	0	0	0	1.5	2	0	0	0	0	0	0	0	0
PFKL	Tbio	carbohydrate kinase	Studied	0	0.333333	0	0	0	0	0	0	0	0.2	0	0	0	0	0	0	0	0.533333	2	0	0	0	0	0	0	0	0	0	0	1	0.5	0	0	0	0	0	1.5	2	0	0	0	0	0	0	0	0
ADPGK	Tbio	carbohydrate kinase	Studied	0.2	0	0	0	0	0	0	0	0.5	0	0.166667	0	0	0	0	0.166667	0	1.03333	4	0	0	0	0	0	0	0	0	0	0	0	0	0	0	0	0	1	1	1	0	0	0	0	0	0	0	0
NAGK	Tbio	other small molecule kinase	Studied	0.1	0	0	0	0	0	0	0.3	0	0	0	0	0	0	0.285714	0	0	0.685714	3	0	0.333333	0	0	0	0	0	0	0	0	0	0.5	0	0	0.5	0	0	1.33333	3	0	0	0	0	0	0	0	0
IP6K2	Tbio	lipid kinase	Studied	0	0	0	0	0	0	0	0	0.5	0	0.166667	0	0	0	0	0	0	0.666667	2	0	0	0	0	0	0.333333	0	0	0	0	0	0	0	0	0	0	0	0.333333	1	0	1	0	0	0	0	0	0
AK3	Tbio	nucleoside/nucleotide kinase	Studied	0	0	0	0	0	0	0	0	0	0	0	0	0	0	0	0	0	0	0	0	0	1	0	0	0	0	0	0	0	0	0	0	0	0	0	0	1	1	0	1	0	0	0	0	0	0
CKM	Tbio	other small molecule kinase	Studied	0	0.5	0	0	0	0	0	0	0	0	0	0	0	0	0	0	0	0.5	1	0	0	0	0	0	0	0	0	0	0	0	0.5	0	0	0	0	0	0.5	1	0	0	0	0	0	0	0	1
PRPF4B	Tchem	CMGC group	Understudied	0	0	0	0	0	0	0	0	0	0	0.166667	0	0	0	0	0.166667	0	0.333333	2	0	0.333333	0	0	0	0	0	0	0	0.333333	1	0	0	0	0	0	0	1.66667	3	0	0	0	0	0	0	0	0
CSNK2A1	Tchem	CMGC group	Studied	0	0	0	0	0	0	0	0	0.5	0	0.166667	0	0	0	0	0	0	0.666667	2	0	0.333333	0	0	0	0	0	0	0	0	1	0	0	0	0	0	0	1.33333	2	0	0	0	0	0	0	0	0
FASTK	Tbio	Atypical group	Studied	0	0.166667	0	0	0	0	0	0	0.166667	0	0	0	0	0	0	0	0	0.333333	2	0.166667	0	0	0	0	0	0	0	0	0	0	0.5	0	0	0	0	0	0.666667	2	0	0	0	0	0	0	0	0
NME6	Tbio	nucleoside/nucleotide kinase	Studied	0	0	0	0	0	0	0	0	0.166667	0	0	0	0	0	0	0	0	0.166667	1	0	0.166667	0	0	0	0	0	0.666667	0	0	1	0	0	0	0	0	0	1.83333	3	0	0	0	0	0	0	0	0
DYRK3	Tchem	CMGC group	Understudied	0	0	0	0	0	0	0	0.3	0	0.2	0.166667	0	0	0	0	0.166667	0.166667	1	5	0	0.166667	0	0	0	0	0	0.333333	0	0	0	0.5	0	0	0	0	0	1	3	0	0	0	0	0	0	0	0
WNK3	Tchem	other group	Understudied	0	0	0	0	0	0	0	0	0	0	0	0	0	0	0	0	0	0	0	0	0.166667	0	0	0	0	0	0.333333	0	0	0	0	0	0	0.5	0	0	1	3	0	0	0	0	0	0	1	0
RIPK4	Tchem	TKL group	Studied	0	0	0	0	0	0	0	0	0	0	0	0	0	0	0	0	0	0	0	0	0	0	0	0	0	0	0	0	0	1	0	0	0	0	0	0	1	1	1	0	0	0	0	0	0	0
EPHB6	Tchem	TK group	Studied	0	0	0	0	0	0	0	0	0	0	0.166667	0	0	0	0	0	0.166667	0.333333	2	0	0	0	0	0.666667	0	0	0	0	0	1	0	0	0	0	0	0	1.66667	2	0	0	0	0	0	0	0	0
MAPK13	Tchem	CMGC group	Studied	0	0	0	0	0	0	0	0	0	0	0	0	0	0	0	0	0	0	0	0	0	0	0	0	0	0	0	0	0	0	0	0	0	0	0	1	1	1	0	0	0	0	0	0	0	0
CDC42BPG	Tbio	AGC group	Understudied	0	0	0	0	0	0	0	0	0	0	0	0	0	0	0	0	0	0	0	0	0	0	0	0	0	0	0	0	0	1	0	0	0	0	0	1	2	2	0	0	0	0	0	0	0	0
DGKH	Tbio	lipid kinase	Studied	0	0	0	0	0	0	0	0	0	0	0	0	0	0	0	0	0	0	0	0	0	0	0	0	0	0	0	0	0	1	0	0	0	0	0	1	2	2	0	0	0	0	0	0	0	0
PLK3	Tchem	other group	Studied	0	0	0	0	0	0	0	0	0	0	0	0	0	0	0	0	0	0	0	0	0	0	0	0	0	0	0	0	0	0	0	0	0	0	0	1	1	1	0	0	0	0	1	0	0	0
KSR2	Tbio	TKL group	Studied	0	0	0	0	0	0	0	0	0	0	0	0	0	0	0	0	0	0	0	0	0	0	0	0	0	0	0	0	0	0	0	0	0	0	0	0	0	0	0	0	0	0	0	0	0	1
CDK3	Tchem	CMGC group	Studied	0	0	0	0	0	0	0	0	0	0	0	0	0	0	0	0	0	0	0	0	0	0	0	0	0	0	0	0	0	0	0	0	0	0	0	0	0	0	0	0	0	0	0	0	1	0
ACVR2A	Tchem	TKL group	Studied	0	0	0	0	0	0	0	0	0	0	0.166667	0	0	0	0	0.333333	0	0.5	2	0	0	0	0	0	0	0	0	0	0	1	0	0	0	0.5	0	0	1.5	2	0	0	0	0	0	0	0	0
NEK1	Tchem	other group	Understudied	0	0	0	0	0	0	0	0	0	0	0	0	0	0	0	0.333333	0	0.333333	1	0	0	0	0	0	0	0	0.666667	0	0	1	0	0	0	0	0	0	1.66667	2	0	0	0	0	0	0	0	0
PRKCB	Tchem	AGC group	Studied	0	0	0	0.666667	0	0	0	0	0	0	0	0	0	0	0	0.333333	0	1	2	0	0	0	0	0	0	0	0	1	0	0	0	0	0	0	0	0	1	1	0	0	0	0	0	0	0	0
PRKCG	Tchem	AGC group	Studied	0	0	0	0	0	0	0	0	0	0	0	0	0	0	0	0	0	0	0	0	0	0	0	0	0	0	0	1	0	0	0	0	0	0	0	0	1	1	0	0	0	0	0	0	0	0
FRK	Tchem	TK group	Studied	0	0	0	0	0	0	0	0	0	0	0.5	0	0	0	0	0	0	0.5	1	0	0	0	0	0	0	0	0	0	0	0	0.5	0	0	0	0	0	0.5	1	0	0	0	0	0	1	0	0
TESK2	Tchem	TKL group	Understudied	0	0	0	0	0	0	0	0	0	0	0	0	0	0	0	0	0	0	0	0	0	0	0	0	0	0	0	0	0	1	0	0	0	0	0	0	1	1	0	0	0	0	0	0	0	1
MTOR	Tclin	Atypical group	Studied	0	0	0	0	0	0	0	0	0	0	0	0	0	0	0	0	0	0	0	0	0	0	0	0	0	0	0	0	0	1	0	0	0	0	0	0	1	1	0	0	0	0	0	1	0	0
MINK1	Tchem	STE group	Studied	0	0	0	0	0	0	0	0	0	0	0	0	0	0	0	0	0	0	0	0	0	1	0	0	0	0	0	0	0	1	0	0	0	0	0	0	2	2	0	0	0	0	0	0	0	0
NEK5	Tchem	other group	Understudied	0	0	0	0	0	0	0	0	0	0	0	0	0	0	0	0	0	0	0	0	0	0	1	0	0	0	0	0	0	0	0	0	0	0	0	0	1	1	0	0	0	0	0	0	0	1
KSR1	Tbio	TKL group	Studied	0	0	0	0	0	0	0	0	0	0	0	0	0	0	0	0	0	0	0	0	0	0	1	0	0	0	0	0	0	0	0	0	0	0	0	0	1	1	0	0	0	1	0	0	0	0
CSK	Tchem	TK group	Studied	0	0	0	0.666667	0	0	0	0.3	0	0	0	0	0	0	0	0	0	0.966667	2	0	0	0	0	0	0	0	0	1	0	0	0	0	0	0	0	0	1	1	0	0	0	0	0	0	0	0
TBK1	Tchem	other group	Studied	0	0	0	0	0	0	0	0	0	0.1	0	0	0	0	0	0.166667	0	0.266667	2	0	0.333333	0	0	0	0	0	0	0	0.333333	0	0	0	0	0	0	1	1.66667	3	0	0	0	0	0	0	0	0
CSNK1G3	Tbio	CK1 group	Understudied	0	0	0	0	0	0	0	0	0.166667	0.1	0	0	0	0	0	0.166667	0	0.433333	3	0	0.166667	0	0	0	0	0	0.333333	0	0	0	0	0	0	0	0	0	0.5	2	0	0	0	0	0	0	0	1
RNASEL	Tchem	other group	Studied	0.1	0	0	0.666667	0	0	0	0	0	0	0	0	0	0	0	0.166667	0	0.933333	3	0	0	0	1	0	0	0	0	0	0	0	0	0	0	0	0	0	1	1	0	0	0	0	0	0	0	0
MYO3B	Tbio	STE group	Studied	0	0	0	0	0	0.1	0	0	0	0	0	0	0	0	0	0	0.333333	0.433333	2	0	0	0	0	0	0	0	0	0	0	0	0	0.5	0	0	0	1	1.5	2	0	0	0	0	0	0	0	0
TYRO3	Tchem	TK group	Studied	0	0	0	0	0	0	0	0	0.5	0.1	0.333333	0	0	0	0	0	0	0.933333	3	0	0	0	0	0	0	0	0	0	0	1	0	0	0	0	0	0	1	1	0	0	0	0	0	0	0	0
RPS6KA2	Tchem	AGC group	Studied	0.1	0	0	0	0	0	0	0	0	0	0	0	0	0	0.142857	0	0	0.242857	2	0	0.166667	0	0	0	0	0	0	0	0	1	0.5	0	0	0	0	0	1.66667	3	0	0	0	0	0	0	0	0
TTBK2	Tbio	CK1 group	Understudied	0	0	0	0	0	0.2	0	0	0	0	0.166667	0	0	0	0	0.333333	0	0.7	3	0	0.166667	0	0	0	0	0	0	0	0	1	0	0	0	0	0	0	1.16667	2	0	0	0	0	0	0	0	0
MAP3K21	Tdark	STE group	Understudied	0	0	0	0	0	0	0	0	0	0.1	0.166667	0.1	0	0	0	0	0	0.366667	3	0	0.166667	0	0	0	0	0	0	0	0.333333	0	0	0	0	0	0	0	0.5	2	0	0	0	0	0	0	0	0
DDR2	Tchem	TK group	Studied	0	0	0	0.666667	0	0	0	0	0	0.2	0	0	0	0	0	0.333333	0	1.2	3	0	0	0	0	0	0	0	0	0	0.666667	0	0	0	0	0	0	0	0.666667	1	0	0	0	0	0	0	0	0
KDR	Tclin	TK group	Studied	0.1	0	0	0	0	0	0	0	0	0.1	0	0	0	0	0.142857	0	0	0.342857	3	0	0	0	0	0	0	0	0	0	0	0	0	0	0	0.5	0	0	0.5	1	0	0	0	0	0	0	0	0
PIK3R4	Tbio	other group	Studied	0	0	0	0	0	0	0	0	0	0	0.333333	0	0	0	0	0.333333	0	0.666667	2	0	0.166667	0	0	0	0	0	0	0	0	0	0	0	0	0	0	0	0.166667	1	0	1	0	0	0	0	0	0
SNRK	Tbio	CAMK group	Studied	0	0	0	0	0	0	0	0	0	0	0	0	0	0	0	0.5	0	0.5	1	0	0	0	0	0	0.333333	0	0	0	0	0	0	0	0	0	0	0	0.333333	1	0	1	0	0	0	0	0	0
NMRK2	Tbio	nucleoside/nucleotide kinase	Studied	0	0.5	0	0	0	0	0	0	0	0	0	0	0	0	0	0	0	0.5	1	0	0	0	0	0.333333	0	0	0	0	0	0	0	0	0	0	0	0	0.333333	1	0	0	0	0	0	0	0	0
RAF1	Tclin	TKL group	Studied	0	0	0	0	0	0	0	0	0.166667	0	0	0	0	0	0	0	0	0.166667	1	0	0.333333	0	0	0	0.333333	0	0	0	0	1	0	0	0	0	0	0	1.66667	3	0	0	0	0	0	0	0	0
CKB	Tbio	nucleoside/nucleotide kinase	Studied	0	0	0	0	0	0	0	0	0.166667	0	0.333333	0	0	0	0	0	0	0.5	2	0.166667	0.166667	0	0	0	0	0	0	0	0	0	0	0	0	0	0	0	0.333333	2	1	0	0	0	0	0	0	0
ADCK1	Tdark	Atypical group	Understudied	0	0	0	0	0	0	0	0	0.5	0	0	0	0	0	0	0	0.166667	0.666667	2	0	0.166667	0	0	0	0	0	0	0	0	0	0	0	0	0	0	0	0.166667	1	0	0	0	0	0	1	0	0
EPHA3	Tchem	TK group	Studied	0.1	0	0	0	0	0.1	0	0.3	0	0	0	0	0	0	0	0.5	0	1	4	0.166667	0	0	0	0	0	0	0	0	0.666667	0	0	0	0	0	0	0	0.833333	2	0	0	0	0	0	0	0	0
IKBKB	Tchem	other group	Studied	0	0	0	0.666667	0	0	0	0	0	0	0.166667	0	0	0.166667	0	0.333333	0	1.33333	4	0	0	0	0	0	0	0	0	0	0	0	0	0	0	0.5	0	0	0.5	1	0	0	0	0	0	0	0	0
PHKG2	Tchem	CAMK group	Understudied	0	0	0	0	0	0	0	0	0.166667	0	0.166667	0	0	0	0	0	0	0.333333	2	0	0	0	0	0	0	0	0	0	0	0	0.5	0	0	0	0	0	0.5	1	0	0	0	0	0	0	0	0
STK38	Tbio	AGC group	Studied	0	0	0	0	0	0	0	0	0	0	0.333333	0	0	0.166667	0	0	0	0.5	2	0	0	0	0	0	0	0	0.333333	0	0	0	0	0	0	0	0	1	1.33333	2	0	0	0	0	0	0	0	0
BMPR2	Tchem	TKL group	Studied	0	0	0	0	0	0	0	0	0	0	0.166667	0	0	0	0.142857	0.333333	0	0.642857	3	0	0.166667	0	0	0	0	0	0	0	0	1	0	0	0	0	0	0	1.16667	2	0	0	0	0	0	0	0	0
ERN1	Tchem	other group	Studied	0	0	0	0	0	0	0	0	0	0	0	0	0	0	0.142857	0	0	0.142857	1	0	0	0	0	0	0	0	0	0	0.666667	0	0	0	0	0	0	0	0.666667	1	0	0	0	0	0	0	0	1
PAK1	Tchem	STE group	Studied	0	0	0	0	0	0	0.1	0	0	0.2	0.166667	0	0	0	0	0	0.166667	0.633333	4	0	0	0	0	0	0	0	0	0	0	0	0	0.166667	0	0	0	0	0.166667	1	0	0	0	0	0	0	1	0
CAMK4	Tbio	CAMK group	Studied	0	0	0.1	0	0	0	0	0	0	0.2	0	0	0	0	0	0.5	0	0.8	3	0	0	0	0	0	0	0	0	0	0	0	0	0	0	0	0	1	1	1	0	0	0	0	0	0	0	0
NTRK2	Tchem	TK group	Studied	0	0	0.1	0	0.4	0.1	0	0	0	0.2	0	0	0	0	0	0	0	0.8	4	0	0	0	0	0	0	0	0	0	0	0	0	0	0	0	0	0	0	0	0	0	0	0	0	0	0	1
CSNK1D	Tchem	CK1 group	Studied	0	0	0	0	0	0	0	0.3	0	0	0.333333	0	0	0	0	0	0.166667	0.8	3	0	0	0	0	0	0.166667	0	0.333333	0	0	0	0.5	0	0	0	0	0	1	3	0	0	0	0	0	0	0	0
HK1	Tchem	carbohydrate kinase	Studied	0	0	0	0	0	0	0	0.3	0	0	0.333333	0	0	0.166667	0	0	0	0.8	3	0	0	0	0	0	0	0	0	1	0	0	0	0	0	0	0	0	1	1	0	0	0	0	0	0	0	0
STK10	Tchem	STE group	Studied	0	0	0	0.666667	0	0	0	0.3	0	0	0	0	0	0	0.142857	0.5	0.166667	1.77619	5	0	0	0	0	0	0	0	0	0	0	0	0	0	0	0	0	0	0	0	0	0	0	0	0	0	0	0
PRKD1	Tchem	CAMK group	Studied	0	0	0	0	0	0.3	0	0	0	0	0.166667	0	0	0	0.142857	0.5	0	1.10952	4	0	0	0	0	0	0	0.166667	0	0	0	0	0	0	0	0.5	0	0	0.666667	2	0	0	0	0	0	0	0	0
BRAF	Tclin	TKL group	Studied	0.1	0	0	0	0	0	0	0	0	0	0.166667	0	0	0	0	0.166667	0	0.433333	3	0.166667	0.166667	0	0	0	0	0	0	0	0	1	0	0	0	0	0	0	1.33333	3	0	0	0	0	0	0	0	0
MAP4K3	Tchem	STE group	Studied	0	0	0	0	0	0	0	0	0	0.1	0.166667	0	0	0	0	0.333333	0	0.6	3	0	0.166667	0	0	0	0	0	0	0	0	1	0	0	0	0	0	0	1.16667	2	0	0	0	0	0	0	0	0
TRIB1	Tbio	CAMK group	Studied	0	0	0	0	0	0	0	0	0	0.1	0	0	0	0.166667	0	0	0	0.266667	2	0	0	0	0	0	0	0	0	0	0	0	0.5	0	0	0	0	0	0.5	1	0	0	0	0	0	0	0	0
PAK3	Tchem	STE group	Understudied	0	0	0	0	0	0	0	0	0	0.1	0	0	0	0	0	0	0	0.1	1	0	0	0	0	0	0	0	0.666667	0	0	1	0	0	0	0	0	0	1.66667	2	0	0	0	0	0	0	0	0
CSNK2B	Tbio	CMGC group	Studied	0	0	0	0	0	0	0.2	0.3	0	0.1	0.333333	0	0	0	0	0	0	0.933333	4	0	0	0	0	0	0	0.5	0.333333	0	0	0	0	0	0	0	0	0	0.833333	2	0	0	0	0	0	0	0	0
GRK4	Tchem	AGC group	Studied	0	0.166667	0	0	0	0	0	0.1	0	0	0	0	0	0	0.142857	0.333333	0	0.742857	4	0	0	0	0	0	0	0	0	0	0	0	0	0	0	0	0	0	0	0	0	0	0	0	0	0	0	0
ADK	Tchem	nucleoside/nucleotide kinase	Studied	0	0	0	0	0	0	0	0	0	0.2	0	0	0.2	0	0	0	0	0.4	2	0	0.333333	0	0	0	0	0	0	0	0	0	0	0	0	0	0	1	1.33333	2	0	0	0	0	0	0	0	0
PIK3C3	Tchem	lipid kinase	Studied	0.2	0	0	0	0	0	0	0	0	0	0.166667	0	0	0	0	0.333333	0	0.7	3	0	0	0	0	0	0	0	0	0	0	1	0	0	0	0	0	0	1	1	0	0	0	0	0	0	0	0
NIM1K	Tchem	CAMK group	Understudied	0	0	0	0	0	0	0	0.2	0.166667	0	0	0	0	0	0	0	0	0.366667	2	0	0	0	0	0.333333	0	0	0	0	0	0	0	0	0	0	0	0	0.333333	1	0	0	0	0	0	1	0	0
WNK1	Tchem	other group	Studied	0	0	0	0	0	0	0	0	0.333333	0.2	0	0	0	0	0	0	0	0.533333	2	0	0	0	0	0	0.166667	0	0	0	0	1	0	0	0	0	0	0	1.16667	2	0	0	0	0	0	0	0	0
BLK	Tchem	TK group	Studied	0	0	0	0.666667	0.4	0	0	0.3	0	0	0	0	0	0	0	0	0	1.36667	3	0	0	0	0	0	0	0	0.333333	0	0	0	0	0	0	0	0	0	0.333333	1	0	0	0	0	0	0	0	0
CKMT1A	Tbio	nucleoside/nucleotide kinase	Studied	0	0.666667	0	0	0	0	0	0	0	0	0	0	0	0	0	0	0	0.666667	1	0	0	0	0	0	0	0	0	0	0	0	0	0	0	0	0	0	0	0	0	0	0	0	0	0	0	0
PFKM	Tbio	carbohydrate kinase	Studied	0	0.5	0	0	0	0	0	0	0	0	0.166667	0	0	0	0	0	0	0.666667	2	0	0	0	0	0	0	0	0	0	0	1	0	0	0	0	0	0	1	1	0	0	0	0	0	0	0	0
PRKCD	Tclin	AGC group	Studied	0	0.5	0	0.666667	0	0	0	0	0	0	0.333333	0	0	0	0	0	0	1.5	3	0	0	0	0	0	0.166667	0	0	0	0	0	0	0	0	0	0	0	0.166667	1	0	0	0	0	0	0	0	0
MAPKAPK5	Tchem	CAMK group	Studied	0	0	0	0	0	0	0	0	0	0	0.166667	0	0	0	0	0.166667	0	0.333333	2	0	0.333333	0	0	0	0	0	0	0	0	1	0	0	0	0	0	0	1.33333	2	0	0	0	0	0	0	0	0
CSNK2A3	Tdark	CMGC group	Understudied	0	0	0	0	0	0	0	0	0.166667	0	0.166667	0	0	0	0	0	0	0.333333	2	0	0.333333	0	0	0	0	0	0	0	0	1	0	0	0	0	0	0	1.33333	2	0	0	0	0	0	0	0	0
GSK3B	Tclin	CMGC group	Studied	0	0	0	0	0	0	0	0	0	0	0	0	0	0	0	0.333333	0	0.333333	1	0	0.333333	0	0	0	0	0	0	0	0	1	0	0	0	0	0	0	1.33333	2	0	0	0	0	0	0	0	0
TLK2	Tchem	other group	Understudied	0	0.166667	0	0	0	0	0	0	0.166667	0	0.333333	0	0	0	0	0	0	0.666667	3	0	0	0	0	0	0	0	0	0	0	1	0	0	0	0	0	0	1	1	0	0	0	0	0	0	0	0
MAP3K2	Tchem	STE group	Studied	0	0	0	0	0	0	0	0	0	0	0.166667	0	0	0	0	0.333333	0	0.5	2	0	0.166667	0	0	0	0	0	0	0	0	1	0	0	0	0	0	0	1.16667	2	0	0	0	0	0	0	0	0
PIKFYVE	Tchem	lipid kinase	Studied	0	0	0	0	0	0	0	0	0	0	0.166667	0	0	0	0	0.333333	0	0.5	2	0	0.166667	0	0	0	0	0	0	0	0	1	0	0	0	0	0	0	1.16667	2	0	0	0	0	0	0	0	0
PKN3	Tbio	AGC group	Understudied	0	0	0	0	0	0	0	0	0	0	0.333333	0	0	0	0	0.166667	0	0.5	2	0	0	0	0	0	0.166667	0	0	0	0	0	0	0	0	0	0	0	0.166667	1	1	0	0	0	0	0	0	0
NTRK1	Tclin	TK group	Studied	0	0	0	0	0	0	0	0	0.5	0	0	0	0	0	0	0.166667	0	0.666667	2	0	0	0	0	0	0	0	0	0	0	0	0	0	0	0	0	0	0	0	1	0	0	0	0	0	0	0
EIF2AK3	Tchem	other group	Studied	0	0	0	0	0	0	0	0	0	0	0.166667	0	0	0	0	0	0	0.166667	1	0	0	0	0	0	0.166667	0	0	0	0	1	0.333333	0	0	0	0	0	1.5	3	0	0	0	0	0	0	0	0
ANKK1	Tbio	TKL group	Studied	0	0	0	0.666667	0	0	0	0	0	0	0	0	0	0	0	0	0	0.666667	1	0	0	0	0	0	0	0	0	0	0	0	0	0	0	0	0	0	0	0	0	0	0	0	0	0	0	1
ITPKB	Tchem	lipid kinase	Studied	0	0	0	0.666667	0	0	0	0	0	0	0	0	0	0	0	0	0	0.666667	1	0	0	0	0	0	0	0	0	0	0	0	0	0	0	0	0	0	0	0	0	0	1	0	0	0	0	0
STK32A	Tchem	AGC group	Understudied	0	0	0	0	0	0	0	0	0.333333	0	0	0	0	0	0	0	0	0.333333	1	0	0	0	0	0.333333	0	0	0	0	0	0	0	0	0	0	0	0	0.333333	1	0	0	0	0	0	0	1	0
CDK11A	Tchem	CMGC group	Understudied	0	0	0	0	0	0	0	0.3	0	0	0.166667	0	0	0	0	0.166667	0	0.633333	3	0	0	0	0	0	0	0	0	0	0	0	0	0	0	0	0	0	0	0	0	0	0	0	0	0	0	0
MAPK4	Tbio	CMGC group	Understudied	0	0	0	0	0	0	0	0	0	0	0	0.3	0	0	0	0	0	0.3	1	0	0	0	0	0	0	0	0	0	0	0	0.166667	0.166667	0	0	0	0	0.333333	2	0	0	0	0	0	0	0	0
DSTYK	Tchem	other group	Understudied	0	0	0	0	0	0.1	0	0	0	0.2	0.166667	0	0	0	0.142857	0.166667	0	0.77619	5	0	0.166667	0	0	0	0	0.166667	0	0	0	0	0	0	0	0.5	0	0	0.833333	3	0	0	0	0	0	0	0	0
RIOK2	Tbio	Atypical group	Understudied	0	0	0	0	0	0	0	0	0	0.1	0	0	0	0	0	0.166667	0	0.266667	2	0	0.333333	0	0	0	0	0	0	0	0	0	0	0	0	0	0	0	0.333333	1	0	1	0	0	0	0	0	0
ARAF	Tchem	TKL group	Studied	0	0.333333	0	0	0	0	0	0	0	0.1	0	0	0	0	0	0	0	0.433333	2	0	0.166667	0	0	0	0	0	0	0	0	0	0	0	0	0	0	0	0.166667	1	0	0	0	0	0	1	0	0
PRKAG1	Tbio	CAMK group	Studied	0	0	0	0	0	0	0	0	0	0	0.166667	0	0.1	0	0	0	0	0.266667	2	0	0.333333	0	0	0	0	0	0	0	0	1	0	0	0	0	0	0	1.33333	2	0	0	0	0	0	0	0	0
MAP4K5	Tchem	STE group	Studied	0	0	0	0	0	0.1	0	0	0.5	0	0.166667	0	0	0	0	0.166667	0	0.933333	4	0	0.333333	0	0	0	0	0	0	0	0.333333	0	0	0	0	0	0	0	0.666667	2	0	0	0	0	0	0	0	0
IPMK	Tbio	lipid kinase	Studied	0	0	0	0	0	0	0	0.3	0	0.1	0.333333	0.2	0	0	0	0	0	0.933333	4	0	0.333333	0	0	0	0	0	0.333333	0	0	0	0	0	0	0	0	0	0.666667	2	0	0	0	0	0	0	0	0
PI4KA	Tchem	lipid kinase	Understudied	0	0	0	0	0	0	0	0	0	0	0.166667	0	0.1	0	0	0.166667	0	0.433333	3	0	0.166667	0	0	0	0	0	0	0	0	1	0	0	0	0	0	0	1.16667	2	0	0	0	0	0	0	0	0
TEC	Tchem	TK group	Studied	0	0	0	0	0	0	0	0.1	0	0	0	0	0	0.166667	0	0	0	0.266667	2	0	0	0	0	0	0	0	0.333333	0	0	0	0	0	0	0	0	1	1.33333	2	0	0	0	0	0	0	0	0
CDK15	Tchem	CMGC group	Understudied	0	0	0	0	0	0.3	0	0.3	0	0	0	0	0	0	0	0.166667	0.5	1.26667	4	0	0	0	0	0	0	0	0.333333	0	0	0	0	0	0	0	0	0	0.333333	1	0	0	0	0	0	0	0	0
CASK	Tchem	CAMK group	Studied	0	0	0	0	0	0	0	0	0	0	0.166667	0.1	0	0	0	0	0	0.266667	2	0	0	0	0	0	0.333333	0	0	0	0	0	0	0	0	0	0	0	0.333333	1	0	0	0	0	0	0	1	0
NPR2	Tbio	RGC group	Studied	0	0	0	0	0.1	0	0	0	0.5	0	0	0	0	0	0	0	0	0.6	2	0	0	0	0	0	0	0	0	0	0	0	0	0	0	0	0	0	0	0	0	0	0	0	0	0	0	1
RPS6KC1	Tdark	AGC group	Understudied	0	0	0	0	0	0	0	0.2	0.5	0.2	0	0	0	0	0.142857	0.166667	0	1.20952	5	0	0	0	0	0	0	0	0	0	0.333333	0	0	0	0	0	0	0	0.333333	1	0	0	0	0	0	0	0	0
PTK2	Tchem	TK group	Studied	0	0	0	0	0	0	0	0	0	0.2	0	0	0	0	0	0	0	0.2	1	0	0.333333	0	0	0	0	0	0	0	0	0	0	0	0	0	0	0	0.333333	1	0	0	0	0	0	0	0	1
MLKL	Tchem	TKL group	Studied	0	0	0	0	0	0	0	0.1	0	0	0	0.1	0	0	0	0.166667	0	0.366667	3	0	0.166667	0	0	0	0	0	0	0	0	0	0	0	0	0	0	0	0.166667	1	0	0	0	0	0	1	0	0
STK40	Tbio	CAMK group	Understudied	0	0	0	0	0	0	0	0	0	0.2	0	0	0	0	0	0	0.166667	0.366667	2	0	0	0	0	0	0	0	0	0	0	0	0.166667	0	0	0	0	0	0.166667	1	0	0	0	0	1	0	0	0
BCKDK	Tbio	Atypical group	Understudied	0	0	0	0.333333	0	0	0.2	0	0	0	0	0	0	0	0	0	0	0.533333	2	0	0	0	0	0	0	0	0	0	0	0	0	0	0	0	0	0	0	0	0	0	0	0	0	0	0	0
CAMK2B	Tchem	CAMK group	Studied	0	0	0	0	0.2	0	0	0	0	0	0	0	0	0	0	0	0	0.2	1	0	0	0	0	0.333333	0	0	0	0	0	0	0	0	0	0	0	0	0.333333	1	0	0	0	0	1	0	0	0
CDKL2	Tchem	CMGC group	Understudied	0	0	0	0	0.2	0	0	0	0	0	0	0	0	0	0	0	0	0.2	1	0	0	0	0	0	0.333333	0	0	0	0	0	0	0	0	0	0	0	0.333333	1	0	0	0	0	0	1	0	0
CDKL3	Tchem	CMGC group	Understudied	0	0.166667	0	0	0	0.1	0	0	0	0	0	0.1	0	0	0.142857	0	0	0.509524	4	0	0	0	0	0	0	0	0	0	0	0	0	0	0	0	0	0	0	0	0	0	0	0	0	0	0	1
DMPK	Tchem	AGC group	Studied	0	0.333333	0	0	0	0	0	0	0	0	0.166667	0	0	0	0	0	0	0.5	2	0	0	0	0	0	0	0	0	0	0	0	0	0	0	0	0	0	0	0	0	1	0	0	0	0	0	0
STK11	Tchem	CAMK group	Studied	0	0.333333	0	0	0	0	0	0	0	0	0	0	0	0	0	0	0	0.333333	1	0	0	0	0	0	0	0	0	0	0	0	0.166667	0	0	0	0	0	0.166667	1	0	0	0	0	0	0	0	0
PANK2	Tbio	other small molecule kinase	Studied	0	0	0	0	0	0	0	0	0	0	0.166667	0	0	0	0	0	0	0.166667	1	0	0.333333	0	0	0	0	0	0	0	0	1	0	0	0	0	0	0	1.33333	2	0	0	0	0	0	0	0	0
SLK	Tchem	STE group	Studied	0	0	0	0	0	0	0	0	0	0	0.166667	0	0	0	0	0	0	0.166667	1	0	0.333333	0	0	0	0	0	0	0	0	1	0	0	0	0	0	0	1.33333	2	0	0	0	0	0	0	0	0
STK35	Tchem	other group	Studied	0	0	0	0	0	0	0	0	0	0	0.166667	0	0	0	0	0	0	0.166667	1	0	0.333333	0	0	0	0	0	0	0	0	1	0	0	0	0	0	0	1.33333	2	0	0	0	0	0	0	0	0
TAOK1	Tchem	STE group	Understudied	0	0	0	0	0	0	0	0	0	0	0.166667	0	0	0	0	0.166667	0	0.333333	2	0.166667	0	0	0	0	0	0	0	0	0	1	0	0	0	0	0	0	1.16667	2	0	0	0	0	0	0	0	0
RPS6KB1	Tchem	AGC group	Studied	0	0	0	0	0	0	0	0	0	0	0.166667	0	0	0	0	0.166667	0	0.333333	2	0	0	0	0	0	0	0	0	0	0	1	0	0.166667	0	0	0	0	1.16667	2	0	0	0	0	0	0	0	0
UCK1	Tbio	nucleoside/nucleotide kinase	Studied	0	0	0	0	0	0	0	0	0	0	0.166667	0	0	0	0	0	0	0.166667	1	0	0	0	0	0	0	0	0	0	0	0	0.333333	0	0	0	0	0	0.333333	1	0	0	0	0	0	0	0	0
TSSK4	Tbio	CAMK group	Understudied	0	0	0	0	0	0	0	0	0	0	0	0	0	0	0	0.333333	0	0.333333	1	0	0	0	0	0	0	0	0	0	0	0	0	0	0	0	0.166667	0	0.166667	1	0	0	0	0	0	0	1	0
LATS1	Tbio	AGC group	Studied	0	0	0	0	0	0	0	0	0	0	0.166667	0	0	0	0	0.333333	0	0.5	2	0	0	0	0	0	0	0	0	0	0	1	0	0	0	0	0	0	1	1	0	0	0	0	0	0	0	0
SMG1	Tchem	Atypical group	Studied	0	0	0	0	0	0	0	0	0	0	0.166667	0	0	0	0	0.333333	0	0.5	2	0	0	0	0	0	0	0	0	0	0	1	0	0	0	0	0	0	1	1	0	0	0	0	0	0	0	0
KALRN	Tbio	CAMK group	Studied	0	0	0	0	0	0	0	0	0	0	0	0	0	0	0	0.166667	0	0.166667	1	0	0	0	0	0	0.333333	0	0	0	0	0	0	0	0	0	0	0	0.333333	1	0	0	0	0	0	0	0	0
TPK1	Tbio	other small molecule kinase	Studied	0	0	0	0	0	0	0	0	0	0	0	0	0	0	0	0.166667	0	0.166667	1	0	0	0	0	0	0.333333	0	0	0	0	0	0	0	0	0	0	0	0.333333	1	0	0	0	0	0	0	0	1
STK16	Tchem	other group	Studied	0	0	0	0	0	0	0	0	0	0	0	0	0	0	0	0	0	0	0	0	0	0	0	0	0	0	0	0	0	0	0	0.5	0	0	0	0	0.5	1	0	0	0	0	0	0	0	1
PSTK	Tdark	Unclassified protein	Studied	0	0	0	0	0	0	0	0	0	0	0	0	0	0	0	0	0	0	0	0	0	0	0	0	0.5	0	0	0	0	0	0	0	0	0	0	0	0.5	1	0	0	0	0	0	0	1	0
CLK3	Tchem	CMGC group	Understudied	0.1	0	0	0	0	0	0.2	0	0	0	0.166667	0	0	0	0	0	0	0.466667	3	0	0	0	0	0	0	0	0	0	0	0	0	0	0	0	0	0	0	0	0	0	0	0	0	0	0	0
PRPS2	Tbio	carbohydrate kinase	Studied	0	0	0	0	0	0	0	0	0.166667	0.1	0.166667	0	0	0	0	0	0	0.433333	3	0	0	0	0	0	0	0	0	0	0	0	0	0	0	0	0	1	1	1	0	0	0	0	0	0	0	0
PIP5K1C	Tchem	lipid kinase	Understudied	0	0	0	0	0	0	0	0.1	0	0	0.166667	0	0	0	0	0	0	0.266667	2	0	0	0	0	0	0	0.166667	0	0	0	1	0	0	0	0	0	0	1.16667	2	0	0	0	0	0	0	0	0
AK9	Tbio	nucleoside/nucleotide kinase	Studied	0.1	0	0	0	0	0	0	0	0	0	0	0	0	0	0	0	0	0.1	1	0	0.333333	0	0	0	0	0	0	0	0	0	0	0	0	0	0	0	0.333333	1	0	0	0	0	0	1	0	0
TAOK3	Tchem	STE group	Studied	0	0	0	0	0	0	0	0	0	0.1	0	0	0	0	0	0.333333	0	0.433333	2	0	0	0	0	0	0	0	0	0	0	0	0	0	0	0	0	0	0	0	1	0	0	0	0	0	0	0
GRK5	Tchem	AGC group	Studied	0	0	0	0	0	0	0	0	0	0.1	0	0	0	0	0	0	0	0.1	1	0	0	0	0	0	0	0	0	0	0.333333	0	0	0	0	0	0	0	0.333333	1	1	0	0	0	0	0	0	0
EPHA8	Tchem	TK group	Studied	0	0	0	0	0	0	0	0	0	0.1	0	0	0	0	0	0	0	0.1	1	0	0	0	0	0.333333	0	0	0	0	0	0	0	0	0	0	0	0	0.333333	1	0	0	0	0	0	0	0	0
PRKAA2	Tchem	CAMK group	Studied	0	0	0	0	0.1	0	0	0	0	0	0	0	0	0	0	0	0	0.1	1	0	0	0	0	0.333333	0	0	0	0	0	1	0	0	0	0	0	0	1.33333	2	0	0	0	0	0	0	0	0
MARK1	Tchem	CAMK group	Understudied	0	0	0	0	0	0.1	0	0	0	0	0.333333	0	0	0	0	0	0	0.433333	2	0	0	0	1	0	0	0	0	0	0	0	0	0	0	0	0	0	1	1	0	0	0	0	0	0	0	0
FGFR4	Tclin	TK group	Studied	0	0	0	0	0	0	0.3	0	0	0.1	0	0	0	0	0	0	0	0.4	2	0	0.5	0	0	0	0	0.5	0	0	0	0	0	0	0	0	0	0	1	2	0	0	0	0	0	0	0	0
TP53RK	Tbio	other group	Understudied	0	0	0	0	0	0	0	0.3	0.5	0.1	0.166667	0	0	0	0	0	0	1.06667	4	0	0.333333	0	0	0	0	0	0	0	0	0	0	0	0	0	0	0	0.333333	1	0	0	0	0	0	0	0	0
BMX	Tchem	TK group	Studied	0	0	0	0	0.4	0	0	0	0	0	0	0	0	0	0	0	0	0.4	1	0	0	0	0	0	0	0	0	0	0	0	0	0	0	0	0	0	0	0	1	0	0	0	0	0	0	0
INSR	Tclin	TK group	Studied	0	0	0	0	0	0	0	0	0	0.2	0	0	0	0	0	0.166667	0	0.366667	2	0	0	0	0	0	0	0	0	0	0	1	0	0	0	0	0	0	1	1	0	0	0	0	0	0	0	0
CAMKK1	Tchem	other group	Understudied	0	0	0	0	0	0.1	0.1	0	0	0	0.166667	0	0	0	0	0	0	0.366667	3	0	0	0	1	0	0	0	0	0	0	0	0	0	0	0	0	0	1	1	0	0	0	0	0	0	0	0
CAMK1G	Tchem	CAMK group	Understudied	0	0	0	0	0.1	0.1	0	0	0	0	0	0	0	0	0.142857	0	0	0.342857	3	0	0	0	0	0	0	0	0	0	0	0	0	0	0	0	0	0	0	0	0	0	0	0	0	0	0	1
MAP3K19	Tchem	STE group	Studied	0	0.333333	0	0	0	0	0	0	0	0	0	0	0	0	0	0	0	0.333333	1	0	0	0	0	0	0	0	0	0	0	0	0	0	0	0	0	0	0	0	0	0	0	0	0	0	0	0
NADK2	Tbio	nucleoside/nucleotide kinase	Studied	0	0	0	0	0	0	0	0	0	0	0	0	0	0	0	0	0	0	0	0	0.333333	0	0	0	0	0	0	0	0	0	0	0	0	0	0	0	0.333333	1	0	0	0	0	0	0	0	1
CMPK1	Tbio	nucleoside/nucleotide kinase	Studied	0	0	0	0	0	0	0	0	0	0	0	0	0	0	0	0	0	0	0	0.166667	0.166667	0	0	0	0	0	0	0	0	1	0	0	0	0	0	0	1.33333	3	0	0	0	0	0	0	0	0
PANK4	Tdark	other small molecule kinase	Studied	0	0.166667	0	0	0	0	0	0	0	0	0	0	0	0	0	0	0	0.166667	1	0	0	0	0	0	0	0.166667	0	0	0	1	0	0	0	0	0	0	1.16667	2	0	0	0	0	0	0	0	0
PIP4K2C	Tchem	lipid kinase	Understudied	0	0	0	0	0	0	0	0	0	0	0	0	0	0	0	0	0	0	0	0	0.166667	0	0	0	0.166667	0	0	0	0	1	0	0	0	0	0	0	1.33333	3	0	0	0	0	0	0	0	0
FER	Tchem	TK group	Studied	0	0	0	0	0	0	0	0	0	0	0	0	0	0	0	0.166667	0	0.166667	1	0	0.166667	0	0	0	0	0	0	0	0	1	0	0	0	0	0	0	1.16667	2	0	0	0	0	0	0	0	0
PDPK1	Tchem	AGC group	Studied	0	0	0	0	0	0	0	0	0	0	0	0	0	0	0	0.166667	0	0.166667	1	0	0.166667	0	0	0	0	0	0	0	0	1	0	0	0	0	0	0	1.16667	2	0	0	0	0	0	0	0	0
ADCK2	Tbio	Atypical group	Understudied	0	0	0	0	0	0	0	0	0	0	0.166667	0	0	0	0	0	0	0.166667	1	0.166667	0	0	0	0	0	0	0	1	0	0	0	0	0	0	0	0	1.16667	2	0	0	0	0	0	0	0	0
GRK1	Tchem	AGC group	Studied	0	0	0	0	0	0	0	0	0	0	0.166667	0	0	0	0	0	0	0.166667	1	0.166667	0	0	0	0	0	0	0	0	0	0	0	0	0	0	0	0	0.166667	1	0	0	1	0	0	0	0	0
VRK3	Tbio	CK1 group	Understudied	0	0	0	0	0	0	0	0	0	0	0	0	0	0	0	0	0.166667	0.166667	1	0	0	0	0	0	0	0	0	0	0	0	0.166667	0	0	0	0	0	0.166667	1	0	0	0	0	0	0	0	0
MARK2	Tchem	CAMK group	Studied	0	0	0	0	0	0	0	0	0	0	0.166667	0	0	0	0	0	0.166667	0.333333	2	0	0	0	0	0	0	0	0	0	0	1	0	0	0	0	0	0	1	1	0	0	0	0	0	0	0	0
BMPR1A	Tchem	TKL group	Studied	0	0	0	0	0	0	0	0	0	0	0.166667	0	0	0	0	0.166667	0	0.333333	2	0	0	0	0	0	0	0	0	0	0	1	0	0	0	0	0	0	1	1	0	0	0	0	0	0	0	0
TTBK1	Tbio	CK1 group	Understudied	0	0	0	0	0	0	0	0	0	0	0	0	0	0	0	0	0	0	0	0	0	0	0	0.333333	0	0	0	0	0	0	0	0	0	0	0	0	0.333333	1	0	0	0	0	0	0	0	0
MAP3K10	Tchem	TKL group	Understudied	0	0	0	0	0	0	0	0	0	0	0	0	0	0	0	0	0	0	0	0	0	0	0	0	0	0.333333	0	0	0	0	0	0	0	0	0	0	0.333333	1	0	0	0	0	0	0	0	0
MUSK	Tchem	TK group	Studied	0	0	0	0	0	0	0	0	0	0	0	0	0	0	0	0	0	0	0	0	0	0	0	0	0.333333	0	0	0	0	0	0	0	0	0	0	1	1.33333	2	0	0	0	0	0	0	0	0
ULK4	Tbio	other group	Understudied	0	0	0	0	0	0	0	0	0	0	0	0	0	0	0	0	0.333333	0.333333	1	0	0	0	0	0	0	0	0	0	0	0	0	0	0	0	0	0	0	0	0	0	0	0	0	1	0	0
TEK	Tclin	TK group	Studied	0	0	0	0	0	0	0	0	0	0	0	0	0	0	0	0.333333	0	0.333333	1	0	0	0	0	0	0	0	0	0	0	0	0	0	0	0	0	0	0	0	0	0	0	0	0	0	0	1
ACVR1C	Tbio	TKL group	Studied	0	0	0	0	0	0	0	0	0	0	0	0	0	0	0	0	0	0	0	0	0	0	0	0	0	0	0	0	0.333333	0	0	0	0	0	0	0	0.333333	1	0	0	0	0	0	0	0	0
CAMK1	Tchem	CAMK group	Studied	0	0	0	0.333333	0	0	0	0	0	0	0	0	0	0	0	0	0	0.333333	1	0	0	0	0	0	0	0	0	0	0	1	0	0	0	0	0	0	1	1	0	0	0	0	0	0	0	0
PHKG1	Tchem	CAMK group	Understudied	0	0	0	0	0	0	0	0	0	0	0	0	0	0	0	0	0	0	0	0	0	0	0	0.333333	0	0	0	0	0	0	0	0	0	0	0	0	0.333333	1	0	0	0	0	0	0	0	0
WNK2	Tchem	other group	Understudied	0	0	0	0.333333	0	0	0	0	0	0	0	0	0	0	0	0	0	0.333333	1	0	0	0	1	0	0	0	0	0	0	0	0	0	0	0	0	0	1	1	0	0	0	0	0	0	0	0
TBCK	Tbio	other group	Understudied	0	0	0	0	0	0	0	0	0	0	0	0	0	0	0.142857	0	0	0.142857	1	0	0.166667	0	0	0	0	0	0	0	0	1	0	0	0	0	0	0	1.16667	2	0	0	0	0	0	0	0	0
CLK4	Tchem	CMGC group	Understudied	0	0	0	0	0	0	0	0	0	0	0	0	0	0	0.142857	0.166667	0	0.309524	2	0	0	0	0	0	0	0	0	0	0	0	0	0	0	0	0	0	0	0	0	0	0	0	0	0	0	1
PANK1	Tbio	other small molecule kinase	Studied	0	0	0	0	0	0	0	0	0	0.3	0	0	0	0	0	0	0	0.3	1	0	0	0	0	0	0	0	0	0	0	1	0	0	0	0	0	0	1	1	0	0	0	0	0	0	0	0
NUAK2	Tchem	CAMK group	Understudied	0	0	0	0	0	0.1	0	0	0	0.2	0	0	0	0	0	0	0	0.3	2	0	0	0	0	0	0	0	0	0	0	0	0	0	0	0	0	0	0	0	0	0	0	0	0	0	0	1
TSSK2	Tchem	CAMK group	Understudied	0	0	0	0	0	0.1	0	0	0	0	0.166667	0	0	0	0	0	0	0.266667	2	0	0	0	0	0	0	0	0	0	0	0	0	0	0	0	0	0	0	0	0	0	0	0	0	0	0	0
ULK2	Tchem	other group	Studied	0	0	0	0	0	0.1	0	0	0	0	0	0	0	0	0	0.166667	0	0.266667	2	0	0	0	0	0	0	0	0	0	0	0	0	0	0	0	0	0	0	0	0	0	0	0	0	0	0	1
IGF1R	Tclin	TK group	Studied	0	0	0	0	0	0.1	0	0	0	0	0.166667	0	0	0	0	0	0	0.266667	2	0	0	0	0	0	0	0	0	0	0	0	0	0	0	0	0	0	0	0	0	0	0	0	0	0	0	0
PANK3	Tchem	other small molecule kinase	Studied	0	0	0	0	0	0	0	0	0	0.2	0	0	0	0	0	0.166667	0	0.366667	2	0	0.166667	0	0	0	0	0	0.666667	0	0	0	0	0	0	0	0	0	0.833333	2	0	0	0	0	0	0	0	0
PRKCE	Tchem	AGC group	Studied	0	0	0	0	0	0	0	0	0	0.2	0	0	0	0	0	0	0	0.2	1	0	0	0	0	0	0	0	0	0	0	0	0	0	0	0	0	0	0	0	1	0	0	0	0	0	0	0
MYLK	Tchem	CAMK group	Studied	0	0	0	0	0	0	0	0	0	0.2	0	0	0	0	0	0	0	0.2	1	0	0	0	0	0	0	0	0	0	0	0	0	0	0	0	0	0	0	0	0	0	0	0	0	0	1	0
PKLR	Tbio	other small molecule kinase	Studied	0	0	0	0	0	0	0	0	0	0.2	0	0	0	0	0	0	0	0.2	1	0	0	0	0	0	0	0	0	0	0	0	0	0	0	0	0	0	0	0	0	0	0	0	0	0	1	0
TTN	Tbio	CAMK group	Studied	0	0.5	0	0	0	0	0	0	0	0	0	0	0	0	0	0	0	0.5	1	0	0	0	0	0	0	0	0.666667	0	0	0	0	0	0	0	0	0	0.666667	1	0	0	0	0	0	0	0	0
AK1	Tbio	nucleoside/nucleotide kinase	Studied	0	0.5	0	0.333333	0	0	0	0	0.333333	0	0	0	0	0	0	0	0	1.16667	3	0	0	0	0	0	0	0	0	0	0	0	0	0	0	0	0	0	0	0	0	0	0	0	0	0	0	0
CHKB	Tbio	other small molecule kinase	Studied	0	0.166667	0	0.333333	0	0	0	0	0	0	0	0	0	0	0	0	0	0.5	2	0.166667	0	0	0	0	0	0	0	0	0	0	0.5	0	0	0	0	0	0.666667	2	0	0	0	0	0	0	0	0
MAP2K4	Tchem	STE group	Studied	0	0	0	0	0	0	0	0	0	0	0	0	0	0	0	0	0	0	0	0	0.166667	0	0	0	0	0	0	0	0	1	0	0	0	0	0	0	1.16667	2	0	0	0	0	0	0	0	0
NTRK3	Tchem	TK group	Studied	0	0	0	0	0	0	0	0	0	0	0	0	0	0	0	0	0	0	0	0.166667	0	0	0	0	0	0	0	0	0	0	0	0	0	0	0	0	0.166667	1	1	0	0	0	0	0	0	0
PRKACB	Tchem	AGC group	Understudied	0	0	0	0	0	0	0	0	0	0	0	0	0	0	0	0.166667	0	0.166667	1	0	0	0	0	0	0	0	0	0	0	0	0	0	0	0	0	0	0	0	1	0	0	0	0	0	0	0
RPS6KL1	Tdark	AGC group	Understudied	0	0	0	0	0	0	0	0	0	0	0	0	0	0	0	0	0	0	0	0	0	0	0	0	0.166667	0	0	0	0	0	0	0	0	0	0	0	0.166667	1	1	0	0	0	0	0	0	0
FGFR2	Tclin	TK group	Studied	0	0	0	0	0	0	0	0	0	0	0	0	0	0	0	0	0	0	0	0.166667	0	0	0	0	0	0	0	0	0	1	0	0	0	0	0	0	1.16667	2	0	0	0	0	0	0	0	0
ROR2	Tbio	TK group	Studied	0.1	0	0	0	0	0.1	0	0.3	0.5	0	0	0	0	0	0	0.166667	0	1.16667	5	0	0	0	0	0	0	0	0	0	0	0	0	0	0	0	0	0	0	0	0	0	0	0	0	0	0	0
TSSK3	Tbio	CAMK group	Understudied	0	0	0	0	0	0	0	0	0	0	0	0	0	0	0	0.166667	0	0.166667	1	0	0	0	0	0	0	0	0	0	0	0	0	0	0	0	0	0	0	0	0	0	0	0	0	0	0	0
MAPKAPK3	Tchem	CAMK group	Studied	0	0	0	0	0	0	0	0	0	0	0.166667	0	0	0	0	0	0	0.166667	1	0	0	0	0	0	0	0	0	0	0	0	0	0	0	0	0	1	1	1	0	0	0	0	0	0	0	0
SBK1	Tchem	other group	Studied	0	0	0	0	0	0	0	0	0	0	0.166667	0	0	0	0	0	0	0.166667	1	0	0	0	0	0	0	0	0	0	0	0	0	0	0	0	0	0	0	0	0	0	0	0	0	0	0	0
ACVR1B	Tchem	TKL group	Studied	0	0	0	0	0	0	0	0	0	0	0	0	0	0	0	0	0.166667	0.166667	1	0	0	0	0	0	0	0	0	0	0	1	0	0	0	0	0	0	1	1	0	0	0	0	0	0	0	0
LIMK2	Tchem	TKL group	Studied	0	0	0	0	0	0	0	0	0	0	0	0	0	0	0	0	0.166667	0.166667	1	0	0	0	0	0	0	0	0	0	0	1	0	0	0	0	0	0	1	1	0	0	0	0	0	0	0	0
GUCY2F	Tbio	RGC group	Studied	0	0	0	0	0	0	0	0	0.166667	0	0	0	0	0	0	0	0	0.166667	1	0	0	0	0	0	0	0	0	0	0	0	0	0	0	0	0	0	0	0	0	0	0	0	0	0	0	0
PIK3C2G	Tchem	lipid kinase	Understudied	0	0	0	0	0	0	0	0	0.166667	0	0	0	0	0	0	0	0	0.166667	1	0	0	0	0	0	0	0	0	0	0	0	0	0	0	0	0	0	0	0	0	0	0	0	0	0	0	0
AKT2	Tchem	AGC group	Studied	0	0	0	0	0	0	0	0	0	0	0	0	0	0	0	0	0	0	0	0	0	0	0	0	0	0	0	0	0	0	0	0.166667	0	0	0	0	0.166667	1	0	0	1	0	0	0	0	0
SYK	Tchem	TK group	Studied	0	0	0	0.666667	0	0	0	0	0	0	0	0	0	0	0	0	0	0.666667	1	0	0	0	0	0	0	0	0	0	0	0	0.5	0	0	0	0	0	0.5	1	0	0	0	0	0	0	0	0
CDK12	Tchem	CMGC group	Understudied	0	0	0	0	0	0	0	0	0	0	0.166667	0	0	0	0	0	0	0.166667	1	0	0	0	0	0	0	0	0	0	0	1	0	0	0	0	0	0	1	1	0	0	0	0	0	0	0	0
PGK2	Tbio	carbohydrate kinase	Studied	0	0	0	0	0	0	0	0	0	0	0.166667	0	0	0	0	0	0	0.166667	1	0	0	0	0	0	0	0	0	0	0	0	0	0	0	0	0	0	0	0	0	0	0	1	0	0	0	0
POMK	Tdark	other group	Understudied	0	0	0	0	0	0	0	0	0	0.1	0.166667	0	0	0	0	0.166667	0	0.433333	3	0	0	0	0	0	0	0	0.666667	0	0	0	0	0	0	0	0	0	0.666667	1	0	0	0	0	0	0	0	0
SGK3	Tchem	AGC group	Studied	0	0	0	0	0	0	0	0	0	0.1	0	0	0	0	0	0	0	0.1	1	0	0	0	0	0	0	0	0	0	0	0	0	0	0	0	0	1	1	1	0	0	0	0	0	0	0	0
MAST3	Tchem	AGC group	Understudied	0	0	0	0.666667	0	0	0	0.1	0	0	0	0	0	0	0	0.333333	0	1.1	3	0	0	0	0	0	0	0	0	0	0	0	0	0	0	0	0	0	0	0	0	0	0	0	0	0	0	0
MATK	Tbio	TK group	Studied	0	0	0	0.666667	0	0.1	0	0	0	0	0	0	0	0	0	0.333333	0	1.1	3	0	0	0	0	0	0	0	0	0	0	0	0	0	0	0	0	0	0	0	0	0	0	0	0	0	0	0
TNNI3K	Tchem	TKL group	Studied	0	0	0	0	0	0	0	0	0	0	0	0.1	0	0	0	0	0	0.1	1	0	0	0	0	0	0	0	0	0	0	0	0	0	0	0	0	0	0	0	0	0	0	0	0	0	1	0
TYK2	Tclin	TK group	Studied	0	0	0	0	0	0	0	0.1	0	0	0	0	0	0	0	0	0	0.1	1	0	0	0	0	0	0	0	0	0	0	1	0	0	0	0	0	0	1	1	0	0	0	0	0	0	0	0
CDK10	Tbio	CMGC group	Understudied	0	0	0	0	0	0	0.1	0	0	0	0	0	0	0	0	0	0	0.1	1	0	0	0	0	0	0	0	0	0	0	1	0	0	0	0	0	0	1	1	0	0	0	0	0	0	0	0
PRKG1	Tchem	AGC group	Studied	0.1	0	0	0	0	0.1	0	0	0	0	0	0	0	0	0	0.333333	0	0.533333	3	0	0.166667	0	0	0.333333	0	0	0	0	0	0	0	0	0	0	0	0	0.5	2	0	0	0	0	0	0	0	0
PI4KB	Tchem	lipid kinase	Studied	0	0	0	0	0	0	0	0	0	0.2	0.166667	0	0	0	0.142857	0	0	0.509524	3	0	0	0	0	0	0	0	0	0	0	0	0	0	0	0.5	0	0	0.5	1	0	0	0	0	0	0	0	0
PIM3	Tchem	CAMK group	Studied	0	0	0	0	0	0	0	0	0	0	0	0	0	0	0	0	0	0	0	0	0	0	0	0	0	0	0	0	0	0	0	0	0	0	0	0	0	0	0	1	0	0	0	0	0	0
PFKFB1	Tbio	carbohydrate kinase	Studied	0	0.5	0	0	0	0	0	0	0	0	0	0	0	0	0	0	0	0.5	1	0	0	0	0	0	0	0	0	0	0	0	0	0	0	0.5	0	0	0.5	1	0	0	0	0	0	0	0	0
TAB1	Tbio	Unclassified protein	Studied	0	0.333333	0	0.333333	0	0	0	0	0	0	0	0	0	0	0	0	0	0.666667	2	0.333333	0	0	0	0	0	0	0	0	0	0	0	0	0	0	0	0	0.333333	1	0	0	0	0	0	0	0	0
HIPK1	Tchem	CMGC group	Understudied	0	0	0	0	0	0	0	0	0	0	0.333333	0	0	0	0	0.166667	0.166667	0.666667	3	0	0.333333	0	0	0	0	0	0	0	0	0	0	0	0	0	0	0	0.333333	1	0	0	0	0	0	0	0	0
PRKD2	Tchem	CAMK group	Studied	0	0.333333	0	0.333333	0	0	0	0	0	0	0	0	0	0	0	0	0	0.666667	2	0	0	0	0	0	0	0	0	0	0.333333	0	0	0	0	0	0	0	0.333333	1	0	0	0	0	0	0	0	0
CDK13	Tchem	CMGC group	Understudied	0	0	0	0	0	0	0	0	0	0	0.166667	0	0	0	0	0.333333	0	0.5	2	0.166667	0.166667	0	0	0	0	0	0	0	0	0	0.166667	0	0	0	0	0	0.5	3	0	0	0	0	0	0	0	0
ROCK2	Tclin	AGC group	Studied	0	0	0	0	0	0	0	0	0	0	0.166667	0	0	0	0	0.333333	0	0.5	2	0	0.166667	0	0	0	0	0	0	0	0.333333	0	0	0	0	0	0	0	0.5	2	0	0	0	0	0	0	0	0
DCLK2	Tchem	CAMK group	Studied	0	0	0	0	0	0	0	0	0	0	0	0	0	0	0	0	0	0	0	0	0	0	0	0	0	0	0	0	0	0	0	0	0	0	0	0	0	0	1	0	0	0	0	0	0	0
AAK1	Tchem	other group	Studied	0	0	0	0	0	0	0	0	0	0	0	0	0	0	0	0.333333	0	0.333333	1	0.166667	0	0	0	0	0.166667	0	0.333333	0	0	0	0	0	0	0	0	0	0.666667	3	0	0	0	0	0	0	0	0
ZAP70	Tchem	TK group	Studied	0	0	0	0.666667	0	0	0	0	0.166667	0	0	0	0	0	0	0.166667	0	1	3	0	0	0	0	0	0	0	0	0	0	0	0	0	0	0	0	0	0	0	0	0	0	0	0	0	0	0
DAPK2	Tchem	CAMK group	Studied	0	0	0	0	0	0	0	0	0	0	0	0	0	0	0	0	0	0	0	0	0	0	0	0	0	0	0	0	0	0	0	0	0	0	0	1	1	1	0	0	0	0	0	0	0	0
DCLK1	Tchem	CAMK group	Studied	0	0	0	0	0	0	0	0	0	0	0	0	0	0	0	0	0	0	0	0	0	0	0	0	0	0	0	0	0	0	0	0	0	0	0	1	1	1	0	0	0	0	0	0	0	0
PIK3CG	Tchem	lipid kinase	Studied	0	0	0	0	0	0	0	0	0	0	0	0	0	0	0	0	0	0	0	0	0	0	0	0	0	0	0	0	0	0	0	0	0	0	0	1	1	1	0	0	0	0	0	0	0	0
PSKH2	Tdark	CAMK group	Understudied	0	0	0	0	0	0	0	0	0	0	0	0	0	0	0	0	0	0	0	0	0	0	0	0	0	0	0	0	0	0	0	0	0	0	0	0	0	0	0	0	0	0	0	0	0	0
MKNK2	Tchem	CAMK group	Understudied	0	0	0	0	0	0	0	0	0	0	0	0	0	0	0	0	0	0	0	0	0	0	0	0	0	0	0	0	0	1	0	0	0	0	0	0	1	1	0	0	0	0	0	0	0	0
NADK	Tbio	nucleoside/nucleotide kinase	Studied	0	0	0	0	0	0	0	0	0	0	0	0	0	0	0	0	0	0	0	0	0	0	0	0	0	0	0	1	0	0	0	0	0	0	0	0	1	1	0	0	0	0	0	0	0	0
GCK	Tchem	carbohydrate kinase	Studied	0	0	0	0	0	0	0	0	0	0	0	0	0	0	0	0	0	0	0	0	0	0	0	0	0	0	0	0	0	0	0	0	0	0	0	0	0	0	0	0	0	0	0	0	0	1
GRK7	Tchem	AGC group	Studied	0	0	0	0	0	0	0	0	0	0	0	0	0	0	0	0	0	0	0	0	0	0	0	0	0	0	0	0	0	0	0	0	0	0	0	0	0	0	0	0	0	0	0	0	0	1
NME5	Tbio	nucleoside/nucleotide kinase	Studied	0	0	0	0	0	0	0	0	0	0	0	0	0	0	0	0	0	0	0	0	0	0	0	0	0	0	0	0	0	0	0	0	0	0	0	0	0	0	0	0	0	0	0	0	0	1
WEE2	Tbio	other group	Understudied	0	0	0	0	0	0	0	0	0	0	0	0	0	0	0	0	0	0	0	0	0	0	0	0	0	0	0	0	0	0	0	0	0	0	0	0	0	0	0	0	0	0	0	0	0	1
HIPK2	Tchem	CMGC group	Studied	0	0	0	0	0	0	0	0	0	0	0	0	0	0	0	0	0	0	0	0	0	0	0	0	0	0	0	0	0	0	0	0	0	0	0	0	0	0	0	0	1	0	0	0	0	0
ULK3	Tchem	other group	Studied	0	0	0	0	0	0	0	0	0	0	0	0	0	0	0	0	0	0	0	0	0	0	0	0	0	0	0	0	0	0	0	0	0	0	0	0	0	0	0	0	0	0	0	0	1	0
MYLK3	Tchem	CAMK group	Studied	0	0.5	0	0	0	0	0	0	0	0.3	0.166667	0	0	0	0	0	0	0.966667	3	0	0	0	0	0	0	0	0	0	0	0	0	0	0	0	0	0	0	0	0	0	0	0	0	0	0	0
GALK2	Tbio	carbohydrate kinase	Studied	0.2	0	0	0	0	0	0.1	0	0	0	0	0	0	0	0	0	0	0.3	2	0	0	0	0	0	0	0	0.666667	0	0	0	0	0	0	0	0	0	0.666667	1	0	0	0	0	0	0	0	0
MERTK	Tchem	TK group	Studied	0	0	0	0.333333	0	0	0	0	0	0	0	0.1	0	0	0.142857	0	0	0.57619	3	0	0	0	0	0	0.333333	0	0	0	0	0	0	0	0	0	0	0	0.333333	1	0	0	0	0	0	0	0	0
HIPK4	Tchem	CMGC group	Understudied	0	0.166667	0	0	0	0	0	0	0	0	0	0	0	0	0	0	0	0.166667	1	0	0.166667	0	0	0	0	0.166667	0	0	0	0	0	0.333333	0	0	0	0	0.666667	3	0	0	0	0	0	0	0	0
GRK2	Tchem	AGC group	Studied	0	0	0	0.666667	0	0	0	0	0	0	0	0	0	0.166667	0	0	0	0.833333	2	0	0	0	0	0	0	0	0	0	0	0	0	0	0	0	0	0	0	0	0	0	0	0	0	0	0	0
EPHA6	Tchem	TK group	Studied	0	0	0	0	0	0	0	0	0	0	0.166667	0	0	0	0	0	0	0.166667	1	0	0	0	0	0	0	0	0	0	0.666667	0	0	0	0	0	0	0	0.666667	1	0	0	0	0	0	0	0	0
NEK10	Tdark	other group	Understudied	0	0	0	0	0	0	0	0	0.166667	0	0	0	0	0	0	0	0	0.166667	1	0	0	0	0	0.666667	0	0	0	0	0	0	0	0	0	0	0	0	0.666667	1	0	0	0	0	0	0	0	0
STK25	Tchem	STE group	Studied	0	0	0	0	0	0	0	0	0	0	0.166667	0	0	0	0.142857	0	0	0.309524	2	0	0	0	0	0	0	0	0	0	0	0	0.5	0	0	0	0	0	0.5	1	0	0	0	0	0	0	0	0
EEF2K	Tchem	Atypical group	Understudied	0	0	0	0	0	0	0	0.2	0	0.1	0.166667	0	0	0	0	0.333333	0	0.8	4	0	0	0	0	0	0	0	0	0	0	0	0	0	0	0	0	0	0	0	0	0	0	0	0	0	0	0
RPS6KA5	Tchem	AGC group	Studied	0	0	0	0	0	0	0	0	0	0.1	0.333333	0	0	0	0	0	0	0.433333	2	0	0.333333	0	0	0	0	0	0	0	0	0	0	0	0	0	0	0	0.333333	1	0	0	0	0	0	0	0	0
CIT	Tchem	AGC group	Studied	0	0.166667	0	0	0	0.1	0	0	0	0	0.333333	0	0	0	0	0	0	0.6	3	0	0	0	0	0	0	0	0	0	0	0	0	0.166667	0	0	0	0	0.166667	1	0	0	0	0	0	0	0	0
DYRK2	Tchem	CMGC group	Understudied	0	0	0	0	0	0	0	0.1	0	0	0.333333	0	0	0	0	0	0	0.433333	2	0	0	0	0	0	0	0	0.333333	0	0	0	0	0	0	0	0	0	0.333333	1	0	0	0	0	0	0	0	0
CDK11B	Tchem	CMGC group	Understudied	0.1	0	0	0	0	0	0	0.3	0	0	0.333333	0	0	0	0	0	0	0.733333	3	0	0	0	0	0	0	0	0	0	0	0	0	0	0	0	0	0	0	0	0	0	0	0	0	0	0	0
IP6K3	Tbio	lipid kinase	Studied	0	0.5	0	0	0	0	0	0	0	0.2	0	0	0	0	0	0	0	0.7	2	0	0	0	0	0	0	0	0	0	0	0	0	0	0	0	0	0	0	0	0	0	0	0	0	0	0	0
MAPK3	Tchem	CMGC group	Studied	0	0	0	0	0	0	0	0	0	0.2	0.166667	0	0	0	0	0	0	0.366667	2	0	0.333333	0	0	0	0	0	0	0	0	0	0	0	0	0	0	0	0.333333	1	0	0	0	0	0	0	0	0
CKMT2	Tbio	nucleoside/nucleotide kinase	Studied	0	0.5	0	0	0	0	0	0	0	0	0	0	0	0	0	0	0	0.5	1	0.166667	0	0	0	0	0	0	0	0	0	0	0	0	0	0	0	0	0.166667	1	0	0	0	0	0	0	0	0
UCKL1	Tdark	nucleoside/nucleotide kinase	Studied	0	0.333333	0	0	0	0	0	0	0	0	0.166667	0	0	0	0	0	0	0.5	2	0	0.166667	0	0	0	0	0	0	0	0	0	0	0	0	0	0	0	0.166667	1	0	0	0	0	0	0	0	0
PINK1	Tbio	other group	Studied	0	0.166667	0	0.333333	0	0	0	0	0	0	0	0	0	0	0	0	0.166667	0.666667	3	0	0	0	0	0	0	0	0	0	0	0	0	0	0	0	0	0	0	0	0	0	0	0	0	0	0	0
SGK1	Tchem	AGC group	Studied	0	0.166667	0	0.333333	0	0	0	0	0	0	0	0	0	0	0	0	0.166667	0.666667	3	0	0	0	0	0	0	0	0	0	0	0	0	0	0	0	0	0	0	0	0	0	0	0	0	0	0	0
COQ8B	Tchem	Atypical group	Understudied	0	0.166667	0	0	0	0	0	0	0	0	0	0	0	0	0	0	0	0.166667	1	0	0	0	0	0	0	0	0	0	0	0	0	0.5	0	0	0	0	0.5	1	0	0	0	0	0	0	0	0
GRK3	Tchem	AGC group	Studied	0	0	0	0	0	0	0	0	0	0	0	0	0	0	0	0.333333	0.166667	0.5	2	0	0	0	0	0	0.166667	0	0	0	0	0	0	0	0	0	0	0	0.166667	1	0	0	0	0	0	0	0	0
TAOK2	Tchem	STE group	Understudied	0	0	0	0	0	0	0	0	0	0	0.166667	0	0	0	0	0	0.166667	0.333333	2	0	0	0	0	0	0	0	0	0	0	0	0.333333	0	0	0	0	0	0.333333	1	0	0	0	0	0	0	0	0
MAP4K2	Tchem	STE group	Studied	0	0	0	0.333333	0	0	0	0	0	0	0.166667	0	0	0	0	0	0.166667	0.666667	3	0	0	0	0	0	0	0	0	0	0	0	0	0	0	0	0	0	0	0	0	0	0	0	0	0	0	0
PHKA1	Tbio	Unclassified protein	Studied	0	0	0	0	0	0	0	0	0	0	0	0	0	0	0	0	0	0	0	0	0	0	0	0	0.333333	0.166667	0	0	0	0	0	0.166667	0	0	0	0	0.666667	3	0	0	0	0	0	0	0	0
PXK	Tbio	other group	Understudied	0	0	0	0	0	0	0	0	0.166667	0	0	0	0	0	0	0	0	0.166667	1	0	0	0	0	0	0	0	0	0	0	0	0.5	0	0	0	0	0	0.5	1	0	0	0	0	0	0	0	0
TRPM6	Tchem	Atypical group	Studied	0	0	0	0	0	0	0	0	0	0	0	0	0	0	0	0.333333	0	0.333333	1	0	0	0	0	0	0	0	0	0	0	0	0	0.333333	0	0	0	0	0.333333	1	0	0	0	0	0	0	0	0
PDK2	Tchem	Atypical group	Studied	0	0.5	0	0	0	0	0	0	0	0.1	0	0	0	0	0	0	0	0.6	2	0	0	0	0	0	0	0	0	0	0	0	0	0	0	0	0	0	0	0	0	0	0	0	0	0	0	0
PDK1	Tchem	Atypical group	Studied	0	0	0	0	0	0.1	0	0	0	0	0.166667	0	0	0	0	0	0	0.266667	2	0	0.166667	0	0	0	0	0	0	0	0	0	0.166667	0	0	0	0	0	0.333333	2	0	0	0	0	0	0	0	0
GUK1	Tbio	nucleoside/nucleotide kinase	Studied	0.3	0.166667	0	0	0	0	0	0	0	0.1	0	0	0	0	0	0	0	0.566667	3	0	0	0	0	0	0	0	0	0	0	0	0	0	0	0	0	0	0	0	0	0	0	0	0	0	0	0
CDK14	Tchem	CMGC group	Understudied	0	0	0	0	0.2	0.1	0.1	0	0	0	0.166667	0	0	0	0	0	0	0.566667	4	0	0	0	0	0	0	0	0	0	0	0	0	0	0	0	0	0	0	0	0	0	0	0	0	0	0	0
NUAK1	Tchem	CAMK group	Studied	0	0	0	0	0.1	0.1	0	0	0	0	0	0	0	0	0	0.166667	0	0.366667	3	0	0.166667	0	0	0	0	0	0	0	0	0	0	0	0	0	0	0	0.166667	1	0	0	0	0	0	0	0	0
CAMK1D	Tchem	CAMK group	Understudied	0	0	0	0	0	0	0	0	0	0	0	0	0	0	0	0.166667	0	0.166667	1	0	0.333333	0	0	0	0	0	0	0	0	0	0	0	0	0	0	0	0.333333	1	0	0	0	0	0	0	0	0
MAPK14	Tchem	CMGC group	Studied	0	0	0	0	0	0	0	0	0	0	0.166667	0	0	0	0	0	0	0.166667	1	0	0.333333	0	0	0	0	0	0	0	0	0	0	0	0	0	0	0	0.333333	1	0	0	0	0	0	0	0	0
ALK	Tclin	TK group	Studied	0	0	0	0	0	0	0	0	0	0	0	0	0	0	0	0	0	0	0	0.5	0	0	0	0	0	0	0	0	0	0	0	0	0	0	0	0	0.5	1	0	0	0	0	0	0	0	0
CAMKK2	Tchem	other group	Studied	0	0	0	0	0	0	0	0	0	0	0.166667	0	0	0.166667	0	0.166667	0	0.5	3	0	0	0	0	0	0	0	0	0	0	0	0	0	0	0	0	0	0	0	0	0	0	0	0	0	0	0
ABL1	Tclin	TK group	Studied	0	0	0	0	0	0	0	0	0.166667	0	0.166667	0	0	0	0	0	0	0.333333	2	0	0	0	0	0	0.166667	0	0	0	0	0	0	0	0	0	0	0	0.166667	1	0	0	0	0	0	0	0	0
PAK5	Tchem	STE group	Understudied	0	0	0	0	0	0	0	0	0.333333	0	0	0	0	0	0	0	0.166667	0.5	2	0	0	0	0	0	0	0	0	0	0	0	0	0	0	0	0	0	0	0	0	0	0	0	0	0	0	0
PRKCZ	Tchem	AGC group	Studied	0	0	0	0	0	0	0	0	0	0	0	0	0	0	0	0	0.166667	0.166667	1	0	0	0	0	0	0.333333	0	0	0	0	0	0	0	0	0	0	0	0.333333	1	0	0	0	0	0	0	0	0
TAF1	Tchem	Atypical group	Studied	0	0	0	0	0	0	0	0	0	0	0.166667	0	0	0	0	0.333333	0	0.5	2	0	0	0	0	0	0	0	0	0	0	0	0	0	0	0	0	0	0	0	0	0	0	0	0	0	0	0
EIF2AK2	Tchem	other group	Studied	0	0	0	0	0	0	0	0	0	0	0	0	0	0	0	0.166667	0	0.166667	1	0	0	0	0	0	0	0	0	0	0.333333	0	0	0	0	0	0	0	0.333333	1	0	0	0	0	0	0	0	0
AK6	Tbio	nucleoside/nucleotide kinase	Studied	0	0	0	0	0	0	0	0	0	0.1	0	0	0	0	0	0	0	0.1	1	0	0.333333	0	0	0	0	0	0	0	0	0	0	0	0	0	0	0	0.333333	1	0	0	0	0	0	0	0	0
ILK	Tchem	TKL group	Studied	0	0	0	0	0	0	0.1	0	0	0	0.166667	0	0	0	0	0	0	0.266667	2	0	0.166667	0	0	0	0	0	0	0	0	0	0	0	0	0	0	0	0.166667	1	0	0	0	0	0	0	0	0
MAPK10	Tchem	CMGC group	Studied	0	0	0	0	0	0.1	0	0	0	0	0	0	0	0	0	0	0	0.1	1	0	0	0	0	0	0.333333	0	0	0	0	0	0	0	0	0	0	0	0.333333	1	0	0	0	0	0	0	0	0
AK2	Tbio	nucleoside/nucleotide kinase	Studied	0	0	0	0	0	0	0	0	0	0.1	0	0	0	0	0.142857	0	0	0.242857	2	0	0.166667	0	0	0	0	0	0	0	0	0	0	0	0	0	0	0	0.166667	1	0	0	0	0	0	0	0	0
MAP3K11	Tchem	TKL group	Studied	0	0.166667	0	0	0	0	0	0	0	0	0	0	0	0	0	0	0	0.166667	1	0.166667	0	0	0	0	0	0	0	0	0	0	0	0	0	0	0	0	0.166667	1	0	0	0	0	0	0	0	0
RIPK1	Tchem	TKL group	Studied	0	0	0	0	0	0	0	0	0	0	0	0	0	0	0	0	0.166667	0.166667	1	0	0.166667	0	0	0	0	0	0	0	0	0	0	0	0	0	0	0	0.166667	1	0	0	0	0	0	0	0	0
ACVRL1	Tchem	TKL group	Studied	0	0	0	0	0	0	0	0	0	0	0	0	0	0	0	0.166667	0.166667	0.333333	2	0	0	0	0	0	0	0	0	0	0	0	0	0	0	0	0	0	0	0	0	0	0	0	0	0	0	0
PLK5	Tbio	other group	Studied	0	0	0	0.333333	0	0	0	0	0	0	0	0	0	0	0	0	0	0.333333	1	0	0	0	0	0	0	0	0	0	0	0	0	0	0	0	0	0	0	0	0	0	0	0	0	0	0	0
TNIK	Tchem	STE group	Studied	0	0	0	0	0	0	0	0	0	0	0	0	0	0	0	0	0	0	0	0	0	0	0	0	0	0.333333	0	0	0	0	0	0	0	0	0	0	0.333333	1	0	0	0	0	0	0	0	0
FGGY	Tbio	carbohydrate kinase	Studied	0.1	0.166667	0	0	0	0	0	0	0	0	0	0	0	0	0	0	0	0.266667	2	0	0	0	0	0	0	0	0	0	0	0	0	0	0	0	0	0	0	0	0	0	0	0	0	0	0	0
FN3K	Tbio	other small molecule kinase	Studied	0	0	0	0	0	0	0	0	0	0.1	0	0	0	0	0	0	0	0.1	1	0	0	0	0	0	0.166667	0	0	0	0	0	0	0	0	0	0	0	0.166667	1	0	0	0	0	0	0	0	0
CDKL4	Tdark	CMGC group	Understudied	0.1	0	0	0	0.1	0	0	0	0	0	0	0	0	0	0	0	0	0.2	2	0	0	0	0	0	0	0	0	0	0	0	0	0	0	0	0	0	0	0	0	0	0	0	0	0	0	0
MAP2K3	Tchem	STE group	Studied	0	0	0	0	0	0	0	0	0	0	0	0.2	0	0	0	0	0	0.2	1	0	0	0	0	0	0	0	0	0	0	0	0	0	0	0	0	0	0	0	0	0	0	0	0	0	0	0
IDNK	Tbio	carbohydrate kinase	Studied	0	0	0	0	0	0	0	0	0	0.2	0	0	0	0	0	0	0	0.2	1	0	0	0	0	0	0	0	0	0	0	0	0	0	0	0	0	0	0	0	0	0	0	0	0	0	0	0
PCK2	Tbio	other small molecule kinase	Studied	0	0	0	0	0	0	0	0	0	0.2	0	0	0	0	0	0	0	0.2	1	0	0	0	0	0	0	0	0	0	0	0	0	0	0	0	0	0	0	0	0	0	0	0	0	0	0	0
MYLK4	Tchem	CAMK group	Studied	0	0.166667	0	0	0	0	0	0	0	0	0	0	0	0	0	0	0	0.166667	1	0	0	0	0	0	0	0	0	0	0	0	0	0	0	0	0	0	0	0	0	0	0	0	0	0	0	0
PRKAB1	Tchem	CAMK group	Studied	0	0	0	0	0	0	0	0	0	0	0	0	0	0	0	0	0	0	0	0	0.166667	0	0	0	0	0	0	0	0	0	0	0	0	0	0	0	0.166667	1	0	0	0	0	0	0	0	0
RPS6KB2	Tbio	AGC group	Studied	0	0.166667	0	0	0	0	0	0	0	0	0	0	0	0	0	0	0	0.166667	1	0	0	0	0	0	0	0	0	0	0	0	0	0	0	0	0	0	0	0	0	0	0	0	0	0	0	0
SHPK	Tbio	carbohydrate kinase	Studied	0	0	0	0	0	0	0	0	0	0	0	0	0	0	0	0	0	0	0	0	0.166667	0	0	0	0	0	0	0	0	0	0	0	0	0	0	0	0.166667	1	0	0	0	0	0	0	0	0
STK33	Tchem	CAMK group	Understudied	0	0	0	0	0	0	0	0	0	0	0	0	0	0	0	0	0	0	0	0	0.166667	0	0	0	0	0	0	0	0	0	0	0	0	0	0	0	0.166667	1	0	0	0	0	0	0	0	0
PDIK1L	Tdark	other group	Understudied	0	0	0	0	0	0	0	0	0	0	0	0	0	0	0	0	0	0	0	0.166667	0	0	0	0	0	0	0	0	0	0	0	0	0	0	0	0	0.166667	1	0	0	0	0	0	0	0	0
IP6K1	Tbio	lipid kinase	Studied	0	0	0	0	0	0	0	0	0	0	0	0	0	0	0	0	0.166667	0.166667	1	0	0	0	0	0	0	0	0	0	0	0	0	0	0	0	0	0	0	0	0	0	0	0	0	0	0	0
PSKH1	Tdark	CAMK group	Understudied	0	0	0	0	0	0	0	0	0	0	0	0	0	0	0	0	0.166667	0.166667	1	0	0	0	0	0	0	0	0	0	0	0	0	0	0	0	0	0	0	0	0	0	0	0	0	0	0	0
ITPK1	Tbio	lipid kinase	Studied	0	0	0	0	0	0	0	0	0	0	0	0	0	0	0	0.166667	0	0.166667	1	0	0	0	0	0	0	0	0	0	0	0	0	0	0	0	0	0	0	0	0	0	0	0	0	0	0	0
MAP2K5	Tchem	STE group	Studied	0	0	0	0	0	0	0	0	0	0	0	0	0	0	0	0.166667	0	0.166667	1	0	0	0	0	0	0	0	0	0	0	0	0	0	0	0	0	0	0	0	0	0	0	0	0	0	0	0
RIPK3	Tchem	TKL group	Studied	0	0	0	0	0	0	0	0	0	0	0	0	0	0.166667	0	0	0	0.166667	1	0	0	0	0	0	0	0	0	0	0	0	0	0	0	0	0	0	0	0	0	0	0	0	0	0	0	0
NEK11	Tchem	other group	Understudied	0	0	0	0	0	0	0	0	0	0	0.166667	0	0	0	0	0	0	0.166667	1	0	0	0	0	0	0	0	0	0	0	0	0	0	0	0	0	0	0	0	0	0	0	0	0	0	0	0
PASK	Tbio	CAMK group	Studied	0	0	0	0	0	0	0	0	0	0	0.166667	0	0	0	0	0	0	0.166667	1	0	0	0	0	0	0	0	0	0	0	0	0	0	0	0	0	0	0	0	0	0	0	0	0	0	0	0
NMRK1	Tbio	nucleoside/nucleotide kinase	Studied	0	0	0	0	0	0	0	0	0	0	0	0	0	0	0.142857	0	0	0.142857	1	0	0	0	0	0	0	0	0	0	0	0	0	0	0	0	0	0	0	0	0	0	0	0	0	0	0	0
FN3KRP	Tbio	other small molecule kinase	Studied	0	0	0	0	0	0.1	0	0	0	0	0	0	0	0	0	0	0	0.1	1	0	0	0	0	0	0	0	0	0	0	0	0	0	0	0	0	0	0	0	0	0	0	0	0	0	0	0
CMPK2	Tbio	nucleoside/nucleotide kinase	Studied	0	0	0	0	0	0	0	0	0	0	0	0	0	0	0	0	0	0	0	0	0	0	0	0	0	0	0	0	0	0	0	0	0	0	0	0	0	0	0	0	0	0	0	0	0	0
FUK	Tbio	carbohydrate kinase	Studied	0	0	0	0	0	0	0	0	0	0	0	0	0	0	0	0	0	0	0	0	0	0	0	0	0	0	0	0	0	0	0	0	0	0	0	0	0	0	0	0	0	0	0	0	0	0
GK2	Tdark	other small molecule kinase	Studied	0	0	0	0	0	0	0	0	0	0	0	0	0	0	0	0	0	0	0	0	0	0	0	0	0	0	0	0	0	0	0	0	0	0	0	0	0	0	0	0	0	0	0	0	0	0
GLYCTK	Tbio	carbohydrate kinase	Studied	0	0	0	0	0	0	0	0	0	0	0	0	0	0	0	0	0	0	0	0	0	0	0	0	0	0	0	0	0	0	0	0	0	0	0	0	0	0	0	0	0	0	0	0	0	0
LRRK2	Tchem	TKL group	Studied	0	0	0	0	0	0	0	0	0	0	0	0	0	0	0	0	0	0	0	0	0	0	0	0	0	0	0	0	0	0	0	0	0	0	0	0	0	0	0	0	0	0	0	0	0	0
NME1-NME2	Tbio	Unclassified protein	Studied	0	0	0	0	0	0	0	0	0	0	0	0	0	0	0	0	0	0	0	0	0	0	0	0	0	0	0	0	0	0	0	0	0	0	0	0	0	0	0	0	0	0	0	0	0	0
NME2P1	Tdark	Unclassified protein	Studied	0	0	0	0	0	0	0	0	0	0	0	0	0	0	0	0	0	0	0	0	0	0	0	0	0	0	0	0	0	0	0	0	0	0	0	0	0	0	0	0	0	0	0	0	0	0
PDPK2P	Tdark	AGC group	Studied	0	0	0	0	0	0	0	0	0	0	0	0	0	0	0	0	0	0	0	0	0	0	0	0	0	0	0	0	0	0	0	0	0	0	0	0	0	0	0	0	0	0	0	0	0	0
PRAG1	Tbio	Unclassified protein	Studied	0	0	0	0	0	0	0	0	0	0	0	0	0	0	0	0	0	0	0	0	0	0	0	0	0	0	0	0	0	0	0	0	0	0	0	0	0	0	0	0	0	0	0	0	0	0
SIK2	Tchem	CAMK group	Studied	0	0	0	0	0	0	0	0	0	0	0	0	0	0	0	0	0	0	0	0	0	0	0	0	0	0	0	0	0	0	0	0	0	0	0	0	0	0	0	0	0	0	0	0	0	0
TK2	Tchem	nucleoside/nucleotide kinase	Studied	0	0	0	0	0	0	0	0	0	0	0	0	0	0	0	0	0	0	0	0	0	0	0	0	0	0	0	0	0	0	0	0	0	0	0	0	0	0	0	0	0	0	0	0	0	0
TNK1	Tchem	TK group	Studied	0	0	0	0	0	0	0	0	0	0	0	0	0	0	0	0	0	0	0	0	0	0	0	0	0	0	0	0	0	0	0	0	0	0	0	0	0	0	0	0	0	0	0	0	0	0
TSSK1B	Tchem	CAMK group	Understudied	0	0	0	0	0	0	0	0	0	0	0	0	0	0	0	0	0	0	0	0	0	0	0	0	0	0	0	0	0	0	0	0	0	0	0	0	0	0	0	0	0	0	0	0	0	0
[truncated: 27 more columns]

## Sheet: ACC
Gene	TDL	Cancer	m0.vs.m1	n0.vs.n1	n0.vs.n2	n1.vs.n2	n0.vs.n3	n1.vs.n3	n2.vs.n3	t0.vs.t1	t1.vs.t2	t1.vs.t3	t2.vs.t3	t1.vs.t4	t2.vs.t4	t3.vs.t4	survival	n_means	t_means	PathStageIvsII	PathStageIvsIII	PathStageIvsIV	PathStageIIvsIII	PathStageIIvsIV	PathStageIIIvsIV	path_means	Kinase_Score_Sum	Max_score	CKI
TK1	Tchem	ACC	1	0	0	0	0	0	0	0	0	0	0	1	1	0	1	0	0.285714	0	0	1	0	1	0	0.333333	2.61905	5	52.381
PAK2	Tchem	ACC	1	0	0	0	0	0	0	0	0	0	1	0	0	0	1	0	0.142857	0	0	0	0	1	0	0.166667	2.30952	5	46.1905
MELK	Tchem	ACC	1	1	0	0	0	0	0	0	0	0	0	1	1	1	0	0.166667	0.428571	0	0	1	0	1	1	0.5	2.09524	5	41.9048
CDC7	Tchem	ACC	1	1	0	0	0	0	0	0	0	0	0	1	1	0	0	0.166667	0.285714	0	0	1	0	1	1	0.5	1.95238	5	39.0476
HASPIN	Tchem	ACC	1	1	0	0	0	0	0	0	0	0	0	1	1	0	0	0.166667	0.285714	0	0	1	0	1	1	0.5	1.95238	5	39.0476
MYLK2	Tchem	ACC	1	1	0	0	0	0	0	0	0	0	0	1	1	0	0	0.166667	0.285714	0	0	1	0	1	1	0.5	1.95238	5	39.0476
VRK1	Tbio	ACC	1	1	0	0	0	0	0	0	0	0	0	1	1	0	0	0.166667	0.285714	0	0	1	0	1	1	0.5	1.95238	5	39.0476
BUB1B	Tbio	ACC	1	0	0	0	0	0	0	0	0	0	0	1	1	0	0	0	0.285714	0	0	1	0	1	1	0.5	1.78571	5	35.7143
CDK1	Tchem	ACC	1	0	0	0	0	0	0	0	0	0	0	1	1	0	0	0	0.285714	0	0	1	0	1	1	0.5	1.78571	5	35.7143
NEK2	Tchem	ACC	1	0	0	0	0	0	0	0	0	0	0	1	1	0	0	0	0.285714	0	0	1	0	1	1	0.5	1.78571	5	35.7143
PLK1	Tchem	ACC	1	0	0	0	0	0	0	0	0	0	0	1	1	0	0	0	0.285714	0	0	1	0	1	1	0.5	1.78571	5	35.7143
SGK494	Tdark	ACC	1	1	0	0	0	0	0	0	0	1	1	0	0	0	0	0.166667	0.285714	0	0	1	0	1	0	0.333333	1.78571	5	35.7143
TSSK2	Tchem	ACC	1	1	0	0	0	0	0	0	0	0	0	0	0	0	0	0.166667	0	0	0	1	0	1	1	0.5	1.66667	5	33.3333
PKN3	Tbio	ACC	1	0	0	0	0	0	0	0	0	0	0	0	1	0	0	0	0.142857	0	0	1	0	1	1	0.5	1.64286	5	32.8571
AURKB	Tchem	ACC	1	0	0	0	0	0	0	0	0	0	1	0	1	0	0	0	0.285714	0	0	1	0	1	0	0.333333	1.61905	5	32.381
BUB1	Tchem	ACC	1	0	0	0	0	0	0	0	0	0	0	1	1	0	0	0	0.285714	0	0	1	0	1	0	0.333333	1.61905	5	32.381
CDK2	Tchem	ACC	1	0	0	0	0	0	0	0	0	0	0	1	1	0	0	0	0.285714	0	0	1	0	1	0	0.333333	1.61905	5	32.381
MASTL	Tbio	ACC	1	0	0	0	0	0	0	0	0	0	0	1	1	0	0	0	0.285714	0	0	1	0	1	0	0.333333	1.61905	5	32.381
PBK	Tchem	ACC	1	0	0	0	0	0	0	0	0	0	0	1	1	0	0	0	0.285714	0	0	1	0	1	0	0.333333	1.61905	5	32.381
PLK4	Tchem	ACC	1	0	0	0	0	0	0	0	0	0	0	1	1	0	0	0	0.285714	0	0	1	0	1	0	0.333333	1.61905	5	32.381
EIF2AK2	Tchem	ACC	1	0	0	0	0	0	0	0	0	0	0	0	0	0	0	0	0	0	0	1	0	1	1	0.5	1.5	5	30
JAK2	Tclin	ACC	1	0	0	0	0	0	0	0	0	0	0	0	0	0	0	0	0	0	0	1	0	1	1	0.5	1.5	5	30
MTOR	Tclin	ACC	1	1	0	0	0	0	0	0	0	0	0	0	0	0	0	0.166667	0	0	0	1	0	1	0	0.333333	1.5	5	30
PAK4	Tchem	ACC	1	1	0	0	0	0	0	0	0	0	0	0	0	0	0	0.166667	0	0	1	1	0	0	0	0.333333	1.5	5	30
PI4KA	Tchem	ACC	1	1	0	0	0	0	0	0	0	0	0	0	0	0	0	0.166667	0	0	0	1	0	0	1	0.333333	1.5	5	30
RIOK1	Tchem	ACC	1	0	0	0	0	0	0	0	0	0	0	0	0	0	0	0	0	0	0	1	0	1	1	0.5	1.5	5	30
SRPK1	Tchem	ACC	1	0	0	0	0	0	0	0	0	0	0	0	0	0	0	0	0	0	0	1	0	1	1	0.5	1.5	5	30
TGFBR1	Tchem	ACC	1	1	0	0	0	0	0	0	0	0	0	0	0	0	0	0.166667	0	0	0	1	0	1	0	0.333333	1.5	5	30
CHEK1	Tchem	ACC	1	0	0	0	0	0	0	0	0	0	0	0	1	0	0	0	0.142857	0	0	1	0	1	0	0.333333	1.47619	5	29.5238
DTYMK	Tbio	ACC	1	0	0	0	0	0	0	0	0	0	1	0	1	0	0	0	0.285714	0	0	0	0	1	0	0.166667	1.45238	5	29.0476
STK38	Tbio	ACC	1	0	0	0	0	0	0	0	0	0	1	0	1	0	0	0	0.285714	0	0	0	0	1	0	0.166667	1.45238	5	29.0476
ADPGK	Tbio	ACC	1	0	0	0	0	0	0	0	0	0	0	0	0	0	0	0	0	0	0	1	0	1	0	0.333333	1.33333	5	26.6667
CAMK2G	Tchem	ACC	1	0	0	0	0	0	0	0	0	0	0	0	0	0	0	0	0	0	0	1	0	1	0	0.333333	1.33333	5	26.6667
CHEK2	Tchem	ACC	1	1	0	0	0	0	0	0	0	0	0	0	0	0	0	0.166667	0	0	0	0	0	1	0	0.166667	1.33333	5	26.6667
CMPK1	Tbio	ACC	1	0	0	0	0	0	0	0	0	0	0	0	0	0	0	0	0	0	0	0	0	1	1	0.333333	1.33333	5	26.6667
CSNK1G1	Tchem	ACC	1	1	0	0	0	0	0	0	0	0	0	0	0	0	0	0.166667	0	0	0	0	0	1	0	0.166667	1.33333	5	26.6667
HK1	Tchem	ACC	1	0	0	0	0	0	0	0	0	0	0	0	0	0	0	0	0	0	0	1	0	1	0	0.333333	1.33333	5	26.6667
MAP3K10	Tchem	ACC	1	1	0	0	0	0	0	0	0	0	0	0	0	0	0	0.166667	0	0	0	1	0	0	0	0.166667	1.33333	5	26.6667
MAPK8	Tchem	ACC	1	0	0	0	0	0	0	0	0	0	0	0	0	0	0	0	0	0	0	1	0	1	0	0.333333	1.33333	5	26.6667
PRKD3	Tchem	ACC	1	0	0	0	0	0	0	0	0	0	0	0	0	0	0	0	0	0	0	1	0	0	1	0.333333	1.33333	5	26.6667
SRPK2	Tchem	ACC	1	1	0	0	0	0	0	0	0	0	0	0	0	0	0	0.166667	0	0	0	1	0	0	0	0.166667	1.33333	5	26.6667
TYK2	Tclin	ACC	0	1	0	0	0	0	0	0	0	0	0	0	0	0	1	0.166667	0	0	1	0	0	0	0	0.166667	1.33333	5	26.6667
AURKA	Tchem	ACC	1	0	0	0	0	0	0	0	0	0	0	0	1	0	0	0	0.142857	0	0	0	0	1	0	0.166667	1.30952	5	26.1905
GUK1	Tbio	ACC	1	0	0	0	0	0	0	0	0	0	1	0	0	0	0	0	0.142857	0	0	0	0	1	0	0.166667	1.30952	5	26.1905
PASK	Tbio	ACC	1	0	0	0	0	0	0	0	0	0	0	0	1	0	0	0	0.142857	0	0	0	0	1	0	0.166667	1.30952	5	26.1905
PKMYT1	Tchem	ACC	1	0	0	0	0	0	0	0	0	0	0	0	1	0	0	0	0.142857	0	0	0	0	1	0	0.166667	1.30952	5	26.1905
RPS6KA4	Tchem	ACC	1	0	0	0	0	0	0	0	0	0	1	0	0	0	0	0	0.142857	0	0	0	0	1	0	0.166667	1.30952	5	26.1905
NEK10	Tdark	ACC	1	0	0	0	0	0	0	0	0	1	1	0	0	0	0	0	0.285714	0	0	0	0	0	0	0	1.28571	5	25.7143
ABL2	Tchem	ACC	1	0	0	0	0	0	0	0	0	0	0	0	0	0	0	0	0	0	0	0	0	1	0	0.166667	1.16667	5	23.3333
CDK13	Tchem	ACC	1	0	0	0	0	0	0	0	0	0	0	0	0	0	0	0	0	0	0	1	0	0	0	0.166667	1.16667	5	23.3333
CDK17	Tchem	ACC	1	0	0	0	0	0	0	0	0	0	0	0	0	0	0	0	0	0	0	1	0	0	0	0.166667	1.16667	5	23.3333
DGKH	Tbio	ACC	1	0	0	0	0	0	0	0	0	0	0	0	0	0	0	0	0	0	0	0	0	1	0	0.166667	1.16667	5	23.3333
EPHB2	Tchem	ACC	1	1	0	0	0	0	0	0	0	0	0	0	0	0	0	0.166667	0	0	0	0	0	0	0	0	1.16667	5	23.3333
FASTK	Tbio	ACC	1	1	0	0	0	0	0	0	0	0	0	0	0	0	0	0.166667	0	0	0	0	0	0	0	0	1.16667	5	23.3333
GCK	Tchem	ACC	1	1	0	0	0	0	0	0	0	0	0	0	0	0	0	0.166667	0	0	0	0	0	0	0	0	1.16667	5	23.3333
GK	Tbio	ACC	1	1	0	0	0	0	0	0	0	0	0	0	0	0	0	0.166667	0	0	0	0	0	0	0	0	1.16667	5	23.3333
GK3P	Tdark	ACC	1	1	0	0	0	0	0	0	0	0	0	0	0	0	0	0.166667	0	0	0	0	0	0	0	0	1.16667	5	23.3333
GSK3A	Tclin	ACC	1	0	0	0	0	0	0	0	0	0	0	0	0	0	0	0	0	0	0	1	0	0	0	0.166667	1.16667	5	23.3333
GUCY2F	Tbio	ACC	1	1	0	0	0	0	0	0	0	0	0	0	0	0	0	0.166667	0	0	0	0	0	0	0	0	1.16667	5	23.3333
HUNK	Tchem	ACC	1	1	0	0	0	0	0	0	0	0	0	0	0	0	0	0.166667	0	0	0	0	0	0	0	0	1.16667	5	23.3333
IRAK1	Tchem	ACC	1	1	0	0	0	0	0	0	0	0	0	0	0	0	0	0.166667	0	0	0	0	0	0	0	0	1.16667	5	23.3333
MAP2K1	Tclin	ACC	1	1	0	0	0	0	0	0	0	0	0	0	0	0	0	0.166667	0	0	0	0	0	0	0	0	1.16667	5	23.3333
MAPK1	Tchem	ACC	1	1	0	0	0	0	0	0	0	0	0	0	0	0	0	0.166667	0	0	0	0	0	0	0	0	1.16667	5	23.3333
MARK3	Tchem	ACC	1	1	0	0	0	0	0	0	0	0	0	0	0	0	0	0.166667	0	0	0	0	0	0	0	0	1.16667	5	23.3333
MAST2	Tbio	ACC	1	0	0	0	0	0	0	0	0	0	0	0	0	0	0	0	0	0	0	0	0	1	0	0.166667	1.16667	5	23.3333
MST1R	Tchem	ACC	1	0	0	0	0	0	0	0	0	0	0	0	0	0	0	0	0	0	0	0	0	1	0	0.166667	1.16667	5	23.3333
NEK3	Tchem	ACC	1	0	0	0	0	0	0	0	0	0	0	0	0	0	0	0	0	0	0	0	0	1	0	0.166667	1.16667	5	23.3333
NME1	Tbio	ACC	1	0	0	0	0	0	0	0	0	0	0	0	0	0	0	0	0	0	0	0	0	1	0	0.166667	1.16667	5	23.3333
NTRK2	Tchem	ACC	1	1	0	0	0	0	0	0	0	0	0	0	0	0	0	0.166667	0	0	0	0	0	0	0	0	1.16667	5	23.3333
PKN1	Tchem	ACC	1	1	0	0	0	0	0	0	0	0	0	0	0	0	0	0.166667	0	0	0	0	0	0	0	0	1.16667	5	23.3333
PRKCI	Tchem	ACC	1	0	0	0	0	0	0	0	0	0	0	0	0	0	0	0	0	0	0	0	0	1	0	0.166667	1.16667	5	23.3333
PRKCQ	Tchem	ACC	1	1	0	0	0	0	0	0	0	0	0	0	0	0	0	0.166667	0	0	0	0	0	0	0	0	1.16667	5	23.3333
PRPS1	Tbio	ACC	1	1	0	0	0	0	0	0	0	0	0	0	0	0	0	0.166667	0	0	0	0	0	0	0	0	1.16667	5	23.3333
PTK6	Tchem	ACC	1	0	0	0	0	0	0	0	0	0	0	0	0	0	0	0	0	0	0	0	0	1	0	0.166667	1.16667	5	23.3333
RIPK2	Tchem	ACC	1	0	0	0	0	0	0	0	0	0	0	0	0	0	0	0	0	0	0	0	0	1	0	0.166667	1.16667	5	23.3333
ROS1	Tchem	ACC	1	0	0	0	0	0	0	0	0	0	0	0	0	0	0	0	0	0	0	0	0	1	0	0.166667	1.16667	5	23.3333
STK32B	Tchem	ACC	1	1	0	0	0	0	0	0	0	0	0	0	0	0	0	0.166667	0	0	0	0	0	0	0	0	1.16667	5	23.3333
UCK1	Tbio	ACC	0	1	0	0	0	0	0	0	0	0	0	0	0	0	1	0.166667	0	0	0	0	0	0	0	0	1.16667	5	23.3333
CDK6	Tclin	ACC	1	0	0	0	0	0	0	0	0	1	0	0	0	0	0	0	0.142857	0	0	0	0	0	0	0	1.14286	5	22.8571
NRBP2	Tdark	ACC	1	0	0	0	0	0	0	0	0	0	0	1	0	0	0	0	0.142857	0	0	0	0	0	0	0	1.14286	5	22.8571
SCYL2	Tbio	ACC	1	0	0	0	0	0	0	0	0	1	0	0	0	0	0	0	0.142857	0	0	0	0	0	0	0	1.14286	5	22.8571
ATR	Tchem	ACC	1	0	0	0	0	0	0	0	0	0	0	0	0	0	0	0	0	0	0	0	0	0	0	0	1	5	20
AURKC	Tchem	ACC	1	0	0	0	0	0	0	0	0	0	0	0	0	0	0	0	0	0	0	0	0	0	0	0	1	5	20
CAMK1D	Tchem	ACC	1	0	0	0	0	0	0	0	0	0	0	0	0	0	0	0	0	0	0	0	0	0	0	0	1	5	20
CDK11B	Tchem	ACC	1	0	0	0	0	0	0	0	0	0	0	0	0	0	0	0	0	0	0	0	0	0	0	0	1	5	20
CHUK	Tchem	ACC	1	0	0	0	0	0	0	0	0	0	0	0	0	0	0	0	0	0	0	0	0	0	0	0	1	5	20
CMPK2	Tbio	ACC	1	0	0	0	0	0	0	0	0	0	0	0	0	0	0	0	0	0	0	0	0	0	0	0	1	5	20
DCK	Tchem	ACC	1	0	0	0	0	0	0	0	0	0	0	0	0	0	0	0	0	0	0	0	0	0	0	0	1	5	20
DYRK3	Tchem	ACC	1	0	0	0	0	0	0	0	0	0	0	0	0	0	0	0	0	0	0	0	0	0	0	0	1	5	20
EIF2AK1	Tchem	ACC	1	0	0	0	0	0	0	0	0	0	0	0	0	0	0	0	0	0	0	0	0	0	0	0	1	5	20
EPHA2	Tclin	ACC	1	0	0	0	0	0	0	0	0	0	0	0	0	0	0	0	0	0	0	0	0	0	0	0	1	5	20
EPHA6	Tchem	ACC	1	0	0	0	0	0	0	0	0	0	0	0	0	0	0	0	0	0	0	0	0	0	0	0	1	5	20
EPHB4	Tchem	ACC	1	0	0	0	0	0	0	0	0	0	0	0	0	0	0	0	0	0	0	0	0	0	0	0	1	5	20
GALK1	Tbio	ACC	0	0	0	0	0	0	0	0	0	0	0	0	0	0	1	0	0	0	0	0	0	0	0	0	1	5	20
GSK3B	Tclin	ACC	1	0	0	0	0	0	0	0	0	0	0	0	0	0	0	0	0	0	0	0	0	0	0	0	1	5	20
HIPK3	Tchem	ACC	0	0	0	0	0	0	0	0	0	0	0	0	0	0	1	0	0	0	0	0	0	0	0	0	1	5	20
IGF1R	Tclin	ACC	1	0	0	0	0	0	0	0	0	0	0	0	0	0	0	0	0	0	0	0	0	0	0	0	1	5	20
LIMK2	Tchem	ACC	1	0	0	0	0	0	0	0	0	0	0	0	0	0	0	0	0	0	0	0	0	0	0	0	1	5	20
MAP3K13	Tchem	ACC	1	0	0	0	0	0	0	0	0	0	0	0	0	0	0	0	0	0	0	0	0	0	0	0	1	5	20
MAP4K4	Tchem	ACC	1	0	0	0	0	0	0	0	0	0	0	0	0	0	0	0	0	0	0	0	0	0	0	0	1	5	20
MAP4K5	Tchem	ACC	1	0	0	0	0	0	0	0	0	0	0	0	0	0	0	0	0	0	0	0	0	0	0	0	1	5	20
MAPK13	Tchem	ACC	1	0	0	0	0	0	0	0	0	0	0	0	0	0	0	0	0	0	0	0	0	0	0	0	1	5	20
MAPK14	Tchem	ACC	1	0	0	0	0	0	0	0	0	0	0	0	0	0	0	0	0	0	0	0	0	0	0	0	1	5	20
MLKL	Tchem	ACC	1	0	0	0	0	0	0	0	0	0	0	0	0	0	0	0	0	0	0	0	0	0	0	0	1	5	20
NEK4	Tbio	ACC	1	0	0	0	0	0	0	0	0	0	0	0	0	0	0	0	0	0	0	0	0	0	0	0	1	5	20
PANK4	Tdark	ACC	0	0	0	0	0	0	0	0	0	0	0	0	0	0	1	0	0	0	0	0	0	0	0	0	1	5	20
PIK3CA	Tclin	ACC	1	0	0	0	0	0	0	0	0	0	0	0	0	0	0	0	0	0	0	0	0	0	0	0	1	5	20
PIP4K2C	Tchem	ACC	1	0	0	0	0	0	0	0	0	0	0	0	0	0	0	0	0	0	0	0	0	0	0	0	1	5	20
PRKD2	Tchem	ACC	0	0	0	0	0	0	0	0	0	0	0	0	0	0	1	0	0	0	0	0	0	0	0	0	1	5	20
PRKDC	Tchem	ACC	0	0	0	0	0	0	0	0	0	0	0	0	0	0	1	0	0	0	0	0	0	0	0	0	1	5	20
RIPK1	Tchem	ACC	1	0	0	0	0	0	0	0	0	0	0	0	0	0	0	0	0	0	0	0	0	0	0	0	1	5	20
ROCK1	Tclin	ACC	0	0	0	0	0	0	0	0	0	0	0	0	0	0	1	0	0	0	0	0	0	0	0	0	1	5	20
ROCK2	Tclin	ACC	1	0	0	0	0	0	0	0	0	0	0	0	0	0	0	0	0	0	0	0	0	0	0	0	1	5	20
RPS6KA5	Tchem	ACC	1	0	0	0	0	0	0	0	0	0	0	0	0	0	0	0	0	0	0	0	0	0	0	0	1	5	20
STK24	Tchem	ACC	1	0	0	0	0	0	0	0	0	0	0	0	0	0	0	0	0	0	0	0	0	0	0	0	1	5	20
STK36	Tbio	ACC	0	0	0	0	0	0	0	0	0	0	0	0	0	0	1	0	0	0	0	0	0	0	0	0	1	5	20
STK39	Tbio	ACC	1	0	0	0	0	0	0	0	0	0	0	0	0	0	0	0	0	0	0	0	0	0	0	0	1	5	20
TSSK3	Tbio	ACC	1	0	0	0	0	0	0	0	0	0	0	0	0	0	0	0	0	0	0	0	0	0	0	0	1	5	20
TTBK2	Tbio	ACC	1	0	0	0	0	0	0	0	0	0	0	0	0	0	0	0	0	0	0	0	0	0	0	0	1	5	20
TTK	Tchem	ACC	1	0	0	0	0	0	0	0	0	0	0	0	0	0	0	0	0	0	0	0	0	0	0	0	1	5	20
TTN	Tbio	ACC	0	0	0	0	0	0	0	0	0	0	0	0	0	0	1	0	0	0	0	0	0	0	0	0	1	5	20
UCK2	Tbio	ACC	1	0	0	0	0	0	0	0	0	0	0	0	0	0	0	0	0	0	0	0	0	0	0	0	1	5	20
UHMK1	Tbio	ACC	1	0	0	0	0	0	0	0	0	0	0	0	0	0	0	0	0	0	0	0	0	0	0	0	1	5	20
WEE1	Tchem	ACC	1	0	0	0	0	0	0	0	0	0	0	0	0	0	0	0	0	0	0	0	0	0	0	0	1	5	20
WNK1	Tchem	ACC	1	0	0	0	0	0	0	0	0	0	0	0	0	0	0	0	0	0	0	0	0	0	0	0	1	5	20
WNK2	Tchem	ACC	1	0	0	0	0	0	0	0	0	0	0	0	0	0	0	0	0	0	0	0	0	0	0	0	1	5	20
YES1	Tclin	ACC	1	0	0	0	0	0	0	0	0	0	0	0	0	0	0	0	0	0	0	0	0	0	0	0	1	5	20
STK25	Tchem	ACC	0	1	0	0	0	0	0	0	0	0	1	0	0	0	0	0.166667	0.142857	0	0	0	1	1	0	0.333333	0.642857	5	12.8571
CDK3	Tchem	ACC	0	1	0	0	0	0	0	0	0	0	0	0	0	0	0	0.166667	0	0	1	0	1	0	0	0.333333	0.5	5	10
MARK4	Tchem	ACC	0	1	0	0	0	0	0	0	0	0	0	0	0	0	0	0.166667	0	0	1	0	1	0	0	0.333333	0.5	5	10
AK4	Tbio	ACC	0	0	0	0	0	0	0	0	0	1	0	0	0	0	0	0	0.142857	0	1	0	1	0	0	0.333333	0.47619	5	9.52381
SRMS	Tchem	ACC	0	0	0	0	0	0	0	0	0	1	1	0	0	0	0	0	0.285714	0	0	0	1	0	0	0.166667	0.452381	5	9.04762
RPS6KL1	Tdark	ACC	0	0	0	0	0	0	0	0	0	0	0	1	1	1	0	0	0.428571	0	0	0	0	0	0	0	0.428571	5	8.57143
BRSK2	Tchem	ACC	0	0	0	0	0	0	0	0	0	0	0	0	0	0	0	0	0	0	1	0	1	0	0	0.333333	0.333333	5	6.66667
PNCK	Tbio	ACC	0	1	0	0	0	0	0	0	0	0	0	0	0	0	0	0.166667	0	0	0	0	1	0	0	0.166667	0.333333	5	6.66667
PRKCG	Tchem	ACC	0	1	0	0	0	0	0	0	0	0	0	0	0	0	0	0.166667	0	0	0	0	1	0	0	0.166667	0.333333	5	6.66667
TRIB2	Tbio	ACC	0	1	0	0	0	0	0	0	0	0	0	0	0	0	0	0.166667	0	0	0	1	0	0	0	0.166667	0.333333	5	6.66667
EPHA3	Tchem	ACC	0	0	0	0	0	0	0	0	0	0	0	0	1	0	0	0	0.142857	0	0	0	1	0	0	0.166667	0.309524	5	6.19048
EPHB3	Tchem	ACC	0	0	0	0	0	0	0	0	0	0	1	0	0	0	0	0	0.142857	0	0	0	1	0	0	0.166667	0.309524	5	6.19048
CLK2	Tchem	ACC	0	0	0	0	0	0	0	0	0	1	1	0	0	0	0	0	0.285714	0	0	0	0	0	0	0	0.285714	5	5.71429
ACVR2A	Tchem	ACC	0	1	0	0	0	0	0	0	0	0	0	0	0	0	0	0.166667	0	0	0	0	0	0	0	0	0.166667	5	3.33333
AK6	Tbio	ACC	0	1	0	0	0	0	0	0	0	0	0	0	0	0	0	0.166667	0	0	0	0	0	0	0	0	0.166667	5	3.33333
AK8	Tbio	ACC	0	1	0	0	0	0	0	0	0	0	0	0	0	0	0	0.166667	0	0	0	0	0	0	0	0	0.166667	5	3.33333
ALK	Tclin	ACC	0	1	0	0	0	0	0	0	0	0	0	0	0	0	0	0.166667	0	0	0	0	0	0	0	0	0.166667	5	3.33333
ARAF	Tchem	ACC	0	1	0	0	0	0	0	0	0	0	0	0	0	0	0	0.166667	0	0	0	0	0	0	0	0	0.166667	5	3.33333
BRSK1	Tchem	ACC	0	1	0	0	0	0	0	0	0	0	0	0	0	0	0	0.166667	0	0	0	0	0	0	0	0	0.166667	5	3.33333
CAMKK2	Tchem	ACC	0	1	0	0	0	0	0	0	0	0	0	0	0	0	0	0.166667	0	0	0	0	0	0	0	0	0.166667	5	3.33333
CASK	Tchem	ACC	0	1	0	0	0	0	0	0	0	0	0	0	0	0	0	0.166667	0	0	0	0	0	0	0	0	0.166667	5	3.33333
CDK16	Tchem	ACC	0	1	0	0	0	0	0	0	0	0	0	0	0	0	0	0.166667	0	0	0	0	0	0	0	0	0.166667	5	3.33333
CDK5	Tchem	ACC	0	1	0	0	0	0	0	0	0	0	0	0	0	0	0	0.166667	0	0	0	0	0	0	0	0	0.166667	5	3.33333
CDK7	Tchem	ACC	0	1	0	0	0	0	0	0	0	0	0	0	0	0	0	0.166667	0	0	0	0	0	0	0	0	0.166667	5	3.33333
CDKL3	Tchem	ACC	0	1	0	0	0	0	0	0	0	0	0	0	0	0	0	0.166667	0	0	0	0	0	0	0	0	0.166667	5	3.33333
CHKA	Tchem	ACC	0	1	0	0	0	0	0	0	0	0	0	0	0	0	0	0.166667	0	0	0	0	0	0	0	0	0.166667	5	3.33333
CKB	Tbio	ACC	0	1	0	0	0	0	0	0	0	0	0	0	0	0	0	0.166667	0	0	0	0	0	0	0	0	0.166667	5	3.33333
CKM	Tbio	ACC	0	1	0	0	0	0	0	0	0	0	0	0	0	0	0	0.166667	0	0	0	0	0	0	0	0	0.166667	5	3.33333
CLK3	Tchem	ACC	0	1	0	0	0	0	0	0	0	0	0	0	0	0	0	0.166667	0	0	0	0	0	0	0	0	0.166667	5	3.33333
CSNK1A1	Tchem	ACC	0	1	0	0	0	0	0	0	0	0	0	0	0	0	0	0.166667	0	0	0	0	0	0	0	0	0.166667	5	3.33333
DGUOK	Tbio	ACC	0	1	0	0	0	0	0	0	0	0	0	0	0	0	0	0.166667	0	0	0	0	0	0	0	0	0.166667	5	3.33333
DYRK1A	Tchem	ACC	0	1	0	0	0	0	0	0	0	0	0	0	0	0	0	0.166667	0	0	0	0	0	0	0	0	0.166667	5	3.33333
DYRK4	Tchem	ACC	0	1	0	0	0	0	0	0	0	0	0	0	0	0	0	0.166667	0	0	0	0	0	0	0	0	0.166667	5	3.33333
EPHA4	Tchem	ACC	0	1	0	0	0	0	0	0	0	0	0	0	0	0	0	0.166667	0	0	0	0	0	0	0	0	0.166667	5	3.33333
EPHA7	Tchem	ACC	0	1	0	0	0	0	0	0	0	0	0	0	0	0	0	0.166667	0	0	0	0	0	0	0	0	0.166667	5	3.33333
GRK1	Tchem	ACC	0	1	0	0	0	0	0	0	0	0	0	0	0	0	0	0.166667	0	0	0	0	0	0	0	0	0.166667	5	3.33333
GUCY2D	Tbio	ACC	0	1	0	0	0	0	0	0	0	0	0	0	0	0	0	0.166667	0	0	0	0	0	0	0	0	0.166667	5	3.33333
KSR1	Tbio	ACC	0	1	0	0	0	0	0	0	0	0	0	0	0	0	0	0.166667	0	0	0	0	0	0	0	0	0.166667	5	3.33333
LMTK3	Tbio	ACC	0	1	0	0	0	0	0	0	0	0	0	0	0	0	0	0.166667	0	0	0	0	0	0	0	0	0.166667	5	3.33333
LTK	Tchem	ACC	0	1	0	0	0	0	0	0	0	0	0	0	0	0	0	0.166667	0	0	0	0	0	0	0	0	0.166667	5	3.33333
MAP2K2	Tclin	ACC	0	1	0	0	0	0	0	0	0	0	0	0	0	0	0	0.166667	0	0	0	0	0	0	0	0	0.166667	5	3.33333
MAP3K12	Tchem	ACC	0	1	0	0	0	0	0	0	0	0	0	0	0	0	0	0.166667	0	0	0	0	0	0	0	0	0.166667	5	3.33333
MAPK10	Tchem	ACC	0	1	0	0	0	0	0	0	0	0	0	0	0	0	0	0.166667	0	0	0	0	0	0	0	0	0.166667	5	3.33333
MAPK11	Tchem	ACC	0	1	0	0	0	0	0	0	0	0	0	0	0	0	0	0.166667	0	0	0	0	0	0	0	0	0.166667	5	3.33333
MAPK12	Tchem	ACC	0	1	0	0	0	0	0	0	0	0	0	0	0	0	0	0.166667	0	0	0	0	0	0	0	0	0.166667	5	3.33333
MAPK6	Tbio	ACC	0	1	0	0	0	0	0	0	0	0	0	0	0	0	0	0.166667	0	0	0	0	0	0	0	0	0.166667	5	3.33333
NADK	Tbio	ACC	0	1	0	0	0	0	0	0	0	0	0	0	0	0	0	0.166667	0	0	0	0	0	0	0	0	0.166667	5	3.33333
NME4	Tbio	ACC	0	0	0	0	0	0	0	0	0	0	0	0	0	0	0	0	0	0	0	0	1	0	0	0.166667	0.166667	5	3.33333
PDXK	Tbio	ACC	0	1	0	0	0	0	0	0	0	0	0	0	0	0	0	0.166667	0	0	0	0	0	0	0	0	0.166667	5	3.33333
PGK1	Tchem	ACC	0	1	0	0	0	0	0	0	0	0	0	0	0	0	0	0.166667	0	0	0	0	0	0	0	0	0.166667	5	3.33333
PIM2	Tchem	ACC	0	1	0	0	0	0	0	0	0	0	0	0	0	0	0	0.166667	0	0	0	0	0	0	0	0	0.166667	5	3.33333
PLK5	Tbio	ACC	0	1	0	0	0	0	0	0	0	0	0	0	0	0	0	0.166667	0	0	0	0	0	0	0	0	0.166667	5	3.33333
PRKAG1	Tbio	ACC	0	1	0	0	0	0	0	0	0	0	0	0	0	0	0	0.166667	0	0	0	0	0	0	0	0	0.166667	5	3.33333
PRKCB	Tchem	ACC	0	1	0	0	0	0	0	0	0	0	0	0	0	0	0	0.166667	0	0	0	0	0	0	0	0	0.166667	5	3.33333
PRKCZ	Tchem	ACC	0	1	0	0	0	0	0	0	0	0	0	0	0	0	0	0.166667	0	0	0	0	0	0	0	0	0.166667	5	3.33333
PRKG2	Tchem	ACC	0	1	0	0	0	0	0	0	0	0	0	0	0	0	0	0.166667	0	0	0	0	0	0	0	0	0.166667	5	3.33333
RIOK2	Tbio	ACC	0	1	0	0	0	0	0	0	0	0	0	0	0	0	0	0.166667	0	0	0	0	0	0	0	0	0.166667	5	3.33333
SBK1	Tchem	ACC	0	1	0	0	0	0	0	0	0	0	0	0	0	0	0	0.166667	0	0	0	0	0	0	0	0	0.166667	5	3.33333
SPHK2	Tchem	ACC	0	1	0	0	0	0	0	0	0	0	0	0	0	0	0	0.166667	0	0	0	0	0	0	0	0	0.166667	5	3.33333
STK31	Tchem	ACC	0	1	0	0	0	0	0	0	0	0	0	0	0	0	0	0.166667	0	0	0	0	0	0	0	0	0.166667	5	3.33333
TAOK2	Tchem	ACC	0	1	0	0	0	0	0	0	0	0	0	0	0	0	0	0.166667	0	0	0	0	0	0	0	0	0.166667	5	3.33333
TP53RK	Tbio	ACC	0	1	0	0	0	0	0	0	0	0	0	0	0	0	0	0.166667	0	0	0	0	0	0	0	0	0.166667	5	3.33333
TYRO3	Tchem	ACC	0	1	0	0	0	0	0	0	0	0	0	0	0	0	0	0.166667	0	0	0	0	0	0	0	0	0.166667	5	3.33333
VRK3	Tbio	ACC	0	1	0	0	0	0	0	0	0	0	0	0	0	0	0	0.166667	0	0	0	0	0	0	0	0	0.166667	5	3.33333
WNK4	Tbio	ACC	0	1	0	0	0	0	0	0	0	0	0	0	0	0	0	0.166667	0	0	0	0	0	0	0	0	0.166667	5	3.33333
ACVR1	Tchem	ACC	0	0	0	0	0	0	0	0	0	0	1	0	0	0	0	0	0.142857	0	0	0	0	0	0	0	0.142857	5	2.85714
ACVRL1	Tchem	ACC	0	0	0	0	0	0	0	0	0	0	1	0	0	0	0	0	0.142857	0	0	0	0	0	0	0	0.142857	5	2.85714
DCLK3	Tchem	ACC	0	0	0	0	0	0	0	0	0	0	1	0	0	0	0	0	0.142857	0	0	0	0	0	0	0	0.142857	5	2.85714
EPHA1	Tchem	ACC	0	0	0	0	0	0	0	0	0	0	1	0	0	0	0	0	0.142857	0	0	0	0	0	0	0	0.142857	5	2.85714
ERN1	Tchem	ACC	0	0	0	0	0	0	0	0	0	1	0	0	0	0	0	0	0.142857	0	0	0	0	0	0	0	0.142857	5	2.85714
FLT3	Tclin	ACC	0	0	0	0	0	0	0	0	0	0	0	1	0	0	0	0	0.142857	0	0	0	0	0	0	0	0.142857	5	2.85714
FYN	Tclin	ACC	0	0	0	0	0	0	0	0	0	0	1	0	0	0	0	0	0.142857	0	0	0	0	0	0	0	0.142857	5	2.85714
ILK	Tchem	ACC	0	0	0	0	0	0	0	0	0	0	1	0	0	0	0	0	0.142857	0	0	0	0	0	0	0	0.142857	5	2.85714
INSRR	Tchem	ACC	0	0	0	0	0	0	0	0	0	0	1	0	0	0	0	0	0.142857	0	0	0	0	0	0	0	0.142857	5	2.85714
MAP4K2	Tchem	ACC	0	0	0	0	0	0	0	0	0	0	1	0	0	0	0	0	0.142857	0	0	0	0	0	0	0	0.142857	5	2.85714
MAPK7	Tchem	ACC	0	0	0	0	0	0	0	0	0	0	1	0	0	0	0	0	0.142857	0	0	0	0	0	0	0	0.142857	5	2.85714
MKNK2	Tchem	ACC	0	0	0	0	0	0	0	0	0	1	0	0	0	0	0	0	0.142857	0	0	0	0	0	0	0	0.142857	5	2.85714
MOK	Tbio	ACC	0	0	0	0	0	0	0	0	0	1	0	0	0	0	0	0	0.142857	0	0	0	0	0	0	0	0.142857	5	2.85714
NAGK	Tbio	ACC	0	0	0	0	0	0	0	0	0	0	1	0	0	0	0	0	0.142857	0	0	0	0	0	0	0	0.142857	5	2.85714
NME6	Tbio	ACC	0	0	0	0	0	0	0	0	0	0	1	0	0	0	0	0	0.142857	0	0	0	0	0	0	0	0.142857	5	2.85714
PDGFRB	Tclin	ACC	0	0	0	0	0	0	0	0	0	0	1	0	0	0	0	0	0.142857	0	0	0	0	0	0	0	0.142857	5	2.85714
PIP5K1C	Tchem	ACC	0	0	0	0	0	0	0	0	0	1	0	0	0	0	0	0	0.142857	0	0	0	0	0	0	0	0.142857	5	2.85714
PRKACA	Tchem	ACC	0	0	0	0	0	0	0	0	0	1	0	0	0	0	0	0	0.142857	0	0	0	0	0	0	0	0.142857	5	2.85714
PTK7	Tbio	ACC	0	0	0	0	0	0	0	0	0	0	1	0	0	0	0	0	0.142857	0	0	0	0	0	0	0	0.142857	5	2.85714
RPS6KB2	Tbio	ACC	0	0	0	0	0	0	0	0	0	0	1	0	0	0	0	0	0.142857	0	0	0	0	0	0	0	0.142857	5	2.85714
SCYL1	Tbio	ACC	0	0	0	0	0	0	0	0	0	0	1	0	0	0	0	0	0.142857	0	0	0	0	0	0	0	0.142857	5	2.85714
AAK1	Tchem	ACC	0	0	0	0	0	0	0	0	0	0	0	0	0	0	0	0	0	0	0	0	0	0	0	0	0	5	0
AATK	Tbio	ACC	0	0	0	0	0	0	0	0	0	0	0	0	0	0	0	0	0	0	0	0	0	0	0	0	0	5	0
ABL1	Tclin	ACC	0	0	0	0	0	0	0	0	0	0	0	0	0	0	0	0	0	0	0	0	0	0	0	0	0	5	0
ACVR1B	Tchem	ACC	0	0	0	0	0	0	0	0	0	0	0	0	0	0	0	0	0	0	0	0	0	0	0	0	0	5	0
ACVR1C	Tbio	ACC	0	0	0	0	0	0	0	0	0	0	0	0	0	0	0	0	0	0	0	0	0	0	0	0	0	5	0
ACVR2B	Tchem	ACC	0	0	0	0	0	0	0	0	0	0	0	0	0	0	0	0	0	0	0	0	0	0	0	0	0	5	0
ADCK1	Tdark	ACC	0	0	0	0	0	0	0	0	0	0	0	0	0	0	0	0	0	0	0	0	0	0	0	0	0	5	0
ADCK2	Tbio	ACC	0	0	0	0	0	0	0	0	0	0	0	0	0	0	0	0	0	0	0	0	0	0	0	0	0	5	0
ADCK5	Tdark	ACC	0	0	0	0	0	0	0	0	0	0	0	0	0	0	0	0	0	0	0	0	0	0	0	0	0	5	0
ADK	Tchem	ACC	0	0	0	0	0	0	0	0	0	0	0	0	0	0	0	0	0	0	0	0	0	0	0	0	0	5	0
AK1	Tbio	ACC	0	0	0	0	0	0	0	0	0	0	0	0	0	0	0	0	0	0	0	0	0	0	0	0	0	5	0
AK2	Tbio	ACC	0	0	0	0	0	0	0	0	0	0	0	0	0	0	0	0	0	0	0	0	0	0	0	0	0	5	0
AK3	Tbio	ACC	0	0	0	0	0	0	0	0	0	0	0	0	0	0	0	0	0	0	0	0	0	0	0	0	0	5	0
AK5	Tbio	ACC	0	0	0	0	0	0	0	0	0	0	0	0	0	0	0	0	0	0	0	0	0	0	0	0	0	5	0
AK9	Tbio	ACC	0	0	0	0	0	0	0	0	0	0	0	0	0	0	0	0	0	0	0	0	0	0	0	0	0	5	0
AKT1	Tchem	ACC	0	0	0	0	0	0	0	0	0	0	0	0	0	0	0	0	0	0	0	0	0	0	0	0	0	5	0
AKT2	Tchem	ACC	0	0	0	0	0	0	0	0	0	0	0	0	0	0	0	0	0	0	0	0	0	0	0	0	0	5	0
AKT3	Tchem	ACC	0	0	0	0	0	0	0	0	0	0	0	0	0	0	0	0	0	0	0	0	0	0	0	0	0	5	0
ALPK1	Tbio	ACC	0	0	0	0	0	0	0	0	0	0	0	0	0	0	0	0	0	0	0	0	0	0	0	0	0	5	0
ALPK2	Tbio	ACC	0	0	0	0	0	0	0	0	0	0	0	0	0	0	0	0	0	0	0	0	0	0	0	0	0	5	0
ALPK3	Tdark	ACC	0	0	0	0	0	0	0	0	0	0	0	0	0	0	0	0	0	0	0	0	0	0	0	0	0	5	0
AMHR2	Tbio	ACC	0	0	0	0	0	0	0	0	0	0	0	0	0	0	0	0	0	0	0	0	0	0	0	0	0	5	0
ANKK1	Tbio	ACC	0	0	0	0	0	0	0	0	0	0	0	0	0	0	0	0	0	0	0	0	0	0	0	0	0	5	0
ATM	Tchem	ACC	0	0	0	0	0	0	0	0	0	0	0	0	0	0	0	0	0	0	0	0	0	0	0	0	0	5	0
AXL	Tchem	ACC	0	0	0	0	0	0	0	0	0	0	0	0	0	0	0	0	0	0	0	0	0	0	0	0	0	5	0
BCKDK	Tbio	ACC	0	0	0	0	0	0	0	0	0	0	0	0	0	0	0	0	0	0	0	0	0	0	0	0	0	5	0
BLK	Tchem	ACC	0	0	0	0	0	0	0	0	0	0	0	0	0	0	0	0	0	0	0	0	0	0	0	0	0	5	0
BMP2K	Tchem	ACC	0	0	0	0	0	0	0	0	0	0	0	0	0	0	0	0	0	0	0	0	0	0	0	0	0	5	0
BMPR1A	Tchem	ACC	0	0	0	0	0	0	0	0	0	0	0	0	0	0	0	0	0	0	0	0	0	0	0	0	0	5	0
BMPR1B	Tchem	ACC	0	0	0	0	0	0	0	0	0	0	0	0	0	0	0	0	0	0	0	0	0	0	0	0	0	5	0
BMPR2	Tchem	ACC	0	0	0	0	0	0	0	0	0	0	0	0	0	0	0	0	0	0	0	0	0	0	0	0	0	5	0
BMX	Tchem	ACC	0	0	0	0	0	0	0	0	0	0	0	0	0	0	0	0	0	0	0	0	0	0	0	0	0	5	0
BRAF	Tclin	ACC	0	0	0	0	0	0	0	0	0	0	0	0	0	0	0	0	0	0	0	0	0	0	0	0	0	5	0
BTK	Tclin	ACC	0	0	0	0	0	0	0	0	0	0	0	0	0	0	0	0	0	0	0	0	0	0	0	0	0	5	0
CAMK1	Tchem	ACC	0	0	0	0	0	0	0	0	0	0	0	0	0	0	0	0	0	0	0	0	0	0	0	0	0	5	0
CAMK1G	Tchem	ACC	0	0	0	0	0	0	0	0	0	0	0	0	0	0	0	0	0	0	0	0	0	0	0	0	0	5	0
CAMK2A	Tchem	ACC	0	0	0	0	0	0	0	0	0	0	0	0	0	0	0	0	0	0	0	0	0	0	0	0	0	5	0
CAMK2B	Tchem	ACC	0	0	0	0	0	0	0	0	0	0	0	0	0	0	0	0	0	0	0	0	0	0	0	0	0	5	0
CAMK2D	Tchem	ACC	0	0	0	0	0	0	0	0	0	0	0	0	0	0	0	0	0	0	0	0	0	0	0	0	0	5	0
CAMK4	Tbio	ACC	0	0	0	0	0	0	0	0	0	0	0	0	0	0	0	0	0	0	0	0	0	0	0	0	0	5	0
CAMKK1	Tchem	ACC	0	0	0	0	0	0	0	0	0	0	0	0	0	0	0	0	0	0	0	0	0	0	0	0	0	5	0
CAMKV	Tbio	ACC	0	0	0	0	0	0	0	0	0	0	0	0	0	0	0	0	0	0	0	0	0	0	0	0	0	5	0
CDC42BPA	Tchem	ACC	0	0	0	0	0	0	0	0	0	0	0	0	0	0	0	0	0	0	0	0	0	0	0	0	0	5	0
CDC42BPB	Tbio	ACC	0	0	0	0	0	0	0	0	0	0	0	0	0	0	0	0	0	0	0	0	0	0	0	0	0	5	0
CDC42BPG	Tbio	ACC	0	0	0	0	0	0	0	0	0	0	0	0	0	0	0	0	0	0	0	0	0	0	0	0	0	5	0
CDK10	Tbio	ACC	0	0	0	0	0	0	0	0	0	0	0	0	0	0	0	0	0	0	0	0	0	0	0	0	0	5	0
CDK11A	Tchem	ACC	0	0	0	0	0	0	0	0	0	0	0	0	0	0	0	0	0	0	0	0	0	0	0	0	0	5	0
CDK12	Tchem	ACC	0	0	0	0	0	0	0	0	0	0	0	0	0	0	0	0	0	0	0	0	0	0	0	0	0	5	0
CDK14	Tchem	ACC	0	0	0	0	0	0	0	0	0	0	0	0	0	0	0	0	0	0	0	0	0	0	0	0	0	5	0
CDK15	Tchem	ACC	0	0	0	0	0	0	0	0	0	0	0	0	0	0	0	0	0	0	0	0	0	0	0	0	0	5	0
CDK18	Tchem	ACC	0	0	0	0	0	0	0	0	0	0	0	0	0	0	0	0	0	0	0	0	0	0	0	0	0	5	0
CDK19	Tchem	ACC	0	0	0	0	0	0	0	0	0	0	0	0	0	0	0	0	0	0	0	0	0	0	0	0	0	5	0
CDK20	Tbio	ACC	0	0	0	0	0	0	0	0	0	0	0	0	0	0	0	0	0	0	0	0	0	0	0	0	0	5	0
CDK4	Tclin	ACC	0	0	0	0	0	0	0	0	0	0	0	0	0	0	0	0	0	0	0	0	0	0	0	0	0	5	0
CDK8	Tchem	ACC	0	0	0	0	0	0	0	0	0	0	0	0	0	0	0	0	0	0	0	0	0	0	0	0	0	5	0
CDK9	Tchem	ACC	0	0	0	0	0	0	0	0	0	0	0	0	0	0	0	0	0	0	0	0	0	0	0	0	0	5	0
CDKL1	Tchem	ACC	0	0	0	0	0	0	0	0	0	0	0	0	0	0	0	0	0	0	0	0	0	0	0	0	0	5	0
CDKL2	Tchem	ACC	0	0	0	0	0	0	0	0	0	0	0	0	0	0	0	0	0	0	0	0	0	0	0	0	0	5	0
CDKL4	Tdark	ACC	0	0	0	0	0	0	0	0	0	0	0	0	0	0	0	0	0	0	0	0	0	0	0	0	0	5	0
CDKL5	Tchem	ACC	0	0	0	0	0	0	0	0	0	0	0	0	0	0	0	0	0	0	0	0	0	0	0	0	0	5	0
CERK	Tchem	ACC	0	0	0	0	0	0	0	0	0	0	0	0	0	0	0	0	0	0	0	0	0	0	0	0	0	5	0
CHKB	Tbio	ACC	0	0	0	0	0	0	0	0	0	0	0	0	0	0	0	0	0	0	0	0	0	0	0	0	0	5	0
CIT	Tchem	ACC	0	0	0	0	0	0	0	0	0	0	0	0	0	0	0	0	0	0	0	0	0	0	0	0	0	5	0
CKMT1A	Tbio	ACC	0	0	0	0	0	0	0	0	0	0	0	0	0	0	0	0	0	0	0	0	0	0	0	0	0	5	0
CKMT2	Tbio	ACC	0	0	0	0	0	0	0	0	0	0	0	0	0	0	0	0	0	0	0	0	0	0	0	0	0	5	0
CLK1	Tchem	ACC	0	0	0	0	0	0	0	0	0	0	0	0	0	0	0	0	0	0	0	0	0	0	0	0	0	5	0
CLK4	Tchem	ACC	0	0	0	0	0	0	0	0	0	0	0	0	0	0	0	0	0	0	0	0	0	0	0	0	0	5	0
COQ8A	Tbio	ACC	0	0	0	0	0	0	0	0	0	0	0	0	0	0	0	0	0	0	0	0	0	0	0	0	0	5	0
COQ8B	Tchem	ACC	0	0	0	0	0	0	0	0	0	0	0	0	0	0	0	0	0	0	0	0	0	0	0	0	0	5	0
CSF1R	Tclin	ACC	0	0	0	0	0	0	0	0	0	0	0	0	0	0	0	0	0	0	0	0	0	0	0	0	0	5	0
CSK	Tchem	ACC	0	0	0	0	0	0	0	0	0	0	0	0	0	0	0	0	0	0	0	0	0	0	0	0	0	5	0
CSNK1A1L	Tdark	ACC	0	0	0	0	0	0	0	0	0	0	0	0	0	0	0	0	0	0	0	0	0	0	0	0	0	5	0
CSNK1D	Tchem	ACC	0	0	0	0	0	0	0	0	0	0	0	0	0	0	0	0	0	0	0	0	0	0	0	0	0	5	0
CSNK1E	NA	ACC	0	0	0	0	0	0	0	0	0	0	0	0	0	0	0	0	0	0	0	0	0	0	0	0	0	5	0
CSNK1G2	Tchem	ACC	0	0	0	0	0	0	0	0	0	0	0	0	0	0	0	0	0	0	0	0	0	0	0	0	0	5	0
CSNK1G3	Tbio	ACC	0	0	0	0	0	0	0	0	0	0	0	0	0	0	0	0	0	0	0	0	0	0	0	0	0	5	0
CSNK2A1	Tchem	ACC	0	0	0	0	0	0	0	0	0	0	0	0	0	0	0	0	0	0	0	0	0	0	0	0	0	5	0
CSNK2A2	Tchem	ACC	0	0	0	0	0	0	0	0	0	0	0	0	0	0	0	0	0	0	0	0	0	0	0	0	0	5	0
CSNK2A3	Tdark	ACC	0	0	0	0	0	0	0	0	0	0	0	0	0	0	0	0	0	0	0	0	0	0	0	0	0	5	0
CSNK2B	Tbio	ACC	0	0	0	0	0	0	0	0	0	0	0	0	0	0	0	0	0	0	0	0	0	0	0	0	0	5	0
DAPK1	Tchem	ACC	0	0	0	0	0	0	0	0	0	0	0	0	0	0	0	0	0	0	0	0	0	0	0	0	0	5	0
DAPK2	Tchem	ACC	0	0	0	0	0	0	0	0	0	0	0	0	0	0	0	0	0	0	0	0	0	0	0	0	0	5	0
DAPK3	Tchem	ACC	0	0	0	0	0	0	0	0	0	0	0	0	0	0	0	0	0	0	0	0	0	0	0	0	0	5	0
DCLK1	Tchem	ACC	0	0	0	0	0	0	0	0	0	0	0	0	0	0	0	0	0	0	0	0	0	0	0	0	0	5	0
DCLK2	Tchem	ACC	0	0	0	0	0	0	0	0	0	0	0	0	0	0	0	0	0	0	0	0	0	0	0	0	0	5	0
DDR1	Tchem	ACC	0	0	0	0	0	0	0	0	0	0	0	0	0	0	0	0	0	0	0	0	0	0	0	0	0	5	0
DDR2	Tchem	ACC	0	0	0	0	0	0	0	0	0	0	0	0	0	0	0	0	0	0	0	0	0	0	0	0	0	5	0
DGKA	Tbio	ACC	0	0	0	0	0	0	0	0	0	0	0	0	0	0	0	0	0	0	0	0	0	0	0	0	0	5	0
DGKQ	Tbio	ACC	0	0	0	0	0	0	0	0	0	0	0	0	0	0	0	0	0	0	0	0	0	0	0	0	0	5	0
DMPK	Tchem	ACC	0	0	0	0	0	0	0	0	0	0	0	0	0	0	0	0	0	0	0	0	0	0	0	0	0	5	0
DSTYK	Tchem	ACC	0	0	0	0	0	0	0	0	0	0	0	0	0	0	0	0	0	0	0	0	0	0	0	0	0	5	0
DYRK1B	Tchem	ACC	0	0	0	0	0	0	0	0	0	0	0	0	0	0	0	0	0	0	0	0	0	0	0	0	0	5	0
DYRK2	Tchem	ACC	0	0	0	0	0	0	0	0	0	0	0	0	0	0	0	0	0	0	0	0	0	0	0	0	0	5	0
EEF2K	Tchem	ACC	0	0	0	0	0	0	0	0	0	0	0	0	0	0	0	0	0	0	0	0	0	0	0	0	0	5	0
EFNA1	Tbio	ACC	0	0	0	0	0	0	0	0	0	0	0	0	0	0	0	0	0	0	0	0	0	0	0	0	0	5	0
EGFR	Tclin	ACC	0	0	0	0	0	0	0	0	0	0	0	0	0	0	0	0	0	0	0	0	0	0	0	0	0	5	0
EIF2AK3	Tchem	ACC	0	0	0	0	0	0	0	0	0	0	0	0	0	0	0	0	0	0	0	0	0	0	0	0	0	5	0
EIF2AK4	Tchem	ACC	0	0	0	0	0	0	0	0	0	0	0	0	0	0	0	0	0	0	0	0	0	0	0	0	0	5	0
EPHA10	Tbio	ACC	0	0	0	0	0	0	0	0	0	0	0	0	0	0	0	0	0	0	0	0	0	0	0	0	0	5	0
EPHA5	Tchem	ACC	0	0	0	0	0	0	0	0	0	0	0	0	0	0	0	0	0	0	0	0	0	0	0	0	0	5	0
EPHA8	Tchem	ACC	0	0	0	0	0	0	0	0	0	0	0	0	0	0	0	0	0	0	0	0	0	0	0	0	0	5	0
EPHB1	Tchem	ACC	0	0	0	0	0	0	0	0	0	0	0	0	0	0	0	0	0	0	0	0	0	0	0	0	0	5	0
EPHB6	Tchem	ACC	0	0	0	0	0	0	0	0	0	0	0	0	0	0	0	0	0	0	0	0	0	0	0	0	0	5	0
ERBB2	Tclin	ACC	0	0	0	0	0	0	0	0	0	0	0	0	0	0	0	0	0	0	0	0	0	0	0	0	0	5	0
ERBB3	Tchem	ACC	0	0	0	0	0	0	0	0	0	0	0	0	0	0	0	0	0	0	0	0	0	0	0	0	0	5	0
ERBB4	Tclin	ACC	0	0	0	0	0	0	0	0	0	0	0	0	0	0	0	0	0	0	0	0	0	0	0	0	0	5	0
ERN2	Tbio	ACC	0	0	0	0	0	0	0	0	0	0	0	0	0	0	0	0	0	0	0	0	0	0	0	0	0	5	0
ETNK1	Tbio	ACC	0	0	0	0	0	0	0	0	0	0	0	0	0	0	0	0	0	0	0	0	0	0	0	0	0	5	0
ETNK2	Tdark	ACC	0	0	0	0	0	0	0	0	0	0	0	0	0	0	0	0	0	0	0	0	0	0	0	0	0	5	0
FER	Tchem	ACC	0	0	0	0	0	0	0	0	0	0	0	0	0	0	0	0	0	0	0	0	0	0	0	0	0	5	0
FES	Tchem	ACC	0	0	0	0	0	0	0	0	0	0	0	0	0	0	0	0	0	0	0	0	0	0	0	0	0	5	0
FGFR1	Tclin	ACC	0	0	0	0	0	0	0	0	0	0	0	0	0	0	0	0	0	0	0	0	0	0	0	0	0	5	0
FGFR2	Tclin	ACC	0	0	0	0	0	0	0	0	0	0	0	0	0	0	0	0	0	0	0	0	0	0	0	0	0	5	0
FGFR3	Tclin	ACC	0	0	0	0	0	0	0	0	0	0	0	0	0	0	0	0	0	0	0	0	0	0	0	0	0	5	0
FGFR4	Tclin	ACC	0	0	0	0	0	0	0	0	0	0	0	0	0	0	0	0	0	0	0	0	0	0	0	0	0	5	0
FGGY	Tbio	ACC	0	0	0	0	0	0	0	0	0	0	0	0	0	0	0	0	0	0	0	0	0	0	0	0	0	5	0
FGR	Tchem	ACC	0	0	0	0	0	0	0	0	0	0	0	0	0	0	0	0	0	0	0	0	0	0	0	0	0	5	0
FLT1	Tclin	ACC	0	0	0	0	0	0	0	0	0	0	0	0	0	0	0	0	0	0	0	0	0	0	0	0	0	5	0
FLT4	Tclin	ACC	0	0	0	0	0	0	0	0	0	0	0	0	0	0	0	0	0	0	0	0	0	0	0	0	0	5	0
FN3K	Tbio	ACC	0	0	0	0	0	0	0	0	0	0	0	0	0	0	0	0	0	0	0	0	0	0	0	0	0	5	0
FN3KRP	Tbio	ACC	0	0	0	0	0	0	0	0	0	0	0	0	0	0	0	0	0	0	0	0	0	0	0	0	0	5	0
FRK	Tchem	ACC	0	0	0	0	0	0	0	0	0	0	0	0	0	0	0	0	0	0	0	0	0	0	0	0	0	5	0
FUK	Tbio	ACC	0	0	0	0	0	0	0	0	0	0	0	0	0	0	0	0	0	0	0	0	0	0	0	0	0	5	0
GAK	Tchem	ACC	0	0	0	0	0	0	0	0	0	0	0	0	0	0	0	0	0	0	0	0	0	0	0	0	0	5	0
GALK2	Tbio	ACC	0	0	0	0	0	0	0	0	0	0	0	0	0	0	0	0	0	0	0	0	0	0	0	0	0	5	0
GK2	Tdark	ACC	0	0	0	0	0	0	0	0	0	0	0	0	0	0	0	0	0	0	0	0	0	0	0	0	0	5	0
GK5	Tbio	ACC	0	0	0	0	0	0	0	0	0	0	0	0	0	0	0	0	0	0	0	0	0	0	0	0	0	5	0
GLYCTK	Tbio	ACC	0	0	0	0	0	0	0	0	0	0	0	0	0	0	0	0	0	0	0	0	0	0	0	0	0	5	0
GRK2	Tchem	ACC	0	0	0	0	0	0	0	0	0	0	0	0	0	0	0	0	0	0	0	0	0	0	0	0	0	5	0
GRK3	Tchem	ACC	0	0	0	0	0	0	0	0	0	0	0	0	0	0	0	0	0	0	0	0	0	0	0	0	0	5	0
GRK4	Tchem	ACC	0	0	0	0	0	0	0	0	0	0	0	0	0	0	0	0	0	0	0	0	0	0	0	0	0	5	0
GRK5	Tchem	ACC	0	0	0	0	0	0	0	0	0	0	0	0	0	0	0	0	0	0	0	0	0	0	0	0	0	5	0
GRK6	Tchem	ACC	0	0	0	0	0	0	0	0	0	0	0	0	0	0	0	0	0	0	0	0	0	0	0	0	0	5	0
GRK7	Tchem	ACC	0	0	0	0	0	0	0	0	0	0	0	0	0	0	0	0	0	0	0	0	0	0	0	0	0	5	0
GUCY2C	Tclin	ACC	0	0	0	0	0	0	0	0	0	0	0	0	0	0	0	0	0	0	0	0	0	0	0	0	0	5	0
HCK	Tclin	ACC	0	0	0	0	0	0	0	0	0	0	0	0	0	0	0	0	0	0	0	0	0	0	0	0	0	5	0
HIPK1	Tchem	ACC	0	0	0	0	0	0	0	0	0	0	0	0	0	0	0	0	0	0	0	0	0	0	0	0	0	5	0
HIPK2	Tchem	ACC	0	0	0	0	0	0	0	0	0	0	0	0	0	0	0	0	0	0	0	0	0	0	0	0	0	5	0
HIPK4	Tchem	ACC	0	0	0	0	0	0	0	0	0	0	0	0	0	0	0	0	0	0	0	0	0	0	0	0	0	5	0
HK2	Tchem	ACC	0	0	0	0	0	0	0	0	0	0	0	0	0	0	0	0	0	0	0	0	0	0	0	0	0	5	0
HK3	Tbio	ACC	0	0	0	0	0	0	0	0	0	0	0	0	0	0	0	0	0	0	0	0	0	0	0	0	0	5	0
HKDC1	Tbio	ACC	0	0	0	0	0	0	0	0	0	0	0	0	0	0	0	0	0	0	0	0	0	0	0	0	0	5	0
ICK	Tchem	ACC	0	0	0	0	0	0	0	0	0	0	0	0	0	0	0	0	0	0	0	0	0	0	0	0	0	5	0
IDNK	Tbio	ACC	0	0	0	0	0	0	0	0	0	0	0	0	0	0	0	0	0	0	0	0	0	0	0	0	0	5	0
IKBKB	Tchem	ACC	0	0	0	0	0	0	0	0	0	0	0	0	0	0	0	0	0	0	0	0	0	0	0	0	0	5	0
IKBKE	Tchem	ACC	0	0	0	0	0	0	0	0	0	0	0	0	0	0	0	0	0	0	0	0	0	0	0	0	0	5	0
IKBKG	Tbio	ACC	0	0	0	0	0	0	0	0	0	0	0	0	0	0	0	0	0	0	0	0	0	0	0	0	0	5	0
INSR	Tclin	ACC	0	0	0	0	0	0	0	0	0	0	0	0	0	0	0	0	0	0	0	0	0	0	0	0	0	5	0
IP6K1	Tbio	ACC	0	0	0	0	0	0	0	0	0	0	0	0	0	0	0	0	0	0	0	0	0	0	0	0	0	5	0
IP6K2	Tbio	ACC	0	0	0	0	0	0	0	0	0	0	0	0	0	0	0	0	0	0	0	0	0	0	0	0	0	5	0
IP6K3	Tbio	ACC	0	0	0	0	0	0	0	0	0	0	0	0	0	0	0	0	0	0	0	0	0	0	0	0	0	5	0
IPMK	Tbio	ACC	0	0	0	0	0	0	0	0	0	0	0	0	0	0	0	0	0	0	0	0	0	0	0	0	0	5	0
IRAK2	Tbio	ACC	0	0	0	0	0	0	0	0	0	0	0	0	0	0	0	0	0	0	0	0	0	0	0	0	0	5	0
IRAK3	Tchem	ACC	0	0	0	0	0	0	0	0	0	0	0	0	0	0	0	0	0	0	0	0	0	0	0	0	0	5	0
IRAK4	Tchem	ACC	0	0	0	0	0	0	0	0	0	0	0	0	0	0	0	0	0	0	0	0	0	0	0	0	0	5	0
ITK	Tclin	ACC	0	0	0	0	0	0	0	0	0	0	0	0	0	0	0	0	0	0	0	0	0	0	0	0	0	5	0
ITPK1	Tbio	ACC	0	0	0	0	0	0	0	0	0	0	0	0	0	0	0	0	0	0	0	0	0	0	0	0	0	5	0
ITPKA	Tchem	ACC	0	0	0	0	0	0	0	0	0	0	0	0	0	0	0	0	0	0	0	0	0	0	0	0	0	5	0
ITPKB	Tchem	ACC	0	0	0	0	0	0	0	0	0	0	0	0	0	0	0	0	0	0	0	0	0	0	0	0	0	5	0
ITPKC	Tchem	ACC	0	0	0	0	0	0	0	0	0	0	0	0	0	0	0	0	0	0	0	0	0	0	0	0	0	5	0
JAK1	Tclin	ACC	0	0	0	0	0	0	0	0	0	0	0	0	0	0	0	0	0	0	0	0	0	0	0	0	0	5	0
JAK3	Tclin	ACC	0	0	0	0	0	0	0	0	0	0	0	0	0	0	0	0	0	0	0	0	0	0	0	0	0	5	0
KALRN	Tbio	ACC	0	0	0	0	0	0	0	0	0	0	0	0	0	0	0	0	0	0	0	0	0	0	0	0	0	5	0
KDR	Tclin	ACC	0	0	0	0	0	0	0	0	0	0	0	0	0	0	0	0	0	0	0	0	0	0	0	0	0	5	0
KHK	Tchem	ACC	0	0	0	0	0	0	0	0	0	0	0	0	0	0	0	0	0	0	0	0	0	0	0	0	0	5	0
KIT	Tclin	ACC	0	0	0	0	0	0	0	0	0	0	0	0	0	0	0	0	0	0	0	0	0	0	0	0	0	5	0
KSR2	Tbio	ACC	0	0	0	0	0	0	0	0	0	0	0	0	0	0	0	0	0	0	0	0	0	0	0	0	0	5	0
LATS1	Tbio	ACC	0	0	0	0	0	0	0	0	0	0	0	0	0	0	0	0	0	0	0	0	0	0	0	0	0	5	0
LATS2	Tchem	ACC	0	0	0	0	0	0	0	0	0	0	0	0	0	0	0	0	0	0	0	0	0	0	0	0	0	5	0
LCK	Tclin	ACC	0	0	0	0	0	0	0	0	0	0	0	0	0	0	0	0	0	0	0	0	0	0	0	0	0	5	0
LIMK1	Tchem	ACC	0	0	0	0	0	0	0	0	0	0	0	0	0	0	0	0	0	0	0	0	0	0	0	0	0	5	0
LMTK2	Tbio	ACC	0	0	0	0	0	0	0	0	0	0	0	0	0	0	0	0	0	0	0	0	0	0	0	0	0	5	0
LRRK1	Tbio	ACC	0	0	0	0	0	0	0	0	0	0	0	0	0	0	0	0	0	0	0	0	0	0	0	0	0	5	0
LRRK2	Tchem	ACC	0	0	0	0	0	0	0	0	0	0	0	0	0	0	0	0	0	0	0	0	0	0	0	0	0	5	0
LYN	Tclin	ACC	0	0	0	0	0	0	0	0	0	0	0	0	0	0	0	0	0	0	0	0	0	0	0	0	0	5	0
MAK	Tchem	ACC	0	0	0	0	0	0	0	0	0	0	0	0	0	0	0	0	0	0	0	0	0	0	0	0	0	5	0
MAP2K3	Tchem	ACC	0	0	0	0	0	0	0	0	0	0	0	0	0	0	0	0	0	0	0	0	0	0	0	0	0	5	0
MAP2K4	Tchem	ACC	0	0	0	0	0	0	0	0	0	0	0	0	0	0	0	0	0	0	0	0	0	0	0	0	0	5	0
MAP2K5	Tchem	ACC	0	0	0	0	0	0	0	0	0	0	0	0	0	0	0	0	0	0	0	0	0	0	0	0	0	5	0
MAP2K6	Tchem	ACC	0	0	0	0	0	0	0	0	0	0	0	0	0	0	0	0	0	0	0	0	0	0	0	0	0	5	0
MAP2K7	Tchem	ACC	0	0	0	0	0	0	0	0	0	0	0	0	0	0	0	0	0	0	0	0	0	0	0	0	0	5	0
MAP3K1	Tchem	ACC	0	0	0	0	0	0	0	0	0	0	0	0	0	0	0	0	0	0	0	0	0	0	0	0	0	5	0
MAP3K11	Tchem	ACC	0	0	0	0	0	0	0	0	0	0	0	0	0	0	0	0	0	0	0	0	0	0	0	0	0	5	0
MAP3K14	Tchem	ACC	0	0	0	0	0	0	0	0	0	0	0	0	0	0	0	0	0	0	0	0	0	0	0	0	0	5	0
MAP3K15	Tchem	ACC	0	0	0	0	0	0	0	0	0	0	0	0	0	0	0	0	0	0	0	0	0	0	0	0	0	5	0
MAP3K19	Tchem	ACC	0	0	0	0	0	0	0	0	0	0	0	0	0	0	0	0	0	0	0	0	0	0	0	0	0	5	0
MAP3K2	Tchem	ACC	0	0	0	0	0	0	0	0	0	0	0	0	0	0	0	0	0	0	0	0	0	0	0	0	0	5	0
MAP3K20	Tchem	ACC	0	0	0	0	0	0	0	0	0	0	0	0	0	0	0	0	0	0	0	0	0	0	0	0	0	5	0
MAP3K21	Tdark	ACC	0	0	0	0	0	0	0	0	0	0	0	0	0	0	0	0	0	0	0	0	0	0	0	0	0	5	0
MAP3K3	Tchem	ACC	0	0	0	0	0	0	0	0	0	0	0	0	0	0	0	0	0	0	0	0	0	0	0	0	0	5	0
MAP3K4	Tbio	ACC	0	0	0	0	0	0	0	0	0	0	0	0	0	0	0	0	0	0	0	0	0	0	0	0	0	5	0
MAP3K5	Tchem	ACC	0	0	0	0	0	0	0	0	0	0	0	0	0	0	0	0	0	0	0	0	0	0	0	0	0	5	0
MAP3K6	Tchem	ACC	0	0	0	0	0	0	0	0	0	0	0	0	0	0	0	0	0	0	0	0	0	0	0	0	0	5	0
MAP3K7	Tchem	ACC	0	0	0	0	0	0	0	0	0	0	0	0	0	0	0	0	0	0	0	0	0	0	0	0	0	5	0
MAP3K8	Tchem	ACC	0	0	0	0	0	0	0	0	0	0	0	0	0	0	0	0	0	0	0	0	0	0	0	0	0	5	0
MAP3K9	Tchem	ACC	0	0	0	0	0	0	0	0	0	0	0	0	0	0	0	0	0	0	0	0	0	0	0	0	0	5	0
MAP4K1	Tchem	ACC	0	0	0	0	0	0	0	0	0	0	0	0	0	0	0	0	0	0	0	0	0	0	0	0	0	5	0
MAP4K3	Tchem	ACC	0	0	0	0	0	0	0	0	0	0	0	0	0	0	0	0	0	0	0	0	0	0	0	0	0	5	0
MAPK15	Tchem	ACC	0	0	0	0	0	0	0	0	0	0	0	0	0	0	0	0	0	0	0	0	0	0	0	0	0	5	0
MAPK3	Tchem	ACC	0	0	0	0	0	0	0	0	0	0	0	0	0	0	0	0	0	0	0	0	0	0	0	0	0	5	0
MAPK4	Tbio	ACC	0	0	0	0	0	0	0	0	0	0	0	0	0	0	0	0	0	0	0	0	0	0	0	0	0	5	0
MAPK9	Tchem	ACC	0	0	0	0	0	0	0	0	0	0	0	0	0	0	0	0	0	0	0	0	0	0	0	0	0	5	0
MAPKAPK2	Tchem	ACC	0	0	0	0	0	0	0	0	0	0	0	0	0	0	0	0	0	0	0	0	0	0	0	0	0	5	0
MAPKAPK3	Tchem	ACC	0	0	0	0	0	0	0	0	0	0	0	0	0	0	0	0	0	0	0	0	0	0	0	0	0	5	0
MAPKAPK5	Tchem	ACC	0	0	0	0	0	0	0	0	0	0	0	0	0	0	0	0	0	0	0	0	0	0	0	0	0	5	0
MARK1	Tchem	ACC	0	0	0	0	0	0	0	0	0	0	0	0	0	0	0	0	0	0	0	0	0	0	0	0	0	5	0
MARK2	Tchem	ACC	0	0	0	0	0	0	0	0	0	0	0	0	0	0	0	0	0	0	0	0	0	0	0	0	0	5	0
MAST1	Tchem	ACC	0	0	0	0	0	0	0	0	0	0	0	0	0	0	0	0	0	0	0	0	0	0	0	0	0	5	0
MAST3	Tchem	ACC	0	0	0	0	0	0	0	0	0	0	0	0	0	0	0	0	0	0	0	0	0	0	0	0	0	5	0
MAST4	Tbio	ACC	0	0	0	0	0	0	0	0	0	0	0	0	0	0	0	0	0	0	0	0	0	0	0	0	0	5	0
MATK	Tbio	ACC	0	0	0	0	0	0	0	0	0	0	0	0	0	0	0	0	0	0	0	0	0	0	0	0	0	5	0
MERTK	Tchem	ACC	0	0	0	0	0	0	0	0	0	0	0	0	0	0	0	0	0	0	0	0	0	0	0	0	0	5	0
MET	Tclin	ACC	0	0	0	0	0	0	0	0	0	0	0	0	0	0	0	0	0	0	0	0	0	0	0	0	0	5	0
MINK1	Tchem	ACC	0	0	0	0	0	0	0	0	0	0	0	0	0	0	0	0	0	0	0	0	0	0	0	0	0	5	0
MKNK1	Tchem	ACC	0	0	0	0	0	0	0	0	0	0	0	0	0	0	0	0	0	0	0	0	0	0	0	0	0	5	0
MOS	Tbio	ACC	0	0	0	0	0	0	0	0	0	0	0	0	0	0	0	0	0	0	0	0	0	0	0	0	0	5	0
MUSK	Tchem	ACC	0	0	0	0	0	0	0	0	0	0	0	0	0	0	0	0	0	0	0	0	0	0	0	0	0	5	0
MVK	Tchem	ACC	0	0	0	0	0	0	0	0	0	0	0	0	0	0	0	0	0	0	0	0	0	0	0	0	0	5	0
MYLK	Tchem	ACC	0	0	0	0	0	0	0	0	0	0	0	0	0	0	0	0	0	0	0	0	0	0	0	0	0	5	0
MYLK3	Tchem	ACC	0	0	0	0	0	0	0	0	0	0	0	0	0	0	0	0	0	0	0	0	0	0	0	0	0	5	0
MYLK4	Tchem	ACC	0	0	0	0	0	0	0	0	0	0	0	0	0	0	0	0	0	0	0	0	0	0	0	0	0	5	0
MYO3A	Tbio	ACC	0	0	0	0	0	0	0	0	0	0	0	0	0	0	0	0	0	0	0	0	0	0	0	0	0	5	0
MYO3B	Tbio	ACC	0	0	0	0	0	0	0	0	0	0	0	0	0	0	0	0	0	0	0	0	0	0	0	0	0	5	0
NADK2	Tbio	ACC	0	0	0	0	0	0	0	0	0	0	0	0	0	0	0	0	0	0	0	0	0	0	0	0	0	5	0
NEK1	Tchem	ACC	0	0	0	0	0	0	0	0	0	0	0	0	0	0	0	0	0	0	0	0	0	0	0	0	0	5	0
NEK11	Tchem	ACC	0	0	0	0	0	0	0	0	0	0	0	0	0	0	0	0	0	0	0	0	0	0	0	0	0	5	0
NEK5	Tchem	ACC	0	0	0	0	0	0	0	0	0	0	0	0	0	0	0	0	0	0	0	0	0	0	0	0	0	5	0
NEK6	Tchem	ACC	0	0	0	0	0	0	0	0	0	0	0	0	0	0	0	0	0	0	0	0	0	0	0	0	0	5	0
NEK7	Tchem	ACC	0	0	0	0	0	0	0	0	0	0	0	0	0	0	0	0	0	0	0	0	0	0	0	0	0	5	0
NEK8	Tbio	ACC	0	0	0	0	0	0	0	0	0	0	0	0	0	0	0	0	0	0	0	0	0	0	0	0	0	5	0
NEK9	Tchem	ACC	0	0	0	0	0	0	0	0	0	0	0	0	0	0	0	0	0	0	0	0	0	0	0	0	0	5	0
NIM1K	Tchem	ACC	0	0	0	0	0	0	0	0	0	0	0	0	0	0	0	0	0	0	0	0	0	0	0	0	0	5	0
NLK	Tchem	ACC	0	0	0	0	0	0	0	0	0	0	0	0	0	0	0	0	0	0	0	0	0	0	0	0	0	5	0
NME3	Tbio	ACC	0	0	0	0	0	0	0	0	0	0	0	0	0	0	0	0	0	0	0	0	0	0	0	0	0	5	0
NME5	Tbio	ACC	0	0	0	0	0	0	0	0	0	0	0	0	0	0	0	0	0	0	0	0	0	0	0	0	0	5	0
NMRK1	Tbio	ACC	0	0	0	0	0	0	0	0	0	0	0	0	0	0	0	0	0	0	0	0	0	0	0	0	0	5	0
NMRK2	Tbio	ACC	0	0	0	0	0	0	0	0	0	0	0	0	0	0	0	0	0	0	0	0	0	0	0	0	0	5	0
NPR1	Tclin	ACC	0	0	0	0	0	0	0	0	0	0	0	0	0	0	0	0	0	0	0	0	0	0	0	0	0	5	0
NPR2	Tbio	ACC	0	0	0	0	0	0	0	0	0	0	0	0	0	0	0	0	0	0	0	0	0	0	0	0	0	5	0
NRBP1	Tbio	ACC	0	0	0	0	0	0	0	0	0	0	0	0	0	0	0	0	0	0	0	0	0	0	0	0	0	5	0
NRK	Tdark	ACC	0	0	0	0	0	0	0	0	0	0	0	0	0	0	0	0	0	0	0	0	0	0	0	0	0	5	0
NTRK1	Tclin	ACC	0	0	0	0	0	0	0	0	0	0	0	0	0	0	0	0	0	0	0	0	0	0	0	0	0	5	0
NTRK3	Tchem	ACC	0	0	0	0	0	0	0	0	0	0	0	0	0	0	0	0	0	0	0	0	0	0	0	0	0	5	0
NUAK1	Tchem	ACC	0	0	0	0	0	0	0	0	0	0	0	0	0	0	0	0	0	0	0	0	0	0	0	0	0	5	0
NUAK2	Tchem	ACC	0	0	0	0	0	0	0	0	0	0	0	0	0	0	0	0	0	0	0	0	0	0	0	0	0	5	0
OBSCN	Tbio	ACC	0	0	0	0	0	0	0	0	0	0	0	0	0	0	0	0	0	0	0	0	0	0	0	0	0	5	0
OXSR1	Tbio	ACC	0	0	0	0	0	0	0	0	0	0	0	0	0	0	0	0	0	0	0	0	0	0	0	0	0	5	0
PAK1	Tchem	ACC	0	0	0	0	0	0	0	0	0	0	0	0	0	0	0	0	0	0	0	0	0	0	0	0	0	5	0
PAK3	Tchem	ACC	0	0	0	0	0	0	0	0	0	0	0	0	0	0	0	0	0	0	0	0	0	0	0	0	0	5	0
PAK5	Tchem	ACC	0	0	0	0	0	0	0	0	0	0	0	0	0	0	0	0	0	0	0	0	0	0	0	0	0	5	0
PAK6	Tchem	ACC	0	0	0	0	0	0	0	0	0	0	0	0	0	0	0	0	0	0	0	0	0	0	0	0	0	5	0
PAN3	Tdark	ACC	0	0	0	0	0	0	0	0	0	0	0	0	0	0	0	0	0	0	0	0	0	0	0	0	0	5	0
PANK1	Tbio	ACC	0	0	0	0	0	0	0	0	0	0	0	0	0	0	0	0	0	0	0	0	0	0	0	0	0	5	0
PANK2	Tbio	ACC	0	0	0	0	0	0	0	0	0	0	0	0	0	0	0	0	0	0	0	0	0	0	0	0	0	5	0
PANK3	Tchem	ACC	0	0	0	0	0	0	0	0	0	0	0	0	0	0	0	0	0	0	0	0	0	0	0	0	0	5	0
PCK1	Tbio	ACC	0	0	0	0	0	0	0	0	0	0	0	0	0	0	0	0	0	0	0	0	0	0	0	0	0	5	0
PCK2	Tbio	ACC	0	0	0	0	0	0	0	0	0	0	0	0	0	0	0	0	0	0	0	0	0	0	0	0	0	5	0
PDGFRA	Tclin	ACC	0	0	0	0	0	0	0	0	0	0	0	0	0	0	0	0	0	0	0	0	0	0	0	0	0	5	0
PDIK1L	Tdark	ACC	0	0	0	0	0	0	0	0	0	0	0	0	0	0	0	0	0	0	0	0	0	0	0	0	0	5	0
PDK1	Tchem	ACC	0	0	0	0	0	0	0	0	0	0	0	0	0	0	0	0	0	0	0	0	0	0	0	0	0	5	0
PDK2	Tchem	ACC	0	0	0	0	0	0	0	0	0	0	0	0	0	0	0	0	0	0	0	0	0	0	0	0	0	5	0
PDK3	Tchem	ACC	0	0	0	0	0	0	0	0	0	0	0	0	0	0	0	0	0	0	0	0	0	0	0	0	0	5	0
PDK4	Tchem	ACC	0	0	0	0	0	0	0	0	0	0	0	0	0	0	0	0	0	0	0	0	0	0	0	0	0	5	0
PDPK1	Tchem	ACC	0	0	0	0	0	0	0	0	0	0	0	0	0	0	0	0	0	0	0	0	0	0	0	0	0	5	0
PEAK1	Tbio	ACC	0	0	0	0	0	0	0	0	0	0	0	0	0	0	0	0	0	0	0	0	0	0	0	0	0	5	0
PFKFB1	Tbio	ACC	0	0	0	0	0	0	0	0	0	0	0	0	0	0	0	0	0	0	0	0	0	0	0	0	0	5	0
PFKFB2	Tchem	ACC	0	0	0	0	0	0	0	0	0	0	0	0	0	0	0	0	0	0	0	0	0	0	0	0	0	5	0
PFKFB3	Tchem	ACC	0	0	0	0	0	0	0	0	0	0	0	0	0	0	0	0	0	0	0	0	0	0	0	0	0	5	0
PFKL	Tbio	ACC	0	0	0	0	0	0	0	0	0	0	0	0	0	0	0	0	0	0	0	0	0	0	0	0	0	5	0
PFKM	Tbio	ACC	0	0	0	0	0	0	0	0	0	0	0	0	0	0	0	0	0	0	0	0	0	0	0	0	0	5	0
PFKP	Tbio	ACC	0	0	0	0	0	0	0	0	0	0	0	0	0	0	0	0	0	0	0	0	0	0	0	0	0	5	0
PGK2	Tbio	ACC	0	0	0	0	0	0	0	0	0	0	0	0	0	0	0	0	0	0	0	0	0	0	0	0	0	5	0
PHKA1	Tbio	ACC	0	0	0	0	0	0	0	0	0	0	0	0	0	0	0	0	0	0	0	0	0	0	0	0	0	5	0
PHKA2	Tbio	ACC	0	0	0	0	0	0	0	0	0	0	0	0	0	0	0	0	0	0	0	0	0	0	0	0	0	5	0
PHKG1	Tchem	ACC	0	0	0	0	0	0	0	0	0	0	0	0	0	0	0	0	0	0	0	0	0	0	0	0	0	5	0
PHKG2	Tchem	ACC	0	0	0	0	0	0	0	0	0	0	0	0	0	0	0	0	0	0	0	0	0	0	0	0	0	5	0
PI4K2A	Tbio	ACC	0	0	0	0	0	0	0	0	0	0	0	0	0	0	0	0	0	0	0	0	0	0	0	0	0	5	0
PI4KB	Tchem	ACC	0	0	0	0	0	0	0	0	0	0	0	0	0	0	0	0	0	0	0	0	0	0	0	0	0	5	0
PIK3C2A	Tchem	ACC	0	0	0	0	0	0	0	0	0	0	0	0	0	0	0	0	0	0	0	0	0	0	0	0	0	5	0
PIK3C2B	Tchem	ACC	0	0	0	0	0	0	0	0	0	0	0	0	0	0	0	0	0	0	0	0	0	0	0	0	0	5	0
PIK3C2G	Tchem	ACC	0	0	0	0	0	0	0	0	0	0	0	0	0	0	0	0	0	0	0	0	0	0	0	0	0	5	0
PIK3C3	Tchem	ACC	0	0	0	0	0	0	0	0	0	0	0	0	0	0	0	0	0	0	0	0	0	0	0	0	0	5	0
PIK3CB	Tchem	ACC	0	0	0	0	0	0	0	0	0	0	0	0	0	0	0	0	0	0	0	0	0	0	0	0	0	5	0
PIK3CD	Tclin	ACC	0	0	0	0	0	0	0	0	0	0	0	0	0	0	0	0	0	0	0	0	0	0	0	0	0	5	0
PIK3CG	Tchem	ACC	0	0	0	0	0	0	0	0	0	0	0	0	0	0	0	0	0	0	0	0	0	0	0	0	0	5	0
PIK3R1	Tchem	ACC	0	0	0	0	0	0	0	0	0	0	0	0	0	0	0	0	0	0	0	0	0	0	0	0	0	5	0
PIK3R4	Tbio	ACC	0	0	0	0	0	0	0	0	0	0	0	0	0	0	0	0	0	0	0	0	0	0	0	0	0	5	0
PIKFYVE	Tchem	ACC	0	0	0	0	0	0	0	0	0	0	0	0	0	0	0	0	0	0	0	0	0	0	0	0	0	5	0
PIM1	Tchem	ACC	0	0	0	0	0	0	0	0	0	0	0	0	0	0	0	0	0	0	0	0	0	0	0	0	0	5	0
PIM3	Tchem	ACC	0	0	0	0	0	0	0	0	0	0	0	0	0	0	0	0	0	0	0	0	0	0	0	0	0	5	0
PINK1	Tbio	ACC	0	0	0	0	0	0	0	0	0	0	0	0	0	0	0	0	0	0	0	0	0	0	0	0	0	5	0
PIP4K2A	Tbio	ACC	0	0	0	0	0	0	0	0	0	0	0	0	0	0	0	0	0	0	0	0	0	0	0	0	0	5	0
PIP4K2B	Tchem	ACC	0	0	0	0	0	0	0	0	0	0	0	0	0	0	0	0	0	0	0	0	0	0	0	0	0	5	0
PIP5K1A	Tbio	ACC	0	0	0	0	0	0	0	0	0	0	0	0	0	0	0	0	0	0	0	0	0	0	0	0	0	5	0
PIP5K1B	Tbio	ACC	0	0	0	0	0	0	0	0	0	0	0	0	0	0	0	0	0	0	0	0	0	0	0	0	0	5	0
PKDCC	Tbio	ACC	0	0	0	0	0	0	0	0	0	0	0	0	0	0	0	0	0	0	0	0	0	0	0	0	0	5	0
PKLR	Tbio	ACC	0	0	0	0	0	0	0	0	0	0	0	0	0	0	0	0	0	0	0	0	0	0	0	0	0	5	0
PKM	Tchem	ACC	0	0	0	0	0	0	0	0	0	0	0	0	0	0	0	0	0	0	0	0	0	0	0	0	0	5	0
PKN2	Tchem	ACC	0	0	0	0	0	0	0	0	0	0	0	0	0	0	0	0	0	0	0	0	0	0	0	0	0	5	0
PLK2	Tchem	ACC	0	0	0	0	0	0	0	0	0	0	0	0	0	0	0	0	0	0	0	0	0	0	0	0	0	5	0
PLK3	Tchem	ACC	0	0	0	0	0	0	0	0	0	0	0	0	0	0	0	0	0	0	0	0	0	0	0	0	0	5	0
POMK	Tdark	ACC	0	0	0	0	0	0	0	0	0	0	0	0	0	0	0	0	0	0	0	0	0	0	0	0	0	5	0
PRKAA1	Tchem	ACC	0	0	0	0	0	0	0	0	0	0	0	0	0	0	0	0	0	0	0	0	0	0	0	0	0	5	0
PRKAA2	Tchem	ACC	0	0	0	0	0	0	0	0	0	0	0	0	0	0	0	0	0	0	0	0	0	0	0	0	0	5	0
PRKAB1	Tchem	ACC	0	0	0	0	0	0	0	0	0	0	0	0	0	0	0	0	0	0	0	0	0	0	0	0	0	5	0
PRKACB	Tchem	ACC	0	0	0	0	0	0	0	0	0	0	0	0	0	0	0	0	0	0	0	0	0	0	0	0	0	5	0
PRKACG	Tbio	ACC	0	0	0	0	0	0	0	0	0	0	0	0	0	0	0	0	0	0	0	0	0	0	0	0	0	5	0
PRKCA	Tchem	ACC	0	0	0	0	0	0	0	0	0	0	0	0	0	0	0	0	0	0	0	0	0	0	0	0	0	5	0
PRKCD	Tclin	ACC	0	0	0	0	0	0	0	0	0	0	0	0	0	0	0	0	0	0	0	0	0	0	0	0	0	5	0
PRKCE	Tchem	ACC	0	0	0	0	0	0	0	0	0	0	0	0	0	0	0	0	0	0	0	0	0	0	0	0	0	5	0
PRKCH	Tchem	ACC	0	0	0	0	0	0	0	0	0	0	0	0	0	0	0	0	0	0	0	0	0	0	0	0	0	5	0
PRKD1	Tchem	ACC	0	0	0	0	0	0	0	0	0	0	0	0	0	0	0	0	0	0	0	0	0	0	0	0	0	5	0
PRKG1	Tchem	ACC	0	0	0	0	0	0	0	0	0	0	0	0	0	0	0	0	0	0	0	0	0	0	0	0	0	5	0
PRKRA	Tbio	ACC	0	0	0	0	0	0	0	0	0	0	0	0	0	0	0	0	0	0	0	0	0	0	0	0	0	5	0
PRKX	Tchem	ACC	0	0	0	0	0	0	0	0	0	0	0	0	0	0	0	0	0	0	0	0	0	0	0	0	0	5	0
PRKY	Tdark	ACC	0	0	0	0	0	0	0	0	0	0	0	0	0	0	0	0	0	0	0	0	0	0	0	0	0	5	0
PRPF4B	Tchem	ACC	0	0	0	0	0	0	0	0	0	0	0	0	0	0	0	0	0	0	0	0	0	0	0	0	0	5	0
PRPS1L1	Tdark	ACC	0	0	0	0	0	0	0	0	0	0	0	0	0	0	0	0	0	0	0	0	0	0	0	0	0	5	0
PRPS2	Tbio	ACC	0	0	0	0	0	0	0	0	0	0	0	0	0	0	0	0	0	0	0	0	0	0	0	0	0	5	0
PSKH1	Tdark	ACC	0	0	0	0	0	0	0	0	0	0	0	0	0	0	0	0	0	0	0	0	0	0	0	0	0	5	0
PSKH2	Tdark	ACC	0	0	0	0	0	0	0	0	0	0	0	0	0	0	0	0	0	0	0	0	0	0	0	0	0	5	0
PSTK	Tdark	ACC	0	0	0	0	0	0	0	0	0	0	0	0	0	0	0	0	0	0	0	0	0	0	0	0	0	5	0
PTK2	Tchem	ACC	0	0	0	0	0	0	0	0	0	0	0	0	0	0	0	0	0	0	0	0	0	0	0	0	0	5	0
PTK2B	Tchem	ACC	0	0	0	0	0	0	0	0	0	0	0	0	0	0	0	0	0	0	0	0	0	0	0	0	0	5	0
PXK	Tbio	ACC	0	0	0	0	0	0	0	0	0	0	0	0	0	0	0	0	0	0	0	0	0	0	0	0	0	5	0
RAF1	Tclin	ACC	0	0	0	0	0	0	0	0	0	0	0	0	0	0	0	0	0	0	0	0	0	0	0	0	0	5	0
RBKS	Tbio	ACC	0	0	0	0	0	0	0	0	0	0	0	0	0	0	0	0	0	0	0	0	0	0	0	0	0	5	0
RET	Tclin	ACC	0	0	0	0	0	0	0	0	0	0	0	0	0	0	0	0	0	0	0	0	0	0	0	0	0	5	0
RIOK3	Tchem	ACC	0	0	0	0	0	0	0	0	0	0	0	0	0	0	0	0	0	0	0	0	0	0	0	0	0	5	0
RIPK3	Tchem	ACC	0	0	0	0	0	0	0	0	0	0	0	0	0	0	0	0	0	0	0	0	0	0	0	0	0	5	0
RIPK4	Tchem	ACC	0	0	0	0	0	0	0	0	0	0	0	0	0	0	0	0	0	0	0	0	0	0	0	0	0	5	0
RNASEL	Tchem	ACC	0	0	0	0	0	0	0	0	0	0	0	0	0	0	0	0	0	0	0	0	0	0	0	0	0	5	0
ROR1	Tbio	ACC	0	0	0	0	0	0	0	0	0	0	0	0	0	0	0	0	0	0	0	0	0	0	0	0	0	5	0
ROR2	Tbio	ACC	0	0	0	0	0	0	0	0	0	0	0	0	0	0	0	0	0	0	0	0	0	0	0	0	0	5	0
RPS6KA1	Tchem	ACC	0	0	0	0	0	0	0	0	0	0	0	0	0	0	0	0	0	0	0	0	0	0	0	0	0	5	0
RPS6KA2	Tchem	ACC	0	0	0	0	0	0	0	0	0	0	0	0	0	0	0	0	0	0	0	0	0	0	0	0	0	5	0
RPS6KA3	Tchem	ACC	0	0	0	0	0	0	0	0	0	0	0	0	0	0	0	0	0	0	0	0	0	0	0	0	0	5	0
RPS6KA6	Tchem	ACC	0	0	0	0	0	0	0	0	0	0	0	0	0	0	0	0	0	0	0	0	0	0	0	0	0	5	0
RPS6KB1	Tchem	ACC	0	0	0	0	0	0	0	0	0	0	0	0	0	0	0	0	0	0	0	0	0	0	0	0	0	5	0
RPS6KC1	Tdark	ACC	0	0	0	0	0	0	0	0	0	0	0	0	0	0	0	0	0	0	0	0	0	0	0	0	0	5	0
RYK	Tbio	ACC	0	0	0	0	0	0	0	0	0	0	0	0	0	0	0	0	0	0	0	0	0	0	0	0	0	5	0
SBK2	Tdark	ACC	0	0	0	0	0	0	0	0	0	0	0	0	0	0	0	0	0	0	0	0	0	0	0	0	0	5	0
SBK3	Tchem	ACC	0	0	0	0	0	0	0	0	0	0	0	0	0	0	0	0	0	0	0	0	0	0	0	0	0	5	0
SCYL3	Tdark	ACC	0	0	0	0	0	0	0	0	0	0	0	0	0	0	0	0	0	0	0	0	0	0	0	0	0	5	0
SGK1	Tchem	ACC	0	0	0	0	0	0	0	0	0	0	0	0	0	0	0	0	0	0	0	0	0	0	0	0	0	5	0
SGK2	Tchem	ACC	0	0	0	0	0	0	0	0	0	0	0	0	0	0	0	0	0	0	0	0	0	0	0	0	0	5	0
SGK3	Tchem	ACC	0	0	0	0	0	0	0	0	0	0	0	0	0	0	0	0	0	0	0	0	0	0	0	0	0	5	0
SHPK	Tbio	ACC	0	0	0	0	0	0	0	0	0	0	0	0	0	0	0	0	0	0	0	0	0	0	0	0	0	5	0
SIK1	Tchem	ACC	0	0	0	0	0	0	0	0	0	0	0	0	0	0	0	0	0	0	0	0	0	0	0	0	0	5	0
SIK2	Tchem	ACC	0	0	0	0	0	0	0	0	0	0	0	0	0	0	0	0	0	0	0	0	0	0	0	0	0	5	0
SIK3	Tchem	ACC	0	0	0	0	0	0	0	0	0	0	0	0	0	0	0	0	0	0	0	0	0	0	0	0	0	5	0
SLK	Tchem	ACC	0	0	0	0	0	0	0	0	0	0	0	0	0	0	0	0	0	0	0	0	0	0	0	0	0	5	0
SMG1	Tchem	ACC	0	0	0	0	0	0	0	0	0	0	0	0	0	0	0	0	0	0	0	0	0	0	0	0	0	5	0
SNRK	Tbio	ACC	0	0	0	0	0	0	0	0	0	0	0	0	0	0	0	0	0	0	0	0	0	0	0	0	0	5	0
SPEG	Tbio	ACC	0	0	0	0	0	0	0	0	0	0	0	0	0	0	0	0	0	0	0	0	0	0	0	0	0	5	0
SPHK1	Tchem	ACC	0	0	0	0	0	0	0	0	0	0	0	0	0	0	0	0	0	0	0	0	0	0	0	0	0	5	0
SRC	Tclin	ACC	0	0	0	0	0	0	0	0	0	0	0	0	0	0	0	0	0	0	0	0	0	0	0	0	0	5	0
SRPK3	Tchem	ACC	0	0	0	0	0	0	0	0	0	0	0	0	0	0	0	0	0	0	0	0	0	0	0	0	0	5	0
STK10	Tchem	ACC	0	0	0	0	0	0	0	0	0	0	0	0	0	0	0	0	0	0	0	0	0	0	0	0	0	5	0
STK11	Tchem	ACC	0	0	0	0	0	0	0	0	0	0	0	0	0	0	0	0	0	0	0	0	0	0	0	0	0	5	0
STK16	Tchem	ACC	0	0	0	0	0	0	0	0	0	0	0	0	0	0	0	0	0	0	0	0	0	0	0	0	0	5	0
STK17A	Tchem	ACC	0	0	0	0	0	0	0	0	0	0	0	0	0	0	0	0	0	0	0	0	0	0	0	0	0	5	0
STK17B	Tchem	ACC	0	0	0	0	0	0	0	0	0	0	0	0	0	0	0	0	0	0	0	0	0	0	0	0	0	5	0
STK26	Tchem	ACC	0	0	0	0	0	0	0	0	0	0	0	0	0	0	0	0	0	0	0	0	0	0	0	0	0	5	0
STK3	Tchem	ACC	0	0	0	0	0	0	0	0	0	0	0	0	0	0	0	0	0	0	0	0	0	0	0	0	0	5	0
STK32A	Tchem	ACC	0	0	0	0	0	0	0	0	0	0	0	0	0	0	0	0	0	0	0	0	0	0	0	0	0	5	0
STK32C	Tbio	ACC	0	0	0	0	0	0	0	0	0	0	0	0	0	0	0	0	0	0	0	0	0	0	0	0	0	5	0
STK33	Tchem	ACC	0	0	0	0	0	0	0	0	0	0	0	0	0	0	0	0	0	0	0	0	0	0	0	0	0	5	0
STK35	Tchem	ACC	0	0	0	0	0	0	0	0	0	0	0	0	0	0	0	0	0	0	0	0	0	0	0	0	0	5	0
STK38L	Tchem	ACC	0	0	0	0	0	0	0	0	0	0	0	0	0	0	0	0	0	0	0	0	0	0	0	0	0	5	0
STK4	Tchem	ACC	0	0	0	0	0	0	0	0	0	0	0	0	0	0	0	0	0	0	0	0	0	0	0	0	0	5	0
STK40	Tbio	ACC	0	0	0	0	0	0	0	0	0	0	0	0	0	0	0	0	0	0	0	0	0	0	0	0	0	5	0
STKLD1	Tdark	ACC	0	0	0	0	0	0	0	0	0	0	0	0	0	0	0	0	0	0	0	0	0	0	0	0	0	5	0
STRADA	Tbio	ACC	0	0	0	0	0	0	0	0	0	0	0	0	0	0	0	0	0	0	0	0	0	0	0	0	0	5	0
STRADB	Tbio	ACC	0	0	0	0	0	0	0	0	0	0	0	0	0	0	0	0	0	0	0	0	0	0	0	0	0	5	0
STYK1	Tbio	ACC	0	0	0	0	0	0	0	0	0	0	0	0	0	0	0	0	0	0	0	0	0	0	0	0	0	5	0
SYK	Tchem	ACC	0	0	0	0	0	0	0	0	0	0	0	0	0	0	0	0	0	0	0	0	0	0	0	0	0	5	0
TAB1	Tbio	ACC	0	0	0	0	0	0	0	0	0	0	0	0	0	0	0	0	0	0	0	0	0	0	0	0	0	5	0
TAF1	Tchem	ACC	0	0	0	0	0	0	0	0	0	0	0	0	0	0	0	0	0	0	0	0	0	0	0	0	0	5	0
TAOK1	Tchem	ACC	0	0	0	0	0	0	0	0	0	0	0	0	0	0	0	0	0	0	0	0	0	0	0	0	0	5	0
TAOK3	Tchem	ACC	0	0	0	0	0	0	0	0	0	0	0	0	0	0	0	0	0	0	0	0	0	0	0	0	0	5	0
TBCK	Tbio	ACC	0	0	0	0	0	0	0	0	0	0	0	0	0	0	0	0	0	0	0	0	0	0	0	0	0	5	0
TBK1	Tchem	ACC	0	0	0	0	0	0	0	0	0	0	0	0	0	0	0	0	0	0	0	0	0	0	0	0	0	5	0
TEC	Tchem	ACC	0	0	0	0	0	0	0	0	0	0	0	0	0	0	0	0	0	0	0	0	0	0	0	0	0	5	0
TEK	Tclin	ACC	0	0	0	0	0	0	0	0	0	0	0	0	0	0	0	0	0	0	0	0	0	0	0	0	0	5	0
TESK1	Tchem	ACC	0	0	0	0	0	0	0	0	0	0	0	0	0	0	0	0	0	0	0	0	0	0	0	0	0	5	0
TESK2	Tchem	ACC	0	0	0	0	0	0	0	0	0	0	0	0	0	0	0	0	0	0	0	0	0	0	0	0	0	5	0
TEX14	Tbio	ACC	0	0	0	0	0	0	0	0	0	0	0	0	0	0	0	0	0	0	0	0	0	0	0	0	0	5	0
TGFBR2	Tchem	ACC	0	0	0	0	0	0	0	0	0	0	0	0	0	0	0	0	0	0	0	0	0	0	0	0	0	5	0
TIE1	Tchem	ACC	0	0	0	0	0	0	0	0	0	0	0	0	0	0	0	0	0	0	0	0	0	0	0	0	0	5	0
TK2	Tchem	ACC	0	0	0	0	0	0	0	0	0	0	0	0	0	0	0	0	0	0	0	0	0	0	0	0	0	5	0
TLK1	Tchem	ACC	0	0	0	0	0	0	0	0	0	0	0	0	0	0	0	0	0	0	0	0	0	0	0	0	0	5	0
TLK2	Tchem	ACC	0	0	0	0	0	0	0	0	0	0	0	0	0	0	0	0	0	0	0	0	0	0	0	0	0	5	0
TNIK	Tchem	ACC	0	0	0	0	0	0	0	0	0	0	0	0	0	0	0	0	0	0	0	0	0	0	0	0	0	5	0
TNK1	Tchem	ACC	0	0	0	0	0	0	0	0	0	0	0	0	0	0	0	0	0	0	0	0	0	0	0	0	0	5	0
TNK2	Tchem	ACC	0	0	0	0	0	0	0	0	0	0	0	0	0	0	0	0	0	0	0	0	0	0	0	0	0	5	0
TNNI3K	Tchem	ACC	0	0	0	0	0	0	0	0	0	0	0	0	0	0	0	0	0	0	0	0	0	0	0	0	0	5	0
TPK1	Tbio	ACC	0	0	0	0	0	0	0	0	0	0	0	0	0	0	0	0	0	0	0	0	0	0	0	0	0	5	0
TRIB1	Tbio	ACC	0	0	0	0	0	0	0	0	0	0	0	0	0	0	0	0	0	0	0	0	0	0	0	0	0	5	0
TRIB3	Tbio	ACC	0	0	0	0	0	0	0	0	0	0	0	0	0	0	0	0	0	0	0	0	0	0	0	0	0	5	0
TRIO	Tbio	ACC	0	0	0	0	0	0	0	0	0	0	0	0	0	0	0	0	0	0	0	0	0	0	0	0	0	5	0
TRPM6	Tchem	ACC	0	0	0	0	0	0	0	0	0	0	0	0	0	0	0	0	0	0	0	0	0	0	0	0	0	5	0
TSSK1B	Tchem	ACC	0	0	0	0	0	0	0	0	0	0	0	0	0	0	0	0	0	0	0	0	0	0	0	0	0	5	0
TSSK4	Tbio	ACC	0	0	0	0	0	0	0	0	0	0	0	0	0	0	0	0	0	0	0	0	0	0	0	0	0	5	0
TSSK6	Tbio	ACC	0	0	0	0	0	0	0	0	0	0	0	0	0	0	0	0	0	0	0	0	0	0	0	0	0	5	0
TTBK1	Tbio	ACC	0	0	0	0	0	0	0	0	0	0	0	0	0	0	0	0	0	0	0	0	0	0	0	0	0	5	0
TXK	Tchem	ACC	0	0	0	0	0	0	0	0	0	0	0	0	0	0	0	0	0	0	0	0	0	0	0	0	0	5	0
UCKL1	Tdark	ACC	0	0	0	0	0	0	0	0	0	0	0	0	0	0	0	0	0	0	0	0	0	0	0	0	0	5	0
ULK1	Tchem	ACC	0	0	0	0	0	0	0	0	0	0	0	0	0	0	0	0	0	0	0	0	0	0	0	0	0	5	0
ULK2	Tchem	ACC	0	0	0	0	0	0	0	0	0	0	0	0	0	0	0	0	0	0	0	0	0	0	0	0	0	5	0
ULK3	Tchem	ACC	0	0	0	0	0	0	0	0	0	0	0	0	0	0	0	0	0	0	0	0	0	0	0	0	0	5	0
ULK4	Tbio	ACC	0	0	0	0	0	0	0	0	0	0	0	0	0	0	0	0	0	0	0	0	0	0	0	0	0	5	0
VRK2	Tbio	ACC	0	0	0	0	0	0	0	0	0	0	0	0	0	0	0	0	0	0	0	0	0	0	0	0	0	5	0
WEE2	Tbio	ACC	0	0	0	0	0	0	0	0	0	0	0	0	0	0	0	0	0	0	0	0	0	0	0	0	0	5	0
WNK3	Tchem	ACC	0	0	0	0	0	0	0	0	0	0	0	0	0	0	0	0	0	0	0	0	0	0	0	0	0	5	0
XYLB	Tbio	ACC	0	0	0	0	0	0	0	0	0	0	0	0	0	0	0	0	0	0	0	0	0	0	0	0	0	5	0
ZAP70	Tchem	ACC	0	0	0	0	0	0	0	0	0	0	0	0	0	0	0	0	0	0	0	0	0	0	0	0	0	5	0

## Sheet: BLCA
Gene	Cancer	TDL	clinicalt1.vs.t2	clinicalt1.vs.t3	clinicalt1.vs.t4	clinicalt2.vs.t4	clinicalt2.vs.t3	m0.vs.m1	n0.vs.n1	n0.vs.n2	n1.vs.n2	n0.vs.n3	n1.vs.n3	n2.vs.n3	t0.vs.t1	t1.vs.t2	t0.vs.t2	t0.vs.t3	t1.vs.t3	t2.vs.t3	t0.vs.t4	t1.vs.t4	t2.vs.t4	t3.vs.t4	PathStage.I.vs.Stage.II	PathStage.I.vs.Stage.III	PathStage.I.vs.Stage.IV	PathStage.II.vs.Stage.III	PathStage.II.vs.Stage.IV	PathStage.III.vs.Stage.IV	Mut	survival	clinical_means	n_means	t_means	Path_means	DE	Kinase_Score_Sum	Max_score	CKI
DCLK3	BLCA	Tchem	0	0	0	0	0	1	0	0	0	0	0	0	0	0	0	0	0	0	0	0	1	1	0	0	0	0	0	0	0	1	0	0	0.2	0	1	3.2	8	40
TRIB3	BLCA	Tbio	0	0	0	0	0	1	0	0	0	0	0	0	0	0	0	0	0	0	0	0	0	0	0	0	0	0	0	0	0	1	0	0	0	0	1	3	8	37.5
BMPR1B	BLCA	Tchem	0	0	0	0	0	1	0	0	0	0	0	0	0	0	0	0	0	0	0	0	0	0	0	0	0	0	0	0	0	0	0	0	0	0	1	2	8	25
EGFR	BLCA	Tclin	0	0	0	0	0	0	0	0	0	0	0	0	0	0	0	0	0	0	0	0	0	0	0	0	0	0	0	0	0	1	0	0	0	0	1	2	8	25
ERBB2	BLCA	Tclin	0	0	0	0	0	0	0	0	0	0	0	0	0	0	0	0	0	0	0	0	0	0	0	0	0	0	0	0	1	0	0	0	0	0	1	2	8	25
INSRR	BLCA	Tchem	0	0	0	0	0	1	0	0	0	0	0	0	0	0	0	0	0	0	0	0	0	0	0	0	0	0	0	0	0	0	0	0	0	0	1	2	8	25
MAPK15	BLCA	Tchem	0	0	0	0	0	1	0	0	0	0	0	0	0	0	0	0	0	0	0	0	0	0	0	0	0	0	0	0	0	0	0	0	0	0	1	2	8	25
MAST1	BLCA	Tchem	0	0	0	0	0	1	0	0	0	0	0	0	0	0	0	0	0	0	0	0	0	0	0	0	0	0	0	0	0	0	0	0	0	0	1	2	8	25
PLK2	BLCA	Tchem	0	0	0	0	0	1	0	0	0	0	0	0	0	0	0	0	0	0	0	0	0	0	0	0	0	0	0	0	0	1	0	0	0	0	0	2	8	25
GALK1	BLCA	Tbio	0	0	0	0	0	0	1	0	0	1	0	1	0	0	0	0	0	0	0	0	0	0	0	0	0	0	1	0	0	1	0	0.5	0	0.166667	0	1.66667	8	20.8333
PRKG1	BLCA	Tchem	0	0	0	0	1	0	0	0	0	0	0	0	0	0	0	0	0	1	0	0	0	0	0	0	0	1	1	0	0	1	0.2	0	0.1	0.333333	0	1.63333	8	20.4167
PDGFRB	BLCA	Tclin	0	0	0	0	0	0	0	0	0	0	0	0	0	0	0	0	0	1	0	0	1	0	0	0	0	1	1	0	0	1	0	0	0.2	0.333333	0	1.53333	8	19.1667
MELK	BLCA	Tchem	0	0	0	0	0	0	0	0	0	1	1	1	0	0	0	0	0	0	0	0	0	0	0	0	0	0	0	0	0	0	0	0.5	0	0	1	1.5	8	18.75
EFNA1	BLCA	Tbio	0	0	0	0	0	0	0	1	0	0	0	0	0	0	0	0	0	0	0	0	0	0	0	0	0	0	1	1	0	0	0	0.166667	0	0.333333	1	1.5	8	18.75
ACVR2B	BLCA	Tchem	0	0	0	0	0	0	0	0	0	1	1	1	0	0	0	0	0	0	0	0	0	0	0	0	0	0	0	0	0	0	0	0.5	0	0	1	1.5	8	18.75
ALK	BLCA	Tclin	0	0	0	0	0	0	0	0	0	1	1	1	0	0	0	0	0	0	0	0	0	0	0	0	0	0	0	0	0	0	0	0.5	0	0	1	1.5	8	18.75
ALPK2	BLCA	Tbio	0	0	0	0	0	0	0	0	0	1	1	1	0	0	0	0	0	0	0	0	0	0	0	0	0	0	0	0	0	0	0	0.5	0	0	1	1.5	8	18.75
CDK5	BLCA	Tchem	0	0	0	0	0	0	0	0	0	1	1	1	0	0	0	0	0	0	0	0	0	0	0	0	0	0	0	0	0	0	0	0.5	0	0	1	1.5	8	18.75
MYLK	BLCA	Tchem	0	0	0	0	1	0	0	0	0	0	0	0	0	0	0	0	0	0	0	0	0	0	0	0	0	0	1	0	0	1	0.2	0	0	0.166667	0	1.36667	8	17.0833
CKMT2	BLCA	Tbio	0	0	0	0	0	0	0	1	0	0	0	0	0	0	0	0	0	0	0	0	0	0	0	0	0	0	1	0	0	1	0	0.166667	0	0.166667	0	1.33333	8	16.6667
PASK	BLCA	Tbio	0	0	0	1	0	0	0	0	0	0	0	0	0	0	0	0	0	0	0	0	0	0	0	0	0	0	0	0	0	0	0.2	0	0	0	1	1.2	8	15
TSSK6	BLCA	Tbio	0	0	0	1	0	0	0	0	0	0	0	0	0	0	0	0	0	0	0	0	0	0	0	0	0	0	0	0	0	0	0.2	0	0	0	1	1.2	8	15
CDC42BPB	BLCA	Tbio	0	0	0	1	0	0	0	0	0	0	0	0	0	0	0	0	0	0	0	0	0	0	0	0	0	0	0	0	0	1	0.2	0	0	0	0	1.2	8	15
STK40	BLCA	Tbio	0	0	0	0	1	0	0	0	0	0	0	0	0	0	0	0	0	0	0	0	0	0	0	0	0	0	0	0	0	1	0.2	0	0	0	0	1.2	8	15
PRKG2	BLCA	Tchem	0	0	0	0	1	1	0	0	0	0	0	0	0	0	0	0	0	0	0	0	0	0	0	0	0	0	0	0	0	0	0.2	0	0	0	0	1.2	8	15
STK31	BLCA	Tchem	0	0	0	0	0	0	0	0	0	1	0	0	0	0	0	0	0	0	0	0	0	0	0	0	0	0	0	0	0	0	0	0.166667	0	0	1	1.16667	8	14.5833
SPHK1	BLCA	Tchem	0	0	0	0	0	0	0	0	0	0	0	0	0	0	0	0	0	0	0	0	0	0	0	0	0	1	0	0	0	0	0	0	0	0.166667	1	1.16667	8	14.5833
NTRK3	BLCA	Tchem	0	0	0	0	0	1	1	0	0	0	0	0	0	0	0	0	0	0	0	0	0	0	0	0	0	0	0	0	0	0	0	0.166667	0	0	0	1.16667	8	14.5833
PLK4	BLCA	Tchem	0	0	0	0	0	0	0	0	0	0	0	1	0	0	0	0	0	0	0	0	0	0	0	0	0	0	0	0	0	0	0	0.166667	0	0	1	1.16667	8	14.5833
CKB	BLCA	Tbio	0	0	0	0	0	1	1	0	0	0	0	0	0	0	0	0	0	0	0	0	0	0	0	0	0	0	0	0	0	0	0	0.166667	0	0	0	1.16667	8	14.5833
NME1	BLCA	Tbio	0	0	0	0	0	0	0	0	0	1	0	0	0	0	0	0	0	0	0	0	0	0	0	0	0	0	0	0	0	0	0	0.166667	0	0	1	1.16667	8	14.5833
PKMYT1	BLCA	Tchem	0	0	0	0	0	0	1	0	0	0	0	0	0	0	0	0	0	0	0	0	0	0	0	0	0	0	0	0	0	0	0	0.166667	0	0	1	1.16667	8	14.5833
PTK7	BLCA	Tbio	0	0	0	0	0	0	1	0	0	0	0	0	0	0	0	0	0	0	0	0	0	0	0	0	0	0	0	0	0	0	0	0.166667	0	0	1	1.16667	8	14.5833
MAP2K7	BLCA	Tchem	0	0	0	0	0	1	0	0	0	0	0	1	0	0	0	0	0	0	0	0	0	0	0	0	0	0	0	0	0	0	0	0.166667	0	0	0	1.16667	8	14.5833
HIPK3	BLCA	Tchem	0	0	0	0	0	0	0	0	0	0	0	0	0	0	0	0	0	0	0	0	0	0	0	0	0	0	1	0	0	1	0	0	0	0.166667	0	1.16667	8	14.5833
KHK	BLCA	Tchem	0	0	0	0	0	1	0	0	0	0	0	0	0	0	0	0	0	0	0	0	0	0	0	0	0	0	1	0	0	0	0	0	0	0.166667	0	1.16667	8	14.5833
STK32B	BLCA	Tchem	0	0	0	0	0	0	0	0	0	0	0	0	0	0	0	0	0	0	0	0	0	0	0	0	0	1	0	0	0	1	0	0	0	0.166667	0	1.16667	8	14.5833
ERBB3	BLCA	Tchem	0	0	0	0	0	0	0	0	0	0	0	0	0	0	0	0	0	1	0	0	0	0	0	0	0	0	0	0	0	0	0	0	0.1	0	1	1.1	8	13.75
EPHB3	BLCA	Tchem	0	0	0	0	0	0	0	0	0	0	0	0	0	0	0	0	0	0	0	0	1	0	0	0	0	0	0	0	0	1	0	0	0.1	0	0	1.1	8	13.75
RNASEL	BLCA	Tchem	0	0	0	0	0	1	0	0	0	0	0	0	0	0	0	0	0	0	0	0	0	1	0	0	0	0	0	0	0	0	0	0	0.1	0	0	1.1	8	13.75
TGFBR1	BLCA	Tchem	0	0	0	0	0	1	0	0	0	0	0	0	0	0	0	0	0	1	0	0	0	0	0	0	0	0	0	0	0	0	0	0	0.1	0	0	1.1	8	13.75
MST1R	BLCA	Tchem	0	0	0	0	0	0	0	0	0	0	0	0	0	0	0	0	0	0	0	0	0	0	0	0	0	0	0	0	0	0	0	0	0	0	1	1	8	12.5
CDK3	BLCA	Tchem	0	0	0	0	0	0	0	0	0	0	0	0	0	0	0	0	0	0	0	0	0	0	0	0	0	0	0	0	0	0	0	0	0	0	1	1	8	12.5
FLT1	BLCA	Tclin	0	0	0	0	0	0	0	0	0	0	0	0	0	0	0	0	0	0	0	0	0	0	0	0	0	0	0	0	0	1	0	0	0	0	0	1	8	12.5
KSR2	BLCA	Tbio	0	0	0	0	0	0	0	0	0	0	0	0	0	0	0	0	0	0	0	0	0	0	0	0	0	0	0	0	0	0	0	0	0	0	1	1	8	12.5
NTRK1	BLCA	Tclin	0	0	0	0	0	1	0	0	0	0	0	0	0	0	0	0	0	0	0	0	0	0	0	0	0	0	0	0	0	0	0	0	0	0	0	1	8	12.5
MVK	BLCA	Tchem	0	0	0	0	0	0	0	0	0	0	0	0	0	0	0	0	0	0	0	0	0	0	0	0	0	0	0	0	0	0	0	0	0	0	1	1	8	12.5
MYLK2	BLCA	Tchem	0	0	0	0	0	0	0	0	0	0	0	0	0	0	0	0	0	0	0	0	0	0	0	0	0	0	0	0	0	0	0	0	0	0	1	1	8	12.5
SGK494	BLCA	Tdark	0	0	0	0	0	0	0	0	0	0	0	0	0	0	0	0	0	0	0	0	0	0	0	0	0	0	0	0	0	0	0	0	0	0	1	1	8	12.5
CHEK1	BLCA	Tchem	0	0	0	0	0	0	0	0	0	0	0	0	0	0	0	0	0	0	0	0	0	0	0	0	0	0	0	0	0	0	0	0	0	0	1	1	8	12.5
GUCY2D	BLCA	Tbio	0	0	0	0	0	0	0	0	0	0	0	0	0	0	0	0	0	0	0	0	0	0	0	0	0	0	0	0	0	0	0	0	0	0	1	1	8	12.5
HCK	BLCA	Tclin	0	0	0	0	0	1	0	0	0	0	0	0	0	0	0	0	0	0	0	0	0	0	0	0	0	0	0	0	0	0	0	0	0	0	0	1	8	12.5
PAK5	BLCA	Tchem	0	0	0	0	0	0	0	0	0	0	0	0	0	0	0	0	0	0	0	0	0	0	0	0	0	0	0	0	0	0	0	0	0	0	1	1	8	12.5
PLK1	BLCA	Tchem	0	0	0	0	0	0	0	0	0	0	0	0	0	0	0	0	0	0	0	0	0	0	0	0	0	0	0	0	0	0	0	0	0	0	1	1	8	12.5
SRMS	BLCA	Tchem	0	0	0	0	0	0	0	0	0	0	0	0	0	0	0	0	0	0	0	0	0	0	0	0	0	0	0	0	0	0	0	0	0	0	1	1	8	12.5
ANKK1	BLCA	Tbio	0	0	0	0	0	0	0	0	0	0	0	0	0	0	0	0	0	0	0	0	0	0	0	0	0	0	0	0	0	0	0	0	0	0	1	1	8	12.5
PDXK	BLCA	Tbio	0	0	0	0	0	0	0	0	0	0	0	0	0	0	0	0	0	0	0	0	0	0	0	0	0	0	0	0	0	0	0	0	0	0	1	1	8	12.5
AURKB	BLCA	Tchem	0	0	0	0	0	0	0	0	0	0	0	0	0	0	0	0	0	0	0	0	0	0	0	0	0	0	0	0	0	0	0	0	0	0	1	1	8	12.5
DTYMK	BLCA	Tbio	0	0	0	0	0	0	0	0	0	0	0	0	0	0	0	0	0	0	0	0	0	0	0	0	0	0	0	0	0	0	0	0	0	0	1	1	8	12.5
FGFR3	BLCA	Tclin	0	0	0	0	0	0	0	0	0	0	0	0	0	0	0	0	0	0	0	0	0	0	0	0	0	0	0	0	1	0	0	0	0	0	0	1	8	12.5
STK32A	BLCA	Tchem	0	0	0	0	0	0	0	0	0	0	0	0	0	0	0	0	0	0	0	0	0	0	0	0	0	0	0	0	0	0	0	0	0	0	1	1	8	12.5
ACVR1	BLCA	Tchem	0	0	0	0	0	0	0	0	0	0	0	0	0	0	0	0	0	0	0	0	0	0	0	0	0	0	0	0	0	1	0	0	0	0	0	1	8	12.5
ADCK5	BLCA	Tdark	0	0	0	0	0	0	0	0	0	0	0	0	0	0	0	0	0	0	0	0	0	0	0	0	0	0	0	0	0	0	0	0	0	0	1	1	8	12.5
ALPK3	BLCA	Tdark	0	0	0	0	0	0	0	0	0	0	0	0	0	0	0	0	0	0	0	0	0	0	0	0	0	0	0	0	0	1	0	0	0	0	0	1	8	12.5
AURKA	BLCA	Tchem	0	0	0	0	0	0	0	0	0	0	0	0	0	0	0	0	0	0	0	0	0	0	0	0	0	0	0	0	0	0	0	0	0	0	1	1	8	12.5
BMX	BLCA	Tchem	0	0	0	0	0	1	0	0	0	0	0	0	0	0	0	0	0	0	0	0	0	0	0	0	0	0	0	0	0	0	0	0	0	0	0	1	8	12.5
BRSK1	BLCA	Tchem	0	0	0	0	0	1	0	0	0	0	0	0	0	0	0	0	0	0	0	0	0	0	0	0	0	0	0	0	0	0	0	0	0	0	0	1	8	12.5
BRSK2	BLCA	Tchem	0	0	0	0	0	0	0	0	0	0	0	0	0	0	0	0	0	0	0	0	0	0	0	0	0	0	0	0	0	0	0	0	0	0	1	1	8	12.5
BUB1	BLCA	Tchem	0	0	0	0	0	0	0	0	0	0	0	0	0	0	0	0	0	0	0	0	0	0	0	0	0	0	0	0	0	0	0	0	0	0	1	1	8	12.5
BUB1B	BLCA	Tbio	0	0	0	0	0	0	0	0	0	0	0	0	0	0	0	0	0	0	0	0	0	0	0	0	0	0	0	0	0	0	0	0	0	0	1	1	8	12.5
CAMK2B	BLCA	Tchem	0	0	0	0	0	0	0	0	0	0	0	0	0	0	0	0	0	0	0	0	0	0	0	0	0	0	0	0	0	0	0	0	0	0	1	1	8	12.5
CAMK4	BLCA	Tbio	0	0	0	0	0	0	0	0	0	0	0	0	0	0	0	0	0	0	0	0	0	0	0	0	0	0	0	0	0	1	0	0	0	0	0	1	8	12.5
CAMKV	BLCA	Tbio	0	0	0	0	0	0	0	0	0	0	0	0	0	0	0	0	0	0	0	0	0	0	0	0	0	0	0	0	0	0	0	0	0	0	1	1	8	12.5
CDC7	BLCA	Tchem	0	0	0	0	0	0	0	0	0	0	0	0	0	0	0	0	0	0	0	0	0	0	0	0	0	0	0	0	0	0	0	0	0	0	1	1	8	12.5
CDK1	BLCA	Tchem	0	0	0	0	0	0	0	0	0	0	0	0	0	0	0	0	0	0	0	0	0	0	0	0	0	0	0	0	0	0	0	0	0	0	1	1	8	12.5
CDK14	BLCA	Tchem	0	0	0	0	0	0	0	0	0	0	0	0	0	0	0	0	0	0	0	0	0	0	0	0	0	0	0	0	0	1	0	0	0	0	0	1	8	12.5
CDK2	BLCA	Tchem	0	0	0	0	0	0	0	0	0	0	0	0	0	0	0	0	0	0	0	0	0	0	0	0	0	0	0	0	0	0	0	0	0	0	1	1	8	12.5
CDK6	BLCA	Tclin	0	0	0	0	0	0	0	0	0	0	0	0	0	0	0	0	0	0	0	0	0	0	0	0	0	0	0	0	0	1	0	0	0	0	0	1	8	12.5
CDKL1	BLCA	Tchem	0	0	0	0	0	0	0	0	0	0	0	0	0	0	0	0	0	0	0	0	0	0	0	0	0	0	0	0	0	1	0	0	0	0	0	1	8	12.5
CERK	BLCA	Tchem	0	0	0	0	0	0	0	0	0	0	0	0	0	0	0	0	0	0	0	0	0	0	0	0	0	0	0	0	0	1	0	0	0	0	0	1	8	12.5
CIT	BLCA	Tchem	0	0	0	0	0	0	0	0	0	0	0	0	0	0	0	0	0	0	0	0	0	0	0	0	0	0	0	0	0	0	0	0	0	0	1	1	8	12.5
CLK2	BLCA	Tchem	0	0	0	0	0	0	0	0	0	0	0	0	0	0	0	0	0	0	0	0	0	0	0	0	0	0	0	0	0	0	0	0	0	0	1	1	8	12.5
CMPK2	BLCA	Tbio	0	0	0	0	0	0	0	0	0	0	0	0	0	0	0	0	0	0	0	0	0	0	0	0	0	0	0	0	0	0	0	0	0	0	1	1	8	12.5
COQ8A	BLCA	Tbio	0	0	0	0	0	1	0	0	0	0	0	0	0	0	0	0	0	0	0	0	0	0	0	0	0	0	0	0	0	0	0	0	0	0	0	1	8	12.5
DCLK2	BLCA	Tchem	0	0	0	0	0	1	0	0	0	0	0	0	0	0	0	0	0	0	0	0	0	0	0	0	0	0	0	0	0	0	0	0	0	0	0	1	8	12.5
DSTYK	BLCA	Tchem	0	0	0	0	0	0	0	0	0	0	0	0	0	0	0	0	0	0	0	0	0	0	0	0	0	0	0	0	0	1	0	0	0	0	0	1	8	12.5
EIF2AK1	BLCA	Tchem	0	0	0	0	0	0	0	0	0	0	0	0	0	0	0	0	0	0	0	0	0	0	0	0	0	0	0	0	0	0	0	0	0	0	1	1	8	12.5
EIF2AK4	BLCA	Tchem	0	0	0	0	0	0	0	0	0	0	0	0	0	0	0	0	0	0	0	0	0	0	0	0	0	0	0	0	0	1	0	0	0	0	0	1	8	12.5
EPHA10	BLCA	Tbio	0	0	0	0	0	0	0	0	0	0	0	0	0	0	0	0	0	0	0	0	0	0	0	0	0	0	0	0	0	0	0	0	0	0	1	1	8	12.5
EPHA8	BLCA	Tchem	0	0	0	0	0	0	0	0	0	0	0	0	0	0	0	0	0	0	0	0	0	0	0	0	0	0	0	0	0	0	0	0	0	0	1	1	8	12.5
EPHB1	BLCA	Tchem	0	0	0	0	0	0	0	0	0	0	0	0	0	0	0	0	0	0	0	0	0	0	0	0	0	0	0	0	0	1	0	0	0	0	0	1	8	12.5
EPHB2	BLCA	Tchem	0	0	0	0	0	0	0	0	0	0	0	0	0	0	0	0	0	0	0	0	0	0	0	0	0	0	0	0	0	0	0	0	0	0	1	1	8	12.5
EPHB4	BLCA	Tchem	0	0	0	0	0	0	0	0	0	0	0	0	0	0	0	0	0	0	0	0	0	0	0	0	0	0	0	0	0	1	0	0	0	0	0	1	8	12.5
FER	BLCA	Tchem	0	0	0	0	0	0	0	0	0	0	0	0	0	0	0	0	0	0	0	0	0	0	0	0	0	0	0	0	0	1	0	0	0	0	0	1	8	12.5
FGFR1	BLCA	Tclin	0	0	0	0	0	0	0	0	0	0	0	0	0	0	0	0	0	0	0	0	0	0	0	0	0	0	0	0	0	1	0	0	0	0	0	1	8	12.5
GRK5	BLCA	Tchem	0	0	0	0	0	1	0	0	0	0	0	0	0	0	0	0	0	0	0	0	0	0	0	0	0	0	0	0	0	0	0	0	0	0	0	1	8	12.5
HK3	BLCA	Tbio	0	0	0	0	0	0	0	0	0	0	0	0	0	0	0	0	0	0	0	0	0	0	0	0	0	0	0	0	0	0	0	0	0	0	1	1	8	12.5
HKDC1	BLCA	Tbio	0	0	0	0	0	0	0	0	0	0	0	0	0	0	0	0	0	0	0	0	0	0	0	0	0	0	0	0	0	0	0	0	0	0	1	1	8	12.5
ITPKA	BLCA	Tchem	0	0	0	0	0	0	0	0	0	0	0	0	0	0	0	0	0	0	0	0	0	0	0	0	0	0	0	0	0	0	0	0	0	0	1	1	8	12.5
KIT	BLCA	Tclin	0	0	0	0	0	1	0	0	0	0	0	0	0	0	0	0	0	0	0	0	0	0	0	0	0	0	0	0	0	0	0	0	0	0	0	1	8	12.5
LIMK1	BLCA	Tchem	0	0	0	0	0	0	0	0	0	0	0	0	0	0	0	0	0	0	0	0	0	0	0	0	0	0	0	0	0	0	0	0	0	0	1	1	8	12.5
LTK	BLCA	Tchem	0	0	0	0	0	0	0	0	0	0	0	0	0	0	0	0	0	0	0	0	0	0	0	0	0	0	0	0	0	0	0	0	0	0	1	1	8	12.5
MASTL	BLCA	Tbio	0	0	0	0	0	0	0	0	0	0	0	0	0	0	0	0	0	0	0	0	0	0	0	0	0	0	0	0	0	0	0	0	0	0	1	1	8	12.5
MYLK4	BLCA	Tchem	0	0	0	0	0	0	0	0	0	0	0	0	0	0	0	0	0	0	0	0	0	0	0	0	0	0	0	0	0	0	0	0	0	0	1	1	8	12.5
MYO3A	BLCA	Tbio	0	0	0	0	0	0	0	0	0	0	0	0	0	0	0	0	0	0	0	0	0	0	0	0	0	0	0	0	0	0	0	0	0	0	1	1	8	12.5
NEK2	BLCA	Tchem	0	0	0	0	0	0	0	0	0	0	0	0	0	0	0	0	0	0	0	0	0	0	0	0	0	0	0	0	0	0	0	0	0	0	1	1	8	12.5
PAK6	BLCA	Tchem	0	0	0	0	0	1	0	0	0	0	0	0	0	0	0	0	0	0	0	0	0	0	0	0	0	0	0	0	0	0	0	0	0	0	0	1	8	12.5
PBK	BLCA	Tchem	0	0	0	0	0	0	0	0	0	0	0	0	0	0	0	0	0	0	0	0	0	0	0	0	0	0	0	0	0	0	0	0	0	0	1	1	8	12.5
PCK1	BLCA	Tbio	0	0	0	0	0	0	0	0	0	0	0	0	0	0	0	0	0	0	0	0	0	0	0	0	0	0	0	0	0	0	0	0	0	0	1	1	8	12.5
PCK2	BLCA	Tbio	0	0	0	0	0	0	0	0	0	0	0	0	0	0	0	0	0	0	0	0	0	0	0	0	0	0	0	0	0	0	0	0	0	0	1	1	8	12.5
PEAK1	BLCA	Tbio	0	0	0	0	0	0	0	0	0	0	0	0	0	0	0	0	0	0	0	0	0	0	0	0	0	0	0	0	0	1	0	0	0	0	0	1	8	12.5
PFKFB1	BLCA	Tbio	0	0	0	0	0	0	0	0	0	0	0	0	0	0	0	0	0	0	0	0	0	0	0	0	0	0	0	0	0	0	0	0	0	0	1	1	8	12.5
PFKP	BLCA	Tbio	0	0	0	0	0	1	0	0	0	0	0	0	0	0	0	0	0	0	0	0	0	0	0	0	0	0	0	0	0	0	0	0	0	0	0	1	8	12.5
PIK3CA	BLCA	Tclin	0	0	0	0	0	0	0	0	0	0	0	0	0	0	0	0	0	0	0	0	0	0	0	0	0	0	0	0	1	0	0	0	0	0	0	1	8	12.5
PIP5K1B	BLCA	Tbio	0	0	0	0	0	1	0	0	0	0	0	0	0	0	0	0	0	0	0	0	0	0	0	0	0	0	0	0	0	0	0	0	0	0	0	1	8	12.5
PKLR	BLCA	Tbio	0	0	0	0	0	0	0	0	0	0	0	0	0	0	0	0	0	0	0	0	0	0	0	0	0	0	0	0	0	0	0	0	0	0	1	1	8	12.5
PKN1	BLCA	Tchem	0	0	0	0	0	1	0	0	0	0	0	0	0	0	0	0	0	0	0	0	0	0	0	0	0	0	0	0	0	0	0	0	0	0	0	1	8	12.5
PKN3	BLCA	Tbio	0	0	0	0	0	1	0	0	0	0	0	0	0	0	0	0	0	0	0	0	0	0	0	0	0	0	0	0	0	0	0	0	0	0	0	1	8	12.5
PRKCA	BLCA	Tchem	0	0	0	0	0	1	0	0	0	0	0	0	0	0	0	0	0	0	0	0	0	0	0	0	0	0	0	0	0	0	0	0	0	0	0	1	8	12.5
PRKCG	BLCA	Tchem	0	0	0	0	0	0	0	0	0	0	0	0	0	0	0	0	0	0	0	0	0	0	0	0	0	0	0	0	0	0	0	0	0	0	1	1	8	12.5
PRKCZ	BLCA	Tchem	0	0	0	0	0	0	0	0	0	0	0	0	0	0	0	0	0	0	0	0	0	0	0	0	0	0	0	0	0	0	0	0	0	0	1	1	8	12.5
PRKDC	BLCA	Tchem	0	0	0	0	0	0	0	0	0	0	0	0	0	0	0	0	0	0	0	0	0	0	0	0	0	0	0	0	0	1	0	0	0	0	0	1	8	12.5
PRKY	BLCA	Tdark	0	0	0	0	0	0	0	0	0	0	0	0	0	0	0	0	0	0	0	0	0	0	0	0	0	0	0	0	0	0	0	0	0	0	1	1	8	12.5
PSKH1	BLCA	Tdark	0	0	0	0	0	0	0	0	0	0	0	0	0	0	0	0	0	0	0	0	0	0	0	0	0	0	0	0	0	1	0	0	0	0	0	1	8	12.5
RIPK2	BLCA	Tchem	0	0	0	0	0	0	0	0	0	0	0	0	0	0	0	0	0	0	0	0	0	0	0	0	0	0	0	0	0	0	0	0	0	0	1	1	8	12.5
ROS1	BLCA	Tchem	0	0	0	0	0	0	0	0	0	0	0	0	0	0	0	0	0	0	0	0	0	0	0	0	0	0	0	0	0	0	0	0	0	0	1	1	8	12.5
RPS6KL1	BLCA	Tdark	0	0	0	0	0	1	0	0	0	0	0	0	0	0	0	0	0	0	0	0	0	0	0	0	0	0	0	0	0	0	0	0	0	0	0	1	8	12.5
SBK1	BLCA	Tchem	0	0	0	0	0	0	0	0	0	0	0	0	0	0	0	0	0	0	0	0	0	0	0	0	0	0	0	0	0	0	0	0	0	0	1	1	8	12.5
SGK2	BLCA	Tchem	0	0	0	0	0	0	0	0	0	0	0	0	0	0	0	0	0	0	0	0	0	0	0	0	0	0	0	0	0	0	0	0	0	0	1	1	8	12.5
SHPK	BLCA	Tbio	0	0	0	0	0	0	0	0	0	0	0	0	0	0	0	0	0	0	0	0	0	0	0	0	0	0	0	0	0	1	0	0	0	0	0	1	8	12.5
STK32C	BLCA	Tbio	0	0	0	0	0	0	0	0	0	0	0	0	0	0	0	0	0	0	0	0	0	0	0	0	0	0	0	0	0	0	0	0	0	0	1	1	8	12.5
TEX14	BLCA	Tbio	0	0	0	0	0	1	0	0	0	0	0	0	0	0	0	0	0	0	0	0	0	0	0	0	0	0	0	0	0	0	0	0	0	0	0	1	8	12.5
TK1	BLCA	Tchem	0	0	0	0	0	0	0	0	0	0	0	0	0	0	0	0	0	0	0	0	0	0	0	0	0	0	0	0	0	0	0	0	0	0	1	1	8	12.5
TTBK1	BLCA	Tbio	0	0	0	0	0	0	0	0	0	0	0	0	0	0	0	0	0	0	0	0	0	0	0	0	0	0	0	0	0	0	0	0	0	0	1	1	8	12.5
TTK	BLCA	Tchem	0	0	0	0	0	0	0	0	0	0	0	0	0	0	0	0	0	0	0	0	0	0	0	0	0	0	0	0	0	0	0	0	0	0	1	1	8	12.5
UCK2	BLCA	Tbio	0	0	0	0	0	0	0	0	0	0	0	0	0	0	0	0	0	0	0	0	0	0	0	0	0	0	0	0	0	0	0	0	0	0	1	1	8	12.5
UHMK1	BLCA	Tbio	0	0	0	0	0	0	0	0	0	0	0	0	0	0	0	0	0	0	0	0	0	0	0	0	0	0	0	0	0	0	0	0	0	0	1	1	8	12.5
ULK2	BLCA	Tchem	0	0	0	0	0	0	0	0	0	0	0	0	0	0	0	0	0	0	0	0	0	0	0	0	0	0	0	0	0	1	0	0	0	0	0	1	8	12.5
XYLB	BLCA	Tbio	0	0	0	0	0	0	0	0	0	0	0	0	0	0	0	0	0	0	0	0	0	0	0	0	0	0	0	0	0	0	0	0	0	0	1	1	8	12.5
PRKRA	BLCA	Tbio	0	0	0	0	0	1	0	0	0	0	0	0	0	0	0	0	0	0	0	0	0	0	0	0	0	0	0	0	0	0	0	0	0	0	0	1	8	12.5
RYK	BLCA	Tbio	0	0	0	0	0	1	0	0	0	0	0	0	0	0	0	0	0	0	0	0	0	0	0	0	0	0	0	0	0	0	0	0	0	0	0	1	8	12.5
TBCK	BLCA	Tbio	0	0	0	0	0	1	0	0	0	0	0	0	0	0	0	0	0	0	0	0	0	0	0	0	0	0	0	0	0	0	0	0	0	0	0	1	8	12.5
TRIO	BLCA	Tbio	0	0	0	0	0	1	0	0	0	0	0	0	0	0	0	0	0	0	0	0	0	0	0	0	0	0	0	0	0	0	0	0	0	0	0	1	8	12.5
GUK1	BLCA	Tbio	0	0	0	0	0	0	0	0	0	0	0	0	0	1	0	0	1	0	0	1	0	0	1	1	1	0	0	0	0	0	0	0	0.3	0.5	0	0.8	8	10
SCYL1	BLCA	Tbio	0	0	0	0	0	0	0	0	0	1	0	0	0	0	0	0	0	0	0	0	0	0	1	1	1	0	0	0	0	0	0	0.166667	0	0.5	0	0.666667	8	8.33333
EPHA3	BLCA	Tchem	0	0	0	1	0	0	0	1	0	0	0	0	0	0	0	0	0	0	0	0	1	0	0	0	0	0	1	0	0	0	0.2	0.166667	0.1	0.166667	0	0.633333	8	7.91667
ERBB4	BLCA	Tclin	0	0	0	0	0	0	0	0	0	1	1	1	1	0	0	0	0	0	0	0	0	0	0	0	0	0	0	0	0	0	0	0.5	0.1	0	0	0.6	8	7.5
STK17B	BLCA	Tchem	0	0	0	0	0	0	0	0	0	1	1	1	0	0	0	0	0	0	0	0	1	0	0	0	0	0	0	0	0	0	0	0.5	0.1	0	0	0.6	8	7.5
EPHA4	BLCA	Tchem	0	0	0	0	0	0	0	1	0	0	0	0	0	0	0	0	0	0	0	0	0	1	0	0	0	0	1	1	0	0	0	0.166667	0.1	0.333333	0	0.6	8	7.5
CDK11B	BLCA	Tchem	0	0	0	0	0	0	0	0	0	0	0	0	0	0	0	0	0	0	0	1	0	0	1	1	1	0	0	0	0	0	0	0	0.1	0.5	0	0.6	8	7.5
FASTK	BLCA	Tbio	0	0	0	0	0	0	0	0	0	1	0	0	0	0	0	0	0	0	0	0	0	0	1	0	1	0	0	0	0	0	0	0.166667	0	0.333333	0	0.5	8	6.25
ATM	BLCA	Tchem	0	0	0	0	0	0	0	0	0	1	1	1	0	0	0	0	0	0	0	0	0	0	0	0	0	0	0	0	0	0	0	0.5	0	0	0	0.5	8	6.25
MAST2	BLCA	Tbio	0	0	0	0	0	0	0	0	0	1	1	1	0	0	0	0	0	0	0	0	0	0	0	0	0	0	0	0	0	0	0	0.5	0	0	0	0.5	8	6.25
NRBP2	BLCA	Tdark	0	0	0	0	0	0	0	0	0	1	1	1	0	0	0	0	0	0	0	0	0	0	0	0	0	0	0	0	0	0	0	0.5	0	0	0	0.5	8	6.25
PHKA2	BLCA	Tbio	0	0	0	0	0	0	0	0	0	1	1	1	0	0	0	0	0	0	0	0	0	0	0	0	0	0	0	0	0	0	0	0.5	0	0	0	0.5	8	6.25
SCYL3	BLCA	Tdark	0	0	0	0	0	0	0	0	0	1	1	1	0	0	0	0	0	0	0	0	0	0	0	0	0	0	0	0	0	0	0	0.5	0	0	0	0.5	8	6.25
STRADB	BLCA	Tbio	0	0	0	0	0	0	0	0	0	1	1	1	0	0	0	0	0	0	0	0	0	0	0	0	0	0	0	0	0	0	0	0.5	0	0	0	0.5	8	6.25
MAP2K2	BLCA	Tclin	0	0	0	0	0	0	0	0	0	0	0	0	0	0	0	0	0	0	0	0	0	0	1	1	1	0	0	0	0	0	0	0	0	0.5	0	0.5	8	6.25
PKDCC	BLCA	Tbio	0	0	0	0	1	0	0	0	0	0	0	0	0	0	0	0	0	1	0	0	0	0	0	0	0	1	0	0	0	0	0.2	0	0.1	0.166667	0	0.466667	8	5.83333
CAMK2A	BLCA	Tchem	0	0	0	0	0	0	0	0	0	0	0	0	0	0	0	0	0	1	0	0	0	0	0	0	0	1	1	0	0	0	0	0	0.1	0.333333	0	0.433333	8	5.41667
DAPK3	BLCA	Tchem	0	0	0	0	0	0	0	0	0	0	0	0	0	0	0	0	1	0	0	0	0	0	0	1	1	0	0	0	0	0	0	0	0.1	0.333333	0	0.433333	8	5.41667
NEK6	BLCA	Tchem	0	0	0	0	0	0	0	0	0	0	0	0	0	0	0	0	0	1	0	0	0	0	0	0	0	1	1	0	0	0	0	0	0.1	0.333333	0	0.433333	8	5.41667
ROR2	BLCA	Tbio	0	0	0	0	0	0	0	0	0	0	0	0	0	0	0	0	0	1	0	0	0	0	0	0	0	1	1	0	0	0	0	0	0.1	0.333333	0	0.433333	8	5.41667
STK38	BLCA	Tbio	0	0	0	1	1	0	0	0	0	0	0	0	0	0	0	0	0	0	0	0	0	0	0	0	0	0	0	0	0	0	0.4	0	0	0	0	0.4	8	5
STKLD1	BLCA	Tdark	0	0	0	0	1	0	0	1	0	0	0	0	0	0	0	0	0	0	0	0	0	0	0	0	0	0	0	0	0	0	0.2	0.166667	0	0	0	0.366667	8	4.58333
DDR2	BLCA	Tchem	0	0	0	0	0	0	0	0	0	0	0	0	0	0	0	0	0	0	0	0	0	0	0	0	0	1	1	0	0	0	0	0	0	0.333333	0	0.333333	8	4.16667
CDK15	BLCA	Tchem	0	0	0	0	0	0	0	0	0	0	0	0	0	0	0	0	0	0	0	0	0	0	0	0	0	1	1	0	0	0	0	0	0	0.333333	0	0.333333	8	4.16667
STK24	BLCA	Tchem	0	0	0	0	0	0	0	0	1	0	0	0	0	0	0	0	0	0	0	0	0	0	0	0	0	0	0	1	0	0	0	0.166667	0	0.166667	0	0.333333	8	4.16667
TNK2	BLCA	Tchem	0	0	0	0	0	0	0	0	0	1	1	0	0	0	0	0	0	0	0	0	0	0	0	0	0	0	0	0	0	0	0	0.333333	0	0	0	0.333333	8	4.16667
TAB1	BLCA	Tbio	0	0	0	0	0	0	0	0	0	1	0	1	0	0	0	0	0	0	0	0	0	0	0	0	0	0	0	0	0	0	0	0.333333	0	0	0	0.333333	8	4.16667
CSNK2B	BLCA	Tbio	0	0	0	0	0	0	0	0	0	0	0	0	0	0	0	0	0	0	0	0	0	0	1	1	0	0	0	0	0	0	0	0	0	0.333333	0	0.333333	8	4.16667
ADCK2	BLCA	Tbio	0	0	0	0	0	0	0	1	0	0	0	0	0	0	0	0	0	0	0	0	0	0	0	0	0	0	0	1	0	0	0	0.166667	0	0.166667	0	0.333333	8	4.16667
CAMK2G	BLCA	Tchem	0	0	0	0	0	0	0	1	0	0	0	0	0	0	0	0	0	0	0	0	0	0	0	0	0	0	0	1	0	0	0	0.166667	0	0.166667	0	0.333333	8	4.16667
PAK4	BLCA	Tchem	0	0	0	0	0	0	0	1	0	0	0	0	0	0	0	0	0	0	0	0	0	0	0	0	0	0	0	1	0	0	0	0.166667	0	0.166667	0	0.333333	8	4.16667
PDIK1L	BLCA	Tdark	0	0	0	0	0	0	0	1	0	0	0	0	0	0	0	0	0	0	0	0	0	0	0	0	0	0	0	1	0	0	0	0.166667	0	0.166667	0	0.333333	8	4.16667
PIK3CB	BLCA	Tchem	0	0	0	0	0	0	0	1	0	0	0	0	0	0	0	0	0	0	0	0	0	0	0	0	0	0	1	0	0	0	0	0.166667	0	0.166667	0	0.333333	8	4.16667
GSK3A	BLCA	Tclin	1	0	0	0	0	0	0	0	0	0	0	0	0	1	0	0	0	0	0	0	0	0	0	0	0	0	0	0	0	0	0.2	0	0.1	0	0	0.3	8	3.75
BRAF	BLCA	Tclin	0	0	0	0	0	0	0	1	0	0	0	0	0	0	0	0	0	0	0	0	0	1	0	0	0	0	0	0	0	0	0	0.166667	0.1	0	0	0.266667	8	3.33333
MOK	BLCA	Tbio	0	0	0	0	0	0	0	0	0	0	0	1	1	0	0	0	0	0	0	0	0	0	0	0	0	0	0	0	0	0	0	0.166667	0.1	0	0	0.266667	8	3.33333
CSF1R	BLCA	Tclin	0	0	0	0	0	0	0	0	0	0	0	0	0	0	0	0	0	1	0	0	0	0	0	0	0	1	0	0	0	0	0	0	0.1	0.166667	0	0.266667	8	3.33333
FYN	BLCA	Tclin	0	0	0	0	0	0	0	0	0	0	0	0	0	0	0	0	0	1	0	0	0	0	0	0	0	1	0	0	0	0	0	0	0.1	0.166667	0	0.266667	8	3.33333
FES	BLCA	Tchem	0	0	0	0	0	0	0	0	0	1	0	0	0	0	0	0	0	0	0	0	0	1	0	0	0	0	0	0	0	0	0	0.166667	0.1	0	0	0.266667	8	3.33333
CSNK1G2	BLCA	Tchem	0	0	0	0	0	0	0	0	0	0	0	0	0	1	0	0	0	0	0	0	0	0	1	0	0	0	0	0	0	0	0	0	0.1	0.166667	0	0.266667	8	3.33333
PDGFRA	BLCA	Tclin	0	0	0	0	0	0	0	0	0	0	0	0	0	0	0	0	0	0	0	0	1	0	0	0	0	0	1	0	0	0	0	0	0.1	0.166667	0	0.266667	8	3.33333
MKNK1	BLCA	Tchem	0	0	0	1	0	0	0	0	0	0	0	0	0	0	0	0	0	0	0	0	0	0	0	0	0	0	0	0	0	0	0.2	0	0	0	0	0.2	8	2.5
PFKL	BLCA	Tbio	0	0	0	1	0	0	0	0	0	0	0	0	0	0	0	0	0	0	0	0	0	0	0	0	0	0	0	0	0	0	0.2	0	0	0	0	0.2	8	2.5
ADPGK	BLCA	Tbio	0	0	0	0	0	0	0	0	0	0	0	0	0	0	0	0	0	0	0	0	1	1	0	0	0	0	0	0	0	0	0	0	0.2	0	0	0.2	8	2.5
GALK2	BLCA	Tbio	0	0	0	0	0	0	0	0	0	0	0	0	0	0	0	0	0	0	0	0	1	1	0	0	0	0	0	0	0	0	0	0	0.2	0	0	0.2	8	2.5
PIK3C3	BLCA	Tchem	0	0	0	0	0	0	0	0	0	0	0	0	0	0	0	0	0	0	0	0	1	1	0	0	0	0	0	0	0	0	0	0	0.2	0	0	0.2	8	2.5
PRKCI	BLCA	Tchem	0	0	0	0	0	0	0	0	0	0	0	0	0	0	0	0	0	0	0	0	1	1	0	0	0	0	0	0	0	0	0	0	0.2	0	0	0.2	8	2.5
SRPK2	BLCA	Tchem	0	0	0	0	0	0	0	0	0	0	0	0	0	0	0	0	0	0	0	0	1	1	0	0	0	0	0	0	0	0	0	0	0.2	0	0	0.2	8	2.5
HIPK4	BLCA	Tchem	0	0	0	0	1	0	0	0	0	0	0	0	0	0	0	0	0	0	0	0	0	0	0	0	0	0	0	0	0	0	0.2	0	0	0	0	0.2	8	2.5
MAP3K20	BLCA	Tchem	0	0	0	0	1	0	0	0	0	0	0	0	0	0	0	0	0	0	0	0	0	0	0	0	0	0	0	0	0	0	0.2	0	0	0	NA	0.2	8	2.5
PDK4	BLCA	Tchem	0	0	0	0	1	0	0	0	0	0	0	0	0	0	0	0	0	0	0	0	0	0	0	0	0	0	0	0	0	0	0.2	0	0	0	0	0.2	8	2.5
PRPS1	BLCA	Tbio	0	0	0	1	0	0	0	0	0	0	0	0	0	0	0	0	0	0	0	0	0	0	0	0	0	0	0	0	0	0	0.2	0	0	0	0	0.2	8	2.5
TYRO3	BLCA	Tchem	0	0	0	0	1	0	0	0	0	0	0	0	0	0	0	0	0	0	0	0	0	0	0	0	0	0	0	0	0	0	0.2	0	0	0	0	0.2	8	2.5
CHKB	BLCA	Tbio	0	0	0	0	0	0	0	0	0	0	0	1	0	0	0	0	0	0	0	0	0	0	0	0	0	0	0	0	0	0	0	0.166667	0	0	0	0.166667	8	2.08333
NEK11	BLCA	Tchem	0	0	0	0	0	0	0	0	0	0	0	0	0	0	0	0	0	0	0	0	0	0	0	0	0	0	1	0	0	0	0	0	0	0.166667	0	0.166667	8	2.08333
TIE1	BLCA	Tchem	0	0	0	0	0	0	0	0	0	0	0	0	0	0	0	0	0	0	0	0	0	0	0	0	0	0	1	0	0	0	0	0	0	0.166667	0	0.166667	8	2.08333
LRRK2	BLCA	Tchem	0	0	0	0	0	0	0	0	0	0	0	0	0	0	0	0	0	0	0	0	0	0	0	0	0	1	0	0	0	0	0	0	0	0.166667	0	0.166667	8	2.08333
MAP3K11	BLCA	Tchem	0	0	0	0	0	0	0	0	0	1	0	0	0	0	0	0	0	0	0	0	0	0	0	0	0	0	0	0	0	0	0	0.166667	0	0	0	0.166667	8	2.08333
DGUOK	BLCA	Tbio	0	0	0	0	0	0	0	0	0	0	0	1	0	0	0	0	0	0	0	0	0	0	0	0	0	0	0	0	0	0	0	0.166667	0	0	0	0.166667	8	2.08333
ACVR2A	BLCA	Tchem	0	0	0	0	0	0	0	0	0	0	0	0	0	0	0	0	0	0	0	0	0	0	0	0	0	0	0	1	0	0	0	0	0	0.166667	0	0.166667	8	2.08333
PRKACA	BLCA	Tchem	0	0	0	0	0	0	0	0	0	0	0	0	0	0	0	0	0	0	0	0	0	0	0	0	1	0	0	0	0	0	0	0	0	0.166667	0	0.166667	8	2.08333
AAK1	BLCA	Tchem	0	0	0	0	0	0	0	1	0	0	0	0	0	0	0	0	0	0	0	0	0	0	0	0	0	0	0	0	0	0	0	0.166667	0	0	0	0.166667	8	2.08333
CDK13	BLCA	Tchem	0	0	0	0	0	0	0	0	0	1	0	0	0	0	0	0	0	0	0	0	0	0	0	0	0	0	0	0	0	0	0	0.166667	0	0	0	0.166667	8	2.08333
CMPK1	BLCA	Tbio	0	0	0	0	0	0	0	1	0	0	0	0	0	0	0	0	0	0	0	0	0	0	0	0	0	0	0	0	0	0	0	0.166667	0	0	0	0.166667	8	2.08333
DYRK1A	BLCA	Tchem	0	0	0	0	0	0	0	1	0	0	0	0	0	0	0	0	0	0	0	0	0	0	0	0	0	0	0	0	0	0	0	0.166667	0	0	0	0.166667	8	2.08333
EPHA1	BLCA	Tchem	0	0	0	0	0	0	0	1	0	0	0	0	0	0	0	0	0	0	0	0	0	0	0	0	0	0	0	0	0	0	0	0.166667	0	0	0	0.166667	8	2.08333
FGFR2	BLCA	Tclin	0	0	0	0	0	0	0	1	0	0	0	0	0	0	0	0	0	0	0	0	0	0	0	0	0	0	0	0	0	0	0	0.166667	0	0	0	0.166667	8	2.08333
GRK1	BLCA	Tchem	0	0	0	0	0	0	1	0	0	0	0	0	0	0	0	0	0	0	0	0	0	0	0	0	0	0	0	0	0	0	0	0.166667	0	0	0	0.166667	8	2.08333
OXSR1	BLCA	Tbio	0	0	0	0	0	0	0	0	0	1	0	0	0	0	0	0	0	0	0	0	0	0	0	0	0	0	0	0	0	0	0	0.166667	0	0	0	0.166667	8	2.08333
TAOK1	BLCA	Tchem	0	0	0	0	0	0	1	0	0	0	0	0	0	0	0	0	0	0	0	0	0	0	0	0	0	0	0	0	0	0	0	0.166667	0	0	0	0.166667	8	2.08333
CDK11A	BLCA	Tchem	0	0	0	0	0	0	0	0	0	0	0	0	0	0	0	0	0	0	0	0	0	0	1	0	0	0	0	0	0	0	0	0	0	0.166667	0	0.166667	8	2.08333
ILK	BLCA	Tchem	0	0	0	0	0	0	0	0	0	0	0	0	0	0	0	0	0	0	0	0	0	0	0	0	0	0	1	0	0	0	0	0	0	0.166667	0	0.166667	8	2.08333
LATS2	BLCA	Tchem	0	0	0	0	0	0	0	0	0	0	0	0	0	0	0	0	0	0	0	0	0	0	0	0	0	0	1	0	0	0	0	0	0	0.166667	0	0.166667	8	2.08333
MAP4K4	BLCA	Tchem	0	0	0	0	0	0	0	0	0	0	0	0	0	0	0	0	0	0	0	0	0	0	0	0	0	1	0	0	0	0	0	0	0	0.166667	0	0.166667	8	2.08333
NRBP1	BLCA	Tbio	0	0	0	0	0	0	0	0	0	0	0	0	0	0	0	0	0	0	0	0	0	0	0	0	1	0	0	0	0	0	0	0	0	0.166667	0	0.166667	8	2.08333
PIK3CG	BLCA	Tchem	0	0	0	0	0	0	0	0	0	0	0	0	0	0	0	0	0	0	0	0	0	0	0	0	0	1	0	0	0	0	0	0	0	0.166667	0	0.166667	8	2.08333
ROCK1	BLCA	Tclin	0	0	0	0	0	0	0	1	0	0	0	0	0	0	0	0	0	0	0	0	0	0	0	0	0	0	0	0	0	0	0	0.166667	0	0	0	0.166667	8	2.08333
SPEG	BLCA	Tbio	0	0	0	0	0	0	0	0	0	0	0	0	0	0	0	0	0	0	0	0	0	0	0	0	0	0	1	0	0	0	0	0	0	0.166667	0	0.166667	8	2.08333
STK3	BLCA	Tchem	0	0	0	0	0	0	0	0	0	0	0	0	0	0	0	0	0	0	0	0	0	0	0	0	0	0	1	0	0	0	0	0	0	0.166667	0	0.166667	8	2.08333
STRADA	BLCA	Tbio	0	0	0	0	0	0	0	1	0	0	0	0	0	0	0	0	0	0	0	0	0	0	0	0	0	0	0	0	0	0	0	0.166667	0	0	0	0.166667	8	2.08333
TESK1	BLCA	Tchem	0	0	0	0	0	0	0	0	0	0	0	0	0	0	0	0	0	0	0	0	0	0	0	0	1	0	0	0	0	0	0	0	0	0.166667	0	0.166667	8	2.08333
CDKL4	BLCA	Tdark	0	0	0	0	0	0	0	0	0	0	0	0	1	0	0	0	0	0	0	0	0	0	0	0	0	0	0	0	0	0	0	0	0.1	0	0	0.1	8	1.25
CLK3	BLCA	Tchem	0	0	0	0	0	0	0	0	0	0	0	0	0	0	0	0	0	0	0	0	0	1	0	0	0	0	0	0	0	0	0	0	0.1	0	0	0.1	8	1.25
TXK	BLCA	Tchem	0	0	0	0	0	0	0	0	0	0	0	0	0	0	0	0	0	0	0	0	0	1	0	0	0	0	0	0	0	0	0	0	0.1	0	0	0.1	8	1.25
KDR	BLCA	Tclin	0	0	0	0	0	0	0	0	0	0	0	0	1	0	0	0	0	0	0	0	0	0	0	0	0	0	0	0	0	0	0	0	0.1	0	0	0.1	8	1.25
NPR1	BLCA	Tclin	0	0	0	0	0	0	0	0	0	0	0	0	1	0	0	0	0	0	0	0	0	0	0	0	0	0	0	0	0	0	0	0	0.1	0	0	0.1	8	1.25
STK39	BLCA	Tbio	0	0	0	0	0	0	0	0	0	0	0	0	0	0	0	0	0	0	0	0	0	1	0	0	0	0	0	0	0	0	0	0	0.1	0	0	0.1	8	1.25
PIP4K2A	BLCA	Tbio	0	0	0	0	0	0	0	0	0	0	0	0	0	0	0	0	0	1	0	0	0	0	0	0	0	0	0	0	0	0	0	0	0.1	0	0	0.1	8	1.25
MAP3K5	BLCA	Tchem	0	0	0	0	0	0	0	0	0	0	0	0	0	0	0	0	0	0	0	0	0	1	0	0	0	0	0	0	0	0	0	0	0.1	0	0	0.1	8	1.25
AK9	BLCA	Tbio	0	0	0	0	0	0	0	0	0	0	0	0	0	0	0	0	0	0	0	0	0	1	0	0	0	0	0	0	0	0	0	0	0.1	0	0	0.1	8	1.25
FGGY	BLCA	Tbio	0	0	0	0	0	0	0	0	0	0	0	0	0	0	0	0	0	0	0	0	0	1	0	0	0	0	0	0	0	0	0	0	0.1	0	0	0.1	8	1.25
NAGK	BLCA	Tbio	0	0	0	0	0	0	0	0	0	0	0	0	0	0	0	0	0	0	0	0	0	1	0	0	0	0	0	0	0	0	0	0	0.1	0	0	0.1	8	1.25
PAN3	BLCA	Tdark	0	0	0	0	0	0	0	0	0	0	0	0	0	0	0	0	0	0	0	0	0	1	0	0	0	0	0	0	0	0	0	0	0.1	0	0	0.1	8	1.25
RIOK3	BLCA	Tchem	0	0	0	0	0	0	0	0	0	0	0	0	0	0	0	0	0	0	0	0	0	1	0	0	0	0	0	0	0	0	0	0	0.1	0	0	0.1	8	1.25
RPS6KA2	BLCA	Tchem	0	0	0	0	0	0	0	0	0	0	0	0	0	0	0	0	0	0	0	0	0	1	0	0	0	0	0	0	0	0	0	0	0.1	0	0	0.1	8	1.25
AKT3	BLCA	Tchem	0	0	0	0	0	0	0	0	0	0	0	0	0	0	0	0	0	1	0	0	0	0	0	0	0	0	0	0	0	0	0	0	0.1	0	0	0.1	8	1.25
DDR1	BLCA	Tchem	0	0	0	0	0	0	0	0	0	0	0	0	0	0	0	0	0	1	0	0	0	0	0	0	0	0	0	0	0	0	0	0	0.1	0	0	0.1	8	1.25
SRC	BLCA	Tclin	0	0	0	0	0	0	0	0	0	0	0	0	0	0	0	0	0	0	0	0	0	0	0	0	0	0	0	0	0	0	0	0	0	0	0	0	8	0
DAPK1	BLCA	Tchem	0	0	0	0	0	0	0	0	0	0	0	0	0	0	0	0	0	0	0	0	0	0	0	0	0	0	0	0	0	0	0	0	0	0	0	0	8	0
GK3P	BLCA	Tdark	0	0	0	0	0	0	0	0	0	0	0	0	0	0	0	0	0	0	0	0	0	0	0	0	0	0	0	0	0	0	0	0	0	0	0	0	8	0
MAST4	BLCA	Tbio	0	0	0	0	0	0	0	0	0	0	0	0	0	0	0	0	0	0	0	0	0	0	0	0	0	0	0	0	0	0	0	0	0	0	0	0	8	0
PRKACB	BLCA	Tchem	0	0	0	0	0	0	0	0	0	0	0	0	0	0	0	0	0	0	0	0	0	0	0	0	0	0	0	0	0	0	0	0	0	0	0	0	8	0
PRKCE	BLCA	Tchem	0	0	0	0	0	0	0	0	0	0	0	0	0	0	0	0	0	0	0	0	0	0	0	0	0	0	0	0	0	0	0	0	0	0	0	0	8	0
RIPK4	BLCA	Tchem	0	0	0	0	0	0	0	0	0	0	0	0	0	0	0	0	0	0	0	0	0	0	0	0	0	0	0	0	0	0	0	0	0	0	0	0	8	0
TAOK3	BLCA	Tchem	0	0	0	0	0	0	0	0	0	0	0	0	0	0	0	0	0	0	0	0	0	0	0	0	0	0	0	0	0	0	0	0	0	0	0	0	8	0
INSR	BLCA	Tclin	0	0	0	0	0	0	0	0	0	0	0	0	0	0	0	0	0	0	0	0	0	0	0	0	0	0	0	0	0	0	0	0	0	0	0	0	8	0
EPHB6	BLCA	Tchem	0	0	0	0	0	0	0	0	0	0	0	0	0	0	0	0	0	0	0	0	0	0	0	0	0	0	0	0	0	0	0	0	0	0	0	0	8	0
ERN2	BLCA	Tbio	0	0	0	0	0	0	0	0	0	0	0	0	0	0	0	0	0	0	0	0	0	0	0	0	0	0	0	0	0	0	0	0	0	0	0	0	8	0
DGKA	BLCA	Tbio	0	0	0	0	0	0	0	0	0	0	0	0	0	0	0	0	0	0	0	0	0	0	0	0	0	0	0	0	0	0	0	0	0	0	0	0	8	0
DGKQ	BLCA	Tbio	0	0	0	0	0	0	0	0	0	0	0	0	0	0	0	0	0	0	0	0	0	0	0	0	0	0	0	0	0	0	0	0	0	0	0	0	8	0
FRK	BLCA	Tchem	0	0	0	0	0	0	0	0	0	0	0	0	0	0	0	0	0	0	0	0	0	0	0	0	0	0	0	0	0	0	0	0	0	0	0	0	8	0
GAK	BLCA	Tchem	0	0	0	0	0	0	0	0	0	0	0	0	0	0	0	0	0	0	0	0	0	0	0	0	0	0	0	0	0	0	0	0	0	0	0	0	8	0
TPK1	BLCA	Tbio	0	0	0	0	0	0	0	0	0	0	0	0	0	0	0	0	0	0	0	0	0	0	0	0	0	0	0	0	0	0	0	0	0	0	0	0	8	0
BMPR1A	BLCA	Tchem	0	0	0	0	0	0	0	0	0	0	0	0	0	0	0	0	0	0	0	0	0	0	0	0	0	0	0	0	0	0	0	0	0	0	0	0	8	0
ETNK1	BLCA	Tbio	0	0	0	0	0	0	0	0	0	0	0	0	0	0	0	0	0	0	0	0	0	0	0	0	0	0	0	0	0	0	0	0	0	0	0	0	8	0
IKBKE	BLCA	Tchem	0	0	0	0	0	0	0	0	0	0	0	0	0	0	0	0	0	0	0	0	0	0	0	0	0	0	0	0	0	0	0	0	0	0	0	0	8	0
MAP2K4	BLCA	Tchem	0	0	0	0	0	0	0	0	0	0	0	0	0	0	0	0	0	0	0	0	0	0	0	0	0	0	0	0	0	0	0	0	0	0	0	0	8	0
MAP4K2	BLCA	Tchem	0	0	0	0	0	0	0	0	0	0	0	0	0	0	0	0	0	0	0	0	0	0	0	0	0	0	0	0	0	0	0	0	0	0	0	0	8	0
MAPK8	BLCA	Tchem	0	0	0	0	0	0	0	0	0	0	0	0	0	0	0	0	0	0	0	0	0	0	0	0	0	0	0	0	0	0	0	0	0	0	0	0	8	0
PRKCQ	BLCA	Tchem	0	0	0	0	0	0	0	0	0	0	0	0	0	0	0	0	0	0	0	0	0	0	0	0	0	0	0	0	0	0	0	0	0	0	0	0	8	0
RIPK3	BLCA	Tchem	0	0	0	0	0	0	0	0	0	0	0	0	0	0	0	0	0	0	0	0	0	0	0	0	0	0	0	0	0	0	0	0	0	0	0	0	8	0
SLK	BLCA	Tchem	0	0	0	0	0	0	0	0	0	0	0	0	0	0	0	0	0	0	0	0	0	0	0	0	0	0	0	0	0	0	0	0	0	0	0	0	8	0
TLK1	BLCA	Tchem	0	0	0	0	0	0	0	0	0	0	0	0	0	0	0	0	0	0	0	0	0	0	0	0	0	0	0	0	0	0	0	0	0	0	0	0	8	0
TYK2	BLCA	Tclin	0	0	0	0	0	0	0	0	0	0	0	0	0	0	0	0	0	0	0	0	0	0	0	0	0	0	0	0	0	0	0	0	0	0	0	0	8	0
CDKL5	BLCA	Tchem	0	0	0	0	0	0	0	0	0	0	0	0	0	0	0	0	0	0	0	0	0	0	0	0	0	0	0	0	0	0	0	0	0	0	0	0	8	0
MYLK3	BLCA	Tchem	0	0	0	0	0	0	0	0	0	0	0	0	0	0	0	0	0	0	0	0	0	0	0	0	0	0	0	0	0	0	0	0	0	0	0	0	8	0
PANK4	BLCA	Tdark	0	0	0	0	0	0	0	0	0	0	0	0	0	0	0	0	0	0	0	0	0	0	0	0	0	0	0	0	0	0	0	0	0	0	0	0	8	0
STK36	BLCA	Tbio	0	0	0	0	0	0	0	0	0	0	0	0	0	0	0	0	0	0	0	0	0	0	0	0	0	0	0	0	0	0	0	0	0	0	0	0	8	0
CDK10	BLCA	Tbio	0	0	0	0	0	0	0	0	0	0	0	0	0	0	0	0	0	0	0	0	0	0	0	0	0	0	0	0	0	0	0	0	0	0	0	0	8	0
CDK18	BLCA	Tchem	0	0	0	0	0	0	0	0	0	0	0	0	0	0	0	0	0	0	0	0	0	0	0	0	0	0	0	0	0	0	0	0	0	0	0	0	8	0
IKBKB	BLCA	Tchem	0	0	0	0	0	0	0	0	0	0	0	0	0	0	0	0	0	0	0	0	0	0	0	0	0	0	0	0	0	0	0	0	0	0	0	0	8	0
JAK1	BLCA	Tclin	0	0	0	0	0	0	0	0	0	0	0	0	0	0	0	0	0	0	0	0	0	0	0	0	0	0	0	0	0	0	0	0	0	0	0	0	8	0
JAK2	BLCA	Tclin	0	0	0	0	0	0	0	0	0	0	0	0	0	0	0	0	0	0	0	0	0	0	0	0	0	0	0	0	0	0	0	0	0	0	0	0	8	0
JAK3	BLCA	Tclin	0	0	0	0	0	0	0	0	0	0	0	0	0	0	0	0	0	0	0	0	0	0	0	0	0	0	0	0	0	0	0	0	0	0	0	0	8	0
KSR1	BLCA	Tbio	0	0	0	0	0	0	0	0	0	0	0	0	0	0	0	0	0	0	0	0	0	0	0	0	0	0	0	0	0	0	0	0	0	0	0	0	8	0
LYN	BLCA	Tclin	0	0	0	0	0	0	0	0	0	0	0	0	0	0	0	0	0	0	0	0	0	0	0	0	0	0	0	0	0	0	0	0	0	0	0	0	8	0
MAP3K14	BLCA	Tchem	0	0	0	0	0	0	0	0	0	0	0	0	0	0	0	0	0	0	0	0	0	0	0	0	0	0	0	0	0	0	0	0	0	0	0	0	8	0
MAP3K7	BLCA	Tchem	0	0	0	0	0	0	0	0	0	0	0	0	0	0	0	0	0	0	0	0	0	0	0	0	0	0	0	0	0	0	0	0	0	0	0	0	8	0
MAPKAPK5	BLCA	Tchem	0	0	0	0	0	0	0	0	0	0	0	0	0	0	0	0	0	0	0	0	0	0	0	0	0	0	0	0	0	0	0	0	0	0	0	0	8	0
MOS	BLCA	Tbio	0	0	0	0	0	0	0	0	0	0	0	0	0	0	0	0	0	0	0	0	0	0	0	0	0	0	0	0	0	0	0	0	0	0	NA	0	8	0
NADK	BLCA	Tbio	0	0	0	0	0	0	0	0	0	0	0	0	0	0	0	0	0	0	0	0	0	0	0	0	0	0	0	0	0	0	0	0	0	0	0	0	8	0
NEK10	BLCA	Tdark	0	0	0	0	0	0	0	0	0	0	0	0	0	0	0	0	0	0	0	0	0	0	0	0	0	0	0	0	0	0	0	0	0	0	0	0	8	0
PGK2	BLCA	Tbio	0	0	0	0	0	0	0	0	0	0	0	0	0	0	0	0	0	0	0	0	0	0	0	0	0	0	0	0	0	0	0	0	0	0	NA	0	8	0
PI4KB	BLCA	Tchem	0	0	0	0	0	0	0	0	0	0	0	0	0	0	0	0	0	0	0	0	0	0	0	0	0	0	0	0	0	0	0	0	0	0	0	0	8	0
PIK3C2B	BLCA	Tchem	0	0	0	0	0	0	0	0	0	0	0	0	0	0	0	0	0	0	0	0	0	0	0	0	0	0	0	0	0	0	0	0	0	0	0	0	8	0
ROCK2	BLCA	Tclin	0	0	0	0	0	0	0	0	0	0	0	0	0	0	0	0	0	0	0	0	0	0	0	0	0	0	0	0	0	0	0	0	0	0	0	0	8	0
RPS6KC1	BLCA	Tdark	0	0	0	0	0	0	0	0	0	0	0	0	0	0	0	0	0	0	0	0	0	0	0	0	0	0	0	0	0	0	0	0	0	0	0	0	8	0
SIK1	BLCA	Tchem	0	0	0	0	0	0	0	0	0	0	0	0	0	0	0	0	0	0	0	0	0	0	0	0	0	0	0	0	0	0	0	0	0	0	0	0	8	0
SIK3	BLCA	Tchem	0	0	0	0	0	0	0	0	0	0	0	0	0	0	0	0	0	0	0	0	0	0	0	0	0	0	0	0	0	0	0	0	0	0	0	0	8	0
STK16	BLCA	Tchem	0	0	0	0	0	0	0	0	0	0	0	0	0	0	0	0	0	0	0	0	0	0	0	0	0	0	0	0	0	0	0	0	0	0	0	0	8	0
TEK	BLCA	Tclin	0	0	0	0	0	0	0	0	0	0	0	0	0	0	0	0	0	0	0	0	0	0	0	0	0	0	0	0	0	0	0	0	0	0	0	0	8	0
TLK2	BLCA	Tchem	0	0	0	0	0	0	0	0	0	0	0	0	0	0	0	0	0	0	0	0	0	0	0	0	0	0	0	0	0	0	0	0	0	0	0	0	8	0
TSSK3	BLCA	Tbio	0	0	0	0	0	0	0	0	0	0	0	0	0	0	0	0	0	0	0	0	0	0	0	0	0	0	0	0	0	0	0	0	0	0	0	0	8	0
TSSK4	BLCA	Tbio	0	0	0	0	0	0	0	0	0	0	0	0	0	0	0	0	0	0	0	0	0	0	0	0	0	0	0	0	0	0	0	0	0	0	0	0	8	0
AK5	BLCA	Tbio	0	0	0	0	0	0	0	0	0	0	0	0	0	0	0	0	0	0	0	0	0	0	0	0	0	0	0	0	0	0	0	0	0	0	0	0	8	0
CDC42BPG	BLCA	Tbio	0	0	0	0	0	0	0	0	0	0	0	0	0	0	0	0	0	0	0	0	0	0	0	0	0	0	0	0	0	0	0	0	0	0	0	0	8	0
KALRN	BLCA	Tbio	0	0	0	0	0	0	0	0	0	0	0	0	0	0	0	0	0	0	0	0	0	0	0	0	0	0	0	0	0	0	0	0	0	0	0	0	8	0
MAK	BLCA	Tchem	0	0	0	0	0	0	0	0	0	0	0	0	0	0	0	0	0	0	0	0	0	0	0	0	0	0	0	0	0	0	0	0	0	0	0	0	8	0
MAP3K2	BLCA	Tchem	0	0	0	0	0	0	0	0	0	0	0	0	0	0	0	0	0	0	0	0	0	0	0	0	0	0	0	0	0	0	0	0	0	0	0	0	8	0
MAP3K9	BLCA	Tchem	0	0	0	0	0	0	0	0	0	0	0	0	0	0	0	0	0	0	0	0	0	0	0	0	0	0	0	0	0	0	0	0	0	0	0	0	8	0
NEK5	BLCA	Tchem	0	0	0	0	0	0	0	0	0	0	0	0	0	0	0	0	0	0	0	0	0	0	0	0	0	0	0	0	0	0	0	0	0	0	0	0	8	0
PDPK1	BLCA	Tchem	0	0	0	0	0	0	0	0	0	0	0	0	0	0	0	0	0	0	0	0	0	0	0	0	0	0	0	0	0	0	0	0	0	0	0	0	8	0
POMK	BLCA	Tdark	0	0	0	0	0	0	0	0	0	0	0	0	0	0	0	0	0	0	0	0	0	0	0	0	0	0	0	0	0	0	0	0	0	0	0	0	8	0
RPS6KA3	BLCA	Tchem	0	0	0	0	0	0	0	0	0	0	0	0	0	0	0	0	0	0	0	0	0	0	0	0	0	0	0	0	0	0	0	0	0	0	0	0	8	0
SBK2	BLCA	Tdark	0	0	0	0	0	0	0	0	0	0	0	0	0	0	0	0	0	0	0	0	0	0	0	0	0	0	0	0	0	0	0	0	0	0	0	0	8	0
SIK2	BLCA	Tchem	0	0	0	0	0	0	0	0	0	0	0	0	0	0	0	0	0	0	0	0	0	0	0	0	0	0	0	0	0	0	0	0	0	0	0	0	8	0
TTN	BLCA	Tbio	0	0	0	0	0	0	0	0	0	0	0	0	0	0	0	0	0	0	0	0	0	0	0	0	0	0	0	0	0	0	0	0	0	0	0	0	8	0
OBSCN	BLCA	Tbio	0	0	0	0	0	0	0	0	0	0	0	0	0	0	0	0	0	0	0	0	0	0	0	0	0	0	0	0	0	0	0	0	0	0	0	0	8	0
ACVR1C	BLCA	Tbio	0	0	0	0	0	0	0	0	0	0	0	0	0	0	0	0	0	0	0	0	0	0	0	0	0	0	0	0	0	0	0	0	0	0	0	0	8	0
CASK	BLCA	Tchem	0	0	0	0	0	0	0	0	0	0	0	0	0	0	0	0	0	0	0	0	0	0	0	0	0	0	0	0	0	0	0	0	0	0	0	0	8	0
CHKA	BLCA	Tchem	0	0	0	0	0	0	0	0	0	0	0	0	0	0	0	0	0	0	0	0	0	0	0	0	0	0	0	0	0	0	0	0	0	0	0	0	8	0
ICK	BLCA	Tchem	0	0	0	0	0	0	0	0	0	0	0	0	0	0	0	0	0	0	0	0	0	0	0	0	0	0	0	0	0	0	0	0	0	0	0	0	8	0
LCK	BLCA	Tclin	0	0	0	0	0	0	0	0	0	0	0	0	0	0	0	0	0	0	0	0	0	0	0	0	0	0	0	0	0	0	0	0	0	0	0	0	8	0
LMTK2	BLCA	Tbio	0	0	0	0	0	0	0	0	0	0	0	0	0	0	0	0	0	0	0	0	0	0	0	0	0	0	0	0	0	0	0	0	0	0	0	0	8	0
MAP3K4	BLCA	Tbio	0	0	0	0	0	0	0	0	0	0	0	0	0	0	0	0	0	0	0	0	0	0	0	0	0	0	0	0	0	0	0	0	0	0	0	0	8	0
MAP3K8	BLCA	Tchem	0	0	0	0	0	0	0	0	0	0	0	0	0	0	0	0	0	0	0	0	0	0	0	0	0	0	0	0	0	0	0	0	0	0	0	0	8	0
MAP4K5	BLCA	Tchem	0	0	0	0	0	0	0	0	0	0	0	0	0	0	0	0	0	0	0	0	0	0	0	0	0	0	0	0	0	0	0	0	0	0	0	0	8	0
NEK3	BLCA	Tchem	0	0	0	0	0	0	0	0	0	0	0	0	0	0	0	0	0	0	0	0	0	0	0	0	0	0	0	0	0	0	0	0	0	0	0	0	8	0
NME6	BLCA	Tbio	0	0	0	0	0	0	0	0	0	0	0	0	0	0	0	0	0	0	0	0	0	0	0	0	0	0	0	0	0	0	0	0	0	0	0	0	8	0
PGK1	BLCA	Tchem	0	0	0	0	0	0	0	0	0	0	0	0	0	0	0	0	0	0	0	0	0	0	0	0	0	0	0	0	0	0	0	0	0	0	0	0	8	0
PHKG1	BLCA	Tchem	0	0	0	0	0	0	0	0	0	0	0	0	0	0	0	0	0	0	0	0	0	0	0	0	0	0	0	0	0	0	0	0	0	0	0	0	8	0
PLK5	BLCA	Tbio	0	0	0	0	0	0	0	0	0	0	0	0	0	0	0	0	0	0	0	0	0	0	0	0	0	0	0	0	0	0	0	0	0	0	0	0	8	0
PRPF4B	BLCA	Tchem	0	0	0	0	0	0	0	0	0	0	0	0	0	0	0	0	0	0	0	0	0	0	0	0	0	0	0	0	0	0	0	0	0	0	0	0	8	0
PRPS2	BLCA	Tbio	0	0	0	0	0	0	0	0	0	0	0	0	0	0	0	0	0	0	0	0	0	0	0	0	0	0	0	0	0	0	0	0	0	0	0	0	8	0
SGK1	BLCA	Tchem	0	0	0	0	0	0	0	0	0	0	0	0	0	0	0	0	0	0	0	0	0	0	0	0	0	0	0	0	0	0	0	0	0	0	0	0	8	0
SMG1	BLCA	Tchem	0	0	0	0	0	0	0	0	0	0	0	0	0	0	0	0	0	0	0	0	0	0	0	0	0	0	0	0	0	0	0	0	0	0	0	0	8	0
TAOK2	BLCA	Tchem	0	0	0	0	0	0	0	0	0	0	0	0	0	0	0	0	0	0	0	0	0	0	0	0	0	0	0	0	0	0	0	0	0	0	0	0	8	0
UCK1	BLCA	Tbio	0	0	0	0	0	0	0	0	0	0	0	0	0	0	0	0	0	0	0	0	0	0	0	0	0	0	0	0	0	0	0	0	0	0	0	0	8	0
MAPK12	BLCA	Tchem	0	0	0	0	0	0	0	0	0	0	0	0	0	0	0	0	0	0	0	0	0	0	0	0	0	0	0	0	0	0	0	0	0	0	0	0	8	0
RPS6KA1	BLCA	Tchem	0	0	0	0	0	0	0	0	0	0	0	0	0	0	0	0	0	0	0	0	0	0	0	0	0	0	0	0	0	0	0	0	0	0	0	0	8	0
ALPK1	BLCA	Tbio	0	0	0	0	0	0	0	0	0	0	0	0	0	0	0	0	0	0	0	0	0	0	0	0	0	0	0	0	0	0	0	0	0	0	0	0	8	0
CDK19	BLCA	Tchem	0	0	0	0	0	0	0	0	0	0	0	0	0	0	0	0	0	0	0	0	0	0	0	0	0	0	0	0	0	0	0	0	0	0	0	0	8	0
CSNK1E	BLCA	Tchem	0	0	0	0	0	0	0	0	0	0	0	0	0	0	0	0	0	0	0	0	0	0	0	0	0	0	0	0	0	0	0	0	0	0	0	0	8	0
EIF2AK3	BLCA	Tchem	0	0	0	0	0	0	0	0	0	0	0	0	0	0	0	0	0	0	0	0	0	0	0	0	0	0	0	0	0	0	0	0	0	0	0	0	8	0
GK	BLCA	Tbio	0	0	0	0	0	0	0	0	0	0	0	0	0	0	0	0	0	0	0	0	0	0	0	0	0	0	0	0	0	0	0	0	0	0	0	0	8	0
GLYCTK	BLCA	Tbio	0	0	0	0	0	0	0	0	0	0	0	0	0	0	0	0	0	0	0	0	0	0	0	0	0	0	0	0	0	0	0	0	0	0	0	0	8	0
IP6K2	BLCA	Tbio	0	0	0	0	0	0	0	0	0	0	0	0	0	0	0	0	0	0	0	0	0	0	0	0	0	0	0	0	0	0	0	0	0	0	0	0	8	0
MAP4K3	BLCA	Tchem	0	0	0	0	0	0	0	0	0	0	0	0	0	0	0	0	0	0	0	0	0	0	0	0	0	0	0	0	0	0	0	0	0	0	0	0	8	0
MAPK13	BLCA	Tchem	0	0	0	0	0	0	0	0	0	0	0	0	0	0	0	0	0	0	0	0	0	0	0	0	0	0	0	0	0	0	0	0	0	0	0	0	8	0
MARK1	BLCA	Tchem	0	0	0	0	0	0	0	0	0	0	0	0	0	0	0	0	0	0	0	0	0	0	0	0	0	0	0	0	0	0	0	0	0	0	0	0	8	0
MARK2	BLCA	Tchem	0	0	0	0	0	0	0	0	0	0	0	0	0	0	0	0	0	0	0	0	0	0	0	0	0	0	0	0	0	0	0	0	0	0	0	0	8	0
MARK4	BLCA	Tchem	0	0	0	0	0	0	0	0	0	0	0	0	0	0	0	0	0	0	0	0	0	0	0	0	0	0	0	0	0	0	0	0	0	0	0	0	8	0
MKNK2	BLCA	Tchem	0	0	0	0	0	0	0	0	0	0	0	0	0	0	0	0	0	0	0	0	0	0	0	0	0	0	0	0	0	0	0	0	0	0	0	0	8	0
PRKCD	BLCA	Tclin	0	0	0	0	0	0	0	0	0	0	0	0	0	0	0	0	0	0	0	0	0	0	0	0	0	0	0	0	0	0	0	0	0	0	0	0	8	0
PRKD2	BLCA	Tchem	0	0	0	0	0	0	0	0	0	0	0	0	0	0	0	0	0	0	0	0	0	0	0	0	0	0	0	0	0	0	0	0	0	0	0	0	8	0
PTK6	BLCA	Tchem	0	0	0	0	0	0	0	0	0	0	0	0	0	0	0	0	0	0	0	0	0	0	0	0	0	0	0	0	0	0	0	0	0	0	0	0	8	0
RPS6KA6	BLCA	Tchem	0	0	0	0	0	0	0	0	0	0	0	0	0	0	0	0	0	0	0	0	0	0	0	0	0	0	0	0	0	0	0	0	0	0	0	0	8	0
SPHK2	BLCA	Tchem	0	0	0	0	0	0	0	0	0	0	0	0	0	0	0	0	0	0	0	0	0	0	0	0	0	0	0	0	0	0	0	0	0	0	0	0	8	0
SRPK3	BLCA	Tchem	0	0	0	0	0	0	0	0	0	0	0	0	0	0	0	0	0	0	0	0	0	0	0	0	0	0	0	0	0	0	0	0	0	0	0	0	8	0
STK11	BLCA	Tchem	0	0	0	0	0	0	0	0	0	0	0	0	0	0	0	0	0	0	0	0	0	0	0	0	0	0	0	0	0	0	0	0	0	0	0	0	8	0
STYK1	BLCA	Tbio	0	0	0	0	0	0	0	0	0	0	0	0	0	0	0	0	0	0	0	0	0	0	0	0	0	0	0	0	0	0	0	0	0	0	0	0	8	0
TNK1	BLCA	Tchem	0	0	0	0	0	0	0	0	0	0	0	0	0	0	0	0	0	0	0	0	0	0	0	0	0	0	0	0	0	0	0	0	0	0	0	0	8	0
TP53RK	BLCA	Tbio	0	0	0	0	0	0	0	0	0	0	0	0	0	0	0	0	0	0	0	0	0	0	0	0	0	0	0	0	0	0	0	0	0	0	0	0	8	0
ULK3	BLCA	Tchem	0	0	0	0	0	0	0	0	0	0	0	0	0	0	0	0	0	0	0	0	0	0	0	0	0	0	0	0	0	0	0	0	0	0	0	0	8	0
PRAG1	BLCA	Tbio	0	0	0	0	0	0	0	0	0	0	0	0	0	0	0	0	0	0	0	0	0	0	0	0	0	0	0	0	0	0	0	0	0	0	NA	0	8	0
AATK	BLCA	Tbio	0	0	0	0	0	0	0	0	0	0	0	0	0	0	0	0	0	0	0	0	0	0	0	0	0	0	0	0	0	0	0	0	0	0	0	0	8	0
ABL1	BLCA	Tclin	0	0	0	0	0	0	0	0	0	0	0	0	0	0	0	0	0	0	0	0	0	0	0	0	0	0	0	0	0	0	0	0	0	0	0	0	8	0
ABL2	BLCA	Tchem	0	0	0	0	0	0	0	0	0	0	0	0	0	0	0	0	0	0	0	0	0	0	0	0	0	0	0	0	0	0	0	0	0	0	0	0	8	0
ACVR1B	BLCA	Tchem	0	0	0	0	0	0	0	0	0	0	0	0	0	0	0	0	0	0	0	0	0	0	0	0	0	0	0	0	0	0	0	0	0	0	0	0	8	0
ACVRL1	BLCA	Tchem	0	0	0	0	0	0	0	0	0	0	0	0	0	0	0	0	0	0	0	0	0	0	0	0	0	0	0	0	0	0	0	0	0	0	0	0	8	0
ADCK1	BLCA	Tdark	0	0	0	0	0	0	0	0	0	0	0	0	0	0	0	0	0	0	0	0	0	0	0	0	0	0	0	0	0	0	0	0	0	0	0	0	8	0
ADK	BLCA	Tchem	0	0	0	0	0	0	0	0	0	0	0	0	0	0	0	0	0	0	0	0	0	0	0	0	0	0	0	0	0	0	0	0	0	0	0	0	8	0
AK1	BLCA	Tbio	0	0	0	0	0	0	0	0	0	0	0	0	0	0	0	0	0	0	0	0	0	0	0	0	0	0	0	0	0	0	0	0	0	0	0	0	8	0
AK2	BLCA	Tbio	0	0	0	0	0	0	0	0	0	0	0	0	0	0	0	0	0	0	0	0	0	0	0	0	0	0	0	0	0	0	0	0	0	0	0	0	8	0
AK3	BLCA	Tbio	0	0	0	0	0	0	0	0	0	0	0	0	0	0	0	0	0	0	0	0	0	0	0	0	0	0	0	0	0	0	0	0	0	0	0	0	8	0
AK4	BLCA	Tbio	0	0	0	0	0	0	0	0	0	0	0	0	0	0	0	0	0	0	0	0	0	0	0	0	0	0	0	0	0	0	0	0	0	0	0	0	8	0
AK6	BLCA	Tbio	0	0	0	0	0	0	0	0	0	0	0	0	0	0	0	0	0	0	0	0	0	0	0	0	0	0	0	0	0	0	0	0	0	0	0	0	8	0
AK8	BLCA	Tbio	0	0	0	0	0	0	0	0	0	0	0	0	0	0	0	0	0	0	0	0	0	0	0	0	0	0	0	0	0	0	0	0	0	0	0	0	8	0
AKT1	BLCA	Tchem	0	0	0	0	0	0	0	0	0	0	0	0	0	0	0	0	0	0	0	0	0	0	0	0	0	0	0	0	0	0	0	0	0	0	0	0	8	0
AKT2	BLCA	Tchem	0	0	0	0	0	0	0	0	0	0	0	0	0	0	0	0	0	0	0	0	0	0	0	0	0	0	0	0	0	0	0	0	0	0	0	0	8	0
AMHR2	BLCA	Tbio	0	0	0	0	0	0	0	0	0	0	0	0	0	0	0	0	0	0	0	0	0	0	0	0	0	0	0	0	0	0	0	0	0	0	0	0	8	0
ARAF	BLCA	Tchem	0	0	0	0	0	0	0	0	0	0	0	0	0	0	0	0	0	0	0	0	0	0	0	0	0	0	0	0	0	0	0	0	0	0	0	0	8	0
ATR	BLCA	Tchem	0	0	0	0	0	0	0	0	0	0	0	0	0	0	0	0	0	0	0	0	0	0	0	0	0	0	0	0	0	0	0	0	0	0	0	0	8	0
AURKC	BLCA	Tchem	0	0	0	0	0	0	0	0	0	0	0	0	0	0	0	0	0	0	0	0	0	0	0	0	0	0	0	0	0	0	0	0	0	0	0	0	8	0
AXL	BLCA	Tchem	0	0	0	0	0	0	0	0	0	0	0	0	0	0	0	0	0	0	0	0	0	0	0	0	0	0	0	0	0	0	0	0	0	0	0	0	8	0
BCKDK	BLCA	Tbio	0	0	0	0	0	0	0	0	0	0	0	0	0	0	0	0	0	0	0	0	0	0	0	0	0	0	0	0	0	0	0	0	0	0	0	0	8	0
BLK	BLCA	Tchem	0	0	0	0	0	0	0	0	0	0	0	0	0	0	0	0	0	0	0	0	0	0	0	0	0	0	0	0	0	0	0	0	0	0	0	0	8	0
BMP2K	BLCA	Tchem	0	0	0	0	0	0	0	0	0	0	0	0	0	0	0	0	0	0	0	0	0	0	0	0	0	0	0	0	0	0	0	0	0	0	0	0	8	0
BMPR2	BLCA	Tchem	0	0	0	0	0	0	0	0	0	0	0	0	0	0	0	0	0	0	0	0	0	0	0	0	0	0	0	0	0	0	0	0	0	0	0	0	8	0
BTK	BLCA	Tclin	0	0	0	0	0	0	0	0	0	0	0	0	0	0	0	0	0	0	0	0	0	0	0	0	0	0	0	0	0	0	0	0	0	0	0	0	8	0
CAMK1	BLCA	Tchem	0	0	0	0	0	0	0	0	0	0	0	0	0	0	0	0	0	0	0	0	0	0	0	0	0	0	0	0	0	0	0	0	0	0	0	0	8	0
CAMK1D	BLCA	Tchem	0	0	0	0	0	0	0	0	0	0	0	0	0	0	0	0	0	0	0	0	0	0	0	0	0	0	0	0	0	0	0	0	0	0	0	0	8	0
CAMK1G	BLCA	Tchem	0	0	0	0	0	0	0	0	0	0	0	0	0	0	0	0	0	0	0	0	0	0	0	0	0	0	0	0	0	0	0	0	0	0	0	0	8	0
CAMK2D	BLCA	Tchem	0	0	0	0	0	0	0	0	0	0	0	0	0	0	0	0	0	0	0	0	0	0	0	0	0	0	0	0	0	0	0	0	0	0	0	0	8	0
CAMKK1	BLCA	Tchem	0	0	0	0	0	0	0	0	0	0	0	0	0	0	0	0	0	0	0	0	0	0	0	0	0	0	0	0	0	0	0	0	0	0	0	0	8	0
CAMKK2	BLCA	Tchem	0	0	0	0	0	0	0	0	0	0	0	0	0	0	0	0	0	0	0	0	0	0	0	0	0	0	0	0	0	0	0	0	0	0	0	0	8	0
CDC42BPA	BLCA	Tchem	0	0	0	0	0	0	0	0	0	0	0	0	0	0	0	0	0	0	0	0	0	0	0	0	0	0	0	0	0	0	0	0	0	0	0	0	8	0
CDK12	BLCA	Tchem	0	0	0	0	0	0	0	0	0	0	0	0	0	0	0	0	0	0	0	0	0	0	0	0	0	0	0	0	0	0	0	0	0	0	0	0	8	0
CDK16	BLCA	Tchem	0	0	0	0	0	0	0	0	0	0	0	0	0	0	0	0	0	0	0	0	0	0	0	0	0	0	0	0	0	0	0	0	0	0	0	0	8	0
CDK17	BLCA	Tchem	0	0	0	0	0	0	0	0	0	0	0	0	0	0	0	0	0	0	0	0	0	0	0	0	0	0	0	0	0	0	0	0	0	0	0	0	8	0
CDK20	BLCA	Tbio	0	0	0	0	0	0	0	0	0	0	0	0	0	0	0	0	0	0	0	0	0	0	0	0	0	0	0	0	0	0	0	0	0	0	0	0	8	0
CDK4	BLCA	Tclin	0	0	0	0	0	0	0	0	0	0	0	0	0	0	0	0	0	0	0	0	0	0	0	0	0	0	0	0	0	0	0	0	0	0	0	0	8	0
CDK7	BLCA	Tchem	0	0	0	0	0	0	0	0	0	0	0	0	0	0	0	0	0	0	0	0	0	0	0	0	0	0	0	0	0	0	0	0	0	0	0	0	8	0
CDK8	BLCA	Tchem	0	0	0	0	0	0	0	0	0	0	0	0	0	0	0	0	0	0	0	0	0	0	0	0	0	0	0	0	0	0	0	0	0	0	0	0	8	0
CDK9	BLCA	Tchem	0	0	0	0	0	0	0	0	0	0	0	0	0	0	0	0	0	0	0	0	0	0	0	0	0	0	0	0	0	0	0	0	0	0	0	0	8	0
CDKL2	BLCA	Tchem	0	0	0	0	0	0	0	0	0	0	0	0	0	0	0	0	0	0	0	0	0	0	0	0	0	0	0	0	0	0	0	0	0	0	0	0	8	0
CDKL3	BLCA	Tchem	0	0	0	0	0	0	0	0	0	0	0	0	0	0	0	0	0	0	0	0	0	0	0	0	0	0	0	0	0	0	0	0	0	0	0	0	8	0
CHEK2	BLCA	Tchem	0	0	0	0	0	0	0	0	0	0	0	0	0	0	0	0	0	0	0	0	0	0	0	0	0	0	0	0	0	0	0	0	0	0	0	0	8	0
CHUK	BLCA	Tchem	0	0	0	0	0	0	0	0	0	0	0	0	0	0	0	0	0	0	0	0	0	0	0	0	0	0	0	0	0	0	0	0	0	0	0	0	8	0
CKM	BLCA	Tbio	0	0	0	0	0	0	0	0	0	0	0	0	0	0	0	0	0	0	0	0	0	0	0	0	0	0	0	0	0	0	0	0	0	0	0	0	8	0
CKMT1A	BLCA	Tbio	0	0	0	0	0	0	0	0	0	0	0	0	0	0	0	0	0	0	0	0	0	0	0	0	0	0	0	0	0	0	0	0	0	0	0	0	8	0
CLK1	BLCA	Tchem	0	0	0	0	0	0	0	0	0	0	0	0	0	0	0	0	0	0	0	0	0	0	0	0	0	0	0	0	0	0	0	0	0	0	0	0	8	0
CLK4	BLCA	Tchem	0	0	0	0	0	0	0	0	0	0	0	0	0	0	0	0	0	0	0	0	0	0	0	0	0	0	0	0	0	0	0	0	0	0	0	0	8	0
COQ8B	BLCA	Tchem	0	0	0	0	0	0	0	0	0	0	0	0	0	0	0	0	0	0	0	0	0	0	0	0	0	0	0	0	0	0	0	0	0	0	0	0	8	0
CSK	BLCA	Tchem	0	0	0	0	0	0	0	0	0	0	0	0	0	0	0	0	0	0	0	0	0	0	0	0	0	0	0	0	0	0	0	0	0	0	0	0	8	0
CSNK1A1	BLCA	Tchem	0	0	0	0	0	0	0	0	0	0	0	0	0	0	0	0	0	0	0	0	0	0	0	0	0	0	0	0	0	0	0	0	0	0	0	0	8	0
CSNK1A1L	BLCA	Tdark	0	0	0	0	0	0	0	0	0	0	0	0	0	0	0	0	0	0	0	0	0	0	0	0	0	0	0	0	0	0	0	0	0	0	0	0	8	0
CSNK1D	BLCA	Tchem	0	0	0	0	0	0	0	0	0	0	0	0	0	0	0	0	0	0	0	0	0	0	0	0	0	0	0	0	0	0	0	0	0	0	0	0	8	0
CSNK1G1	BLCA	Tchem	0	0	0	0	0	0	0	0	0	0	0	0	0	0	0	0	0	0	0	0	0	0	0	0	0	0	0	0	0	0	0	0	0	0	0	0	8	0
CSNK1G3	BLCA	Tbio	0	0	0	0	0	0	0	0	0	0	0	0	0	0	0	0	0	0	0	0	0	0	0	0	0	0	0	0	0	0	0	0	0	0	0	0	8	0
CSNK2A1	BLCA	Tchem	0	0	0	0	0	0	0	0	0	0	0	0	0	0	0	0	0	0	0	0	0	0	0	0	0	0	0	0	0	0	0	0	0	0	0	0	8	0
CSNK2A2	BLCA	Tchem	0	0	0	0	0	0	0	0	0	0	0	0	0	0	0	0	0	0	0	0	0	0	0	0	0	0	0	0	0	0	0	0	0	0	0	0	8	0
CSNK2A3	BLCA	Tdark	0	0	0	0	0	0	0	0	0	0	0	0	0	0	0	0	0	0	0	0	0	0	0	0	0	0	0	0	0	0	0	0	0	0	0	0	8	0
DAPK2	BLCA	Tchem	0	0	0	0	0	0	0	0	0	0	0	0	0	0	0	0	0	0	0	0	0	0	0	0	0	0	0	0	0	0	0	0	0	0	0	0	8	0
DCK	BLCA	Tchem	0	0	0	0	0	0	0	0	0	0	0	0	0	0	0	0	0	0	0	0	0	0	0	0	0	0	0	0	0	0	0	0	0	0	0	0	8	0
DCLK1	BLCA	Tchem	0	0	0	0	0	0	0	0	0	0	0	0	0	0	0	0	0	0	0	0	0	0	0	0	0	0	0	0	0	0	0	0	0	0	0	0	8	0
DGKH	BLCA	Tbio	0	0	0	0	0	0	0	0	0	0	0	0	0	0	0	0	0	0	0	0	0	0	0	0	0	0	0	0	0	0	0	0	0	0	0	0	8	0
DMPK	BLCA	Tchem	0	0	0	0	0	0	0	0	0	0	0	0	0	0	0	0	0	0	0	0	0	0	0	0	0	0	0	0	0	0	0	0	0	0	0	0	8	0
DYRK1B	BLCA	Tchem	0	0	0	0	0	0	0	0	0	0	0	0	0	0	0	0	0	0	0	0	0	0	0	0	0	0	0	0	0	0	0	0	0	0	0	0	8	0
DYRK2	BLCA	Tchem	0	0	0	0	0	0	0	0	0	0	0	0	0	0	0	0	0	0	0	0	0	0	0	0	0	0	0	0	0	0	0	0	0	0	0	0	8	0
DYRK3	BLCA	Tchem	0	0	0	0	0	0	0	0	0	0	0	0	0	0	0	0	0	0	0	0	0	0	0	0	0	0	0	0	0	0	0	0	0	0	0	0	8	0
DYRK4	BLCA	Tchem	0	0	0	0	0	0	0	0	0	0	0	0	0	0	0	0	0	0	0	0	0	0	0	0	0	0	0	0	0	0	0	0	0	0	0	0	8	0
EEF2K	BLCA	Tchem	0	0	0	0	0	0	0	0	0	0	0	0	0	0	0	0	0	0	0	0	0	0	0	0	0	0	0	0	0	0	0	0	0	0	0	0	8	0
EIF2AK2	BLCA	Tchem	0	0	0	0	0	0	0	0	0	0	0	0	0	0	0	0	0	0	0	0	0	0	0	0	0	0	0	0	0	0	0	0	0	0	0	0	8	0
EPHA2	BLCA	Tclin	0	0	0	0	0	0	0	0	0	0	0	0	0	0	0	0	0	0	0	0	0	0	0	0	0	0	0	0	0	0	0	0	0	0	0	0	8	0
EPHA5	BLCA	Tchem	0	0	0	0	0	0	0	0	0	0	0	0	0	0	0	0	0	0	0	0	0	0	0	0	0	0	0	0	0	0	0	0	0	0	0	0	8	0
EPHA6	BLCA	Tchem	0	0	0	0	0	0	0	0	0	0	0	0	0	0	0	0	0	0	0	0	0	0	0	0	0	0	0	0	0	0	0	0	0	0	0	0	8	0
EPHA7	BLCA	Tchem	0	0	0	0	0	0	0	0	0	0	0	0	0	0	0	0	0	0	0	0	0	0	0	0	0	0	0	0	0	0	0	0	0	0	0	0	8	0
ERN1	BLCA	Tchem	0	0	0	0	0	0	0	0	0	0	0	0	0	0	0	0	0	0	0	0	0	0	0	0	0	0	0	0	0	0	0	0	0	0	0	0	8	0
ETNK2	BLCA	Tdark	0	0	0	0	0	0	0	0	0	0	0	0	0	0	0	0	0	0	0	0	0	0	0	0	0	0	0	0	0	0	0	0	0	0	0	0	8	0
FGFR4	BLCA	Tclin	0	0	0	0	0	0	0	0	0	0	0	0	0	0	0	0	0	0	0	0	0	0	0	0	0	0	0	0	0	0	0	0	0	0	0	0	8	0
FGR	BLCA	Tchem	0	0	0	0	0	0	0	0	0	0	0	0	0	0	0	0	0	0	0	0	0	0	0	0	0	0	0	0	0	0	0	0	0	0	0	0	8	0
FLT3	BLCA	Tclin	0	0	0	0	0	0	0	0	0	0	0	0	0	0	0	0	0	0	0	0	0	0	0	0	0	0	0	0	0	0	0	0	0	0	0	0	8	0
FLT4	BLCA	Tclin	0	0	0	0	0	0	0	0	0	0	0	0	0	0	0	0	0	0	0	0	0	0	0	0	0	0	0	0	0	0	0	0	0	0	0	0	8	0
FN3K	BLCA	Tbio	0	0	0	0	0	0	0	0	0	0	0	0	0	0	0	0	0	0	0	0	0	0	0	0	0	0	0	0	0	0	0	0	0	0	0	0	8	0
FN3KRP	BLCA	Tbio	0	0	0	0	0	0	0	0	0	0	0	0	0	0	0	0	0	0	0	0	0	0	0	0	0	0	0	0	0	0	0	0	0	0	0	0	8	0
FUK	BLCA	Tbio	0	0	0	0	0	0	0	0	0	0	0	0	0	0	0	0	0	0	0	0	0	0	0	0	0	0	0	0	0	0	0	0	0	0	0	0	8	0
GCK	BLCA	Tchem	0	0	0	0	0	0	0	0	0	0	0	0	0	0	0	0	0	0	0	0	0	0	0	0	0	0	0	0	0	0	0	0	0	0	0	0	8	0
GK2	BLCA	Tdark	0	0	0	0	0	0	0	0	0	0	0	0	0	0	0	0	0	0	0	0	0	0	0	0	0	0	0	0	0	0	0	0	0	0	NA	0	8	0
GK5	BLCA	Tbio	0	0	0	0	0	0	0	0	0	0	0	0	0	0	0	0	0	0	0	0	0	0	0	0	0	0	0	0	0	0	0	0	0	0	0	0	8	0
GRK2	BLCA	Tchem	0	0	0	0	0	0	0	0	0	0	0	0	0	0	0	0	0	0	0	0	0	0	0	0	0	0	0	0	0	0	0	0	0	0	0	0	8	0
GRK3	BLCA	Tchem	0	0	0	0	0	0	0	0	0	0	0	0	0	0	0	0	0	0	0	0	0	0	0	0	0	0	0	0	0	0	0	0	0	0	0	0	8	0
GRK4	BLCA	Tchem	0	0	0	0	0	0	0	0	0	0	0	0	0	0	0	0	0	0	0	0	0	0	0	0	0	0	0	0	0	0	0	0	0	0	0	0	8	0
GRK6	BLCA	Tchem	0	0	0	0	0	0	0	0	0	0	0	0	0	0	0	0	0	0	0	0	0	0	0	0	0	0	0	0	0	0	0	0	0	0	0	0	8	0
GRK7	BLCA	Tchem	0	0	0	0	0	0	0	0	0	0	0	0	0	0	0	0	0	0	0	0	0	0	0	0	0	0	0	0	0	0	0	0	0	0	0	0	8	0
GSK3B	BLCA	Tclin	0	0	0	0	0	0	0	0	0	0	0	0	0	0	0	0	0	0	0	0	0	0	0	0	0	0	0	0	0	0	0	0	0	0	0	0	8	0
GUCY2C	BLCA	Tclin	0	0	0	0	0	0	0	0	0	0	0	0	0	0	0	0	0	0	0	0	0	0	0	0	0	0	0	0	0	0	0	0	0	0	0	0	8	0
GUCY2F	BLCA	Tbio	0	0	0	0	0	0	0	0	0	0	0	0	0	0	0	0	0	0	0	0	0	0	0	0	0	0	0	0	0	0	0	0	0	0	NA	0	8	0
HASPIN	BLCA	Tchem	0	0	0	0	0	0	0	0	0	0	0	0	0	0	0	0	0	0	0	0	0	0	0	0	0	0	0	0	0	0	0	0	0	0	NA	0	8	0
HIPK1	BLCA	Tchem	0	0	0	0	0	0	0	0	0	0	0	0	0	0	0	0	0	0	0	0	0	0	0	0	0	0	0	0	0	0	0	0	0	0	0	0	8	0
HIPK2	BLCA	Tchem	0	0	0	0	0	0	0	0	0	0	0	0	0	0	0	0	0	0	0	0	0	0	0	0	0	0	0	0	0	0	0	0	0	0	0	0	8	0
HK1	BLCA	Tchem	0	0	0	0	0	0	0	0	0	0	0	0	0	0	0	0	0	0	0	0	0	0	0	0	0	0	0	0	0	0	0	0	0	0	0	0	8	0
HK2	BLCA	Tchem	0	0	0	0	0	0	0	0	0	0	0	0	0	0	0	0	0	0	0	0	0	0	0	0	0	0	0	0	0	0	0	0	0	0	0	0	8	0
HUNK	BLCA	Tchem	0	0	0	0	0	0	0	0	0	0	0	0	0	0	0	0	0	0	0	0	0	0	0	0	0	0	0	0	0	0	0	0	0	0	0	0	8	0
IDNK	BLCA	Tbio	0	0	0	0	0	0	0	0	0	0	0	0	0	0	0	0	0	0	0	0	0	0	0	0	0	0	0	0	0	0	0	0	0	0	0	0	8	0
IGF1R	BLCA	Tclin	0	0	0	0	0	0	0	0	0	0	0	0	0	0	0	0	0	0	0	0	0	0	0	0	0	0	0	0	0	0	0	0	0	0	0	0	8	0
IKBKG	BLCA	Tbio	0	0	0	0	0	0	0	0	0	0	0	0	0	0	0	0	0	0	0	0	0	0	0	0	0	0	0	0	0	0	0	0	0	0	0	0	8	0
IP6K1	BLCA	Tbio	0	0	0	0	0	0	0	0	0	0	0	0	0	0	0	0	0	0	0	0	0	0	0	0	0	0	0	0	0	0	0	0	0	0	0	0	8	0
IP6K3	BLCA	Tbio	0	0	0	0	0	0	0	0	0	0	0	0	0	0	0	0	0	0	0	0	0	0	0	0	0	0	0	0	0	0	0	0	0	0	0	0	8	0
IPMK	BLCA	Tbio	0	0	0	0	0	0	0	0	0	0	0	0	0	0	0	0	0	0	0	0	0	0	0	0	0	0	0	0	0	0	0	0	0	0	0	0	8	0
IRAK1	BLCA	Tchem	0	0	0	0	0	0	0	0	0	0	0	0	0	0	0	0	0	0	0	0	0	0	0	0	0	0	0	0	0	0	0	0	0	0	0	0	8	0
IRAK2	BLCA	Tbio	0	0	0	0	0	0	0	0	0	0	0	0	0	0	0	0	0	0	0	0	0	0	0	0	0	0	0	0	0	0	0	0	0	0	0	0	8	0
IRAK3	BLCA	Tchem	0	0	0	0	0	0	0	0	0	0	0	0	0	0	0	0	0	0	0	0	0	0	0	0	0	0	0	0	0	0	0	0	0	0	0	0	8	0
IRAK4	BLCA	Tchem	0	0	0	0	0	0	0	0	0	0	0	0	0	0	0	0	0	0	0	0	0	0	0	0	0	0	0	0	0	0	0	0	0	0	0	0	8	0
ITK	BLCA	Tclin	0	0	0	0	0	0	0	0	0	0	0	0	0	0	0	0	0	0	0	0	0	0	0	0	0	0	0	0	0	0	0	0	0	0	0	0	8	0
ITPK1	BLCA	Tbio	0	0	0	0	0	0	0	0	0	0	0	0	0	0	0	0	0	0	0	0	0	0	0	0	0	0	0	0	0	0	0	0	0	0	0	0	8	0
ITPKB	BLCA	Tchem	0	0	0	0	0	0	0	0	0	0	0	0	0	0	0	0	0	0	0	0	0	0	0	0	0	0	0	0	0	0	0	0	0	0	0	0	8	0
ITPKC	BLCA	Tchem	0	0	0	0	0	0	0	0	0	0	0	0	0	0	0	0	0	0	0	0	0	0	0	0	0	0	0	0	0	0	0	0	0	0	0	0	8	0
LATS1	BLCA	Tbio	0	0	0	0	0	0	0	0	0	0	0	0	0	0	0	0	0	0	0	0	0	0	0	0	0	0	0	0	0	0	0	0	0	0	0	0	8	0
LIMK2	BLCA	Tchem	0	0	0	0	0	0	0	0	0	0	0	0	0	0	0	0	0	0	0	0	0	0	0	0	0	0	0	0	0	0	0	0	0	0	0	0	8	0
LMTK3	BLCA	Tbio	0	0	0	0	0	0	0	0	0	0	0	0	0	0	0	0	0	0	0	0	0	0	0	0	0	0	0	0	0	0	0	0	0	0	0	0	8	0
LRRK1	BLCA	Tbio	0	0	0	0	0	0	0	0	0	0	0	0	0	0	0	0	0	0	0	0	0	0	0	0	0	0	0	0	0	0	0	0	0	0	0	0	8	0
MAP2K1	BLCA	Tclin	0	0	0	0	0	0	0	0	0	0	0	0	0	0	0	0	0	0	0	0	0	0	0	0	0	0	0	0	0	0	0	0	0	0	0	0	8	0
MAP2K3	BLCA	Tchem	0	0	0	0	0	0	0	0	0	0	0	0	0	0	0	0	0	0	0	0	0	0	0	0	0	0	0	0	0	0	0	0	0	0	0	0	8	0
MAP2K5	BLCA	Tchem	0	0	0	0	0	0	0	0	0	0	0	0	0	0	0	0	0	0	0	0	0	0	0	0	0	0	0	0	0	0	0	0	0	0	0	0	8	0
MAP2K6	BLCA	Tchem	0	0	0	0	0	0	0	0	0	0	0	0	0	0	0	0	0	0	0	0	0	0	0	0	0	0	0	0	0	0	0	0	0	0	0	0	8	0
MAP3K1	BLCA	Tchem	0	0	0	0	0	0	0	0	0	0	0	0	0	0	0	0	0	0	0	0	0	0	0	0	0	0	0	0	0	0	0	0	0	0	0	0	8	0
MAP3K10	BLCA	Tchem	0	0	0	0	0	0	0	0	0	0	0	0	0	0	0	0	0	0	0	0	0	0	0	0	0	0	0	0	0	0	0	0	0	0	0	0	8	0
MAP3K12	BLCA	Tchem	0	0	0	0	0	0	0	0	0	0	0	0	0	0	0	0	0	0	0	0	0	0	0	0	0	0	0	0	0	0	0	0	0	0	0	0	8	0
MAP3K13	BLCA	Tchem	0	0	0	0	0	0	0	0	0	0	0	0	0	0	0	0	0	0	0	0	0	0	0	0	0	0	0	0	0	0	0	0	0	0	0	0	8	0
MAP3K15	BLCA	Tchem	0	0	0	0	0	0	0	0	0	0	0	0	0	0	0	0	0	0	0	0	0	0	0	0	0	0	0	0	0	0	0	0	0	0	0	0	8	0
MAP3K19	BLCA	Tchem	0	0	0	0	0	0	0	0	0	0	0	0	0	0	0	0	0	0	0	0	0	0	0	0	0	0	0	0	0	0	0	0	0	0	0	0	8	0
MAP3K21	BLCA	Tdark	0	0	0	0	0	0	0	0	0	0	0	0	0	0	0	0	0	0	0	0	0	0	0	0	0	0	0	0	0	0	0	0	0	0	NA	0	8	0
MAP3K3	BLCA	Tchem	0	0	0	0	0	0	0	0	0	0	0	0	0	0	0	0	0	0	0	0	0	0	0	0	0	0	0	0	0	0	0	0	0	0	0	0	8	0
MAP3K6	BLCA	Tchem	0	0	0	0	0	0	0	0	0	0	0	0	0	0	0	0	0	0	0	0	0	0	0	0	0	0	0	0	0	0	0	0	0	0	0	0	8	0
MAP4K1	BLCA	Tchem	0	0	0	0	0	0	0	0	0	0	0	0	0	0	0	0	0	0	0	0	0	0	0	0	0	0	0	0	0	0	0	0	0	0	0	0	8	0
MAPK1	BLCA	Tchem	0	0	0	0	0	0	0	0	0	0	0	0	0	0	0	0	0	0	0	0	0	0	0	0	0	0	0	0	0	0	0	0	0	0	0	0	8	0
MAPK10	BLCA	Tchem	0	0	0	0	0	0	0	0	0	0	0	0	0	0	0	0	0	0	0	0	0	0	0	0	0	0	0	0	0	0	0	0	0	0	0	0	8	0
MAPK11	BLCA	Tchem	0	0	0	0	0	0	0	0	0	0	0	0	0	0	0	0	0	0	0	0	0	0	0	0	0	0	0	0	0	0	0	0	0	0	0	0	8	0
MAPK14	BLCA	Tchem	0	0	0	0	0	0	0	0	0	0	0	0	0	0	0	0	0	0	0	0	0	0	0	0	0	0	0	0	0	0	0	0	0	0	0	0	8	0
MAPK3	BLCA	Tchem	0	0	0	0	0	0	0	0	0	0	0	0	0	0	0	0	0	0	0	0	0	0	0	0	0	0	0	0	0	0	0	0	0	0	0	0	8	0
MAPK4	BLCA	Tbio	0	0	0	0	0	0	0	0	0	0	0	0	0	0	0	0	0	0	0	0	0	0	0	0	0	0	0	0	0	0	0	0	0	0	0	0	8	0
MAPK6	BLCA	Tbio	0	0	0	0	0	0	0	0	0	0	0	0	0	0	0	0	0	0	0	0	0	0	0	0	0	0	0	0	0	0	0	0	0	0	0	0	8	0
MAPK7	BLCA	Tchem	0	0	0	0	0	0	0	0	0	0	0	0	0	0	0	0	0	0	0	0	0	0	0	0	0	0	0	0	0	0	0	0	0	0	0	0	8	0
MAPK9	BLCA	Tchem	0	0	0	0	0	0	0	0	0	0	0	0	0	0	0	0	0	0	0	0	0	0	0	0	0	0	0	0	0	0	0	0	0	0	0	0	8	0
MAPKAPK2	BLCA	Tchem	0	0	0	0	0	0	0	0	0	0	0	0	0	0	0	0	0	0	0	0	0	0	0	0	0	0	0	0	0	0	0	0	0	0	0	0	8	0
MAPKAPK3	BLCA	Tchem	0	0	0	0	0	0	0	0	0	0	0	0	0	0	0	0	0	0	0	0	0	0	0	0	0	0	0	0	0	0	0	0	0	0	0	0	8	0
MARK3	BLCA	Tchem	0	0	0	0	0	0	0	0	0	0	0	0	0	0	0	0	0	0	0	0	0	0	0	0	0	0	0	0	0	0	0	0	0	0	0	0	8	0
MAST3	BLCA	Tchem	0	0	0	0	0	0	0	0	0	0	0	0	0	0	0	0	0	0	0	0	0	0	0	0	0	0	0	0	0	0	0	0	0	0	0	0	8	0
MATK	BLCA	Tbio	0	0	0	0	0	0	0	0	0	0	0	0	0	0	0	0	0	0	0	0	0	0	0	0	0	0	0	0	0	0	0	0	0	0	0	0	8	0
MERTK	BLCA	Tchem	0	0	0	0	0	0	0	0	0	0	0	0	0	0	0	0	0	0	0	0	0	0	0	0	0	0	0	0	0	0	0	0	0	0	0	0	8	0
MET	BLCA	Tclin	0	0	0	0	0	0	0	0	0	0	0	0	0	0	0	0	0	0	0	0	0	0	0	0	0	0	0	0	0	0	0	0	0	0	0	0	8	0
MINK1	BLCA	Tchem	0	0	0	0	0	0	0	0	0	0	0	0	0	0	0	0	0	0	0	0	0	0	0	0	0	0	0	0	0	0	0	0	0	0	0	0	8	0
MLKL	BLCA	Tchem	0	0	0	0	0	0	0	0	0	0	0	0	0	0	0	0	0	0	0	0	0	0	0	0	0	0	0	0	0	0	0	0	0	0	0	0	8	0
MTOR	BLCA	Tclin	0	0	0	0	0	0	0	0	0	0	0	0	0	0	0	0	0	0	0	0	0	0	0	0	0	0	0	0	0	0	0	0	0	0	0	0	8	0
MUSK	BLCA	Tchem	0	0	0	0	0	0	0	0	0	0	0	0	0	0	0	0	0	0	0	0	0	0	0	0	0	0	0	0	0	0	0	0	0	0	0	0	8	0
MYO3B	BLCA	Tbio	0	0	0	0	0	0	0	0	0	0	0	0	0	0	0	0	0	0	0	0	0	0	0	0	0	0	0	0	0	0	0	0	0	0	0	0	8	0
NADK2	BLCA	Tbio	0	0	0	0	0	0	0	0	0	0	0	0	0	0	0	0	0	0	0	0	0	0	0	0	0	0	0	0	0	0	0	0	0	0	0	0	8	0
NEK1	BLCA	Tchem	0	0	0	0	0	0	0	0	0	0	0	0	0	0	0	0	0	0	0	0	0	0	0	0	0	0	0	0	0	0	0	0	0	0	0	0	8	0
NEK4	BLCA	Tbio	0	0	0	0	0	0	0	0	0	0	0	0	0	0	0	0	0	0	0	0	0	0	0	0	0	0	0	0	0	0	0	0	0	0	0	0	8	0
NEK7	BLCA	Tchem	0	0	0	0	0	0	0	0	0	0	0	0	0	0	0	0	0	0	0	0	0	0	0	0	0	0	0	0	0	0	0	0	0	0	0	0	8	0
NEK8	BLCA	Tbio	0	0	0	0	0	0	0	0	0	0	0	0	0	0	0	0	0	0	0	0	0	0	0	0	0	0	0	0	0	0	0	0	0	0	0	0	8	0
NEK9	BLCA	Tchem	0	0	0	0	0	0	0	0	0	0	0	0	0	0	0	0	0	0	0	0	0	0	0	0	0	0	0	0	0	0	0	0	0	0	0	0	8	0
NIM1K	BLCA	Tchem	0	0	0	0	0	0	0	0	0	0	0	0	0	0	0	0	0	0	0	0	0	0	0	0	0	0	0	0	0	0	0	0	0	0	0	0	8	0
NLK	BLCA	Tchem	0	0	0	0	0	0	0	0	0	0	0	0	0	0	0	0	0	0	0	0	0	0	0	0	0	0	0	0	0	0	0	0	0	0	0	0	8	0
NME1-NME2	NA	Tbio	0	0	0	0	0	0	0	0	0	0	0	0	0	0	0	0	0	0	0	0	0	0	0	0	0	0	0	0	0	0	0	0	0	0	0	0	8	0
NME2P1	NA	Tdark	0	0	0	0	0	0	0	0	0	0	0	0	0	0	0	0	0	0	0	0	0	0	0	0	0	0	0	0	0	0	0	0	0	0	NA	0	8	0
NME3	BLCA	Tbio	0	0	0	0	0	0	0	0	0	0	0	0	0	0	0	0	0	0	0	0	0	0	0	0	0	0	0	0	0	0	0	0	0	0	0	0	8	0
NME4	BLCA	Tbio	0	0	0	0	0	0	0	0	0	0	0	0	0	0	0	0	0	0	0	0	0	0	0	0	0	0	0	0	0	0	0	0	0	0	0	0	8	0
NME5	BLCA	Tbio	0	0	0	0	0	0	0	0	0	0	0	0	0	0	0	0	0	0	0	0	0	0	0	0	0	0	0	0	0	0	0	0	0	0	0	0	8	0
NMRK1	BLCA	Tbio	0	0	0	0	0	0	0	0	0	0	0	0	0	0	0	0	0	0	0	0	0	0	0	0	0	0	0	0	0	0	0	0	0	0	0	0	8	0
NMRK2	BLCA	Tbio	0	0	0	0	0	0	0	0	0	0	0	0	0	0	0	0	0	0	0	0	0	0	0	0	0	0	0	0	0	0	0	0	0	0	0	0	8	0
NPR2	BLCA	Tbio	0	0	0	0	0	0	0	0	0	0	0	0	0	0	0	0	0	0	0	0	0	0	0	0	0	0	0	0	0	0	0	0	0	0	0	0	8	0
NRK	BLCA	Tdark	0	0	0	0	0	0	0	0	0	0	0	0	0	0	0	0	0	0	0	0	0	0	0	0	0	0	0	0	0	0	0	0	0	0	0	0	8	0
NTRK2	BLCA	Tchem	0	0	0	0	0	0	0	0	0	0	0	0	0	0	0	0	0	0	0	0	0	0	0	0	0	0	0	0	0	0	0	0	0	0	0	0	8	0
NUAK1	BLCA	Tchem	0	0	0	0	0	0	0	0	0	0	0	0	0	0	0	0	0	0	0	0	0	0	0	0	0	0	0	0	0	0	0	0	0	0	0	0	8	0
NUAK2	BLCA	Tchem	0	0	0	0	0	0	0	0	0	0	0	0	0	0	0	0	0	0	0	0	0	0	0	0	0	0	0	0	0	0	0	0	0	0	0	0	8	0
PAK1	BLCA	Tchem	0	0	0	0	0	0	0	0	0	0	0	0	0	0	0	0	0	0	0	0	0	0	0	0	0	0	0	0	0	0	0	0	0	0	0	0	8	0
PAK2	BLCA	Tchem	0	0	0	0	0	0	0	0	0	0	0	0	0	0	0	0	0	0	0	0	0	0	0	0	0	0	0	0	0	0	0	0	0	0	0	0	8	0
PAK3	BLCA	Tchem	0	0	0	0	0	0	0	0	0	0	0	0	0	0	0	0	0	0	0	0	0	0	0	0	0	0	0	0	0	0	0	0	0	0	0	0	8	0
PANK1	BLCA	Tbio	0	0	0	0	0	0	0	0	0	0	0	0	0	0	0	0	0	0	0	0	0	0	0	0	0	0	0	0	0	0	0	0	0	0	0	0	8	0
PANK2	BLCA	Tbio	0	0	0	0	0	0	0	0	0	0	0	0	0	0	0	0	0	0	0	0	0	0	0	0	0	0	0	0	0	0	0	0	0	0	0	0	8	0
PANK3	BLCA	Tchem	0	0	0	0	0	0	0	0	0	0	0	0	0	0	0	0	0	0	0	0	0	0	0	0	0	0	0	0	0	0	0	0	0	0	0	0	8	0
PDK1	BLCA	Tchem	0	0	0	0	0	0	0	0	0	0	0	0	0	0	0	0	0	0	0	0	0	0	0	0	0	0	0	0	0	0	0	0	0	0	0	0	8	0
PDK2	BLCA	Tchem	0	0	0	0	0	0	0	0	0	0	0	0	0	0	0	0	0	0	0	0	0	0	0	0	0	0	0	0	0	0	0	0	0	0	0	0	8	0
PDK3	BLCA	Tchem	0	0	0	0	0	0	0	0	0	0	0	0	0	0	0	0	0	0	0	0	0	0	0	0	0	0	0	0	0	0	0	0	0	0	0	0	8	0
PDPK2P	NA	Tdark	0	0	0	0	0	0	0	0	0	0	0	0	0	0	0	0	0	0	0	0	0	0	0	0	0	0	0	0	0	0	0	0	0	0	NA	0	8	0
PFKFB2	BLCA	Tchem	0	0	0	0	0	0	0	0	0	0	0	0	0	0	0	0	0	0	0	0	0	0	0	0	0	0	0	0	0	0	0	0	0	0	0	0	8	0
PFKFB3	BLCA	Tchem	0	0	0	0	0	0	0	0	0	0	0	0	0	0	0	0	0	0	0	0	0	0	0	0	0	0	0	0	0	0	0	0	0	0	0	0	8	0
PFKM	BLCA	Tbio	0	0	0	0	0	0	0	0	0	0	0	0	0	0	0	0	0	0	0	0	0	0	0	0	0	0	0	0	0	0	0	0	0	0	0	0	8	0
PHKA1	BLCA	Tbio	0	0	0	0	0	0	0	0	0	0	0	0	0	0	0	0	0	0	0	0	0	0	0	0	0	0	0	0	0	0	0	0	0	0	0	0	8	0
PHKG2	BLCA	Tchem	0	0	0	0	0	0	0	0	0	0	0	0	0	0	0	0	0	0	0	0	0	0	0	0	0	0	0	0	0	0	0	0	0	0	0	0	8	0
PI4K2A	BLCA	Tbio	0	0	0	0	0	0	0	0	0	0	0	0	0	0	0	0	0	0	0	0	0	0	0	0	0	0	0	0	0	0	0	0	0	0	0	0	8	0
PI4KA	BLCA	Tchem	0	0	0	0	0	0	0	0	0	0	0	0	0	0	0	0	0	0	0	0	0	0	0	0	0	0	0	0	0	0	0	0	0	0	0	0	8	0
PIK3C2A	BLCA	Tchem	0	0	0	0	0	0	0	0	0	0	0	0	0	0	0	0	0	0	0	0	0	0	0	0	0	0	0	0	0	0	0	0	0	0	0	0	8	0
PIK3C2G	BLCA	Tchem	0	0	0	0	0	0	0	0	0	0	0	0	0	0	0	0	0	0	0	0	0	0	0	0	0	0	0	0	0	0	0	0	0	0	0	0	8	0
PIK3CD	BLCA	Tclin	0	0	0	0	0	0	0	0	0	0	0	0	0	0	0	0	0	0	0	0	0	0	0	0	0	0	0	0	0	0	0	0	0	0	0	0	8	0
PIK3R1	BLCA	Tchem	0	0	0	0	0	0	0	0	0	0	0	0	0	0	0	0	0	0	0	0	0	0	0	0	0	0	0	0	0	0	0	0	0	0	0	0	8	0
PIK3R4	BLCA	Tbio	0	0	0	0	0	0	0	0	0	0	0	0	0	0	0	0	0	0	0	0	0	0	0	0	0	0	0	0	0	0	0	0	0	0	0	0	8	0
PIKFYVE	BLCA	Tchem	0	0	0	0	0	0	0	0	0	0	0	0	0	0	0	0	0	0	0	0	0	0	0	0	0	0	0	0	0	0	0	0	0	0	0	0	8	0
PIM1	BLCA	Tchem	0	0	0	0	0	0	0	0	0	0	0	0	0	0	0	0	0	0	0	0	0	0	0	0	0	0	0	0	0	0	0	0	0	0	0	0	8	0
PIM2	BLCA	Tchem	0	0	0	0	0	0	0	0	0	0	0	0	0	0	0	0	0	0	0	0	0	0	0	0	0	0	0	0	0	0	0	0	0	0	0	0	8	0
PIM3	BLCA	Tchem	0	0	0	0	0	0	0	0	0	0	0	0	0	0	0	0	0	0	0	0	0	0	0	0	0	0	0	0	0	0	0	0	0	0	0	0	8	0
PINK1	BLCA	Tbio	0	0	0	0	0	0	0	0	0	0	0	0	0	0	0	0	0	0	0	0	0	0	0	0	0	0	0	0	0	0	0	0	0	0	0	0	8	0
PIP4K2B	BLCA	Tchem	0	0	0	0	0	0	0	0	0	0	0	0	0	0	0	0	0	0	0	0	0	0	0	0	0	0	0	0	0	0	0	0	0	0	0	0	8	0
PIP4K2C	BLCA	Tchem	0	0	0	0	0	0	0	0	0	0	0	0	0	0	0	0	0	0	0	0	0	0	0	0	0	0	0	0	0	0	0	0	0	0	0	0	8	0
PIP5K1A	BLCA	Tbio	0	0	0	0	0	0	0	0	0	0	0	0	0	0	0	0	0	0	0	0	0	0	0	0	0	0	0	0	0	0	0	0	0	0	0	0	8	0
PIP5K1C	BLCA	Tchem	0	0	0	0	0	0	0	0	0	0	0	0	0	0	0	0	0	0	0	0	0	0	0	0	0	0	0	0	0	0	0	0	0	0	0	0	8	0
PKM	BLCA	Tchem	0	0	0	0	0	0	0	0	0	0	0	0	0	0	0	0	0	0	0	0	0	0	0	0	0	0	0	0	0	0	0	0	0	0	0	0	8	0
PKN2	BLCA	Tchem	0	0	0	0	0	0	0	0	0	0	0	0	0	0	0	0	0	0	0	0	0	0	0	0	0	0	0	0	0	0	0	0	0	0	0	0	8	0
PLK3	BLCA	Tchem	0	0	0	0	0	0	0	0	0	0	0	0	0	0	0	0	0	0	0	0	0	0	0	0	0	0	0	0	0	0	0	0	0	0	0	0	8	0
PNCK	BLCA	Tbio	0	0	0	0	0	0	0	0	0	0	0	0	0	0	0	0	0	0	0	0	0	0	0	0	0	0	0	0	0	0	0	0	0	0	0	0	8	0
PRKAA1	BLCA	Tchem	0	0	0	0	0	0	0	0	0	0	0	0	0	0	0	0	0	0	0	0	0	0	0	0	0	0	0	0	0	0	0	0	0	0	0	0	8	0
PRKAA2	BLCA	Tchem	0	0	0	0	0	0	0	0	0	0	0	0	0	0	0	0	0	0	0	0	0	0	0	0	0	0	0	0	0	0	0	0	0	0	0	0	8	0
PRKAB1	BLCA	Tchem	0	0	0	0	0	0	0	0	0	0	0	0	0	0	0	0	0	0	0	0	0	0	0	0	0	0	0	0	0	0	0	0	0	0	0	0	8	0
PRKACG	BLCA	Tbio	0	0	0	0	0	0	0	0	0	0	0	0	0	0	0	0	0	0	0	0	0	0	0	0	0	0	0	0	0	0	0	0	0	0	0	0	8	0
PRKAG1	BLCA	Tbio	0	0	0	0	0	0	0	0	0	0	0	0	0	0	0	0	0	0	0	0	0	0	0	0	0	0	0	0	0	0	0	0	0	0	0	0	8	0
PRKCB	BLCA	Tchem	0	0	0	0	0	0	0	0	0	0	0	0	0	0	0	0	0	0	0	0	0	0	0	0	0	0	0	0	0	0	0	0	0	0	0	0	8	0
PRKCH	BLCA	Tchem	0	0	0	0	0	0	0	0	0	0	0	0	0	0	0	0	0	0	0	0	0	0	0	0	0	0	0	0	0	0	0	0	0	0	0	0	8	0
PRKD1	BLCA	Tchem	0	0	0	0	0	0	0	0	0	0	0	0	0	0	0	0	0	0	0	0	0	0	0	0	0	0	0	0	0	0	0	0	0	0	0	0	8	0
PRKD3	BLCA	Tchem	0	0	0	0	0	0	0	0	0	0	0	0	0	0	0	0	0	0	0	0	0	0	0	0	0	0	0	0	0	0	0	0	0	0	0	0	8	0
PRKX	BLCA	Tchem	0	0	0	0	0	0	0	0	0	0	0	0	0	0	0	0	0	0	0	0	0	0	0	0	0	0	0	0	0	0	0	0	0	0	0	0	8	0
PRPS1L1	BLCA	Tdark	0	0	0	0	0	0	0	0	0	0	0	0	0	0	0	0	0	0	0	0	0	0	0	0	0	0	0	0	0	0	0	0	0	0	0	0	8	0
PSKH2	BLCA	Tdark	0	0	0	0	0	0	0	0	0	0	0	0	0	0	0	0	0	0	0	0	0	0	0	0	0	0	0	0	0	0	0	0	0	0	0	0	8	0
PSTK	BLCA	Tdark	0	0	0	0	0	0	0	0	0	0	0	0	0	0	0	0	0	0	0	0	0	0	0	0	0	0	0	0	0	0	0	0	0	0	0	0	8	0
PTK2	BLCA	Tchem	0	0	0	0	0	0	0	0	0	0	0	0	0	0	0	0	0	0	0	0	0	0	0	0	0	0	0	0	0	0	0	0	0	0	0	0	8	0
PTK2B	BLCA	Tchem	0	0	0	0	0	0	0	0	0	0	0	0	0	0	0	0	0	0	0	0	0	0	0	0	0	0	0	0	0	0	0	0	0	0	0	0	8	0
PXK	BLCA	Tbio	0	0	0	0	0	0	0	0	0	0	0	0	0	0	0	0	0	0	0	0	0	0	0	0	0	0	0	0	0	0	0	0	0	0	0	0	8	0
RAF1	BLCA	Tclin	0	0	0	0	0	0	0	0	0	0	0	0	0	0	0	0	0	0	0	0	0	0	0	0	0	0	0	0	0	0	0	0	0	0	0	0	8	0
RBKS	BLCA	Tbio	0	0	0	0	0	0	0	0	0	0	0	0	0	0	0	0	0	0	0	0	0	0	0	0	0	0	0	0	0	0	0	0	0	0	0	0	8	0
RET	BLCA	Tclin	0	0	0	0	0	0	0	0	0	0	0	0	0	0	0	0	0	0	0	0	0	0	0	0	0	0	0	0	0	0	0	0	0	0	0	0	8	0
RIOK1	BLCA	Tchem	0	0	0	0	0	0	0	0	0	0	0	0	0	0	0	0	0	0	0	0	0	0	0	0	0	0	0	0	0	0	0	0	0	0	0	0	8	0
RIOK2	BLCA	Tbio	0	0	0	0	0	0	0	0	0	0	0	0	0	0	0	0	0	0	0	0	0	0	0	0	0	0	0	0	0	0	0	0	0	0	0	0	8	0
RIPK1	BLCA	Tchem	0	0	0	0	0	0	0	0	0	0	0	0	0	0	0	0	0	0	0	0	0	0	0	0	0	0	0	0	0	0	0	0	0	0	0	0	8	0
ROR1	BLCA	Tbio	0	0	0	0	0	0	0	0	0	0	0	0	0	0	0	0	0	0	0	0	0	0	0	0	0	0	0	0	0	0	0	0	0	0	0	0	8	0
RPS6KA4	BLCA	Tchem	0	0	0	0	0	0	0	0	0	0	0	0	0	0	0	0	0	0	0	0	0	0	0	0	0	0	0	0	0	0	0	0	0	0	0	0	8	0
RPS6KA5	BLCA	Tchem	0	0	0	0	0	0	0	0	0	0	0	0	0	0	0	0	0	0	0	0	0	0	0	0	0	0	0	0	0	0	0	0	0	0	0	0	8	0
RPS6KB1	BLCA	Tchem	0	0	0	0	0	0	0	0	0	0	0	0	0	0	0	0	0	0	0	0	0	0	0	0	0	0	0	0	0	0	0	0	0	0	0	0	8	0
RPS6KB2	BLCA	Tbio	0	0	0	0	0	0	0	0	0	0	0	0	0	0	0	0	0	0	0	0	0	0	0	0	0	0	0	0	0	0	0	0	0	0	0	0	8	0
SBK3	BLCA	Tchem	0	0	0	0	0	0	0	0	0	0	0	0	0	0	0	0	0	0	0	0	0	0	0	0	0	0	0	0	0	0	0	0	0	0	0	0	8	0
SCYL2	BLCA	Tbio	0	0	0	0	0	0	0	0	0	0	0	0	0	0	0	0	0	0	0	0	0	0	0	0	0	0	0	0	0	0	0	0	0	0	0	0	8	0
SGK3	BLCA	Tchem	0	0	0	0	0	0	0	0	0	0	0	0	0	0	0	0	0	0	0	0	0	0	0	0	0	0	0	0	0	0	0	0	0	0	0	0	8	0
SNRK	BLCA	Tbio	0	0	0	0	0	0	0	0	0	0	0	0	0	0	0	0	0	0	0	0	0	0	0	0	0	0	0	0	0	0	0	0	0	0	0	0	8	0
SRPK1	BLCA	Tchem	0	0	0	0	0	0	0	0	0	0	0	0	0	0	0	0	0	0	0	0	0	0	0	0	0	0	0	0	0	0	0	0	0	0	0	0	8	0
STK10	BLCA	Tchem	0	0	0	0	0	0	0	0	0	0	0	0	0	0	0	0	0	0	0	0	0	0	0	0	0	0	0	0	0	0	0	0	0	0	0	0	8	0
STK17A	BLCA	Tchem	0	0	0	0	0	0	0	0	0	0	0	0	0	0	0	0	0	0	0	0	0	0	0	0	0	0	0	0	0	0	0	0	0	0	0	0	8	0
STK25	BLCA	Tchem	0	0	0	0	0	0	0	0	0	0	0	0	0	0	0	0	0	0	0	0	0	0	0	0	0	0	0	0	0	0	0	0	0	0	0	0	8	0
STK26	BLCA	Tchem	0	0	0	0	0	0	0	0	0	0	0	0	0	0	0	0	0	0	0	0	0	0	0	0	0	0	0	0	0	0	0	0	0	0	0	0	8	0
STK33	BLCA	Tchem	0	0	0	0	0	0	0	0	0	0	0	0	0	0	0	0	0	0	0	0	0	0	0	0	0	0	0	0	0	0	0	0	0	0	0	0	8	0
STK35	BLCA	Tchem	0	0	0	0	0	0	0	0	0	0	0	0	0	0	0	0	0	0	0	0	0	0	0	0	0	0	0	0	0	0	0	0	0	0	0	0	8	0
STK38L	BLCA	Tchem	0	0	0	0	0	0	0	0	0	0	0	0	0	0	0	0	0	0	0	0	0	0	0	0	0	0	0	0	0	0	0	0	0	0	0	0	8	0
STK4	BLCA	Tchem	0	0	0	0	0	0	0	0	0	0	0	0	0	0	0	0	0	0	0	0	0	0	0	0	0	0	0	0	0	0	0	0	0	0	0	0	8	0
SYK	BLCA	Tchem	0	0	0	0	0	0	0	0	0	0	0	0	0	0	0	0	0	0	0	0	0	0	0	0	0	0	0	0	0	0	0	0	0	0	0	0	8	0
TAF1	BLCA	Tchem	0	0	0	0	0	0	0	0	0	0	0	0	0	0	0	0	0	0	0	0	0	0	0	0	0	0	0	0	0	0	0	0	0	0	0	0	8	0
TBK1	BLCA	Tchem	0	0	0	0	0	0	0	0	0	0	0	0	0	0	0	0	0	0	0	0	0	0	0	0	0	0	0	0	0	0	0	0	0	0	0	0	8	0
TEC	BLCA	Tchem	0	0	0	0	0	0	0	0	0	0	0	0	0	0	0	0	0	0	0	0	0	0	0	0	0	0	0	0	0	0	0	0	0	0	0	0	8	0
TESK2	BLCA	Tchem	0	0	0	0	0	0	0	0	0	0	0	0	0	0	0	0	0	0	0	0	0	0	0	0	0	0	0	0	0	0	0	0	0	0	0	0	8	0
TGFBR2	BLCA	Tchem	0	0	0	0	0	0	0	0	0	0	0	0	0	0	0	0	0	0	0	0	0	0	0	0	0	0	0	0	0	0	0	0	0	0	0	0	8	0
TK2	BLCA	Tchem	0	0	0	0	0	0	0	0	0	0	0	0	0	0	0	0	0	0	0	0	0	0	0	0	0	0	0	0	0	0	0	0	0	0	0	0	8	0
TNIK	BLCA	Tchem	0	0	0	0	0	0	0	0	0	0	0	0	0	0	0	0	0	0	0	0	0	0	0	0	0	0	0	0	0	0	0	0	0	0	0	0	8	0
TNNI3K	BLCA	Tchem	0	0	0	0	0	0	0	0	0	0	0	0	0	0	0	0	0	0	0	0	0	0	0	0	0	0	0	0	0	0	0	0	0	0	0	0	8	0
TRIB1	BLCA	Tbio	0	0	0	0	0	0	0	0	0	0	0	0	0	0	0	0	0	0	0	0	0	0	0	0	0	0	0	0	0	0	0	0	0	0	0	0	8	0
TRIB2	BLCA	Tbio	0	0	0	0	0	0	0	0	0	0	0	0	0	0	0	0	0	0	0	0	0	0	0	0	0	0	0	0	0	0	0	0	0	0	0	0	8	0
TRPM6	BLCA	Tchem	0	0	0	0	0	0	0	0	0	0	0	0	0	0	0	0	0	0	0	0	0	0	0	0	0	0	0	0	0	0	0	0	0	0	0	0	8	0
TSSK1B	BLCA	Tchem	0	0	0	0	0	0	0	0	0	0	0	0	0	0	0	0	0	0	0	0	0	0	0	0	0	0	0	0	0	0	0	0	0	0	0	0	8	0
TSSK2	BLCA	Tchem	0	0	0	0	0	0	0	0	0	0	0	0	0	0	0	0	0	0	0	0	0	0	0	0	0	0	0	0	0	0	0	0	0	0	0	0	8	0
TTBK2	BLCA	Tbio	0	0	0	0	0	0	0	0	0	0	0	0	0	0	0	0	0	0	0	0	0	0	0	0	0	0	0	0	0	0	0	0	0	0	0	0	8	0
UCKL1	BLCA	Tdark	0	0	0	0	0	0	0	0	0	0	0	0	0	0	0	0	0	0	0	0	0	0	0	0	0	0	0	0	0	0	0	0	0	0	0	0	8	0
ULK1	BLCA	Tchem	0	0	0	0	0	0	0	0	0	0	0	0	0	0	0	0	0	0	0	0	0	0	0	0	0	0	0	0	0	0	0	0	0	0	0	0	8	0
ULK4	BLCA	Tbio	0	0	0	0	0	0	0	0	0	0	0	0	0	0	0	0	0	0	0	0	0	0	0	0	0	0	0	0	0	0	0	0	0	0	0	0	8	0
VRK1	BLCA	Tbio	0	0	0	0	0	0	0	0	0	0	0	0	0	0	0	0	0	0	0	0	0	0	0	0	0	0	0	0	0	0	0	0	0	0	0	0	8	0
VRK2	BLCA	Tbio	0	0	0	0	0	0	0	0	0	0	0	0	0	0	0	0	0	0	0	0	0	0	0	0	0	0	0	0	0	0	0	0	0	0	0	0	8	0
VRK3	BLCA	Tbio	0	0	0	0	0	0	0	0	0	0	0	0	0	0	0	0	0	0	0	0	0	0	0	0	0	0	0	0	0	0	0	0	0	0	0	0	8	0
WEE1	BLCA	Tchem	0	0	0	0	0	0	0	0	0	0	0	0	0	0	0	0	0	0	0	0	0	0	0	0	0	0	0	0	0	0	0	0	0	0	0	0	8	0
WEE2	BLCA	Tbio	0	0	0	0	0	0	0	0	0	0	0	0	0	0	0	0	0	0	0	0	0	0	0	0	0	0	0	0	0	0	0	0	0	0	0	0	8	0
WNK1	BLCA	Tchem	0	0	0	0	0	0	0	0	0	0	0	0	0	0	0	0	0	0	0	0	0	0	0	0	0	0	0	0	0	0	0	0	0	0	0	0	8	0
WNK2	BLCA	Tchem	0	0	0	0	0	0	0	0	0	0	0	0	0	0	0	0	0	0	0	0	0	0	0	0	0	0	0	0	0	0	0	0	0	0	0	0	8	0
WNK3	BLCA	Tchem	0	0	0	0	0	0	0	0	0	0	0	0	0	0	0	0	0	0	0	0	0	0	0	0	0	0	0	0	0	0	0	0	0	0	0	0	8	0
WNK4	BLCA	Tbio	0	0	0	0	0	0	0	0	0	0	0	0	0	0	0	0	0	0	0	0	0	0	0	0	0	0	0	0	0	0	0	0	0	0	0	0	8	0
YES1	BLCA	Tclin	0	0	0	0	0	0	0	0	0	0	0	0	0	0	0	0	0	0	0	0	0	0	0	0	0	0	0	0	0	0	0	0	0	0	0	0	8	0
ZAP70	BLCA	Tchem	0	0	0	0	0	0	0	0	0	0	0	0	0	0	0	0	0	0	0	0	0	0	0	0	0	0	0	0	0	0	0	0	0	0	0	0	8	0
			0	0	0	0	0	0	0	0	0	0	0	0

## Sheet: BRCA
Gene	Cancer	TDL	m0.vs.m1	n0.vs.n1	n0.vs.n2	n1.vs.n2	n0.vs.n3	n1.vs.n3	n2.vs.n3	t1.vs.t2	t1.vs.t3	t2.vs.t3	t1.vs.t4	t2.vs.t4	t3.vs.t4	PathStage.I.vs.III	PathStage.II.vs.III	PathStage.I.vs.II	PathStage.IV.vs.I	PathStage.II.vs.IV	PathStage.III.vs.IV	Mut	survival	n_means	t_means	Path_means	DE	Kinase_Score_Sum	Max_score	CKI
PTK6	BRCA	Tchem	1	0	1	0	0	0	0	0	0	0	0	0	0	0	1	0	0	1	0	0	1	0.166667	0	0.333333	1	3.5	7	50
PLK1	BRCA	Tchem	0	0	0	0	0	0	0	1	0	0	0	0	0	0	0	1	0	0	0	0	1	0	0.166667	0.166667	1	2.33333	7	33.3333
PGK1	BRCA	Tchem	0	0	0	1	0	0	0	1	0	0	1	0	1	1	0	1	1	0	0	0	1	0.166667	0.5	0.5	0	2.16667	7	30.9524
NME3	BRCA	Tbio	1	0	0	0	0	0	0	0	0	1	0	0	0	0	0	0	0	0	0	0	0	0	0.166667	0	1	2.16667	7	30.9524
CKMT1A	BRCA	Tbio	0	0	0	0	0	0	0	1	0	0	1	1	1	1	0	1	0	0	0	0	0	0	0.666667	0.333333	1	2	7	28.5714
EPHB2	BRCA	Tchem	0	0	0	0	0	0	0	0	0	0	0	0	0	0	0	0	0	0	0	0	1	0	0	0	1	2	7	28.5714
ERN2	BRCA	Tbio	0	0	0	0	0	0	0	0	0	0	0	0	0	0	0	0	0	0	0	0	1	0	0	0	1	2	7	28.5714
PIK3CA	BRCA	Tclin	0	0	0	0	0	0	0	0	0	0	0	0	0	0	0	0	0	0	0	1	1	0	0	0	0	2	7	28.5714
MAPK12	BRCA	Tchem	1	0	0	0	0	0	0	0	0	0	1	1	0	1	0	0	1	1	0	0	0	0	0.333333	0.5	0	1.83333	7	26.1905
AKT1	BRCA	Tchem	0	0	1	0	1	1	0	0	0	0	0	0	0	1	1	0	0	0	0	1	0	0.5	0	0.333333	0	1.83333	7	26.1905
GALK1	BRCA	Tbio	1	0	0	0	0	0	0	1	0	0	0	0	0	1	0	1	1	0	0	0	0	0	0.166667	0.5	0	1.66667	7	23.8095
ADCK5	BRCA	Tdark	0	0	0	0	1	1	0	0	0	0	0	0	0	1	1	0	0	0	0	0	0	0.333333	0	0.333333	1	1.66667	7	23.8095
TRIB3	BRCA	Tbio	0	0	1	1	0	0	0	0	0	0	0	0	0	1	1	0	0	0	0	0	0	0.333333	0	0.333333	1	1.66667	7	23.8095
CSNK1A1L	BRCA	Tdark	0	0	1	1	0	0	0	0	0	0	0	1	0	0	1	0	0	0	0	0	1	0.333333	0.166667	0.166667	0	1.66667	7	23.8095
CDK1	BRCA	Tchem	0	0	0	0	0	0	0	1	1	0	0	0	0	1	0	1	0	0	0	0	0	0	0.333333	0.333333	1	1.66667	7	23.8095
PBK	BRCA	Tchem	0	0	0	0	0	0	0	1	1	0	0	0	0	1	0	1	0	0	0	0	0	0	0.333333	0.333333	1	1.66667	7	23.8095
CDK20	BRCA	Tbio	1	0	0	0	0	0	0	0	0	0	0	0	0	0	0	0	1	1	1	0	0	0	0	0.5	0	1.5	7	21.4286
PIM3	BRCA	Tchem	1	0	0	0	0	0	0	0	0	0	0	0	0	0	0	0	1	1	1	0	0	0	0	0.5	0	1.5	7	21.4286
CSNK1A1	BRCA	Tchem	0	0	1	1	0	0	0	0	0	0	0	0	0	0	1	0	0	0	0	0	1	0.333333	0	0.166667	0	1.5	7	21.4286
NEK6	BRCA	Tchem	0	0	1	1	0	0	0	0	0	0	0	0	0	0	1	0	0	0	0	0	1	0.333333	0	0.166667	0	1.5	7	21.4286
AURKA	BRCA	Tchem	0	0	0	0	0	0	0	1	0	0	0	0	0	1	0	1	0	0	0	0	0	0	0.166667	0.333333	1	1.5	7	21.4286
TLK2	BRCA	Tchem	0	0	0	0	0	0	0	1	0	0	0	0	0	1	0	1	0	0	0	0	1	0	0.166667	0.333333	0	1.5	7	21.4286
ALPK3	BRCA	Tdark	0	0	0	0	0	0	0	0	0	0	1	1	1	0	0	0	0	0	0	0	1	0	0.5	0	0	1.5	7	21.4286
MYLK3	BRCA	Tchem	0	0	0	0	0	0	0	0	0	0	1	1	1	0	0	0	0	0	0	0	1	0	0.5	0	0	1.5	7	21.4286
MAP2K1	BRCA	Tclin	0	0	0	1	0	0	0	0	0	0	1	0	1	0	0	0	0	0	0	0	1	0.166667	0.333333	0	0	1.5	7	21.4286
FGFR4	BRCA	Tclin	0	0	0	0	1	1	1	0	0	0	0	0	0	0	0	0	0	0	0	0	0	0.5	0	0	1	1.5	7	21.4286
TTK	BRCA	Tchem	0	0	0	0	0	0	0	1	0	0	0	0	0	0	0	1	0	0	0	0	0	0	0.166667	0.166667	1	1.33333	7	19.0476
CDC7	BRCA	Tchem	0	0	0	0	1	0	0	0	0	0	0	0	0	0	0	1	0	0	0	0	0	0.166667	0	0.166667	1	1.33333	7	19.0476
PAK4	BRCA	Tchem	0	0	1	0	0	0	0	0	0	0	0	0	0	1	0	0	0	0	0	0	0	0.166667	0	0.166667	1	1.33333	7	19.0476
BUB1B	BRCA	Tbio	0	0	0	0	0	0	0	1	0	0	0	0	0	0	0	1	0	0	0	0	0	0	0.166667	0.166667	1	1.33333	7	19.0476
PLK4	BRCA	Tchem	0	0	0	0	0	0	0	1	0	0	0	0	0	0	0	1	0	0	0	0	0	0	0.166667	0.166667	1	1.33333	7	19.0476
AURKB	BRCA	Tchem	0	0	0	0	0	0	0	1	0	0	0	0	0	0	0	1	0	0	0	0	0	0	0.166667	0.166667	1	1.33333	7	19.0476
BUB1	BRCA	Tchem	0	0	0	0	0	0	0	1	0	0	0	0	0	0	0	1	0	0	0	0	0	0	0.166667	0.166667	1	1.33333	7	19.0476
CIT	BRCA	Tchem	0	0	0	0	0	0	0	1	0	0	0	0	0	0	0	1	0	0	0	0	0	0	0.166667	0.166667	1	1.33333	7	19.0476
MAST1	BRCA	Tchem	0	0	0	0	0	0	0	1	0	0	0	0	0	0	0	1	0	0	0	0	0	0	0.166667	0.166667	1	1.33333	7	19.0476
MELK	BRCA	Tchem	0	0	0	0	0	0	0	1	0	0	0	0	0	0	0	1	0	0	0	0	0	0	0.166667	0.166667	1	1.33333	7	19.0476
NEK2	BRCA	Tchem	0	0	0	0	0	0	0	1	0	0	0	0	0	0	0	1	0	0	0	0	0	0	0.166667	0.166667	1	1.33333	7	19.0476
PKMYT1	BRCA	Tchem	0	0	0	0	0	0	0	1	0	0	0	0	0	0	0	1	0	0	0	0	0	0	0.166667	0.166667	1	1.33333	7	19.0476
TK1	BRCA	Tchem	0	0	0	0	0	0	0	1	0	0	0	0	0	0	0	1	0	0	0	0	0	0	0.166667	0.166667	1	1.33333	7	19.0476
PINK1	BRCA	Tbio	0	0	0	0	0	0	0	0	0	0	0	1	0	0	1	0	0	0	0	0	1	0	0.166667	0.166667	0	1.33333	7	19.0476
PAK6	BRCA	Tchem	0	0	1	0	0	0	0	0	0	0	0	0	0	0	1	0	0	0	0	0	1	0.166667	0	0.166667	0	1.33333	7	19.0476
PDGFRB	BRCA	Tclin	0	0	1	0	0	0	0	0	0	0	0	0	0	0	1	0	0	0	0	0	1	0.166667	0	0.166667	0	1.33333	7	19.0476
MASTL	BRCA	Tbio	0	0	0	0	0	0	0	1	0	0	0	0	0	0	0	1	0	0	0	0	1	0	0.166667	0.166667	0	1.33333	7	19.0476
MAP3K19	BRCA	Tchem	0	0	0	0	0	0	0	0	0	0	0	1	1	0	0	0	0	0	0	0	0	0	0.333333	0	1	1.33333	7	19.0476
DMPK	BRCA	Tchem	1	0	0	0	0	0	0	0	1	1	0	0	0	0	0	0	0	0	0	0	0	0	0.333333	0	0	1.33333	7	19.0476
EPHA5	BRCA	Tchem	0	0	0	0	0	0	0	0	1	1	0	0	0	0	0	0	0	0	0	0	1	0	0.333333	0	0	1.33333	7	19.0476
DTYMK	BRCA	Tbio	0	0	0	0	0	0	0	1	1	0	0	0	0	0	0	0	0	0	0	0	0	0	0.333333	0	1	1.33333	7	19.0476
SBK2	BRCA	Tdark	0	0	0	0	1	1	0	0	0	0	0	0	0	0	0	0	0	0	0	0	0	0.333333	0	0	1	1.33333	7	19.0476
ATR	BRCA	Tchem	0	0	1	1	0	0	0	0	0	0	0	0	0	0	0	0	0	0	0	0	1	0.333333	0	0	0	1.33333	7	19.0476
ICK	BRCA	Tchem	0	0	1	1	0	0	0	0	0	0	0	0	0	0	0	0	0	0	0	0	1	0.333333	0	0	0	1.33333	7	19.0476
CDC42BPA	BRCA	Tchem	0	0	1	1	0	0	0	0	0	0	0	0	0	0	0	0	0	0	0	0	1	0.333333	0	0	0	1.33333	7	19.0476
CDKL5	BRCA	Tchem	0	0	1	1	0	0	0	0	0	0	0	0	0	0	0	0	0	0	0	0	1	0.333333	0	0	0	1.33333	7	19.0476
CSNK2A3	BRCA	Tdark	0	0	1	1	0	0	0	0	0	0	0	0	0	0	0	0	0	0	0	0	1	0.333333	0	0	0	1.33333	7	19.0476
GSK3B	BRCA	Tclin	0	0	1	1	0	0	0	0	0	0	0	0	0	0	0	0	0	0	0	0	1	0.333333	0	0	0	1.33333	7	19.0476
IPMK	BRCA	Tbio	0	0	1	1	0	0	0	0	0	0	0	0	0	0	0	0	0	0	0	0	1	0.333333	0	0	0	1.33333	7	19.0476
PIK3CB	BRCA	Tchem	0	0	1	1	0	0	0	0	0	0	0	0	0	0	0	0	0	0	0	0	1	0.333333	0	0	0	1.33333	7	19.0476
PRPF4B	BRCA	Tchem	0	0	1	1	0	0	0	0	0	0	0	0	0	0	0	0	0	0	0	0	1	0.333333	0	0	0	1.33333	7	19.0476
PTK2	BRCA	Tchem	0	0	1	1	0	0	0	0	0	0	0	0	0	0	0	0	0	0	0	0	1	0.333333	0	0	0	1.33333	7	19.0476
SCYL2	BRCA	Tbio	0	0	1	1	0	0	0	0	0	0	0	0	0	0	0	0	0	0	0	0	1	0.333333	0	0	0	1.33333	7	19.0476
STK35	BRCA	Tchem	0	0	1	1	0	0	0	0	0	0	0	0	0	0	0	0	0	0	0	0	1	0.333333	0	0	0	1.33333	7	19.0476
STK4	BRCA	Tchem	0	0	1	1	0	0	0	0	0	0	0	0	0	0	0	0	0	0	0	0	1	0.333333	0	0	0	1.33333	7	19.0476
CAMK2G	BRCA	Tchem	0	0	1	1	0	0	0	0	0	0	0	0	0	0	0	0	0	0	0	0	1	0.333333	0	0	0	1.33333	7	19.0476
STK31	BRCA	Tchem	0	0	1	1	0	0	0	0	0	0	0	0	0	0	0	0	0	0	0	0	0	0.333333	0	0	1	1.33333	7	19.0476
BRSK1	BRCA	Tchem	0	0	0	0	0	0	0	0	0	0	0	0	0	0	0	1	0	0	0	0	0	0	0	0.166667	1	1.16667	7	16.6667
BRSK2	BRCA	Tchem	0	0	0	0	0	0	0	0	0	0	0	0	0	0	0	1	0	0	0	0	0	0	0	0.166667	1	1.16667	7	16.6667
CHEK1	BRCA	Tchem	0	0	0	0	0	0	0	1	0	0	0	0	0	0	0	0	0	0	0	0	0	0	0.166667	0	1	1.16667	7	16.6667
WNK4	BRCA	Tbio	0	0	0	0	0	0	0	0	0	1	0	0	0	0	0	0	0	0	0	0	0	0	0.166667	0	1	1.16667	7	16.6667
ITPKA	BRCA	Tchem	0	0	0	0	0	0	0	0	1	0	0	0	0	0	0	0	0	0	0	0	0	0	0.166667	0	1	1.16667	7	16.6667
ROCK2	BRCA	Tclin	0	0	0	0	1	0	0	0	0	0	0	0	0	0	0	0	0	0	0	0	1	0.166667	0	0	0	1.16667	7	16.6667
PRKDC	BRCA	Tchem	0	0	0	1	0	0	0	0	0	0	0	0	0	0	0	0	0	0	0	0	1	0.166667	0	0	0	1.16667	7	16.6667
CDK19	BRCA	Tchem	0	0	1	0	0	0	0	0	0	0	0	0	0	0	0	0	0	0	0	0	1	0.166667	0	0	0	1.16667	7	16.6667
CHUK	BRCA	Tchem	0	0	1	0	0	0	0	0	0	0	0	0	0	0	0	0	0	0	0	0	1	0.166667	0	0	0	1.16667	7	16.6667
DSTYK	BRCA	Tchem	0	0	1	0	0	0	0	0	0	0	0	0	0	0	0	0	0	0	0	0	1	0.166667	0	0	0	1.16667	7	16.6667
MAP4K3	BRCA	Tchem	0	0	1	0	0	0	0	0	0	0	0	0	0	0	0	0	0	0	0	0	1	0.166667	0	0	0	1.16667	7	16.6667
PANK3	BRCA	Tchem	0	0	1	0	0	0	0	0	0	0	0	0	0	0	0	0	0	0	0	0	1	0.166667	0	0	0	1.16667	7	16.6667
SRPK1	BRCA	Tchem	0	0	0	0	1	0	0	0	0	0	0	0	0	0	0	0	0	0	0	0	1	0.166667	0	0	0	1.16667	7	16.6667
MAPKAPK2	BRCA	Tchem	0	0	1	0	0	0	0	0	0	0	0	0	0	0	0	0	0	0	0	0	0	0.166667	0	0	1	1.16667	7	16.6667
NME6	BRCA	Tbio	0	0	1	0	0	0	0	0	0	0	0	0	0	0	0	0	0	0	0	0	1	0.166667	0	0	0	1.16667	7	16.6667
NUAK1	BRCA	Tchem	0	0	1	0	0	0	0	0	0	0	0	0	0	0	0	0	0	0	0	0	1	0.166667	0	0	0	1.16667	7	16.6667
PI4KA	BRCA	Tchem	0	0	1	0	0	0	0	0	0	0	0	0	0	0	0	0	0	0	0	0	1	0.166667	0	0	0	1.16667	7	16.6667
PIP4K2C	BRCA	Tchem	0	0	1	0	0	0	0	0	0	0	0	0	0	0	0	0	0	0	0	0	1	0.166667	0	0	0	1.16667	7	16.6667
PRKG1	BRCA	Tchem	0	0	1	0	0	0	0	0	0	0	0	0	0	0	0	0	0	0	0	0	1	0.166667	0	0	0	1.16667	7	16.6667
EPHB3	BRCA	Tchem	0	0	0	0	0	0	0	0	0	0	0	0	0	0	0	0	0	0	0	0	1	0	0	0	0	1	7	14.2857
SBK1	BRCA	Tchem	0	0	0	0	0	0	0	0	0	0	0	0	0	0	0	0	0	0	0	0	0	0	0	0	1	1	7	14.2857
CDK8	BRCA	Tchem	0	0	0	0	0	0	0	0	0	0	0	0	0	0	0	0	0	0	0	0	1	0	0	0	0	1	7	14.2857
AAK1	BRCA	Tchem	0	0	0	0	0	0	0	0	0	0	0	0	0	0	0	0	0	0	0	0	1	0	0	0	0	1	7	14.2857
EIF2AK2	BRCA	Tchem	0	0	0	0	0	0	0	0	0	0	0	0	0	0	0	0	0	0	0	0	1	0	0	0	0	1	7	14.2857
LATS1	BRCA	Tbio	0	0	0	0	0	0	0	0	0	0	0	0	0	0	0	0	0	0	0	0	1	0	0	0	0	1	7	14.2857
PHKA1	BRCA	Tbio	0	0	0	0	0	0	0	0	0	0	0	0	0	0	0	0	0	0	0	0	1	0	0	0	0	1	7	14.2857
SMG1	BRCA	Tchem	0	0	0	0	0	0	0	0	0	0	0	0	0	0	0	0	0	0	0	0	1	0	0	0	0	1	7	14.2857
TAF1	BRCA	Tchem	0	0	0	0	0	0	0	0	0	0	0	0	0	0	0	0	0	0	0	0	1	0	0	0	0	1	7	14.2857
TGFBR1	BRCA	Tchem	0	0	0	0	0	0	0	0	0	0	0	0	0	0	0	0	0	0	0	0	1	0	0	0	0	1	7	14.2857
PASK	BRCA	Tbio	0	0	0	0	0	0	0	0	0	0	0	0	0	0	0	0	0	0	0	0	0	0	0	0	1	1	7	14.2857
ACVR1	BRCA	Tchem	0	0	0	0	0	0	0	0	0	0	0	0	0	0	0	0	0	0	0	0	1	0	0	0	0	1	7	14.2857
AK8	BRCA	Tbio	0	0	0	0	0	0	0	0	0	0	0	0	0	0	0	0	0	0	0	0	0	0	0	0	1	1	7	14.2857
BLK	BRCA	Tchem	0	0	0	0	0	0	0	0	0	0	0	0	0	0	0	0	0	0	0	0	0	0	0	0	1	1	7	14.2857
BMPR1B	BRCA	Tchem	0	0	0	0	0	0	0	0	0	0	0	0	0	0	0	0	0	0	0	0	0	0	0	0	1	1	7	14.2857
CAMK1G	BRCA	Tchem	0	0	0	0	0	0	0	0	0	0	0	0	0	0	0	0	0	0	0	0	0	0	0	0	1	1	7	14.2857
CAMKV	BRCA	Tbio	0	0	0	0	0	0	0	0	0	0	0	0	0	0	0	0	0	0	0	0	0	0	0	0	1	1	7	14.2857
CDK5	BRCA	Tchem	0	0	0	0	0	0	0	0	0	0	0	0	0	0	0	0	0	0	0	0	0	0	0	0	1	1	7	14.2857
CERK	BRCA	Tchem	0	0	0	0	0	0	0	0	0	0	0	0	0	0	0	0	0	0	0	0	1	0	0	0	0	1	7	14.2857
CMPK2	BRCA	Tbio	0	0	0	0	0	0	0	0	0	0	0	0	0	0	0	0	0	0	0	0	0	0	0	0	1	1	7	14.2857
DYRK2	BRCA	Tchem	0	0	0	0	0	0	0	0	0	0	0	0	0	0	0	0	0	0	0	0	1	0	0	0	0	1	7	14.2857
EFNA1	BRCA	Tbio	0	0	0	0	0	0	0	0	0	0	0	0	0	0	0	0	0	0	0	0	0	0	0	0	1	1	7	14.2857
EIF2AK1	BRCA	Tchem	0	0	0	0	0	0	0	0	0	0	0	0	0	0	0	0	0	0	0	0	1	0	0	0	0	1	7	14.2857
EIF2AK3	BRCA	Tchem	0	0	0	0	0	0	0	0	0	0	0	0	0	0	0	0	0	0	0	0	1	0	0	0	0	1	7	14.2857
EPHA10	BRCA	Tbio	0	0	0	0	0	0	0	0	0	0	0	0	0	0	0	0	0	0	0	0	0	0	0	0	1	1	7	14.2857
EPHA3	BRCA	Tchem	0	0	0	0	0	0	0	0	0	0	0	0	0	0	0	0	0	0	0	0	1	0	0	0	0	1	7	14.2857
EPHA8	BRCA	Tchem	0	0	0	0	0	0	0	0	0	0	0	0	0	0	0	0	0	0	0	0	0	0	0	0	1	1	7	14.2857
EPHB4	BRCA	Tchem	0	0	0	0	0	0	0	0	0	0	0	0	0	0	0	0	0	0	0	0	1	0	0	0	0	1	7	14.2857
ERBB2	BRCA	Tclin	0	0	0	0	0	0	0	0	0	0	0	0	0	0	0	0	0	0	0	0	0	0	0	0	1	1	7	14.2857
ETNK2	BRCA	Tdark	0	0	0	0	0	0	0	0	0	0	0	0	0	0	0	0	0	0	0	0	0	0	0	0	1	1	7	14.2857
FGFR3	BRCA	Tclin	0	0	0	0	0	0	0	0	0	0	0	0	0	0	0	0	0	0	0	0	0	0	0	0	1	1	7	14.2857
FLT3	BRCA	Tclin	0	0	0	0	0	0	0	0	0	0	0	0	0	0	0	0	0	0	0	0	0	0	0	0	1	1	7	14.2857
GALK2	BRCA	Tbio	0	0	0	0	0	0	0	0	0	0	0	0	0	0	0	0	0	0	0	0	1	0	0	0	0	1	7	14.2857
GK	BRCA	Tbio	0	0	0	0	0	0	0	0	0	0	0	0	0	0	0	0	0	0	0	0	0	0	0	0	1	1	7	14.2857
GK3P	BRCA	Tdark	0	0	0	0	0	0	0	0	0	0	0	0	0	0	0	0	0	0	0	0	0	0	0	0	1	1	7	14.2857
IKBKE	BRCA	Tchem	0	0	0	0	0	0	0	0	0	0	0	0	0	0	0	0	0	0	0	0	0	0	0	0	1	1	7	14.2857
LMTK3	BRCA	Tbio	0	0	0	0	0	0	0	0	0	0	0	0	0	0	0	0	0	0	0	0	0	0	0	0	1	1	7	14.2857
MAP3K3	BRCA	Tchem	0	0	0	0	0	0	0	0	0	0	0	0	0	0	0	0	0	0	0	0	1	0	0	0	0	1	7	14.2857
MAP3K4	BRCA	Tbio	0	0	0	0	0	0	0	0	0	0	0	0	0	0	0	0	0	0	0	0	1	0	0	0	0	1	7	14.2857
MAPK15	BRCA	Tchem	0	0	0	0	0	0	0	0	0	0	0	0	0	0	0	0	0	0	0	0	0	0	0	0	1	1	7	14.2857
MARK2	BRCA	Tchem	0	0	0	0	0	0	0	0	0	0	0	0	0	0	0	0	0	0	0	0	1	0	0	0	0	1	7	14.2857
MST1R	BRCA	Tchem	0	0	0	0	0	0	0	0	0	0	0	0	0	0	0	0	0	0	0	0	0	0	0	0	1	1	7	14.2857
MYO3B	BRCA	Tbio	0	0	0	0	0	0	0	0	0	0	0	0	0	0	0	0	0	0	0	0	0	0	0	0	1	1	7	14.2857
NEK5	BRCA	Tchem	0	0	0	0	0	0	0	0	0	0	0	0	0	0	0	0	0	0	0	0	0	0	0	0	1	1	7	14.2857
NME1	BRCA	Tbio	0	0	0	0	0	0	0	0	0	0	0	0	0	0	0	0	0	0	0	0	0	0	0	0	1	1	7	14.2857
NRK	BRCA	Tdark	0	0	0	0	0	0	0	0	0	0	0	0	0	0	0	0	0	0	0	0	1	0	0	0	0	1	7	14.2857
NUAK2	BRCA	Tchem	0	0	0	0	0	0	0	0	0	0	0	0	0	0	0	0	0	0	0	0	0	0	0	0	1	1	7	14.2857
PAK1	BRCA	Tchem	0	0	0	0	0	0	0	0	0	0	0	0	0	0	0	0	0	0	0	0	0	0	0	0	1	1	7	14.2857
PHKG2	BRCA	Tchem	0	0	0	0	0	0	0	0	0	0	0	0	0	0	0	0	0	0	0	0	0	0	0	0	1	1	7	14.2857
PNCK	BRCA	Tbio	0	0	0	0	0	0	0	0	0	0	0	0	0	0	0	0	0	0	0	0	0	0	0	0	1	1	7	14.2857
POMK	BRCA	Tdark	0	0	0	0	0	0	0	0	0	0	0	0	0	0	0	0	0	0	0	0	1	0	0	0	0	1	7	14.2857
PSKH1	BRCA	Tdark	0	0	0	0	0	0	0	0	0	0	0	0	0	0	0	0	0	0	0	0	1	0	0	0	0	1	7	14.2857
RET	BRCA	Tclin	0	0	0	0	0	0	0	0	0	0	0	0	0	0	0	0	0	0	0	0	0	0	0	0	1	1	7	14.2857
ROS1	BRCA	Tchem	0	0	0	0	0	0	0	0	0	0	0	0	0	0	0	0	0	0	0	0	0	0	0	0	1	1	7	14.2857
SRMS	BRCA	Tchem	0	0	0	0	0	0	0	0	0	0	0	0	0	0	0	0	0	0	0	0	0	0	0	0	1	1	7	14.2857
STK38L	BRCA	Tchem	0	0	0	0	0	0	0	0	0	0	0	0	0	0	0	0	0	0	0	0	1	0	0	0	0	1	7	14.2857
TEX14	BRCA	Tbio	0	0	0	0	0	0	0	0	0	0	0	0	0	0	0	0	0	0	0	0	0	0	0	0	1	1	7	14.2857
TRIO	BRCA	Tbio	0	0	0	0	0	0	0	0	0	0	0	0	0	0	0	0	0	0	0	0	1	0	0	0	0	1	7	14.2857
TTBK1	BRCA	Tbio	0	0	0	0	0	0	0	0	0	0	0	0	0	0	0	0	0	0	0	0	0	0	0	0	1	1	7	14.2857
ARAF	BRCA	Tchem	0	0	1	0	0	0	0	0	1	0	1	0	0	1	1	0	0	0	0	0	0	0.166667	0.333333	0.333333	0	0.833333	7	11.9048
PRKACG	BRCA	Tbio	0	0	0	0	1	1	1	0	1	1	0	0	0	0	0	0	0	0	0	0	0	0.5	0.333333	0	0	0.833333	7	11.9048
CDC42BPB	BRCA	Tbio	0	0	1	1	0	0	0	0	0	0	0	0	0	1	1	0	0	0	0	0	0	0.333333	0	0.333333	0	0.666667	7	9.52381
PRKAG1	BRCA	Tbio	0	0	1	1	0	0	0	0	0	0	0	0	0	1	1	0	0	0	0	0	0	0.333333	0	0.333333	0	0.666667	7	9.52381
STK3	BRCA	Tchem	0	0	1	1	0	0	0	0	0	0	0	0	0	1	1	0	0	0	0	0	0	0.333333	0	0.333333	0	0.666667	7	9.52381
MAPK3	BRCA	Tchem	0	0	1	1	0	0	0	0	0	0	0	0	0	1	1	0	0	0	0	0	0	0.333333	0	0.333333	0	0.666667	7	9.52381
TIE1	BRCA	Tchem	0	0	0	0	1	1	0	0	0	1	0	0	0	0	1	0	0	0	0	0	0	0.333333	0.166667	0.166667	0	0.666667	7	9.52381
MAP3K12	BRCA	Tchem	0	0	1	1	0	0	0	0	0	1	0	0	0	0	1	0	0	0	0	0	0	0.333333	0.166667	0.166667	0	0.666667	7	9.52381
PFKL	BRCA	Tbio	0	0	0	0	0	0	0	1	1	0	0	0	0	1	0	1	0	0	0	0	0	0	0.333333	0.333333	0	0.666667	7	9.52381
UCKL1	BRCA	Tdark	0	0	1	0	0	0	0	1	1	0	0	0	0	1	0	0	0	0	0	0	0	0.166667	0.333333	0.166667	0	0.666667	7	9.52381
MARK3	BRCA	Tchem	0	0	1	1	0	0	0	0	0	0	0	0	0	0	0	0	0	0	1	0	0	0.333333	0	0.166667	0	0.5	7	7.14286
GUK1	BRCA	Tbio	0	0	0	0	0	0	0	0	1	0	0	0	0	1	0	0	1	0	0	0	0	0	0.166667	0.333333	0	0.5	7	7.14286
MAPK11	BRCA	Tchem	0	0	0	0	1	0	0	0	0	1	0	0	0	0	1	0	0	0	0	0	0	0.166667	0.166667	0.166667	0	0.5	7	7.14286
RIOK2	BRCA	Tbio	0	0	1	1	0	0	0	0	0	0	0	0	0	0	1	0	0	0	0	0	0	0.333333	0	0.166667	0	0.5	7	7.14286
ULK1	BRCA	Tchem	0	0	0	0	1	0	0	0	1	0	0	0	0	1	0	0	0	0	0	0	0	0.166667	0.166667	0.166667	0	0.5	7	7.14286
NRBP1	BRCA	Tbio	0	0	1	1	0	0	0	0	0	0	0	0	0	1	0	0	0	0	0	0	0	0.333333	0	0.166667	0	0.5	7	7.14286
AK1	BRCA	Tbio	0	0	0	0	0	0	0	0	0	0	1	1	1	0	0	0	0	0	0	0	0	0	0.5	0	0	0.5	7	7.14286
ALPK2	BRCA	Tbio	0	0	0	0	0	0	0	0	0	0	1	1	1	0	0	0	0	0	0	0	0	0	0.5	0	0	0.5	7	7.14286
CAMK2A	BRCA	Tchem	0	0	0	0	0	0	0	0	0	0	1	1	1	0	0	0	0	0	0	0	0	0	0.5	0	0	0.5	7	7.14286
CKM	BRCA	Tbio	0	0	0	0	0	0	0	0	0	0	1	1	1	0	0	0	0	0	0	0	0	0	0.5	0	0	0.5	7	7.14286
CKMT2	BRCA	Tbio	0	0	0	0	0	0	0	0	0	0	1	1	1	0	0	0	0	0	0	0	0	0	0.5	0	0	0.5	7	7.14286
COQ8A	BRCA	Tbio	0	0	0	0	0	0	0	0	0	0	1	1	1	0	0	0	0	0	0	0	0	0	0.5	0	0	0.5	7	7.14286
HKDC1	BRCA	Tbio	0	0	0	0	0	0	0	0	0	0	1	1	1	0	0	0	0	0	0	0	0	0	0.5	0	0	0.5	7	7.14286
IP6K3	BRCA	Tbio	0	0	0	0	0	0	0	0	0	0	1	1	1	0	0	0	0	0	0	0	0	0	0.5	0	0	0.5	7	7.14286
MAP3K20	BRCA	Tchem	0	0	0	0	0	0	0	0	0	0	1	1	1	0	0	0	0	0	0	0	0	0	0.5	0	NA	0.5	7	7.14286
MYLK2	BRCA	Tchem	0	0	0	0	0	0	0	0	0	0	1	1	1	0	0	0	0	0	0	0	0	0	0.5	0	0	0.5	7	7.14286
NMRK2	BRCA	Tbio	0	0	0	0	0	0	0	0	0	0	1	1	1	0	0	0	0	0	0	0	0	0	0.5	0	0	0.5	7	7.14286
OBSCN	BRCA	Tbio	0	0	0	0	0	0	0	0	0	0	1	1	1	0	0	0	0	0	0	0	0	0	0.5	0	0	0.5	7	7.14286
PDK2	BRCA	Tchem	0	0	0	0	0	0	0	0	0	0	1	1	1	0	0	0	0	0	0	0	0	0	0.5	0	0	0.5	7	7.14286
PFKFB1	BRCA	Tbio	0	0	0	0	0	0	0	0	0	0	1	1	1	0	0	0	0	0	0	0	0	0	0.5	0	0	0.5	7	7.14286
PFKM	BRCA	Tbio	0	0	0	0	0	0	0	0	0	0	1	1	1	0	0	0	0	0	0	0	0	0	0.5	0	0	0.5	7	7.14286
PRKCD	BRCA	Tclin	0	0	0	0	0	0	0	0	0	0	1	1	1	0	0	0	0	0	0	0	0	0	0.5	0	0	0.5	7	7.14286
PRKCQ	BRCA	Tchem	0	0	0	0	0	0	0	0	0	0	1	1	1	0	0	0	0	0	0	0	0	0	0.5	0	0	0.5	7	7.14286
TTN	BRCA	Tbio	0	0	0	0	0	0	0	0	0	0	1	1	1	0	0	0	0	0	0	0	0	0	0.5	0	0	0.5	7	7.14286
HK2	BRCA	Tchem	0	0	0	0	0	0	0	1	0	0	1	0	1	0	0	0	0	0	0	0	0	0	0.5	0	0	0.5	7	7.14286
SBK3	BRCA	Tchem	0	0	0	0	1	1	1	0	0	0	0	0	0	0	0	0	0	0	0	0	0	0.5	0	0	0	0.5	7	7.14286
NEK9	BRCA	Tchem	0	0	1	0	0	0	0	0	0	0	0	0	0	0	0	0	0	0	1	0	0	0.166667	0	0.166667	0	0.333333	7	4.7619
RPS6KL1	BRCA	Tdark	0	0	0	0	0	0	0	0	0	0	0	0	0	1	1	0	0	0	0	0	0	0	0	0.333333	0	0.333333	7	4.7619
ERBB3	BRCA	Tchem	0	0	1	0	0	0	0	0	0	0	0	0	0	0	1	0	0	0	0	0	0	0.166667	0	0.166667	0	0.333333	7	4.7619
PRKAB1	BRCA	Tchem	0	0	1	0	0	0	0	0	0	0	0	0	0	0	1	0	0	0	0	0	0	0.166667	0	0.166667	0	0.333333	7	4.7619
RPS6KB2	BRCA	Tbio	0	0	0	0	0	0	0	0	1	0	0	0	0	1	0	0	0	0	0	0	0	0	0.166667	0.166667	0	0.333333	7	4.7619
ADCK1	BRCA	Tdark	0	0	1	0	0	0	0	0	0	0	0	0	0	1	0	0	0	0	0	0	0	0.166667	0	0.166667	0	0.333333	7	4.7619
MVK	BRCA	Tchem	0	0	1	0	0	0	0	0	0	0	0	0	0	1	0	0	0	0	0	0	0	0.166667	0	0.166667	0	0.333333	7	4.7619
CDK16	BRCA	Tchem	0	0	0	0	0	0	0	1	0	0	0	0	0	0	0	1	0	0	0	0	0	0	0.166667	0.166667	0	0.333333	7	4.7619
CHEK2	BRCA	Tchem	0	0	0	0	0	0	0	1	0	0	0	0	0	0	0	1	0	0	0	0	0	0	0.166667	0.166667	0	0.333333	7	4.7619
HASPIN	BRCA	Tchem	0	0	0	0	0	0	0	1	0	0	0	0	0	0	0	1	0	0	0	0	0	0	0.166667	0.166667	NA	0.333333	7	4.7619
MAP3K9	BRCA	Tchem	0	0	0	0	0	0	0	0	0	0	0	1	1	0	0	0	0	0	0	0	0	0	0.333333	0	0	0.333333	7	4.7619
STK11	BRCA	Tchem	0	0	0	0	0	0	0	0	1	1	0	0	0	0	0	0	0	0	0	0	0	0	0.333333	0	0	0.333333	7	4.7619
TNK2	BRCA	Tchem	0	0	0	0	0	0	0	0	1	1	0	0	0	0	0	0	0	0	0	0	0	0	0.333333	0	0	0.333333	7	4.7619
DAPK3	BRCA	Tchem	0	0	0	0	0	0	0	0	1	1	0	0	0	0	0	0	0	0	0	0	0	0	0.333333	0	0	0.333333	7	4.7619
GAK	BRCA	Tchem	0	0	0	0	0	0	0	0	1	1	0	0	0	0	0	0	0	0	0	0	0	0	0.333333	0	0	0.333333	7	4.7619
MAP2K2	BRCA	Tclin	0	0	0	0	0	0	0	0	1	1	0	0	0	0	0	0	0	0	0	0	0	0	0.333333	0	0	0.333333	7	4.7619
MET	BRCA	Tclin	0	0	0	0	0	0	0	0	1	1	0	0	0	0	0	0	0	0	0	0	0	0	0.333333	0	0	0.333333	7	4.7619
PRKD2	BRCA	Tchem	0	0	0	0	0	0	0	0	1	1	0	0	0	0	0	0	0	0	0	0	0	0	0.333333	0	0	0.333333	7	4.7619
TAB1	BRCA	Tbio	0	0	0	0	0	0	0	0	1	1	0	0	0	0	0	0	0	0	0	0	0	0	0.333333	0	0	0.333333	7	4.7619
HIPK4	BRCA	Tchem	0	1	0	0	0	0	0	0	0	1	0	0	0	0	0	0	0	0	0	0	0	0.166667	0.166667	0	0	0.333333	7	4.7619
AXL	BRCA	Tchem	0	0	1	1	0	0	0	0	0	0	0	0	0	0	0	0	0	0	0	0	0	0.333333	0	0	0	0.333333	7	4.7619
NAGK	BRCA	Tbio	0	0	0	0	1	1	0	0	0	0	0	0	0	0	0	0	0	0	0	0	0	0.333333	0	0	0	0.333333	7	4.7619
MAPK1	BRCA	Tchem	0	0	1	1	0	0	0	0	0	0	0	0	0	0	0	0	0	0	0	0	0	0.333333	0	0	0	0.333333	7	4.7619
ADK	BRCA	Tchem	0	0	1	1	0	0	0	0	0	0	0	0	0	0	0	0	0	0	0	0	0	0.333333	0	0	0	0.333333	7	4.7619
AK6	BRCA	Tbio	0	0	1	1	0	0	0	0	0	0	0	0	0	0	0	0	0	0	0	0	0	0.333333	0	0	0	0.333333	7	4.7619
AK9	BRCA	Tbio	0	0	1	1	0	0	0	0	0	0	0	0	0	0	0	0	0	0	0	0	0	0.333333	0	0	0	0.333333	7	4.7619
CSNK2A1	BRCA	Tchem	0	0	1	1	0	0	0	0	0	0	0	0	0	0	0	0	0	0	0	0	0	0.333333	0	0	0	0.333333	7	4.7619
EIF2AK4	BRCA	Tchem	0	0	1	1	0	0	0	0	0	0	0	0	0	0	0	0	0	0	0	0	0	0.333333	0	0	0	0.333333	7	4.7619
HIPK1	BRCA	Tchem	0	0	1	1	0	0	0	0	0	0	0	0	0	0	0	0	0	0	0	0	0	0.333333	0	0	0	0.333333	7	4.7619
IRAK4	BRCA	Tchem	0	0	1	1	0	0	0	0	0	0	0	0	0	0	0	0	0	0	0	0	0	0.333333	0	0	0	0.333333	7	4.7619
MAP4K5	BRCA	Tchem	0	0	1	1	0	0	0	0	0	0	0	0	0	0	0	0	0	0	0	0	0	0.333333	0	0	0	0.333333	7	4.7619
MAPK14	BRCA	Tchem	0	0	1	1	0	0	0	0	0	0	0	0	0	0	0	0	0	0	0	0	0	0.333333	0	0	0	0.333333	7	4.7619
MAPKAPK5	BRCA	Tchem	0	0	1	1	0	0	0	0	0	0	0	0	0	0	0	0	0	0	0	0	0	0.333333	0	0	0	0.333333	7	4.7619
NADK2	BRCA	Tbio	0	0	1	1	0	0	0	0	0	0	0	0	0	0	0	0	0	0	0	0	0	0.333333	0	0	0	0.333333	7	4.7619
PAK2	BRCA	Tchem	0	0	1	1	0	0	0	0	0	0	0	0	0	0	0	0	0	0	0	0	0	0.333333	0	0	0	0.333333	7	4.7619
PANK2	BRCA	Tbio	0	0	1	1	0	0	0	0	0	0	0	0	0	0	0	0	0	0	0	0	0	0.333333	0	0	0	0.333333	7	4.7619
PRPS1	BRCA	Tbio	0	0	1	1	0	0	0	0	0	0	0	0	0	0	0	0	0	0	0	0	0	0.333333	0	0	0	0.333333	7	4.7619
RAF1	BRCA	Tclin	0	0	1	1	0	0	0	0	0	0	0	0	0	0	0	0	0	0	0	0	0	0.333333	0	0	0	0.333333	7	4.7619
SLK	BRCA	Tchem	0	0	1	1	0	0	0	0	0	0	0	0	0	0	0	0	0	0	0	0	0	0.333333	0	0	0	0.333333	7	4.7619
STK17A	BRCA	Tchem	0	0	1	1	0	0	0	0	0	0	0	0	0	0	0	0	0	0	0	0	0	0.333333	0	0	0	0.333333	7	4.7619
TBK1	BRCA	Tchem	0	0	1	1	0	0	0	0	0	0	0	0	0	0	0	0	0	0	0	0	0	0.333333	0	0	0	0.333333	7	4.7619
TP53RK	BRCA	Tbio	0	0	1	1	0	0	0	0	0	0	0	0	0	0	0	0	0	0	0	0	0	0.333333	0	0	0	0.333333	7	4.7619
CAMK1D	BRCA	Tchem	0	0	1	1	0	0	0	0	0	0	0	0	0	0	0	0	0	0	0	0	0	0.333333	0	0	0	0.333333	7	4.7619
MAPK6	BRCA	Tbio	0	0	1	1	0	0	0	0	0	0	0	0	0	0	0	0	0	0	0	0	0	0.333333	0	0	0	0.333333	7	4.7619
PIP4K2A	BRCA	Tbio	0	0	1	1	0	0	0	0	0	0	0	0	0	0	0	0	0	0	0	0	0	0.333333	0	0	0	0.333333	7	4.7619
RPS6KA5	BRCA	Tchem	0	1	1	0	0	0	0	0	0	0	0	0	0	0	0	0	0	0	0	0	0	0.333333	0	0	0	0.333333	7	4.7619
PDK1	BRCA	Tchem	0	0	0	0	1	0	0	0	0	0	0	0	0	0	0	0	0	0	0	0	0	0.166667	0	0	0	0.166667	7	2.38095
PFKP	BRCA	Tbio	0	0	0	0	0	0	0	1	0	0	0	0	0	0	0	0	0	0	0	0	0	0	0.166667	0	0	0.166667	7	2.38095
MAP3K21	BRCA	Tdark	0	0	0	0	1	0	0	0	0	0	0	0	0	0	0	0	0	0	0	0	0	0.166667	0	0	NA	0.166667	7	2.38095
ITPK1	BRCA	Tbio	0	0	0	0	0	0	0	0	0	0	0	0	0	0	1	0	0	0	0	0	0	0	0	0.166667	0	0.166667	7	2.38095
BMP2K	BRCA	Tchem	0	0	0	0	1	0	0	0	0	0	0	0	0	0	0	0	0	0	0	0	0	0.166667	0	0	0	0.166667	7	2.38095
MAP3K10	BRCA	Tchem	0	0	0	0	0	0	0	0	0	0	0	0	0	0	0	1	0	0	0	0	0	0	0	0.166667	0	0.166667	7	2.38095
SRPK3	BRCA	Tchem	0	0	0	0	0	0	0	0	0	0	0	0	0	0	0	1	0	0	0	0	0	0	0	0.166667	0	0.166667	7	2.38095
MAP3K15	BRCA	Tchem	0	0	0	0	0	0	0	0	0	0	1	0	0	0	0	0	0	0	0	0	0	0	0.166667	0	0	0.166667	7	2.38095
CDKL3	BRCA	Tchem	0	0	0	0	0	0	0	0	0	1	0	0	0	0	0	0	0	0	0	0	0	0	0.166667	0	0	0.166667	7	2.38095
MAP3K1	BRCA	Tchem	0	0	0	0	0	0	0	0	0	1	0	0	0	0	0	0	0	0	0	0	0	0	0.166667	0	0	0.166667	7	2.38095
CHKB	BRCA	Tbio	0	0	0	0	0	0	0	0	0	1	0	0	0	0	0	0	0	0	0	0	0	0	0.166667	0	0	0.166667	7	2.38095
COQ8B	BRCA	Tchem	0	0	0	0	0	0	0	0	0	1	0	0	0	0	0	0	0	0	0	0	0	0	0.166667	0	0	0.166667	7	2.38095
DGKQ	BRCA	Tbio	0	0	0	0	0	0	0	0	0	1	0	0	0	0	0	0	0	0	0	0	0	0	0.166667	0	0	0.166667	7	2.38095
FGGY	BRCA	Tbio	0	0	0	0	0	0	0	0	0	1	0	0	0	0	0	0	0	0	0	0	0	0	0.166667	0	0	0.166667	7	2.38095
FLT4	BRCA	Tclin	0	0	0	0	0	0	0	0	0	1	0	0	0	0	0	0	0	0	0	0	0	0	0.166667	0	0	0.166667	7	2.38095
GRK4	BRCA	Tchem	0	0	0	0	0	0	0	0	0	1	0	0	0	0	0	0	0	0	0	0	0	0	0.166667	0	0	0.166667	7	2.38095
MAP3K6	BRCA	Tchem	0	0	0	0	0	0	0	0	0	1	0	0	0	0	0	0	0	0	0	0	0	0	0.166667	0	0	0.166667	7	2.38095
MAPK7	BRCA	Tchem	0	0	0	0	0	0	0	0	0	1	0	0	0	0	0	0	0	0	0	0	0	0	0.166667	0	0	0.166667	7	2.38095
SGK1	BRCA	Tchem	0	0	0	0	0	0	0	0	0	1	0	0	0	0	0	0	0	0	0	0	0	0	0.166667	0	0	0.166667	7	2.38095
SPHK2	BRCA	Tchem	0	0	0	0	0	0	0	0	0	1	0	0	0	0	0	0	0	0	0	0	0	0	0.166667	0	0	0.166667	7	2.38095
CSNK1G2	BRCA	Tchem	0	0	0	0	0	0	0	0	1	0	0	0	0	0	0	0	0	0	0	0	0	0	0.166667	0	0	0.166667	7	2.38095
SIK1	BRCA	Tchem	0	0	0	0	0	0	0	0	1	0	0	0	0	0	0	0	0	0	0	0	0	0	0.166667	0	0	0.166667	7	2.38095
CLK2	BRCA	Tchem	0	0	0	0	0	0	0	0	1	0	0	0	0	0	0	0	0	0	0	0	0	0	0.166667	0	0	0.166667	7	2.38095
FASTK	BRCA	Tbio	0	0	0	0	0	0	0	0	1	0	0	0	0	0	0	0	0	0	0	0	0	0	0.166667	0	0	0.166667	7	2.38095
LTK	BRCA	Tchem	0	0	0	0	0	0	0	0	1	0	0	0	0	0	0	0	0	0	0	0	0	0	0.166667	0	0	0.166667	7	2.38095
MAP2K7	BRCA	Tchem	0	0	0	0	0	0	0	0	1	0	0	0	0	0	0	0	0	0	0	0	0	0	0.166667	0	0	0.166667	7	2.38095
MAP3K11	BRCA	Tchem	0	0	0	0	0	0	0	0	1	0	0	0	0	0	0	0	0	0	0	0	0	0	0.166667	0	0	0.166667	7	2.38095
PANK4	BRCA	Tdark	0	0	0	0	0	0	0	0	1	0	0	0	0	0	0	0	0	0	0	0	0	0	0.166667	0	0	0.166667	7	2.38095
PIP5K1B	BRCA	Tbio	0	0	0	0	0	0	0	0	1	0	0	0	0	0	0	0	0	0	0	0	0	0	0.166667	0	0	0.166667	7	2.38095
PRKCI	BRCA	Tchem	0	0	0	0	0	0	0	1	0	0	0	0	0	0	0	0	0	0	0	0	0	0	0.166667	0	0	0.166667	7	2.38095
CDK4	BRCA	Tclin	0	0	0	0	0	0	0	1	0	0	0	0	0	0	0	0	0	0	0	0	0	0	0.166667	0	0	0.166667	7	2.38095
SCYL1	BRCA	Tbio	0	0	0	0	0	0	0	1	0	0	0	0	0	0	0	0	0	0	0	0	0	0	0.166667	0	0	0.166667	7	2.38095
VRK1	BRCA	Tbio	0	0	0	0	0	0	0	1	0	0	0	0	0	0	0	0	0	0	0	0	0	0	0.166667	0	0	0.166667	7	2.38095
CSNK1G3	BRCA	Tbio	0	0	1	0	0	0	0	0	0	0	0	0	0	0	0	0	0	0	0	0	0	0.166667	0	0	0	0.166667	7	2.38095
MAP2K4	BRCA	Tchem	0	1	0	0	0	0	0	0	0	0	0	0	0	0	0	0	0	0	0	0	0	0.166667	0	0	0	0.166667	7	2.38095
PRKG2	BRCA	Tchem	0	1	0	0	0	0	0	0	0	0	0	0	0	0	0	0	0	0	0	0	0	0.166667	0	0	0	0.166667	7	2.38095
PKN2	BRCA	Tchem	0	0	0	0	1	0	0	0	0	0	0	0	0	0	0	0	0	0	0	0	0	0.166667	0	0	0	0.166667	7	2.38095
MAP3K2	BRCA	Tchem	0	0	0	0	1	0	0	0	0	0	0	0	0	0	0	0	0	0	0	0	0	0.166667	0	0	0	0.166667	7	2.38095
NEK7	BRCA	Tchem	0	0	0	1	0	0	0	0	0	0	0	0	0	0	0	0	0	0	0	0	0	0.166667	0	0	0	0.166667	7	2.38095
OXSR1	BRCA	Tbio	0	0	0	1	0	0	0	0	0	0	0	0	0	0	0	0	0	0	0	0	0	0.166667	0	0	0	0.166667	7	2.38095
MLKL	BRCA	Tchem	0	0	0	1	0	0	0	0	0	0	0	0	0	0	0	0	0	0	0	0	0	0.166667	0	0	0	0.166667	7	2.38095
RIPK2	BRCA	Tchem	0	0	0	1	0	0	0	0	0	0	0	0	0	0	0	0	0	0	0	0	0	0.166667	0	0	0	0.166667	7	2.38095
PIK3R4	BRCA	Tbio	0	0	1	0	0	0	0	0	0	0	0	0	0	0	0	0	0	0	0	0	0	0.166667	0	0	0	0.166667	7	2.38095
BMPR2	BRCA	Tchem	0	0	1	0	0	0	0	0	0	0	0	0	0	0	0	0	0	0	0	0	0	0.166667	0	0	0	0.166667	7	2.38095
BRAF	BRCA	Tclin	0	0	1	0	0	0	0	0	0	0	0	0	0	0	0	0	0	0	0	0	0	0.166667	0	0	0	0.166667	7	2.38095
CDK13	BRCA	Tchem	0	0	1	0	0	0	0	0	0	0	0	0	0	0	0	0	0	0	0	0	0	0.166667	0	0	0	0.166667	7	2.38095
CDK17	BRCA	Tchem	0	0	1	0	0	0	0	0	0	0	0	0	0	0	0	0	0	0	0	0	0	0.166667	0	0	0	0.166667	7	2.38095
FER	BRCA	Tchem	0	0	1	0	0	0	0	0	0	0	0	0	0	0	0	0	0	0	0	0	0	0.166667	0	0	0	0.166667	7	2.38095
PDPK1	BRCA	Tchem	0	0	1	0	0	0	0	0	0	0	0	0	0	0	0	0	0	0	0	0	0	0.166667	0	0	0	0.166667	7	2.38095
PI4K2A	BRCA	Tbio	0	0	1	0	0	0	0	0	0	0	0	0	0	0	0	0	0	0	0	0	0	0.166667	0	0	0	0.166667	7	2.38095
PIK3C2A	BRCA	Tchem	0	0	1	0	0	0	0	0	0	0	0	0	0	0	0	0	0	0	0	0	0	0.166667	0	0	0	0.166667	7	2.38095
STK26	BRCA	Tchem	0	0	1	0	0	0	0	0	0	0	0	0	0	0	0	0	0	0	0	0	0	0.166667	0	0	0	0.166667	7	2.38095
PRKRA	BRCA	Tbio	0	0	0	0	1	0	0	0	0	0	0	0	0	0	0	0	0	0	0	0	0	0.166667	0	0	0	0.166667	7	2.38095
ACVR2B	BRCA	Tchem	0	0	0	0	1	0	0	0	0	0	0	0	0	0	0	0	0	0	0	0	0	0.166667	0	0	0	0.166667	7	2.38095
CMPK1	BRCA	Tbio	0	0	0	0	1	0	0	0	0	0	0	0	0	0	0	0	0	0	0	0	0	0.166667	0	0	0	0.166667	7	2.38095
DYRK3	BRCA	Tchem	0	0	0	0	1	0	0	0	0	0	0	0	0	0	0	0	0	0	0	0	0	0.166667	0	0	0	0.166667	7	2.38095
PIKFYVE	BRCA	Tchem	0	0	0	0	1	0	0	0	0	0	0	0	0	0	0	0	0	0	0	0	0	0.166667	0	0	0	0.166667	7	2.38095
RIOK3	BRCA	Tchem	0	0	0	0	1	0	0	0	0	0	0	0	0	0	0	0	0	0	0	0	0	0.166667	0	0	0	0.166667	7	2.38095
YES1	BRCA	Tclin	0	0	0	0	1	0	0	0	0	0	0	0	0	0	0	0	0	0	0	0	0	0.166667	0	0	0	0.166667	7	2.38095
CDK7	BRCA	Tchem	0	0	0	1	0	0	0	0	0	0	0	0	0	0	0	0	0	0	0	0	0	0.166667	0	0	0	0.166667	7	2.38095
CKB	BRCA	Tbio	0	0	0	1	0	0	0	0	0	0	0	0	0	0	0	0	0	0	0	0	0	0.166667	0	0	0	0.166667	7	2.38095
NRBP2	BRCA	Tdark	0	0	0	1	0	0	0	0	0	0	0	0	0	0	0	0	0	0	0	0	0	0.166667	0	0	0	0.166667	7	2.38095
ILK	BRCA	Tchem	0	0	1	0	0	0	0	0	0	0	0	0	0	0	0	0	0	0	0	0	0	0.166667	0	0	0	0.166667	7	2.38095
LATS2	BRCA	Tchem	0	0	1	0	0	0	0	0	0	0	0	0	0	0	0	0	0	0	0	0	0	0.166667	0	0	0	0.166667	7	2.38095
MAP3K8	BRCA	Tchem	0	0	1	0	0	0	0	0	0	0	0	0	0	0	0	0	0	0	0	0	0	0.166667	0	0	0	0.166667	7	2.38095
MAPK9	BRCA	Tchem	0	0	1	0	0	0	0	0	0	0	0	0	0	0	0	0	0	0	0	0	0	0.166667	0	0	0	0.166667	7	2.38095
PEAK1	BRCA	Tbio	0	0	1	0	0	0	0	0	0	0	0	0	0	0	0	0	0	0	0	0	0	0.166667	0	0	0	0.166667	7	2.38095
PIK3C2B	BRCA	Tchem	0	0	1	0	0	0	0	0	0	0	0	0	0	0	0	0	0	0	0	0	0	0.166667	0	0	0	0.166667	7	2.38095
RIPK1	BRCA	Tchem	0	0	1	0	0	0	0	0	0	0	0	0	0	0	0	0	0	0	0	0	0	0.166667	0	0	0	0.166667	7	2.38095
RPS6KA2	BRCA	Tchem	0	0	1	0	0	0	0	0	0	0	0	0	0	0	0	0	0	0	0	0	0	0.166667	0	0	0	0.166667	7	2.38095
SHPK	BRCA	Tbio	0	0	1	0	0	0	0	0	0	0	0	0	0	0	0	0	0	0	0	0	0	0.166667	0	0	0	0.166667	7	2.38095
SRPK2	BRCA	Tchem	0	0	1	0	0	0	0	0	0	0	0	0	0	0	0	0	0	0	0	0	0	0.166667	0	0	0	0.166667	7	2.38095
TBCK	BRCA	Tbio	0	0	1	0	0	0	0	0	0	0	0	0	0	0	0	0	0	0	0	0	0	0.166667	0	0	0	0.166667	7	2.38095
TTBK2	BRCA	Tbio	0	0	1	0	0	0	0	0	0	0	0	0	0	0	0	0	0	0	0	0	0	0.166667	0	0	0	0.166667	7	2.38095
STK33	BRCA	Tchem	0	0	0	0	1	0	0	0	0	0	0	0	0	0	0	0	0	0	0	0	0	0.166667	0	0	0	0.166667	7	2.38095
FGFR1	BRCA	Tclin	0	1	0	0	0	0	0	0	0	0	0	0	0	0	0	0	0	0	0	0	0	0.166667	0	0	0	0.166667	7	2.38095
PIP4K2B	BRCA	Tchem	0	1	0	0	0	0	0	0	0	0	0	0	0	0	0	0	0	0	0	0	0	0.166667	0	0	0	0.166667	7	2.38095
STRADA	BRCA	Tbio	0	1	0	0	0	0	0	0	0	0	0	0	0	0	0	0	0	0	0	0	0	0.166667	0	0	0	0.166667	7	2.38095
WEE1	BRCA	Tchem	0	1	0	0	0	0	0	0	0	0	0	0	0	0	0	0	0	0	0	0	0	0.166667	0	0	0	0.166667	7	2.38095
AK2	BRCA	Tbio	0	0	0	0	1	0	0	0	0	0	0	0	0	0	0	0	0	0	0	0	0	0.166667	0	0	0	0.166667	7	2.38095
CDK6	BRCA	Tclin	0	0	0	0	1	0	0	0	0	0	0	0	0	0	0	0	0	0	0	0	0	0.166667	0	0	0	0.166667	7	2.38095
GUCY2C	BRCA	Tclin	0	0	0	0	1	0	0	0	0	0	0	0	0	0	0	0	0	0	0	0	0	0.166667	0	0	0	0.166667	7	2.38095
MYLK4	BRCA	Tchem	0	0	0	0	0	0	0	0	0	0	0	0	1	0	0	0	0	0	0	0	0	0	0.166667	0	0	0.166667	7	2.38095
PRKD3	BRCA	Tchem	0	0	0	0	1	0	0	0	0	0	0	0	0	0	0	0	0	0	0	0	0	0.166667	0	0	0	0.166667	7	2.38095
RPS6KA3	BRCA	Tchem	0	0	0	0	1	0	0	0	0	0	0	0	0	0	0	0	0	0	0	0	0	0.166667	0	0	0	0.166667	7	2.38095
WNK3	BRCA	Tchem	0	0	0	0	1	0	0	0	0	0	0	0	0	0	0	0	0	0	0	0	0	0.166667	0	0	0	0.166667	7	2.38095
ALPK1	BRCA	Tbio	0	0	0	0	0	0	0	0	0	0	0	0	0	0	0	0	0	0	0	0	0	0	0	0	0	0	7	0
SIK3	BRCA	Tchem	0	0	0	0	0	0	0	0	0	0	0	0	0	0	0	0	0	0	0	0	0	0	0	0	0	0	7	0
CLK1	BRCA	Tchem	0	0	0	0	0	0	0	0	0	0	0	0	0	0	0	0	0	0	0	0	0	0	0	0	0	0	7	0
PRKX	BRCA	Tchem	0	0	0	0	0	0	0	0	0	0	0	0	0	0	0	0	0	0	0	0	0	0	0	0	0	0	7	0
TSSK2	BRCA	Tchem	0	0	0	0	0	0	0	0	0	0	0	0	0	0	0	0	0	0	0	0	0	0	0	0	0	0	7	0
TXK	BRCA	Tchem	0	0	0	0	0	0	0	0	0	0	0	0	0	0	0	0	0	0	0	0	0	0	0	0	0	0	7	0
MYO3A	BRCA	Tbio	0	0	0	0	0	0	0	0	0	0	0	0	0	0	0	0	0	0	0	0	0	0	0	0	0	0	7	0
RIPK3	BRCA	Tchem	0	0	0	0	0	0	0	0	0	0	0	0	0	0	0	0	0	0	0	0	0	0	0	0	0	0	7	0
MAP3K14	BRCA	Tchem	0	0	0	0	0	0	0	0	0	0	0	0	0	0	0	0	0	0	0	0	0	0	0	0	0	0	7	0
PRKCZ	BRCA	Tchem	0	0	0	0	0	0	0	0	0	0	0	0	0	0	0	0	0	0	0	0	0	0	0	0	0	0	7	0
TYK2	BRCA	Tclin	0	0	0	0	0	0	0	0	0	0	0	0	0	0	0	0	0	0	0	0	0	0	0	0	0	0	7	0
ZAP70	BRCA	Tchem	0	0	0	0	0	0	0	0	0	0	0	0	0	0	0	0	0	0	0	0	0	0	0	0	0	0	7	0
CAMK4	BRCA	Tbio	0	0	0	0	0	0	0	0	0	0	0	0	0	0	0	0	0	0	0	0	0	0	0	0	0	0	7	0
ITK	BRCA	Tclin	0	0	0	0	0	0	0	0	0	0	0	0	0	0	0	0	0	0	0	0	0	0	0	0	0	0	7	0
LCK	BRCA	Tclin	0	0	0	0	0	0	0	0	0	0	0	0	0	0	0	0	0	0	0	0	0	0	0	0	0	0	7	0
MAP4K1	BRCA	Tchem	0	0	0	0	0	0	0	0	0	0	0	0	0	0	0	0	0	0	0	0	0	0	0	0	0	0	7	0
PIK3CD	BRCA	Tclin	0	0	0	0	0	0	0	0	0	0	0	0	0	0	0	0	0	0	0	0	0	0	0	0	0	0	7	0
CSNK2A2	BRCA	Tchem	0	0	0	0	0	0	0	0	0	0	0	0	0	0	0	0	0	0	0	0	0	0	0	0	0	0	7	0
HIPK2	BRCA	Tchem	0	0	0	0	0	0	0	0	0	0	0	0	0	0	0	0	0	0	0	0	0	0	0	0	0	0	7	0
PXK	BRCA	Tbio	0	0	0	0	0	0	0	0	0	0	0	0	0	0	0	0	0	0	0	0	0	0	0	0	0	0	7	0
AK3	BRCA	Tbio	0	0	0	0	0	0	0	0	0	0	0	0	0	0	0	0	0	0	0	0	0	0	0	0	0	0	7	0
FGR	BRCA	Tchem	0	0	0	0	0	0	0	0	0	0	0	0	0	0	0	0	0	0	0	0	0	0	0	0	0	0	7	0
NME5	BRCA	Tbio	0	0	0	0	0	0	0	0	0	0	0	0	0	0	0	0	0	0	0	0	0	0	0	0	0	0	7	0
PRKCH	BRCA	Tchem	0	0	0	0	0	0	0	0	0	0	0	0	0	0	0	0	0	0	0	0	0	0	0	0	0	0	7	0
STK32B	BRCA	Tchem	0	0	0	0	0	0	0	0	0	0	0	0	0	0	0	0	0	0	0	0	0	0	0	0	0	0	7	0
TNK1	BRCA	Tchem	0	0	0	0	0	0	0	0	0	0	0	0	0	0	0	0	0	0	0	0	0	0	0	0	0	0	7	0
WEE2	BRCA	Tbio	0	0	0	0	0	0	0	0	0	0	0	0	0	0	0	0	0	0	0	0	0	0	0	0	0	0	7	0
JAK2	BRCA	Tclin	0	0	0	0	0	0	0	0	0	0	0	0	0	0	0	0	0	0	0	0	0	0	0	0	0	0	7	0
BMPR1A	BRCA	Tchem	0	0	0	0	0	0	0	0	0	0	0	0	0	0	0	0	0	0	0	0	0	0	0	0	0	0	7	0
JAK1	BRCA	Tclin	0	0	0	0	0	0	0	0	0	0	0	0	0	0	0	0	0	0	0	0	0	0	0	0	0	0	7	0
NEK1	BRCA	Tchem	0	0	0	0	0	0	0	0	0	0	0	0	0	0	0	0	0	0	0	0	0	0	0	0	0	0	7	0
PIK3C3	BRCA	Tchem	0	0	0	0	0	0	0	0	0	0	0	0	0	0	0	0	0	0	0	0	0	0	0	0	0	0	7	0
ROCK1	BRCA	Tclin	0	0	0	0	0	0	0	0	0	0	0	0	0	0	0	0	0	0	0	0	0	0	0	0	0	0	7	0
TLK1	BRCA	Tchem	0	0	0	0	0	0	0	0	0	0	0	0	0	0	0	0	0	0	0	0	0	0	0	0	0	0	7	0
FRK	BRCA	Tchem	0	0	0	0	0	0	0	0	0	0	0	0	0	0	0	0	0	0	0	0	0	0	0	0	0	0	7	0
PRKCE	BRCA	Tchem	0	0	0	0	0	0	0	0	0	0	0	0	0	0	0	0	0	0	0	0	0	0	0	0	0	0	7	0
DYRK1A	BRCA	Tchem	0	0	0	0	0	0	0	0	0	0	0	0	0	0	0	0	0	0	0	0	0	0	0	0	0	0	7	0
PRKAA1	BRCA	Tchem	0	0	0	0	0	0	0	0	0	0	0	0	0	0	0	0	0	0	0	0	0	0	0	0	0	0	7	0
RYK	BRCA	Tbio	0	0	0	0	0	0	0	0	0	0	0	0	0	0	0	0	0	0	0	0	0	0	0	0	0	0	7	0
CDKL1	BRCA	Tchem	0	0	0	0	0	0	0	0	0	0	0	0	0	0	0	0	0	0	0	0	0	0	0	0	0	0	7	0
DCK	BRCA	Tchem	0	0	0	0	0	0	0	0	0	0	0	0	0	0	0	0	0	0	0	0	0	0	0	0	0	0	7	0
HIPK3	BRCA	Tchem	0	0	0	0	0	0	0	0	0	0	0	0	0	0	0	0	0	0	0	0	0	0	0	0	0	0	7	0
MAPK8	BRCA	Tchem	0	0	0	0	0	0	0	0	0	0	0	0	0	0	0	0	0	0	0	0	0	0	0	0	0	0	7	0
MTOR	BRCA	Tclin	0	0	0	0	0	0	0	0	0	0	0	0	0	0	0	0	0	0	0	0	0	0	0	0	0	0	7	0
PAN3	BRCA	Tdark	0	0	0	0	0	0	0	0	0	0	0	0	0	0	0	0	0	0	0	0	0	0	0	0	0	0	7	0
PRPS1L1	BRCA	Tdark	0	0	0	0	0	0	0	0	0	0	0	0	0	0	0	0	0	0	0	0	0	0	0	0	0	0	7	0
STK38	BRCA	Tbio	0	0	0	0	0	0	0	0	0	0	0	0	0	0	0	0	0	0	0	0	0	0	0	0	0	0	7	0
TAOK1	BRCA	Tchem	0	0	0	0	0	0	0	0	0	0	0	0	0	0	0	0	0	0	0	0	0	0	0	0	0	0	7	0
TAOK3	BRCA	Tchem	0	0	0	0	0	0	0	0	0	0	0	0	0	0	0	0	0	0	0	0	0	0	0	0	0	0	7	0
WNK1	BRCA	Tchem	0	0	0	0	0	0	0	0	0	0	0	0	0	0	0	0	0	0	0	0	0	0	0	0	0	0	7	0
PAK5	BRCA	Tchem	0	0	0	0	0	0	0	0	0	0	0	0	0	0	0	0	0	0	0	0	0	0	0	0	0	0	7	0
PDXK	BRCA	Tbio	0	0	0	0	0	0	0	0	0	0	0	0	0	0	0	0	0	0	0	0	0	0	0	0	0	0	7	0
PTK7	BRCA	Tbio	0	0	0	0	0	0	0	0	0	0	0	0	0	0	0	0	0	0	0	0	0	0	0	0	0	0	7	0
IP6K2	BRCA	Tbio	0	0	0	0	0	0	0	0	0	0	0	0	0	0	0	0	0	0	0	0	0	0	0	0	0	0	7	0
GK5	BRCA	Tbio	0	0	0	0	0	0	0	0	0	0	0	0	0	0	0	0	0	0	0	0	0	0	0	0	0	0	7	0
MKNK1	BRCA	Tchem	0	0	0	0	0	0	0	0	0	0	0	0	0	0	0	0	0	0	0	0	0	0	0	0	0	0	7	0
NEK4	BRCA	Tbio	0	0	0	0	0	0	0	0	0	0	0	0	0	0	0	0	0	0	0	0	0	0	0	0	0	0	7	0
PIK3R1	BRCA	Tchem	0	0	0	0	0	0	0	0	0	0	0	0	0	0	0	0	0	0	0	0	0	0	0	0	0	0	7	0
SNRK	BRCA	Tbio	0	0	0	0	0	0	0	0	0	0	0	0	0	0	0	0	0	0	0	0	0	0	0	0	0	0	7	0
CDK11A	BRCA	Tchem	0	0	0	0	0	0	0	0	0	0	0	0	0	0	0	0	0	0	0	0	0	0	0	0	0	0	7	0
CDK11B	BRCA	Tchem	0	0	0	0	0	0	0	0	0	0	0	0	0	0	0	0	0	0	0	0	0	0	0	0	0	0	7	0
CDK3	BRCA	Tchem	0	0	0	0	0	0	0	0	0	0	0	0	0	0	0	0	0	0	0	0	0	0	0	0	0	0	7	0
EPHA1	BRCA	Tchem	0	0	0	0	0	0	0	0	0	0	0	0	0	0	0	0	0	0	0	0	0	0	0	0	0	0	7	0
STK25	BRCA	Tchem	0	0	0	0	0	0	0	0	0	0	0	0	0	0	0	0	0	0	0	0	0	0	0	0	0	0	7	0
AATK	BRCA	Tbio	0	0	0	0	0	0	0	0	0	0	0	0	0	0	0	0	0	0	0	0	0	0	0	0	0	0	7	0
ABL1	BRCA	Tclin	0	0	0	0	0	0	0	0	0	0	0	0	0	0	0	0	0	0	0	0	0	0	0	0	0	0	7	0
ABL2	BRCA	Tchem	0	0	0	0	0	0	0	0	0	0	0	0	0	0	0	0	0	0	0	0	0	0	0	0	0	0	7	0
ACVR1B	BRCA	Tchem	0	0	0	0	0	0	0	0	0	0	0	0	0	0	0	0	0	0	0	0	0	0	0	0	0	0	7	0
ACVR1C	BRCA	Tbio	0	0	0	0	0	0	0	0	0	0	0	0	0	0	0	0	0	0	0	0	0	0	0	0	0	0	7	0
ACVR2A	BRCA	Tchem	0	0	0	0	0	0	0	0	0	0	0	0	0	0	0	0	0	0	0	0	0	0	0	0	0	0	7	0
ACVRL1	BRCA	Tchem	0	0	0	0	0	0	0	0	0	0	0	0	0	0	0	0	0	0	0	0	0	0	0	0	0	0	7	0
ADCK2	BRCA	Tbio	0	0	0	0	0	0	0	0	0	0	0	0	0	0	0	0	0	0	0	0	0	0	0	0	0	0	7	0
ADPGK	BRCA	Tbio	0	0	0	0	0	0	0	0	0	0	0	0	0	0	0	0	0	0	0	0	0	0	0	0	0	0	7	0
AK4	BRCA	Tbio	0	0	0	0	0	0	0	0	0	0	0	0	0	0	0	0	0	0	0	0	0	0	0	0	0	0	7	0
AK5	BRCA	Tbio	0	0	0	0	0	0	0	0	0	0	0	0	0	0	0	0	0	0	0	0	0	0	0	0	0	0	7	0
AKT2	BRCA	Tchem	0	0	0	0	0	0	0	0	0	0	0	0	0	0	0	0	0	0	0	0	0	0	0	0	0	0	7	0
AKT3	BRCA	Tchem	0	0	0	0	0	0	0	0	0	0	0	0	0	0	0	0	0	0	0	0	0	0	0	0	0	0	7	0
ALK	BRCA	Tclin	0	0	0	0	0	0	0	0	0	0	0	0	0	0	0	0	0	0	0	0	0	0	0	0	0	0	7	0
AMHR2	BRCA	Tbio	0	0	0	0	0	0	0	0	0	0	0	0	0	0	0	0	0	0	0	0	0	0	0	0	0	0	7	0
ANKK1	BRCA	Tbio	0	0	0	0	0	0	0	0	0	0	0	0	0	0	0	0	0	0	0	0	0	0	0	0	0	0	7	0
ATM	BRCA	Tchem	0	0	0	0	0	0	0	0	0	0	0	0	0	0	0	0	0	0	0	0	0	0	0	0	0	0	7	0
AURKC	BRCA	Tchem	0	0	0	0	0	0	0	0	0	0	0	0	0	0	0	0	0	0	0	0	0	0	0	0	0	0	7	0
BCKDK	BRCA	Tbio	0	0	0	0	0	0	0	0	0	0	0	0	0	0	0	0	0	0	0	0	0	0	0	0	0	0	7	0
BMX	BRCA	Tchem	0	0	0	0	0	0	0	0	0	0	0	0	0	0	0	0	0	0	0	0	0	0	0	0	0	0	7	0
BTK	BRCA	Tclin	0	0	0	0	0	0	0	0	0	0	0	0	0	0	0	0	0	0	0	0	0	0	0	0	0	0	7	0
CAMK1	BRCA	Tchem	0	0	0	0	0	0	0	0	0	0	0	0	0	0	0	0	0	0	0	0	0	0	0	0	0	0	7	0
CAMK2B	BRCA	Tchem	0	0	0	0	0	0	0	0	0	0	0	0	0	0	0	0	0	0	0	0	0	0	0	0	0	0	7	0
CAMK2D	BRCA	Tchem	0	0	0	0	0	0	0	0	0	0	0	0	0	0	0	0	0	0	0	0	0	0	0	0	0	0	7	0
CAMKK1	BRCA	Tchem	0	0	0	0	0	0	0	0	0	0	0	0	0	0	0	0	0	0	0	0	0	0	0	0	0	0	7	0
CAMKK2	BRCA	Tchem	0	0	0	0	0	0	0	0	0	0	0	0	0	0	0	0	0	0	0	0	0	0	0	0	0	0	7	0
CASK	BRCA	Tchem	0	0	0	0	0	0	0	0	0	0	0	0	0	0	0	0	0	0	0	0	0	0	0	0	0	0	7	0
CDC42BPG	BRCA	Tbio	0	0	0	0	0	0	0	0	0	0	0	0	0	0	0	0	0	0	0	0	0	0	0	0	0	0	7	0
CDK10	BRCA	Tbio	0	0	0	0	0	0	0	0	0	0	0	0	0	0	0	0	0	0	0	0	0	0	0	0	0	0	7	0
CDK12	BRCA	Tchem	0	0	0	0	0	0	0	0	0	0	0	0	0	0	0	0	0	0	0	0	0	0	0	0	0	0	7	0
CDK14	BRCA	Tchem	0	0	0	0	0	0	0	0	0	0	0	0	0	0	0	0	0	0	0	0	0	0	0	0	0	0	7	0
CDK15	BRCA	Tchem	0	0	0	0	0	0	0	0	0	0	0	0	0	0	0	0	0	0	0	0	0	0	0	0	0	0	7	0
CDK18	BRCA	Tchem	0	0	0	0	0	0	0	0	0	0	0	0	0	0	0	0	0	0	0	0	0	0	0	0	0	0	7	0
CDK2	BRCA	Tchem	0	0	0	0	0	0	0	0	0	0	0	0	0	0	0	0	0	0	0	0	0	0	0	0	0	0	7	0
CDK9	BRCA	Tchem	0	0	0	0	0	0	0	0	0	0	0	0	0	0	0	0	0	0	0	0	0	0	0	0	0	0	7	0
CDKL2	BRCA	Tchem	0	0	0	0	0	0	0	0	0	0	0	0	0	0	0	0	0	0	0	0	0	0	0	0	0	0	7	0
CDKL4	BRCA	Tdark	0	0	0	0	0	0	0	0	0	0	0	0	0	0	0	0	0	0	0	0	0	0	0	0	0	0	7	0
CHKA	BRCA	Tchem	0	0	0	0	0	0	0	0	0	0	0	0	0	0	0	0	0	0	0	0	0	0	0	0	0	0	7	0
CLK3	BRCA	Tchem	0	0	0	0	0	0	0	0	0	0	0	0	0	0	0	0	0	0	0	0	0	0	0	0	0	0	7	0
CLK4	BRCA	Tchem	0	0	0	0	0	0	0	0	0	0	0	0	0	0	0	0	0	0	0	0	0	0	0	0	0	0	7	0
CSF1R	BRCA	Tclin	0	0	0	0	0	0	0	0	0	0	0	0	0	0	0	0	0	0	0	0	0	0	0	0	0	0	7	0
CSK	BRCA	Tchem	0	0	0	0	0	0	0	0	0	0	0	0	0	0	0	0	0	0	0	0	0	0	0	0	0	0	7	0
CSNK1D	BRCA	Tchem	0	0	0	0	0	0	0	0	0	0	0	0	0	0	0	0	0	0	0	0	0	0	0	0	0	0	7	0
CSNK1E	BRCA	Tchem	0	0	0	0	0	0	0	0	0	0	0	0	0	0	0	0	0	0	0	0	0	0	0	0	0	0	7	0
CSNK1G1	BRCA	Tchem	0	0	0	0	0	0	0	0	0	0	0	0	0	0	0	0	0	0	0	0	0	0	0	0	0	0	7	0
CSNK2B	BRCA	Tbio	0	0	0	0	0	0	0	0	0	0	0	0	0	0	0	0	0	0	0	0	0	0	0	0	0	0	7	0
DAPK1	BRCA	Tchem	0	0	0	0	0	0	0	0	0	0	0	0	0	0	0	0	0	0	0	0	0	0	0	0	0	0	7	0
DAPK2	BRCA	Tchem	0	0	0	0	0	0	0	0	0	0	0	0	0	0	0	0	0	0	0	0	0	0	0	0	0	0	7	0
DCLK1	BRCA	Tchem	0	0	0	0	0	0	0	0	0	0	0	0	0	0	0	0	0	0	0	0	0	0	0	0	0	0	7	0
DCLK2	BRCA	Tchem	0	0	0	0	0	0	0	0	0	0	0	0	0	0	0	0	0	0	0	0	0	0	0	0	0	0	7	0
DCLK3	BRCA	Tchem	0	0	0	0	0	0	0	0	0	0	0	0	0	0	0	0	0	0	0	0	0	0	0	0	0	0	7	0
DDR1	BRCA	Tchem	0	0	0	0	0	0	0	0	0	0	0	0	0	0	0	0	0	0	0	0	0	0	0	0	0	0	7	0
DDR2	BRCA	Tchem	0	0	0	0	0	0	0	0	0	0	0	0	0	0	0	0	0	0	0	0	0	0	0	0	0	0	7	0
DGKA	BRCA	Tbio	0	0	0	0	0	0	0	0	0	0	0	0	0	0	0	0	0	0	0	0	0	0	0	0	0	0	7	0
DGKH	BRCA	Tbio	0	0	0	0	0	0	0	0	0	0	0	0	0	0	0	0	0	0	0	0	0	0	0	0	0	0	7	0
DGUOK	BRCA	Tbio	0	0	0	0	0	0	0	0	0	0	0	0	0	0	0	0	0	0	0	0	0	0	0	0	0	0	7	0
DYRK1B	BRCA	Tchem	0	0	0	0	0	0	0	0	0	0	0	0	0	0	0	0	0	0	0	0	0	0	0	0	0	0	7	0
DYRK4	BRCA	Tchem	0	0	0	0	0	0	0	0	0	0	0	0	0	0	0	0	0	0	0	0	0	0	0	0	0	0	7	0
EEF2K	BRCA	Tchem	0	0	0	0	0	0	0	0	0	0	0	0	0	0	0	0	0	0	0	0	0	0	0	0	0	0	7	0
EGFR	BRCA	Tclin	0	0	0	0	0	0	0	0	0	0	0	0	0	0	0	0	0	0	0	0	0	0	0	0	0	0	7	0
EPHA2	BRCA	Tclin	0	0	0	0	0	0	0	0	0	0	0	0	0	0	0	0	0	0	0	0	0	0	0	0	0	0	7	0
EPHA4	BRCA	Tchem	0	0	0	0	0	0	0	0	0	0	0	0	0	0	0	0	0	0	0	0	0	0	0	0	0	0	7	0
EPHA6	BRCA	Tchem	0	0	0	0	0	0	0	0	0	0	0	0	0	0	0	0	0	0	0	0	0	0	0	0	0	0	7	0
EPHA7	BRCA	Tchem	0	0	0	0	0	0	0	0	0	0	0	0	0	0	0	0	0	0	0	0	0	0	0	0	0	0	7	0
EPHB1	BRCA	Tchem	0	0	0	0	0	0	0	0	0	0	0	0	0	0	0	0	0	0	0	0	0	0	0	0	0	0	7	0
EPHB6	BRCA	Tchem	0	0	0	0	0	0	0	0	0	0	0	0	0	0	0	0	0	0	0	0	0	0	0	0	0	0	7	0
ERBB4	BRCA	Tclin	0	0	0	0	0	0	0	0	0	0	0	0	0	0	0	0	0	0	0	0	0	0	0	0	0	0	7	0
ERN1	BRCA	Tchem	0	0	0	0	0	0	0	0	0	0	0	0	0	0	0	0	0	0	0	0	0	0	0	0	0	0	7	0
ETNK1	BRCA	Tbio	0	0	0	0	0	0	0	0	0	0	0	0	0	0	0	0	0	0	0	0	0	0	0	0	0	0	7	0
FES	BRCA	Tchem	0	0	0	0	0	0	0	0	0	0	0	0	0	0	0	0	0	0	0	0	0	0	0	0	0	0	7	0
FGFR2	BRCA	Tclin	0	0	0	0	0	0	0	0	0	0	0	0	0	0	0	0	0	0	0	0	0	0	0	0	0	0	7	0
FLT1	BRCA	Tclin	0	0	0	0	0	0	0	0	0	0	0	0	0	0	0	0	0	0	0	0	0	0	0	0	0	0	7	0
FN3K	BRCA	Tbio	0	0	0	0	0	0	0	0	0	0	0	0	0	0	0	0	0	0	0	0	0	0	0	0	0	0	7	0
FN3KRP	BRCA	Tbio	0	0	0	0	0	0	0	0	0	0	0	0	0	0	0	0	0	0	0	0	0	0	0	0	0	0	7	0
FUK	BRCA	Tbio	0	0	0	0	0	0	0	0	0	0	0	0	0	0	0	0	0	0	0	0	0	0	0	0	0	0	7	0
FYN	BRCA	Tclin	0	0	0	0	0	0	0	0	0	0	0	0	0	0	0	0	0	0	0	0	0	0	0	0	0	0	7	0
GCK	BRCA	Tchem	0	0	0	0	0	0	0	0	0	0	0	0	0	0	0	0	0	0	0	0	0	0	0	0	0	0	7	0
GK2	BRCA	Tdark	0	0	0	0	0	0	0	0	0	0	0	0	0	0	0	0	0	0	0	0	0	0	0	0	NA	0	7	0
GLYCTK	BRCA	Tbio	0	0	0	0	0	0	0	0	0	0	0	0	0	0	0	0	0	0	0	0	0	0	0	0	0	0	7	0
GRK1	BRCA	Tchem	0	0	0	0	0	0	0	0	0	0	0	0	0	0	0	0	0	0	0	0	0	0	0	0	0	0	7	0
GRK2	BRCA	Tchem	0	0	0	0	0	0	0	0	0	0	0	0	0	0	0	0	0	0	0	0	0	0	0	0	0	0	7	0
GRK3	BRCA	Tchem	0	0	0	0	0	0	0	0	0	0	0	0	0	0	0	0	0	0	0	0	0	0	0	0	0	0	7	0
GRK5	BRCA	Tchem	0	0	0	0	0	0	0	0	0	0	0	0	0	0	0	0	0	0	0	0	0	0	0	0	0	0	7	0
GRK6	BRCA	Tchem	0	0	0	0	0	0	0	0	0	0	0	0	0	0	0	0	0	0	0	0	0	0	0	0	0	0	7	0
GRK7	BRCA	Tchem	0	0	0	0	0	0	0	0	0	0	0	0	0	0	0	0	0	0	0	0	0	0	0	0	0	0	7	0
GSK3A	BRCA	Tclin	0	0	0	0	0	0	0	0	0	0	0	0	0	0	0	0	0	0	0	0	0	0	0	0	0	0	7	0
GUCY2D	BRCA	Tbio	0	0	0	0	0	0	0	0	0	0	0	0	0	0	0	0	0	0	0	0	0	0	0	0	0	0	7	0
GUCY2F	BRCA	Tbio	0	0	0	0	0	0	0	0	0	0	0	0	0	0	0	0	0	0	0	0	0	0	0	0	NA	0	7	0
HCK	BRCA	Tclin	0	0	0	0	0	0	0	0	0	0	0	0	0	0	0	0	0	0	0	0	0	0	0	0	0	0	7	0
HK1	BRCA	Tchem	0	0	0	0	0	0	0	0	0	0	0	0	0	0	0	0	0	0	0	0	0	0	0	0	0	0	7	0
HK3	BRCA	Tbio	0	0	0	0	0	0	0	0	0	0	0	0	0	0	0	0	0	0	0	0	0	0	0	0	0	0	7	0
HUNK	BRCA	Tchem	0	0	0	0	0	0	0	0	0	0	0	0	0	0	0	0	0	0	0	0	0	0	0	0	0	0	7	0
IDNK	BRCA	Tbio	0	0	0	0	0	0	0	0	0	0	0	0	0	0	0	0	0	0	0	0	0	0	0	0	0	0	7	0
IGF1R	BRCA	Tclin	0	0	0	0	0	0	0	0	0	0	0	0	0	0	0	0	0	0	0	0	0	0	0	0	0	0	7	0
IKBKB	BRCA	Tchem	0	0	0	0	0	0	0	0	0	0	0	0	0	0	0	0	0	0	0	0	0	0	0	0	0	0	7	0
IKBKG	BRCA	Tbio	0	0	0	0	0	0	0	0	0	0	0	0	0	0	0	0	0	0	0	0	0	0	0	0	0	0	7	0
INSR	BRCA	Tclin	0	0	0	0	0	0	0	0	0	0	0	0	0	0	0	0	0	0	0	0	0	0	0	0	0	0	7	0
INSRR	BRCA	Tchem	0	0	0	0	0	0	0	0	0	0	0	0	0	0	0	0	0	0	0	0	0	0	0	0	0	0	7	0
IP6K1	BRCA	Tbio	0	0	0	0	0	0	0	0	0	0	0	0	0	0	0	0	0	0	0	0	0	0	0	0	0	0	7	0
IRAK1	BRCA	Tchem	0	0	0	0	0	0	0	0	0	0	0	0	0	0	0	0	0	0	0	0	0	0	0	0	0	0	7	0
IRAK2	BRCA	Tbio	0	0	0	0	0	0	0	0	0	0	0	0	0	0	0	0	0	0	0	0	0	0	0	0	0	0	7	0
IRAK3	BRCA	Tchem	0	0	0	0	0	0	0	0	0	0	0	0	0	0	0	0	0	0	0	0	0	0	0	0	0	0	7	0
ITPKB	BRCA	Tchem	0	0	0	0	0	0	0	0	0	0	0	0	0	0	0	0	0	0	0	0	0	0	0	0	0	0	7	0
ITPKC	BRCA	Tchem	0	0	0	0	0	0	0	0	0	0	0	0	0	0	0	0	0	0	0	0	0	0	0	0	0	0	7	0
JAK3	BRCA	Tclin	0	0	0	0	0	0	0	0	0	0	0	0	0	0	0	0	0	0	0	0	0	0	0	0	0	0	7	0
KALRN	BRCA	Tbio	0	0	0	0	0	0	0	0	0	0	0	0	0	0	0	0	0	0	0	0	0	0	0	0	0	0	7	0
KDR	BRCA	Tclin	0	0	0	0	0	0	0	0	0	0	0	0	0	0	0	0	0	0	0	0	0	0	0	0	0	0	7	0
KHK	BRCA	Tchem	0	0	0	0	0	0	0	0	0	0	0	0	0	0	0	0	0	0	0	0	0	0	0	0	0	0	7	0
KIT	BRCA	Tclin	0	0	0	0	0	0	0	0	0	0	0	0	0	0	0	0	0	0	0	0	0	0	0	0	0	0	7	0
KSR1	BRCA	Tbio	0	0	0	0	0	0	0	0	0	0	0	0	0	0	0	0	0	0	0	0	0	0	0	0	0	0	7	0
KSR2	BRCA	Tbio	0	0	0	0	0	0	0	0	0	0	0	0	0	0	0	0	0	0	0	0	0	0	0	0	0	0	7	0
LIMK1	BRCA	Tchem	0	0	0	0	0	0	0	0	0	0	0	0	0	0	0	0	0	0	0	0	0	0	0	0	0	0	7	0
LIMK2	BRCA	Tchem	0	0	0	0	0	0	0	0	0	0	0	0	0	0	0	0	0	0	0	0	0	0	0	0	0	0	7	0
LMTK2	BRCA	Tbio	0	0	0	0	0	0	0	0	0	0	0	0	0	0	0	0	0	0	0	0	0	0	0	0	0	0	7	0
LRRK1	BRCA	Tbio	0	0	0	0	0	0	0	0	0	0	0	0	0	0	0	0	0	0	0	0	0	0	0	0	0	0	7	0
LRRK2	BRCA	Tchem	0	0	0	0	0	0	0	0	0	0	0	0	0	0	0	0	0	0	0	0	0	0	0	0	0	0	7	0
LYN	BRCA	Tclin	0	0	0	0	0	0	0	0	0	0	0	0	0	0	0	0	0	0	0	0	0	0	0	0	0	0	7	0
MAK	BRCA	Tchem	0	0	0	0	0	0	0	0	0	0	0	0	0	0	0	0	0	0	0	0	0	0	0	0	0	0	7	0
MAP2K3	BRCA	Tchem	0	0	0	0	0	0	0	0	0	0	0	0	0	0	0	0	0	0	0	0	0	0	0	0	0	0	7	0
MAP2K5	BRCA	Tchem	0	0	0	0	0	0	0	0	0	0	0	0	0	0	0	0	0	0	0	0	0	0	0	0	0	0	7	0
MAP2K6	BRCA	Tchem	0	0	0	0	0	0	0	0	0	0	0	0	0	0	0	0	0	0	0	0	0	0	0	0	0	0	7	0
MAP3K13	BRCA	Tchem	0	0	0	0	0	0	0	0	0	0	0	0	0	0	0	0	0	0	0	0	0	0	0	0	0	0	7	0
MAP3K5	BRCA	Tchem	0	0	0	0	0	0	0	0	0	0	0	0	0	0	0	0	0	0	0	0	0	0	0	0	0	0	7	0
MAP3K7	BRCA	Tchem	0	0	0	0	0	0	0	0	0	0	0	0	0	0	0	0	0	0	0	0	0	0	0	0	0	0	7	0
MAP4K2	BRCA	Tchem	0	0	0	0	0	0	0	0	0	0	0	0	0	0	0	0	0	0	0	0	0	0	0	0	0	0	7	0
MAP4K4	BRCA	Tchem	0	0	0	0	0	0	0	0	0	0	0	0	0	0	0	0	0	0	0	0	0	0	0	0	0	0	7	0
MAPK10	BRCA	Tchem	0	0	0	0	0	0	0	0	0	0	0	0	0	0	0	0	0	0	0	0	0	0	0	0	0	0	7	0
MAPK13	BRCA	Tchem	0	0	0	0	0	0	0	0	0	0	0	0	0	0	0	0	0	0	0	0	0	0	0	0	0	0	7	0
MAPK4	BRCA	Tbio	0	0	0	0	0	0	0	0	0	0	0	0	0	0	0	0	0	0	0	0	0	0	0	0	0	0	7	0
MAPKAPK3	BRCA	Tchem	0	0	0	0	0	0	0	0	0	0	0	0	0	0	0	0	0	0	0	0	0	0	0	0	0	0	7	0
MARK1	BRCA	Tchem	0	0	0	0	0	0	0	0	0	0	0	0	0	0	0	0	0	0	0	0	0	0	0	0	0	0	7	0
MARK4	BRCA	Tchem	0	0	0	0	0	0	0	0	0	0	0	0	0	0	0	0	0	0	0	0	0	0	0	0	0	0	7	0
MAST2	BRCA	Tbio	0	0	0	0	0	0	0	0	0	0	0	0	0	0	0	0	0	0	0	0	0	0	0	0	0	0	7	0
MAST3	BRCA	Tchem	0	0	0	0	0	0	0	0	0	0	0	0	0	0	0	0	0	0	0	0	0	0	0	0	0	0	7	0
MAST4	BRCA	Tbio	0	0	0	0	0	0	0	0	0	0	0	0	0	0	0	0	0	0	0	0	0	0	0	0	0	0	7	0
MATK	BRCA	Tbio	0	0	0	0	0	0	0	0	0	0	0	0	0	0	0	0	0	0	0	0	0	0	0	0	0	0	7	0
MERTK	BRCA	Tchem	0	0	0	0	0	0	0	0	0	0	0	0	0	0	0	0	0	0	0	0	0	0	0	0	0	0	7	0
MINK1	BRCA	Tchem	0	0	0	0	0	0	0	0	0	0	0	0	0	0	0	0	0	0	0	0	0	0	0	0	0	0	7	0
MKNK2	BRCA	Tchem	0	0	0	0	0	0	0	0	0	0	0	0	0	0	0	0	0	0	0	0	0	0	0	0	0	0	7	0
MOK	BRCA	Tbio	0	0	0	0	0	0	0	0	0	0	0	0	0	0	0	0	0	0	0	0	0	0	0	0	0	0	7	0
MOS	BRCA	Tbio	0	0	0	0	0	0	0	0	0	0	0	0	0	0	0	0	0	0	0	0	0	0	0	0	NA	0	7	0
MUSK	BRCA	Tchem	0	0	0	0	0	0	0	0	0	0	0	0	0	0	0	0	0	0	0	0	0	0	0	0	0	0	7	0
MYLK	BRCA	Tchem	0	0	0	0	0	0	0	0	0	0	0	0	0	0	0	0	0	0	0	0	0	0	0	0	0	0	7	0
NADK	BRCA	Tbio	0	0	0	0	0	0	0	0	0	0	0	0	0	0	0	0	0	0	0	0	0	0	0	0	0	0	7	0
NEK10	BRCA	Tdark	0	0	0	0	0	0	0	0	0	0	0	0	0	0	0	0	0	0	0	0	0	0	0	0	0	0	7	0
NEK11	BRCA	Tchem	0	0	0	0	0	0	0	0	0	0	0	0	0	0	0	0	0	0	0	0	0	0	0	0	0	0	7	0
NEK3	BRCA	Tchem	0	0	0	0	0	0	0	0	0	0	0	0	0	0	0	0	0	0	0	0	0	0	0	0	0	0	7	0
NEK8	BRCA	Tbio	0	0	0	0	0	0	0	0	0	0	0	0	0	0	0	0	0	0	0	0	0	0	0	0	0	0	7	0
NIM1K	BRCA	Tchem	0	0	0	0	0	0	0	0	0	0	0	0	0	0	0	0	0	0	0	0	0	0	0	0	0	0	7	0
NLK	BRCA	Tchem	0	0	0	0	0	0	0	0	0	0	0	0	0	0	0	0	0	0	0	0	0	0	0	0	0	0	7	0
NME1-NME2	NA	Tbio	0	0	0	0	0	0	0	0	0	0	0	0	0	0	0	0	0	0	0	0	0	0	0	0	0	0	7	0
NME2P1	NA	Tdark	0	0	0	0	0	0	0	0	0	0	0	0	0	0	0	0	0	0	0	0	0	0	0	0	NA	0	7	0
NME4	BRCA	Tbio	0	0	0	0	0	0	0	0	0	0	0	0	0	0	0	0	0	0	0	0	0	0	0	0	0	0	7	0
NMRK1	BRCA	Tbio	0	0	0	0	0	0	0	0	0	0	0	0	0	0	0	0	0	0	0	0	0	0	0	0	0	0	7	0
NPR1	BRCA	Tclin	0	0	0	0	0	0	0	0	0	0	0	0	0	0	0	0	0	0	0	0	0	0	0	0	0	0	7	0
NPR2	BRCA	Tbio	0	0	0	0	0	0	0	0	0	0	0	0	0	0	0	0	0	0	0	0	0	0	0	0	0	0	7	0
NTRK1	BRCA	Tclin	0	0	0	0	0	0	0	0	0	0	0	0	0	0	0	0	0	0	0	0	0	0	0	0	0	0	7	0
NTRK2	BRCA	Tchem	0	0	0	0	0	0	0	0	0	0	0	0	0	0	0	0	0	0	0	0	0	0	0	0	0	0	7	0
NTRK3	BRCA	Tchem	0	0	0	0	0	0	0	0	0	0	0	0	0	0	0	0	0	0	0	0	0	0	0	0	0	0	7	0
PAK3	BRCA	Tchem	0	0	0	0	0	0	0	0	0	0	0	0	0	0	0	0	0	0	0	0	0	0	0	0	0	0	7	0
PANK1	BRCA	Tbio	0	0	0	0	0	0	0	0	0	0	0	0	0	0	0	0	0	0	0	0	0	0	0	0	0	0	7	0
PCK1	BRCA	Tbio	0	0	0	0	0	0	0	0	0	0	0	0	0	0	0	0	0	0	0	0	0	0	0	0	0	0	7	0
PCK2	BRCA	Tbio	0	0	0	0	0	0	0	0	0	0	0	0	0	0	0	0	0	0	0	0	0	0	0	0	0	0	7	0
PDGFRA	BRCA	Tclin	0	0	0	0	0	0	0	0	0	0	0	0	0	0	0	0	0	0	0	0	0	0	0	0	0	0	7	0
PDIK1L	BRCA	Tdark	0	0	0	0	0	0	0	0	0	0	0	0	0	0	0	0	0	0	0	0	0	0	0	0	0	0	7	0
PDK3	BRCA	Tchem	0	0	0	0	0	0	0	0	0	0	0	0	0	0	0	0	0	0	0	0	0	0	0	0	0	0	7	0
PDK4	BRCA	Tchem	0	0	0	0	0	0	0	0	0	0	0	0	0	0	0	0	0	0	0	0	0	0	0	0	0	0	7	0
PDPK2P	NA	Tdark	0	0	0	0	0	0	0	0	0	0	0	0	0	0	0	0	0	0	0	0	0	0	0	0	NA	0	7	0
PFKFB2	BRCA	Tchem	0	0	0	0	0	0	0	0	0	0	0	0	0	0	0	0	0	0	0	0	0	0	0	0	0	0	7	0
PFKFB3	BRCA	Tchem	0	0	0	0	0	0	0	0	0	0	0	0	0	0	0	0	0	0	0	0	0	0	0	0	0	0	7	0
PGK2	BRCA	Tbio	0	0	0	0	0	0	0	0	0	0	0	0	0	0	0	0	0	0	0	0	0	0	0	0	NA	0	7	0
PHKA2	BRCA	Tbio	0	0	0	0	0	0	0	0	0	0	0	0	0	0	0	0	0	0	0	0	0	0	0	0	0	0	7	0
PHKG1	BRCA	Tchem	0	0	0	0	0	0	0	0	0	0	0	0	0	0	0	0	0	0	0	0	0	0	0	0	0	0	7	0
PI4KB	BRCA	Tchem	0	0	0	0	0	0	0	0	0	0	0	0	0	0	0	0	0	0	0	0	0	0	0	0	0	0	7	0
PIK3C2G	BRCA	Tchem	0	0	0	0	0	0	0	0	0	0	0	0	0	0	0	0	0	0	0	0	0	0	0	0	0	0	7	0
PIK3CG	BRCA	Tchem	0	0	0	0	0	0	0	0	0	0	0	0	0	0	0	0	0	0	0	0	0	0	0	0	0	0	7	0
PIM1	BRCA	Tchem	0	0	0	0	0	0	0	0	0	0	0	0	0	0	0	0	0	0	0	0	0	0	0	0	0	0	7	0
PIM2	BRCA	Tchem	0	0	0	0	0	0	0	0	0	0	0	0	0	0	0	0	0	0	0	0	0	0	0	0	0	0	7	0
PIP5K1A	BRCA	Tbio	0	0	0	0	0	0	0	0	0	0	0	0	0	0	0	0	0	0	0	0	0	0	0	0	0	0	7	0
PIP5K1C	BRCA	Tchem	0	0	0	0	0	0	0	0	0	0	0	0	0	0	0	0	0	0	0	0	0	0	0	0	0	0	7	0
PKDCC	BRCA	Tbio	0	0	0	0	0	0	0	0	0	0	0	0	0	0	0	0	0	0	0	0	0	0	0	0	0	0	7	0
PKLR	BRCA	Tbio	0	0	0	0	0	0	0	0	0	0	0	0	0	0	0	0	0	0	0	0	0	0	0	0	0	0	7	0
PKM	BRCA	Tchem	0	0	0	0	0	0	0	0	0	0	0	0	0	0	0	0	0	0	0	0	0	0	0	0	0	0	7	0
PKN1	BRCA	Tchem	0	0	0	0	0	0	0	0	0	0	0	0	0	0	0	0	0	0	0	0	0	0	0	0	0	0	7	0
PKN3	BRCA	Tbio	0	0	0	0	0	0	0	0	0	0	0	0	0	0	0	0	0	0	0	0	0	0	0	0	0	0	7	0
PLK2	BRCA	Tchem	0	0	0	0	0	0	0	0	0	0	0	0	0	0	0	0	0	0	0	0	0	0	0	0	0	0	7	0
PLK3	BRCA	Tchem	0	0	0	0	0	0	0	0	0	0	0	0	0	0	0	0	0	0	0	0	0	0	0	0	0	0	7	0
PLK5	BRCA	Tbio	0	0	0	0	0	0	0	0	0	0	0	0	0	0	0	0	0	0	0	0	0	0	0	0	0	0	7	0
PRAG1	NA	Tbio	0	0	0	0	0	0	0	0	0	0	0	0	0	0	0	0	0	0	0	0	0	0	0	0	NA	0	7	0
PRKAA2	BRCA	Tchem	0	0	0	0	0	0	0	0	0	0	0	0	0	0	0	0	0	0	0	0	0	0	0	0	0	0	7	0
PRKACA	BRCA	Tchem	0	0	0	0	0	0	0	0	0	0	0	0	0	0	0	0	0	0	0	0	0	0	0	0	0	0	7	0
PRKACB	BRCA	Tchem	0	0	0	0	0	0	0	0	0	0	0	0	0	0	0	0	0	0	0	0	0	0	0	0	0	0	7	0
PRKCA	BRCA	Tchem	0	0	0	0	0	0	0	0	0	0	0	0	0	0	0	0	0	0	0	0	0	0	0	0	0	0	7	0
PRKCB	BRCA	Tchem	0	0	0	0	0	0	0	0	0	0	0	0	0	0	0	0	0	0	0	0	0	0	0	0	0	0	7	0
PRKCG	BRCA	Tchem	0	0	0	0	0	0	0	0	0	0	0	0	0	0	0	0	0	0	0	0	0	0	0	0	0	0	7	0
PRKD1	BRCA	Tchem	0	0	0	0	0	0	0	0	0	0	0	0	0	0	0	0	0	0	0	0	0	0	0	0	0	0	7	0
PRKY	BRCA	Tdark	0	0	0	0	0	0	0	0	0	0	0	0	0	0	0	0	0	0	0	0	0	0	0	0	0	0	7	0
PRPS2	BRCA	Tbio	0	0	0	0	0	0	0	0	0	0	0	0	0	0	0	0	0	0	0	0	0	0	0	0	0	0	7	0
PSKH2	BRCA	Tdark	0	0	0	0	0	0	0	0	0	0	0	0	0	0	0	0	0	0	0	0	0	0	0	0	0	0	7	0
PSTK	BRCA	Tdark	0	0	0	0	0	0	0	0	0	0	0	0	0	0	0	0	0	0	0	0	0	0	0	0	0	0	7	0
PTK2B	BRCA	Tchem	0	0	0	0	0	0	0	0	0	0	0	0	0	0	0	0	0	0	0	0	0	0	0	0	0	0	7	0
RBKS	BRCA	Tbio	0	0	0	0	0	0	0	0	0	0	0	0	0	0	0	0	0	0	0	0	0	0	0	0	0	0	7	0
RIOK1	BRCA	Tchem	0	0	0	0	0	0	0	0	0	0	0	0	0	0	0	0	0	0	0	0	0	0	0	0	0	0	7	0
RIPK4	BRCA	Tchem	0	0	0	0	0	0	0	0	0	0	0	0	0	0	0	0	0	0	0	0	0	0	0	0	0	0	7	0
RNASEL	BRCA	Tchem	0	0	0	0	0	0	0	0	0	0	0	0	0	0	0	0	0	0	0	0	0	0	0	0	0	0	7	0
ROR1	BRCA	Tbio	0	0	0	0	0	0	0	0	0	0	0	0	0	0	0	0	0	0	0	0	0	0	0	0	0	0	7	0
ROR2	BRCA	Tbio	0	0	0	0	0	0	0	0	0	0	0	0	0	0	0	0	0	0	0	0	0	0	0	0	0	0	7	0
RPS6KA1	BRCA	Tchem	0	0	0	0	0	0	0	0	0	0	0	0	0	0	0	0	0	0	0	0	0	0	0	0	0	0	7	0
RPS6KA4	BRCA	Tchem	0	0	0	0	0	0	0	0	0	0	0	0	0	0	0	0	0	0	0	0	0	0	0	0	0	0	7	0
RPS6KA6	BRCA	Tchem	0	0	0	0	0	0	0	0	0	0	0	0	0	0	0	0	0	0	0	0	0	0	0	0	0	0	7	0
RPS6KB1	BRCA	Tchem	0	0	0	0	0	0	0	0	0	0	0	0	0	0	0	0	0	0	0	0	0	0	0	0	0	0	7	0
RPS6KC1	BRCA	Tdark	0	0	0	0	0	0	0	0	0	0	0	0	0	0	0	0	0	0	0	0	0	0	0	0	0	0	7	0
SCYL3	BRCA	Tdark	0	0	0	0	0	0	0	0	0	0	0	0	0	0	0	0	0	0	0	0	0	0	0	0	0	0	7	0
SGK2	BRCA	Tchem	0	0	0	0	0	0	0	0	0	0	0	0	0	0	0	0	0	0	0	0	0	0	0	0	0	0	7	0
SGK3	BRCA	Tchem	0	0	0	0	0	0	0	0	0	0	0	0	0	0	0	0	0	0	0	0	0	0	0	0	0	0	7	0
SGK494	BRCA	Tdark	0	0	0	0	0	0	0	0	0	0	0	0	0	0	0	0	0	0	0	0	0	0	0	0	0	0	7	0
SIK2	BRCA	Tchem	0	0	0	0	0	0	0	0	0	0	0	0	0	0	0	0	0	0	0	0	0	0	0	0	0	0	7	0
SPEG	BRCA	Tbio	0	0	0	0	0	0	0	0	0	0	0	0	0	0	0	0	0	0	0	0	0	0	0	0	0	0	7	0
SPHK1	BRCA	Tchem	0	0	0	0	0	0	0	0	0	0	0	0	0	0	0	0	0	0	0	0	0	0	0	0	0	0	7	0
SRC	BRCA	Tclin	0	0	0	0	0	0	0	0	0	0	0	0	0	0	0	0	0	0	0	0	0	0	0	0	0	0	7	0
STK10	BRCA	Tchem	0	0	0	0	0	0	0	0	0	0	0	0	0	0	0	0	0	0	0	0	0	0	0	0	0	0	7	0
STK16	BRCA	Tchem	0	0	0	0	0	0	0	0	0	0	0	0	0	0	0	0	0	0	0	0	0	0	0	0	0	0	7	0
STK17B	BRCA	Tchem	0	0	0	0	0	0	0	0	0	0	0	0	0	0	0	0	0	0	0	0	0	0	0	0	0	0	7	0
STK24	BRCA	Tchem	0	0	0	0	0	0	0	0	0	0	0	0	0	0	0	0	0	0	0	0	0	0	0	0	0	0	7	0
STK32A	BRCA	Tchem	0	0	0	0	0	0	0	0	0	0	0	0	0	0	0	0	0	0	0	0	0	0	0	0	0	0	7	0
STK32C	BRCA	Tbio	0	0	0	0	0	0	0	0	0	0	0	0	0	0	0	0	0	0	0	0	0	0	0	0	0	0	7	0
STK36	BRCA	Tbio	0	0	0	0	0	0	0	0	0	0	0	0	0	0	0	0	0	0	0	0	0	0	0	0	0	0	7	0
STK39	BRCA	Tbio	0	0	0	0	0	0	0	0	0	0	0	0	0	0	0	0	0	0	0	0	0	0	0	0	0	0	7	0
STK40	BRCA	Tbio	0	0	0	0	0	0	0	0	0	0	0	0	0	0	0	0	0	0	0	0	0	0	0	0	0	0	7	0
STKLD1	BRCA	Tdark	0	0	0	0	0	0	0	0	0	0	0	0	0	0	0	0	0	0	0	0	0	0	0	0	0	0	7	0
STRADB	BRCA	Tbio	0	0	0	0	0	0	0	0	0	0	0	0	0	0	0	0	0	0	0	0	0	0	0	0	0	0	7	0
STYK1	BRCA	Tbio	0	0	0	0	0	0	0	0	0	0	0	0	0	0	0	0	0	0	0	0	0	0	0	0	0	0	7	0
SYK	BRCA	Tchem	0	0	0	0	0	0	0	0	0	0	0	0	0	0	0	0	0	0	0	0	0	0	0	0	0	0	7	0
TAOK2	BRCA	Tchem	0	0	0	0	0	0	0	0	0	0	0	0	0	0	0	0	0	0	0	0	0	0	0	0	0	0	7	0
TEC	BRCA	Tchem	0	0	0	0	0	0	0	0	0	0	0	0	0	0	0	0	0	0	0	0	0	0	0	0	0	0	7	0
TEK	BRCA	Tclin	0	0	0	0	0	0	0	0	0	0	0	0	0	0	0	0	0	0	0	0	0	0	0	0	0	0	7	0
TESK1	BRCA	Tchem	0	0	0	0	0	0	0	0	0	0	0	0	0	0	0	0	0	0	0	0	0	0	0	0	0	0	7	0
TESK2	BRCA	Tchem	0	0	0	0	0	0	0	0	0	0	0	0	0	0	0	0	0	0	0	0	0	0	0	0	0	0	7	0
TGFBR2	BRCA	Tchem	0	0	0	0	0	0	0	0	0	0	0	0	0	0	0	0	0	0	0	0	0	0	0	0	0	0	7	0
TK2	BRCA	Tchem	0	0	0	0	0	0	0	0	0	0	0	0	0	0	0	0	0	0	0	0	0	0	0	0	0	0	7	0
TNIK	BRCA	Tchem	0	0	0	0	0	0	0	0	0	0	0	0	0	0	0	0	0	0	0	0	0	0	0	0	0	0	7	0
TNNI3K	BRCA	Tchem	0	0	0	0	0	0	0	0	0	0	0	0	0	0	0	0	0	0	0	0	0	0	0	0	0	0	7	0
TPK1	BRCA	Tbio	0	0	0	0	0	0	0	0	0	0	0	0	0	0	0	0	0	0	0	0	0	0	0	0	0	0	7	0
TRIB1	BRCA	Tbio	0	0	0	0	0	0	0	0	0	0	0	0	0	0	0	0	0	0	0	0	0	0	0	0	0	0	7	0
TRIB2	BRCA	Tbio	0	0	0	0	0	0	0	0	0	0	0	0	0	0	0	0	0	0	0	0	0	0	0	0	0	0	7	0
TRPM6	BRCA	Tchem	0	0	0	0	0	0	0	0	0	0	0	0	0	0	0	0	0	0	0	0	0	0	0	0	0	0	7	0
TSSK1B	BRCA	Tchem	0	0	0	0	0	0	0	0	0	0	0	0	0	0	0	0	0	0	0	0	0	0	0	0	0	0	7	0
TSSK3	BRCA	Tbio	0	0	0	0	0	0	0	0	0	0	0	0	0	0	0	0	0	0	0	0	0	0	0	0	0	0	7	0
TSSK4	BRCA	Tbio	0	0	0	0	0	0	0	0	0	0	0	0	0	0	0	0	0	0	0	0	0	0	0	0	0	0	7	0
TSSK6	BRCA	Tbio	0	0	0	0	0	0	0	0	0	0	0	0	0	0	0	0	0	0	0	0	0	0	0	0	0	0	7	0
TYRO3	BRCA	Tchem	0	0	0	0	0	0	0	0	0	0	0	0	0	0	0	0	0	0	0	0	0	0	0	0	0	0	7	0
UCK1	BRCA	Tbio	0	0	0	0	0	0	0	0	0	0	0	0	0	0	0	0	0	0	0	0	0	0	0	0	0	0	7	0
UCK2	BRCA	Tbio	0	0	0	0	0	0	0	0	0	0	0	0	0	0	0	0	0	0	0	0	0	0	0	0	0	0	7	0
UHMK1	BRCA	Tbio	0	0	0	0	0	0	0	0	0	0	0	0	0	0	0	0	0	0	0	0	0	0	0	0	0	0	7	0
ULK2	BRCA	Tchem	0	0	0	0	0	0	0	0	0	0	0	0	0	0	0	0	0	0	0	0	0	0	0	0	0	0	7	0
ULK3	BRCA	Tchem	0	0	0	0	0	0	0	0	0	0	0	0	0	0	0	0	0	0	0	0	0	0	0	0	0	0	7	0
ULK4	BRCA	Tbio	0	0	0	0	0	0	0	0	0	0	0	0	0	0	0	0	0	0	0	0	0	0	0	0	0	0	7	0
VRK2	BRCA	Tbio	0	0	0	0	0	0	0	0	0	0	0	0	0	0	0	0	0	0	0	0	0	0	0	0	0	0	7	0
VRK3	BRCA	Tbio	0	0	0	0	0	0	0	0	0	0	0	0	0	0	0	0	0	0	0	0	0	0	0	0	0	0	7	0
WNK2	BRCA	Tchem	0	0	0	0	0	0	0	0	0	0	0	0	0	0	0	0	0	0	0	0	0	0	0	0	0	0	7	0
XYLB	BRCA	Tbio	0	0	0	0	0	0	0	0	0	0	0	0	0	0	0	0	0	0	0	0	0	0	0	0	0	0	7	0

## Sheet: CESC
Gene	Cancer	TDL	m0.vs.m1	n0.vs.n1	t0.vs.t1	t0.vs.t2	t0.vs.t3	t0.vs.t4	t1.vs.t2	t1.vs.t3	t1.vs.t4	t2.vs.t3	t2.vs.t4	t3.vs.t4	g1.vs.g2	g1.vs.g3	g1.vs.g4	g2.vs.g3	g2.vs.g4	g3.vs.g4	PathStage.I.vs.II	PathStage.I.vs.III	PathStage.I.vs.IV	PathStage.II.vs.III	PathStage.II.vs.IV	PathStage.III.vs.IV	survival	Mut	DE	n_means	t_means	Path_means	g_means	Kinase_Score_Sum	Max_score	CKI
AAK1	CESC	Tchem	0	0	0	0	0	0	0	0	0	0	0	0	0	0	0	0	0	0	0	0	0	0	0	0	0	0	0	0	0	0	0	0	8	0
AATK	CESC	Tbio	0	0	0	0	0	0	0	0	0	0	0	0	0	0	0	0	0	0	0	0	0	0	0	0	0	0	0	0	0	0	0	0	8	0
ABL1	CESC	Tclin	0	0	0	0	0	0	0	0	0	0	0	0	0	0	0	0	0	0	0	0	0	0	0	0	0	0	0	0	0	0	0	0	8	0
ABL2	CESC	Tchem	0	0	0	0	0	0	0	0	0	0	0	0	0	0	0	0	1	0	0	0	0	0	0	0	NA	0	0	0	0	0	0.166667	0.166667	8	2.08333
ACVR1	CESC	Tchem	0	0	0	0	0	0	0	0	0	0	0	0	0	0	0	0	0	0	0	0	0	0	0	0	0	0	0	0	0	0	0	0	8	0
ACVR1B	CESC	Tchem	0	0	0	0	0	0	0	0	0	0	0	0	0	0	0	0	0	0	0	0	0	0	0	0	0	0	0	0	0	0	0	0	8	0
ACVR1C	CESC	Tbio	0	0	0	0	0	0	0	0	0	0	0	0	0	0	0	0	0	0	0	1	0	1	0	0	0	0	0	0	0	0.333333	0	0.333333	8	4.16667
ACVR2A	CESC	Tchem	0	0	0	0	0	0	0	0	0	0	0	0	0	0	0	0	0	0	0	0	0	0	0	0	0	0	0	0	0	0	0	0	8	0
ACVR2B	CESC	Tchem	0	0	0	0	0	0	0	0	0	0	0	0	0	0	0	0	0	0	0	0	0	0	0	0	0	0	0	0	0	0	0	0	8	0
ACVRL1	CESC	Tchem	0	0	0	0	0	0	0	0	0	0	0	0	0	0	0	0	0	0	0	0	0	0	0	0	0	0	0	0	0	0	0	0	8	0
ADCK1	CESC	Tdark	0	0	0	0	0	0	0	0	0	0	0	0	0	0	0	0	0	0	0	0	0	0	0	0	0	0	0	0	0	0	0	0	8	0
ADCK2	CESC	Tbio	0	0	0	0	0	0	0	0	0	0	0	0	0	0	0	0	0	0	0	0	0	0	0	0	0	0	0	0	0	0	0	0	8	0
ADCK5	CESC	Tdark	0	0	0	0	0	0	0	0	0	0	0	0	0	0	0	0	0	0	0	0	0	0	0	0	0	0	1	0	0	0	0	1	8	12.5
ADK	CESC	Tchem	0	0	0	0	0	0	0	0	0	0	0	0	0	0	0	0	0	0	0	0	0	0	0	0	0	0	1	0	0	0	0	1	8	12.5
ADPGK	CESC	Tbio	0	0	0	0	0	0	0	0	0	0	0	0	0	0	0	0	0	0	0	0	0	0	0	0	0	0	1	0	0	0	0	1	8	12.5
AK1	CESC	Tbio	0	0	0	0	0	0	0	0	0	0	0	0	0	0	0	0	0	0	0	0	0	0	0	0	0	0	0	0	0	0	0	0	8	0
AK2	CESC	Tbio	0	0	0	0	0	0	0	0	0	0	0	0	0	0	0	0	0	0	0	0	0	0	0	0	0	0	1	0	0	0	0	1	8	12.5
AK3	CESC	Tbio	0	1	0	0	0	0	0	0	0	0	0	0	0	0	0	0	0	0	0	0	0	0	0	0	0	0	0	1	0	0	0	1	8	12.5
AK4	CESC	Tbio	0	0	0	0	0	0	0	0	0	0	0	0	0	0	0	0	0	0	0	0	0	0	0	0	0	0	0	0	0	0	0	0	8	0
AK5	CESC	Tbio	1	0	0	0	0	0	0	0	0	0	0	0	0	0	0	0	0	0	0	0	0	0	0	0	0	0	0	0	0	0	0	1	8	12.5
AK6	CESC	Tbio	0	0	0	0	0	0	0	0	0	0	0	0	0	0	0	0	0	0	0	0	0	0	0	0	0	0	0	0	0	0	0	0	8	0
AK8	CESC	Tbio	1	0	0	0	0	0	0	0	0	0	0	0	0	0	0	0	0	0	0	0	0	0	0	0	NA	0	0	0	0	0	0	1	8	12.5
AK9	CESC	Tbio	0	0	0	0	0	0	0	0	0	0	0	0	0	0	0	0	0	0	0	0	0	0	0	0	0	0	0	0	0	0	0	0	8	0
AKT1	CESC	Tchem	0	0	0	0	0	0	0	0	0	0	0	0	0	0	0	0	0	0	0	0	0	0	0	0	0	1	0	0	0	0	0	1	8	12.5
AKT2	CESC	Tchem	1	0	0	0	0	0	0	0	0	0	0	0	0	0	0	0	0	0	0	0	0	0	0	0	0	0	0	0	0	0	0	1	8	12.5
AKT3	CESC	Tchem	0	0	0	0	0	0	0	0	0	0	0	0	0	0	0	0	0	0	0	0	0	0	0	0	0	0	0	0	0	0	0	0	8	0
ALK	CESC	Tclin	0	0	0	0	0	0	0	0	0	0	0	0	0	0	0	0	0	0	0	0	0	0	0	0	NA	0	0	0	0	0	0	0	8	0
ALPK1	CESC	Tbio	0	0	0	0	0	0	0	0	0	0	0	0	0	0	0	0	0	1	0	0	0	0	0	0	0	0	0	0	0	0	0.166667	0.166667	8	2.08333
ALPK2	CESC	Tbio	0	0	0	0	0	0	0	0	0	0	0	0	0	0	0	0	0	0	0	0	0	0	0	0	0	0	0	0	0	0	0	0	8	0
ALPK3	CESC	Tdark	1	0	0	0	0	0	0	0	0	0	0	0	0	0	0	0	0	0	0	0	0	0	0	0	0	0	0	0	0	0	0	1	8	12.5
AMHR2	CESC	Tbio	0	0	0	0	0	0	0	0	0	0	0	0	0	0	0	0	0	0	0	0	0	0	0	0	0	0	0	0	0	0	0	0	8	0
ANKK1	CESC	Tbio	0	0	0	0	0	0	0	0	0	0	0	0	0	0	0	0	0	0	0	0	0	0	0	0	0	0	0	0	0	0	0	0	8	0
ARAF	CESC	Tchem	0	0	0	0	0	0	0	0	0	0	0	0	0	0	0	0	0	0	0	0	0	0	0	0	0	0	0	0	0	0	0	0	8	0
ATM	CESC	Tchem	0	0	0	0	0	0	0	0	0	0	0	0	0	0	0	0	0	0	0	0	0	0	0	0	0	0	0	0	0	0	0	0	8	0
ATR	CESC	Tchem	0	0	0	0	0	0	0	0	0	0	0	0	0	0	0	0	0	0	0	0	0	0	0	0	0	0	1	0	0	0	0	1	8	12.5
AURKA	CESC	Tchem	0	0	0	0	0	0	0	0	0	0	0	0	0	0	0	0	0	0	0	0	0	0	0	0	0	0	1	0	0	0	0	1	8	12.5
AURKB	CESC	Tchem	0	0	0	0	0	0	0	0	0	0	0	0	0	0	0	0	0	0	0	0	0	0	0	0	0	0	1	0	0	0	0	1	8	12.5
AURKC	CESC	Tchem	0	0	0	0	0	0	0	0	0	0	0	0	0	0	0	0	0	0	0	0	0	0	0	0	0	0	0	0	0	0	0	0	8	0
AXL	CESC	Tchem	0	0	0	0	0	0	0	0	0	0	0	0	0	0	0	1	0	0	0	0	0	0	0	0	0	0	0	0	0	0	0.166667	0.166667	8	2.08333
BCKDK	CESC	Tbio	0	0	0	0	0	0	0	0	0	0	0	0	0	0	0	0	0	0	0	0	0	0	0	0	0	0	0	0	0	0	0	0	8	0
BLK	CESC	Tchem	0	0	0	0	0	0	0	0	0	0	0	0	0	0	0	0	0	0	0	0	0	0	0	0	0	0	0	0	0	0	0	0	8	0
BMP2K	CESC	Tchem	0	0	0	0	0	0	0	0	0	0	0	0	0	0	0	0	0	0	0	0	0	0	0	0	0	0	0	0	0	0	0	0	8	0
BMPR1A	CESC	Tchem	0	0	0	0	0	0	0	0	0	0	0	0	0	0	0	0	0	0	0	0	0	0	0	0	0	0	0	0	0	0	0	0	8	0
BMPR1B	CESC	Tchem	1	0	0	0	0	0	0	0	0	0	0	0	0	0	0	0	0	0	0	0	0	0	0	0	0	0	0	0	0	0	0	1	8	12.5
BMPR2	CESC	Tchem	0	0	0	0	0	0	0	0	0	0	0	0	0	0	0	0	0	0	0	0	0	0	0	0	0	0	0	0	0	0	0	0	8	0
BMX	CESC	Tchem	0	0	0	0	0	0	0	0	0	0	0	0	0	0	0	0	0	0	0	0	0	0	0	0	0	0	0	0	0	0	0	0	8	0
BRAF	CESC	Tclin	0	0	0	0	0	0	0	0	0	0	0	0	0	0	0	0	0	0	0	0	0	0	0	0	0	0	0	0	0	0	0	0	8	0
BRSK1	CESC	Tchem	1	0	0	0	0	0	0	0	0	0	0	0	0	0	0	0	0	0	0	0	0	0	0	0	1	0	0	0	0	0	0	2	8	25
BRSK2	CESC	Tchem	1	0	0	0	0	0	0	0	0	0	0	0	0	0	0	0	0	0	0	0	0	0	0	0	0	0	0	0	0	0	0	1	8	12.5
BTK	CESC	Tclin	0	0	0	0	0	0	0	0	0	0	0	0	0	0	1	0	1	1	0	0	0	0	0	0	0	0	0	0	0	0	0.5	0.5	8	6.25
BUB1	CESC	Tchem	0	0	0	0	0	0	0	0	0	0	0	0	0	0	0	0	0	0	0	0	0	0	0	0	0	0	1	0	0	0	0	1	8	12.5
BUB1B	CESC	Tbio	0	0	0	0	0	0	0	0	0	0	0	0	0	0	0	0	0	0	0	0	0	0	0	0	0	0	1	0	0	0	0	1	8	12.5
CAMK1	CESC	Tchem	0	0	0	0	0	0	0	0	0	0	0	0	0	0	0	0	0	0	0	0	0	0	0	0	0	0	0	0	0	0	0	0	8	0
CAMK1D	CESC	Tchem	0	0	0	0	0	0	0	0	0	0	0	0	0	0	0	0	0	0	0	0	0	0	0	0	0	0	0	0	0	0	0	0	8	0
CAMK1G	CESC	Tchem	0	0	0	0	0	0	0	0	0	0	0	0	0	0	0	0	0	0	0	0	0	0	0	0	0	0	0	0	0	0	0	0	8	0
CAMK2A	CESC	Tchem	0	0	0	0	0	0	0	0	0	0	0	0	0	0	0	0	0	0	0	0	0	0	0	0	0	0	0	0	0	0	0	0	8	0
CAMK2B	CESC	Tchem	0	0	0	0	0	0	0	0	0	0	0	0	0	0	0	0	0	0	0	0	0	0	0	0	0	0	0	0	0	0	0	0	8	0
CAMK2D	CESC	Tchem	0	0	0	0	0	0	0	0	0	0	0	0	0	0	0	0	0	0	0	0	0	0	0	0	0	0	0	0	0	0	0	0	8	0
CAMK2G	CESC	Tchem	0	0	0	0	0	0	0	0	0	0	0	0	0	0	0	0	0	0	0	0	0	0	0	0	0	0	0	0	0	0	0	0	8	0
CAMK4	CESC	Tbio	0	0	0	0	0	0	0	0	1	0	0	0	0	0	0	0	0	0	0	0	0	0	0	0	0	0	0	0	0.1	0	0	0.1	8	1.25
CAMKK1	CESC	Tchem	0	0	0	0	0	0	0	0	0	0	0	0	0	0	0	0	0	0	0	0	0	0	0	0	0	0	0	0	0	0	0	0	8	0
CAMKK2	CESC	Tchem	0	0	0	0	0	0	0	0	0	0	0	0	0	0	0	0	0	0	0	0	0	0	0	0	0	0	0	0	0	0	0	0	8	0
CAMKV	CESC	Tbio	0	0	0	0	0	0	0	0	0	0	0	0	0	0	0	0	0	0	0	0	0	0	0	0	0	0	0	0	0	0	0	0	8	0
CASK	CESC	Tchem	0	0	0	0	0	0	0	0	0	0	0	0	0	0	0	0	0	0	0	0	0	0	0	0	0	0	0	0	0	0	0	0	8	0
CDC42BPA	CESC	Tchem	0	0	0	0	0	0	0	0	0	0	0	0	0	0	0	0	0	0	0	0	0	0	0	0	0	0	0	0	0	0	0	0	8	0
CDC42BPB	CESC	Tbio	0	0	0	0	0	0	0	0	0	0	0	0	0	0	0	0	0	0	0	0	0	0	0	0	0	0	0	0	0	0	0	0	8	0
CDC42BPG	CESC	Tbio	0	0	0	0	0	0	0	0	0	0	0	0	0	0	0	0	0	0	0	0	0	0	0	0	0	0	1	0	0	0	0	1	8	12.5
CDC7	CESC	Tchem	0	0	0	0	0	0	0	0	0	0	0	0	0	0	0	0	0	0	0	0	0	0	0	0	0	0	1	0	0	0	0	1	8	12.5
CDK1	CESC	Tchem	0	0	0	0	0	0	0	0	0	0	0	0	0	0	0	0	0	0	0	0	0	0	0	0	0	0	1	0	0	0	0	1	8	12.5
CDK10	CESC	Tbio	0	0	0	0	0	0	0	0	0	0	0	0	0	0	0	0	0	0	0	0	0	0	0	0	0	0	0	0	0	0	0	0	8	0
CDK11A	CESC	Tchem	0	0	0	0	0	0	0	0	0	0	0	0	0	0	0	0	0	0	0	0	0	0	0	0	0	0	0	0	0	0	0	0	8	0
CDK11B	CESC	Tchem	0	0	0	0	0	0	0	0	0	0	0	0	0	0	0	0	0	0	0	0	0	0	0	0	0	0	0	0	0	0	0	0	8	0
CDK12	CESC	Tchem	0	0	0	0	0	0	0	0	0	0	0	0	0	0	0	0	0	0	0	0	0	0	0	0	0	0	0	0	0	0	0	0	8	0
CDK13	CESC	Tchem	0	0	0	0	0	0	0	0	0	0	0	0	0	0	0	0	0	0	0	0	0	0	0	0	0	0	0	0	0	0	0	0	8	0
CDK14	CESC	Tchem	0	0	0	0	0	0	0	0	0	0	0	0	0	0	0	0	0	0	0	0	0	0	0	0	0	0	0	0	0	0	0	0	8	0
CDK15	CESC	Tchem	0	0	0	0	0	0	0	0	0	0	0	0	0	0	0	0	0	0	0	0	0	0	0	0	0	0	0	0	0	0	0	0	8	0
CDK16	CESC	Tchem	1	0	0	0	0	0	0	0	0	0	0	0	0	0	0	0	0	0	0	0	0	0	0	0	0	0	1	0	0	0	0	2	8	25
CDK17	CESC	Tchem	0	0	0	0	0	0	0	0	0	0	0	0	0	0	0	0	0	0	0	0	0	0	0	0	0	0	0	0	0	0	0	0	8	0
CDK18	CESC	Tchem	0	0	0	0	0	0	0	0	0	0	0	0	0	0	0	0	0	0	0	0	0	0	0	0	0	0	0	0	0	0	0	0	8	0
CDK19	CESC	Tchem	0	0	0	0	0	0	0	0	0	0	0	0	0	0	0	0	0	0	0	0	0	0	0	0	0	0	0	0	0	0	0	0	8	0
CDK2	CESC	Tchem	0	0	0	0	0	0	0	0	0	0	0	0	0	0	0	0	0	0	0	0	0	0	0	0	0	0	1	0	0	0	0	1	8	12.5
CDK20	CESC	Tbio	0	0	0	0	0	0	0	0	0	0	0	0	0	0	0	0	0	0	0	0	0	0	0	0	0	0	0	0	0	0	0	0	8	0
CDK3	CESC	Tchem	0	0	0	0	0	0	0	0	0	0	0	0	0	0	0	0	0	0	0	0	0	0	0	0	0	0	0	0	0	0	0	0	8	0
CDK4	CESC	Tclin	0	0	0	0	0	0	0	0	0	0	0	0	0	0	0	0	0	0	0	0	0	0	0	0	0	0	0	0	0	0	0	0	8	0
CDK5	CESC	Tchem	0	0	0	0	0	0	0	0	0	0	0	0	0	0	0	0	0	0	0	0	0	0	0	0	0	0	1	0	0	0	0	1	8	12.5
CDK6	CESC	Tclin	0	0	0	0	0	0	0	0	0	0	0	0	0	0	0	0	0	0	0	0	0	0	0	0	0	0	0	0	0	0	0	0	8	0
CDK7	CESC	Tchem	0	0	0	0	0	0	0	0	0	0	0	0	0	0	0	0	0	0	0	0	0	0	0	0	0	0	0	0	0	0	0	0	8	0
CDK8	CESC	Tchem	0	0	0	0	0	0	0	0	0	0	0	0	0	0	0	0	0	0	0	0	0	0	0	0	NA	0	0	0	0	0	0	0	8	0
CDK9	CESC	Tchem	0	0	0	0	0	0	0	0	0	0	0	0	0	0	0	0	0	0	0	0	0	0	0	0	0	0	0	0	0	0	0	0	8	0
CDKL1	CESC	Tchem	0	0	0	0	0	0	0	0	0	0	0	0	0	0	0	0	0	0	0	0	0	0	0	0	0	0	0	0	0	0	0	0	8	0
CDKL2	CESC	Tchem	0	0	0	0	0	0	0	0	0	0	0	0	0	0	0	0	0	0	0	0	0	0	0	0	0	0	0	0	0	0	0	0	8	0
CDKL3	CESC	Tchem	0	0	0	0	0	0	0	0	0	0	0	0	0	0	0	0	0	0	0	0	0	0	0	0	0	0	0	0	0	0	0	0	8	0
CDKL4	CESC	Tdark	0	0	0	0	0	0	0	0	0	0	0	0	0	0	0	0	0	0	0	0	0	0	0	0	0	0	0	0	0	0	0	0	8	0
CDKL5	CESC	Tchem	0	0	0	0	0	0	0	0	0	0	0	0	0	0	0	0	0	0	0	0	0	0	0	0	0	0	0	0	0	0	0	0	8	0
CERK	CESC	Tchem	1	0	0	0	0	0	0	0	0	0	0	0	0	0	0	0	0	0	0	0	0	0	0	0	0	0	0	0	0	0	0	1	8	12.5
CHEK1	CESC	Tchem	0	0	0	0	0	0	0	0	0	0	0	0	0	0	0	0	0	0	0	0	0	0	0	0	0	0	1	0	0	0	0	1	8	12.5
CHEK2	CESC	Tchem	0	0	0	0	0	0	0	0	0	0	0	0	0	0	0	0	0	0	0	0	0	0	0	0	0	0	1	0	0	0	0	1	8	12.5
CHKA	CESC	Tchem	0	0	0	0	0	0	0	0	0	0	0	0	0	0	0	0	0	0	0	0	0	0	0	0	0	0	0	0	0	0	0	0	8	0
CHKB	CESC	Tbio	0	0	0	0	0	0	0	0	0	0	0	0	0	0	0	0	0	0	0	0	0	0	0	0	0	0	0	0	0	0	0	0	8	0
CHUK	CESC	Tchem	0	0	0	0	0	0	0	0	0	0	0	0	0	0	0	0	0	0	0	0	0	0	0	0	0	0	0	0	0	0	0	0	8	0
CIT	CESC	Tchem	0	0	0	0	0	0	0	0	0	0	0	0	0	0	0	0	0	0	0	0	0	0	0	0	0	0	1	0	0	0	0	1	8	12.5
CKB	CESC	Tbio	0	0	0	0	0	0	0	0	0	0	0	0	0	0	0	0	0	0	0	0	0	0	0	0	0	0	0	0	0	0	0	0	8	0
CKM	CESC	Tbio	0	0	0	0	0	0	0	0	0	0	0	0	0	0	0	0	0	0	0	0	0	0	0	0	0	0	0	0	0	0	0	0	8	0
CKMT1A	CESC	Tbio	0	0	0	0	0	0	0	0	0	0	0	0	0	0	0	0	0	0	0	0	0	0	0	0	0	0	1	0	0	0	0	1	8	12.5
CKMT2	CESC	Tbio	0	0	0	0	0	0	0	0	0	0	0	0	0	0	0	0	0	0	0	0	0	0	0	0	0	0	0	0	0	0	0	0	8	0
CLK1	CESC	Tchem	0	0	0	0	0	0	0	0	0	0	0	0	0	0	0	0	0	0	0	0	0	0	0	0	0	0	0	0	0	0	0	0	8	0
CLK2	CESC	Tchem	0	0	0	0	0	0	0	0	0	0	0	0	0	0	0	0	0	0	0	0	0	0	0	0	0	0	0	0	0	0	0	0	8	0
CLK3	CESC	Tchem	0	0	0	0	0	0	0	0	0	0	0	0	0	0	0	0	0	0	0	0	0	0	0	0	0	0	0	0	0	0	0	0	8	0
CLK4	CESC	Tchem	0	0	0	0	0	0	0	0	0	0	0	0	0	0	0	0	0	0	0	0	0	0	0	0	0	0	0	0	0	0	0	0	8	0
CMPK1	CESC	Tbio	0	0	0	0	0	0	0	0	0	0	0	0	0	0	0	0	0	0	0	0	0	0	0	0	0	0	0	0	0	0	0	0	8	0
CMPK2	CESC	Tbio	0	0	0	0	0	0	0	0	0	0	0	0	0	0	0	0	0	0	0	0	0	0	0	0	0	0	0	0	0	0	0	0	8	0
COQ8A	CESC	Tbio	0	0	0	0	0	0	0	0	0	0	0	0	0	0	0	0	0	0	0	0	0	0	0	0	0	0	0	0	0	0	0	0	8	0
COQ8B	CESC	Tchem	0	0	0	0	0	0	0	0	0	0	0	0	0	0	0	0	0	0	0	0	0	0	0	0	0	0	0	0	0	0	0	0	8	0
CSF1R	CESC	Tclin	0	0	0	0	0	0	0	0	0	0	0	0	0	0	1	0	1	1	0	0	0	0	0	0	0	0	0	0	0	0	0.5	0.5	8	6.25
CSK	CESC	Tchem	0	0	0	0	0	0	0	0	0	0	0	0	0	0	0	0	0	0	0	0	0	0	0	0	NA	0	1	0	0	0	0	1	8	12.5
CSNK1A1	CESC	Tchem	0	0	0	0	0	0	0	0	0	0	0	0	0	0	0	0	0	0	0	0	0	0	0	0	0	0	0	0	0	0	0	0	8	0
CSNK1A1L	CESC	Tdark	0	0	0	0	0	0	0	0	0	0	0	0	0	0	0	0	0	0	0	0	0	0	0	0	0	0	0	0	0	0	0	0	8	0
CSNK1D	CESC	Tchem	0	0	0	0	0	0	0	0	0	0	0	0	0	0	0	0	0	0	0	0	0	0	0	0	0	0	0	0	0	0	0	0	8	0
CSNK1E	CESC	Tchem	0	0	0	0	0	0	0	0	0	0	0	0	0	0	0	0	0	0	0	0	0	0	0	0	0	0	0	0	0	0	0	0	8	0
CSNK1G1	CESC	Tchem	0	0	0	0	0	0	0	0	0	0	0	0	0	0	0	0	0	0	0	0	0	0	0	0	0	0	1	0	0	0	0	1	8	12.5
CSNK1G2	CESC	Tchem	0	0	0	0	0	0	0	0	0	0	0	0	0	0	0	0	0	0	0	0	0	0	0	0	0	0	0	0	0	0	0	0	8	0
CSNK1G3	CESC	Tbio	0	0	0	0	0	0	0	0	0	0	0	0	0	0	0	0	0	0	0	0	0	0	0	0	0	0	0	0	0	0	0	0	8	0
CSNK2A1	CESC	Tchem	0	0	0	0	0	0	0	0	0	0	0	0	0	0	0	0	0	0	0	0	0	0	0	0	0	0	0	0	0	0	0	0	8	0
CSNK2A2	CESC	Tchem	0	0	0	0	0	0	0	0	0	0	0	0	0	0	0	0	0	0	0	0	0	0	0	0	0	0	0	0	0	0	0	0	8	0
CSNK2A3	CESC	Tdark	0	0	0	0	0	0	0	0	0	0	0	0	0	0	0	0	0	0	0	0	0	0	0	0	1	0	0	0	0	0	0	1	8	12.5
CSNK2B	CESC	Tbio	0	0	0	0	0	0	0	0	0	0	0	0	0	0	0	0	0	0	0	0	0	0	0	0	0	0	0	0	0	0	0	0	8	0
DAPK1	CESC	Tchem	0	0	0	0	0	0	0	0	0	0	0	0	0	0	0	0	0	0	0	0	0	0	0	0	0	0	0	0	0	0	0	0	8	0
DAPK2	CESC	Tchem	0	0	0	0	0	0	0	0	0	0	0	0	0	0	0	0	0	0	0	0	0	0	0	0	0	0	0	0	0	0	0	0	8	0
DAPK3	CESC	Tchem	0	0	0	0	0	0	0	0	0	0	0	0	0	0	0	0	0	0	0	0	0	0	0	0	0	0	0	0	0	0	0	0	8	0
DCK	CESC	Tchem	0	0	0	0	0	0	0	0	0	0	0	0	0	0	0	0	0	0	0	0	0	0	0	0	0	0	0	0	0	0	0	0	8	0
DCLK1	CESC	Tchem	0	0	0	0	0	0	0	0	0	0	0	0	0	0	0	0	0	0	0	0	0	0	0	0	0	0	0	0	0	0	0	0	8	0
DCLK2	CESC	Tchem	0	0	0	0	0	0	0	0	0	0	0	0	0	0	0	0	0	0	0	0	0	0	0	0	0	0	0	0	0	0	0	0	8	0
DCLK3	CESC	Tchem	0	0	0	0	0	0	0	0	0	0	0	0	0	0	0	0	0	0	0	0	0	0	0	0	NA	0	0	0	0	0	0	0	8	0
DDR1	CESC	Tchem	0	0	0	0	0	0	0	0	0	0	0	0	0	0	0	0	0	0	0	0	0	0	0	0	0	0	1	0	0	0	0	1	8	12.5
DDR2	CESC	Tchem	0	0	0	0	0	0	0	0	0	0	0	0	0	0	0	0	0	0	0	0	0	0	0	0	0	0	0	0	0	0	0	0	8	0
DGKA	CESC	Tbio	0	0	0	0	0	0	0	0	0	0	0	0	0	0	0	0	0	0	0	0	0	0	0	0	0	0	1	0	0	0	0	1	8	12.5
DGKH	CESC	Tbio	0	0	0	0	0	0	0	0	0	0	0	0	0	0	0	0	0	0	0	0	0	0	0	0	0	0	0	0	0	0	0	0	8	0
DGKQ	CESC	Tbio	0	0	0	0	0	0	0	0	0	0	0	0	0	0	0	0	0	0	0	0	0	0	0	0	0	0	0	0	0	0	0	0	8	0
DGUOK	CESC	Tbio	0	0	0	0	0	0	0	0	0	0	0	0	0	0	0	1	0	0	0	0	0	0	0	0	0	0	0	0	0	0	0.166667	0.166667	8	2.08333
DMPK	CESC	Tchem	0	0	0	0	0	0	0	0	0	0	0	0	0	0	0	0	0	0	0	0	0	0	0	0	0	0	0	0	0	0	0	0	8	0
DSTYK	CESC	Tchem	0	0	0	0	0	0	0	0	0	0	0	0	0	0	0	0	0	0	0	0	0	0	0	0	1	0	0	0	0	0	0	1	8	12.5
DTYMK	CESC	Tbio	0	0	0	0	0	0	0	0	0	0	0	0	0	0	0	0	0	0	0	0	0	0	0	0	0	0	1	0	0	0	0	1	8	12.5
DYRK1A	CESC	Tchem	0	0	0	0	0	0	0	0	0	0	0	0	0	0	0	0	0	0	0	0	0	0	0	0	0	0	0	0	0	0	0	0	8	0
DYRK1B	CESC	Tchem	1	0	0	0	0	0	0	0	0	0	0	0	0	0	0	0	0	0	0	0	0	0	0	0	0	0	0	0	0	0	0	1	8	12.5
DYRK2	CESC	Tchem	0	0	0	0	0	0	0	0	0	0	0	0	0	0	0	0	0	0	0	0	0	0	0	0	0	0	0	0	0	0	0	0	8	0
DYRK3	CESC	Tchem	0	0	0	0	0	0	0	0	0	0	0	0	0	0	0	0	0	0	0	0	0	0	0	0	0	0	0	0	0	0	0	0	8	0
DYRK4	CESC	Tchem	1	0	0	0	0	0	0	0	0	0	0	0	0	0	0	1	0	0	0	0	0	0	0	0	0	0	0	0	0	0	0.166667	1.16667	8	14.5833
EEF2K	CESC	Tchem	0	0	0	0	0	0	0	0	0	0	0	0	0	0	0	0	0	0	0	0	0	0	0	0	0	0	0	0	0	0	0	0	8	0
EFNA1	CESC	Tbio	0	0	0	0	0	0	0	0	0	0	0	0	0	0	0	0	0	0	0	0	0	0	0	0	NA	0	1	0	0	0	0	1	8	12.5
EGFR	CESC	Tclin	0	0	0	0	0	0	0	0	0	0	0	0	0	0	0	0	0	0	0	0	0	0	0	0	0	0	0	0	0	0	0	0	8	0
EIF2AK1	CESC	Tchem	0	0	0	0	0	0	0	0	0	0	0	0	0	0	0	0	0	0	0	0	0	0	0	0	0	0	1	0	0	0	0	1	8	12.5
EIF2AK2	CESC	Tchem	0	0	0	0	0	0	0	0	0	0	0	0	0	0	0	0	0	0	0	0	0	0	0	0	0	0	0	0	0	0	0	0	8	0
EIF2AK3	CESC	Tchem	0	0	0	0	0	0	0	0	0	0	0	0	0	0	0	0	0	0	0	0	0	0	0	0	0	0	0	0	0	0	0	0	8	0
EIF2AK4	CESC	Tchem	0	0	0	0	0	0	0	0	0	0	0	0	0	0	0	0	0	0	0	0	0	0	0	0	0	0	0	0	0	0	0	0	8	0
EPHA1	CESC	Tchem	0	0	0	0	0	0	0	0	0	0	0	0	0	0	0	0	0	0	0	0	0	0	0	0	0	0	0	0	0	0	0	0	8	0
EPHA10	CESC	Tbio	0	0	0	0	0	0	0	0	0	0	0	0	0	0	0	0	0	0	0	0	0	0	0	0	0	0	1	0	0	0	0	1	8	12.5
EPHA2	CESC	Tclin	0	0	0	0	0	0	0	0	0	0	0	0	0	0	0	0	0	0	0	0	0	0	0	0	0	0	0	0	0	0	0	0	8	0
EPHA3	CESC	Tchem	0	0	0	0	0	0	0	0	0	0	0	0	0	0	0	0	0	0	0	0	0	0	0	0	0	0	0	0	0	0	0	0	8	0
EPHA4	CESC	Tchem	0	0	0	0	0	0	0	0	0	0	0	0	0	0	0	0	0	0	0	0	0	0	0	0	0	0	0	0	0	0	0	0	8	0
EPHA5	CESC	Tchem	0	0	0	0	0	0	0	0	0	0	0	0	0	0	0	0	0	0	0	0	0	0	0	0	0	0	0	0	0	0	0	0	8	0
EPHA6	CESC	Tchem	0	0	0	0	0	0	0	0	0	0	0	0	0	0	0	0	0	0	0	0	0	0	0	0	0	0	0	0	0	0	0	0	8	0
EPHA7	CESC	Tchem	0	0	0	0	0	0	0	0	0	0	0	0	0	0	0	0	0	0	0	0	0	0	0	0	0	0	0	0	0	0	0	0	8	0
EPHA8	CESC	Tchem	0	0	0	0	0	0	0	0	0	0	0	0	0	0	0	0	0	0	0	0	0	0	0	0	0	0	1	0	0	0	0	1	8	12.5
EPHB1	CESC	Tchem	0	1	0	0	0	0	0	0	0	0	0	0	0	0	0	0	0	0	0	0	0	0	0	0	0	0	0	1	0	0	0	1	8	12.5
EPHB2	CESC	Tchem	0	0	0	0	0	0	0	0	0	0	0	0	0	0	0	1	0	0	0	0	0	0	0	0	0	0	1	0	0	0	0.166667	1.16667	8	14.5833
EPHB3	CESC	Tchem	0	0	0	0	0	0	0	0	0	0	0	0	0	0	0	0	0	0	0	0	0	0	0	0	0	0	0	0	0	0	0	0	8	0
EPHB4	CESC	Tchem	0	0	0	0	0	0	0	0	0	0	0	0	0	0	0	0	0	0	0	0	0	0	0	0	NA	0	0	0	0	0	0	0	8	0
[truncated: 467 more rows]

## Sheet: CHOL
Gene	Cancer	TDL	m0.vs.m1	n0.vs.n1	t1.vs.t2	t1.vs.t3	t2.vs.t3	Mut	survival	n_means	t_means	DE	PathStageI.vs.II	PathStageI.vs.III	PathStageI.vs.IV	PathStageII.vs.III	PathStageIII.vs.IV	PathStageII.vs.IV	g1.vs.g2	g1.vs.g3	g1.vs.g4	g2.vs.g3	g2.vs.g4	g3.vs.g4	g_means	path_means	Kinase_Score_Sum	Max_score	CKI
[truncated: 634 more rows]

[truncated: 22 more sheets: COAD, ESCA, GBM, HNSC, KICH, KIRC, KIRP, LIHC, LUAD, LUSC, OV, PAAD, PCPG, PRAD, READ, SARC, SKCM, STAD, THCA, THYM …]
